# Supplementary material for: Generic and queryable data integration schema for transcriptomics and epigenomics studies
Source: Comput Struct Biotechnol J. 2024 Nov 19;23:4232–41. doi: 10.1016/j.csbj.2024.11.022 (PMC11629147; doi:10.1016/j.csbj.2024.11.022)
Supplement: MMC 4 — Final tables for HCM dataset integration. [file mmc4.zip]

Archive with 6 entries (6 files):
- S4-HCM_Condition.tsv
- S5-HCM_Context.tsv
- S6-HCM_Contrast.csv
- S7-HCM_DEGs.tsv
- S8-HCM_DMRs.tsv
- S9-HCM_TFs.tsv
