# Supplementary material for: Generic and queryable data integration schema for transcriptomics and epigenomics studies
Source: Comput Struct Biotechnol J. 2024 Nov 19;23:4232–41. doi: 10.1016/j.csbj.2024.11.022 (PMC11629147; doi:10.1016/j.csbj.2024.11.022)
Supplement: MMC 4 — Final tables for HCM dataset integration. [file mmc4.zip › S4-HCM_Condition.tsv]

Condition	Sample
HCM	HCM
Control	Control
Fetus	Fetus
HCM and Fetus	HCM and Fetus
