# Supplementary material for: Generic and queryable data integration schema for transcriptomics and epigenomics studies
Source: Comput Struct Biotechnol J. 2024 Nov 19;23:4232–41. doi: 10.1016/j.csbj.2024.11.022 (PMC11629147; doi:10.1016/j.csbj.2024.11.022)
Supplement: MMC 4 — Final tables for HCM dataset integration. [file mmc4.zip › S7-HCM_DEGs.tsv]

Differential Expression	concerns@gene	logFC	Pvalue	FDR	gene_type	Expression	in@Contrast	Type
DEG_0	ENSG00000000971.15	1.58837887403855	3.3755906722869e-15	1.63551484646291e-13	protein_coding	UP	HCMvsC	Gene expression
DEG_1	ENSG00000002933.9	1.21361653920796	1.36747998369292e-09	2.26610968726255e-08	protein_coding	UP	HCMvsC	Gene expression
DEG_2	ENSG00000005022.6	0.68914017247396	7.9531482707017e-11	1.66743314403683e-09	protein_coding	UP	HCMvsC	Gene expression
DEG_3	ENSG00000006016.11	1.64978060028803	0.000315595819927504	0.00145375326675011	protein_coding	UP	HCMvsC	Gene expression
DEG_4	ENSG00000006327.13	1.41285603389762	2.6323991298895e-18	2.2860156815412e-16	protein_coding	UP	HCMvsC	Gene expression
DEG_5	ENSG00000006468.14	1.11301804814793	6.44083974346716e-18	5.06721906946437e-16	protein_coding	UP	HCMvsC	Gene expression
DEG_6	ENSG00000006534.16	0.53271361294201	0.000355721232682217	0.001611494250224	protein_coding	UP	HCMvsC	Gene expression
DEG_7	ENSG00000006652.14	0.820305271672914	7.7154384986132e-16	4.15639825830376e-14	protein_coding	UP	HCMvsC	Gene expression
DEG_8	ENSG00000006756.16	0.552555519752568	0.00191150020344629	0.00694942838656177	protein_coding	UP	HCMvsC	Gene expression
DEG_9	ENSG00000007384.15	0.506695796540414	1.38822803396259e-06	1.1666694825877e-05	protein_coding	UP	HCMvsC	Gene expression
DEG_10	ENSG00000007392.16	0.565209606306505	1.78147661648611e-06	1.4623567349792e-05	protein_coding	UP	HCMvsC	Gene expression
DEG_11	ENSG00000008710.19	0.64206984847545	1.84046292496938e-16	1.15152113400053e-14	protein_coding	UP	HCMvsC	Gene expression
DEG_12	ENSG00000017427.16	1.33465017375864	2.85494482523599e-11	6.6228235195011e-10	protein_coding	UP	HCMvsC	Gene expression
DEG_13	ENSG00000018625.14	0.662240195550039	3.12840980817059e-07	3.07082697167678e-06	protein_coding	UP	HCMvsC	Gene expression
DEG_14	ENSG00000020129.16	0.549143938327368	4.35045858062423e-10	7.96514835982492e-09	protein_coding	UP	HCMvsC	Gene expression
DEG_15	ENSG00000020577.13	0.770543855539621	1.10673996430383e-13	4.06196570732481e-12	protein_coding	UP	HCMvsC	Gene expression
DEG_16	ENSG00000021300.14	0.625095704776247	0.00269746168924879	0.00932319729568113	protein_coding	UP	HCMvsC	Gene expression
DEG_17	ENSG00000022267.17	1.11738824862836	5.45454137737011e-17	3.73636084349852e-15	protein_coding	UP	HCMvsC	Gene expression
DEG_18	ENSG00000023902.14	0.72647490384434	1.74936977814556e-07	1.82421158230245e-06	protein_coding	UP	HCMvsC	Gene expression
DEG_19	ENSG00000026025.16	0.900234017754244	1.13995054257998e-09	1.90607996148903e-08	protein_coding	UP	HCMvsC	Gene expression
DEG_20	ENSG00000026508.18	0.859238389956751	6.72095768350999e-06	4.8682524843364e-05	protein_coding	UP	HCMvsC	Gene expression
DEG_21	ENSG00000033327.13	0.567072525536202	1.03363348259766e-06	9.01069846705538e-06	protein_coding	UP	HCMvsC	Gene expression
DEG_22	ENSG00000035403.17	0.671766117252648	3.04200600500946e-12	8.33509645372591e-11	protein_coding	UP	HCMvsC	Gene expression
DEG_23	ENSG00000038427.16	1.65440477157112	4.01303956758895e-09	5.97705949466951e-08	protein_coding	UP	HCMvsC	Gene expression
DEG_24	ENSG00000039560.14	0.85310973814523	3.33212186468105e-08	4.05157464984784e-07	protein_coding	UP	HCMvsC	Gene expression
DEG_25	ENSG00000041982.16	2.67373681591141	6.14795380578306e-10	1.08922276345044e-08	protein_coding	UP	HCMvsC	Gene expression
DEG_26	ENSG00000044524.11	1.43234751960268	2.22096977882153e-13	7.5257253145057e-12	protein_coding	UP	HCMvsC	Gene expression
DEG_27	ENSG00000047346.12	0.51730066493145	1.31294127477847e-07	1.40696309769248e-06	protein_coding	UP	HCMvsC	Gene expression
DEG_28	ENSG00000047578.13	0.767504914764706	4.25110641671314e-21	5.77423787815429e-19	protein_coding	UP	HCMvsC	Gene expression
DEG_29	ENSG00000047849.21	0.72690909268238	6.8869038861421e-12	1.78581262912152e-10	protein_coding	UP	HCMvsC	Gene expression
DEG_30	ENSG00000048052.21	1.03231679231422	2.55047994469725e-27	6.75537121352144e-25	protein_coding	UP	HCMvsC	Gene expression
DEG_31	ENSG00000049323.16	1.10981425685942	1.56455603873435e-18	1.40474150099245e-16	protein_coding	UP	HCMvsC	Gene expression
DEG_32	ENSG00000049540.17	1.26826166393025	1.61606710386794e-08	2.10340199956342e-07	protein_coding	UP	HCMvsC	Gene expression
DEG_33	ENSG00000050165.17	0.665627452991291	3.91338951808037e-07	3.78524566167579e-06	protein_coding	UP	HCMvsC	Gene expression
DEG_34	ENSG00000051128.19	0.734645343374425	8.57063187311722e-09	1.17114773626465e-07	protein_coding	UP	HCMvsC	Gene expression
DEG_35	ENSG00000052749.13	0.586063477927634	0.00127979637562821	0.00490701537349115	protein_coding	UP	HCMvsC	Gene expression
DEG_36	ENSG00000052795.13	0.589900442884552	7.2460858618054e-05	0.000401151805166293	protein_coding	UP	HCMvsC	Gene expression
DEG_37	ENSG00000057019.16	0.645431315463674	3.52799377780215e-11	7.99499012366722e-10	protein_coding	UP	HCMvsC	Gene expression
DEG_38	ENSG00000058668.14	0.554557420170268	9.45527047544643e-16	5.05936560255201e-14	protein_coding	UP	HCMvsC	Gene expression
DEG_39	ENSG00000061938.18	0.512607880756188	1.32625444842504e-06	1.12170493317566e-05	protein_coding	UP	HCMvsC	Gene expression
DEG_40	ENSG00000064225.12	0.859676923972892	1.29900951570121e-24	2.45760228851471e-22	protein_coding	UP	HCMvsC	Gene expression
DEG_41	ENSG00000064300.9	1.47156327973792	6.6126005419073e-09	9.34941706512374e-08	protein_coding	UP	HCMvsC	Gene expression
DEG_42	ENSG00000064989.13	0.961469689866769	1.24645363157443e-07	1.34023282225852e-06	protein_coding	UP	HCMvsC	Gene expression
DEG_43	ENSG00000065613.14	0.517213736700755	1.73016715138017e-13	5.99037393676114e-12	protein_coding	UP	HCMvsC	Gene expression
DEG_44	ENSG00000065809.13	1.17371642737214	1.52931145482581e-12	4.45124865203147e-11	protein_coding	UP	HCMvsC	Gene expression
DEG_45	ENSG00000066855.16	0.788568337461552	1.46024180089968e-16	9.31974405618383e-15	protein_coding	UP	HCMvsC	Gene expression
DEG_46	ENSG00000067208.14	0.580594873452231	2.06443990678484e-13	7.05047993973188e-12	protein_coding	UP	HCMvsC	Gene expression
DEG_47	ENSG00000070404.10	1.57404865390172	1.44726410403987e-23	2.4731098001507e-21	protein_coding	UP	HCMvsC	Gene expression
DEG_48	ENSG00000070718.12	0.507073049337474	6.8873686656863e-08	7.82933210551407e-07	protein_coding	UP	HCMvsC	Gene expression
DEG_49	ENSG00000070961.15	0.727306407972732	1.59074558938955e-20	1.99056133122667e-18	protein_coding	UP	HCMvsC	Gene expression
DEG_50	ENSG00000071246.11	0.807027267926281	1.27503153849504e-06	1.08357225720659e-05	protein_coding	UP	HCMvsC	Gene expression
DEG_51	ENSG00000071282.12	0.580986364015349	0.000134657112908946	0.000691205051146309	protein_coding	UP	HCMvsC	Gene expression
DEG_52	ENSG00000072110.13	1.44123853546555	1.53727438212176e-25	3.30140060549716e-23	protein_coding	UP	HCMvsC	Gene expression
DEG_53	ENSG00000072422.17	0.965677054798954	1.45710410533181e-12	4.24886209943726e-11	protein_coding	UP	HCMvsC	Gene expression
DEG_54	ENSG00000073910.21	0.654340433859265	4.03318390951482e-09	6.0014380795889e-08	protein_coding	UP	HCMvsC	Gene expression
DEG_55	ENSG00000074370.18	0.749395328130219	2.19913728157006e-06	1.76955390778285e-05	protein_coding	UP	HCMvsC	Gene expression
DEG_56	ENSG00000074590.13	0.935926062780734	2.88674346816463e-18	2.4672748009027e-16	protein_coding	UP	HCMvsC	Gene expression
DEG_57	ENSG00000075618.18	0.712985816441959	0.000144686143358677	0.000733211795362273	protein_coding	UP	HCMvsC	Gene expression
DEG_58	ENSG00000075711.20	0.704470953182055	2.76928330228397e-12	7.68031266256067e-11	protein_coding	UP	HCMvsC	Gene expression
DEG_59	ENSG00000075945.13	0.991486548289048	2.18206841689923e-17	1.58344435074715e-15	protein_coding	UP	HCMvsC	Gene expression
DEG_60	ENSG00000076344.16	0.939619311945292	4.70743712412643e-10	8.53028401101678e-09	protein_coding	UP	HCMvsC	Gene expression
DEG_61	ENSG00000076356.7	0.600506858321829	5.20940980669676e-05	0.000300937625038259	protein_coding	UP	HCMvsC	Gene expression
DEG_62	ENSG00000076641.4	0.779570354748021	5.68360545417944e-30	2.15056804470999e-27	protein_coding	UP	HCMvsC	Gene expression
DEG_63	ENSG00000076685.18	0.945638373410568	6.8451310375573e-18	5.35875972654486e-16	protein_coding	UP	HCMvsC	Gene expression
DEG_64	ENSG00000077044.10	0.871673263798456	7.88472924721097e-20	8.95029408547691e-18	protein_coding	UP	HCMvsC	Gene expression
DEG_65	ENSG00000078018.19	2.36312953314145	1.74384494216416e-14	7.49004968131699e-13	protein_coding	UP	HCMvsC	Gene expression
DEG_66	ENSG00000078053.17	1.44383637913703	7.82669623286492e-11	1.64744180837999e-09	protein_coding	UP	HCMvsC	Gene expression
DEG_67	ENSG00000078098.14	2.59054358696319	3.54946205160092e-21	4.86276301069325e-19	protein_coding	UP	HCMvsC	Gene expression
DEG_68	ENSG00000078269.15	0.656230745601729	2.17494160509827e-09	3.43580238451507e-08	protein_coding	UP	HCMvsC	Gene expression
DEG_69	ENSG00000079393.20	0.610462213050253	0.00183503173142358	0.00671169718660149	protein_coding	UP	HCMvsC	Gene expression
DEG_70	ENSG00000081320.11	0.676398079717469	2.76654234565507e-07	2.76689055740405e-06	protein_coding	UP	HCMvsC	Gene expression
DEG_71	ENSG00000081923.13	1.02205519152022	2.37229376087847e-15	1.18928998258299e-13	protein_coding	UP	HCMvsC	Gene expression
DEG_72	ENSG00000082497.12	0.699980431412674	0.00282440166243922	0.00969028307847237	protein_coding	UP	HCMvsC	Gene expression
DEG_73	ENSG00000082684.15	0.650680642136016	0.000272900524702892	0.00127970939468231	protein_coding	UP	HCMvsC	Gene expression
DEG_74	ENSG00000082781.12	0.626873702912926	6.99128841667552e-13	2.17854030427073e-11	protein_coding	UP	HCMvsC	Gene expression
DEG_75	ENSG00000083799.17	0.790129362958636	8.17088587998106e-13	2.50195989218996e-11	protein_coding	UP	HCMvsC	Gene expression
DEG_76	ENSG00000084636.18	1.72534231531303	7.27129289276187e-22	1.06014116194286e-19	protein_coding	UP	HCMvsC	Gene expression
DEG_77	ENSG00000084710.14	0.505876805944592	1.51425382831907e-05	0.000100102004324654	protein_coding	UP	HCMvsC	Gene expression
DEG_78	ENSG00000087074.8	0.503868615014583	4.83341584210928e-06	3.62152968235741e-05	protein_coding	UP	HCMvsC	Gene expression
DEG_79	ENSG00000089101.18	0.592617470613191	0.00765226717767314	0.022457955676377	protein_coding	UP	HCMvsC	Gene expression
DEG_80	ENSG00000089876.11	0.51242211187439	4.36259111295219e-10	7.97817007675906e-09	protein_coding	UP	HCMvsC	Gene expression
DEG_81	ENSG00000090530.10	2.98496155881048	1.19170642927062e-08	1.58880860519871e-07	protein_coding	UP	HCMvsC	Gene expression
DEG_82	ENSG00000090565.16	0.54671770417284	2.17872874634834e-06	1.75668986488929e-05	protein_coding	UP	HCMvsC	Gene expression
DEG_83	ENSG00000091986.15	1.12225322069531	1.06222566246051e-06	9.24473725510534e-06	protein_coding	UP	HCMvsC	Gene expression
DEG_84	ENSG00000092529.24	1.85528326837549	3.16178669654176e-11	7.25066582704787e-10	protein_coding	UP	HCMvsC	Gene expression
DEG_85	ENSG00000092531.10	0.520012379142314	1.31951120308621e-08	1.74435266627134e-07	protein_coding	UP	HCMvsC	Gene expression
DEG_86	ENSG00000092929.11	1.22654396590385	2.85457377761215e-05	0.000176861155843323	protein_coding	UP	HCMvsC	Gene expression
DEG_87	ENSG00000092969.12	2.96625199358034	4.94614399935773e-43	7.14582913070846e-40	protein_coding	UP	HCMvsC	Gene expression
DEG_88	ENSG00000095319.14	0.692534026652178	3.69123625212956e-18	3.10376330787529e-16	protein_coding	UP	HCMvsC	Gene expression
DEG_89	ENSG00000095739.11	0.568123874263967	0.000188936548481485	0.000923870654913156	protein_coding	UP	HCMvsC	Gene expression
DEG_90	ENSG00000096968.13	1.37257570504064	7.05980100652908e-37	5.19971174974356e-34	protein_coding	UP	HCMvsC	Gene expression
DEG_91	ENSG00000099337.5	0.811342480440312	0.00391045742976156	0.0127007949057369	protein_coding	UP	HCMvsC	Gene expression
DEG_92	ENSG00000099860.9	0.534767377264985	0.000305976410533489	0.00141436216294305	protein_coding	UP	HCMvsC	Gene expression
DEG_93	ENSG00000099999.14	0.532487412978713	8.88429056685252e-05	0.000478931973162891	protein_coding	UP	HCMvsC	Gene expression
DEG_94	ENSG00000100014.20	0.516217162979094	1.8807915713167e-15	9.57862338938733e-14	protein_coding	UP	HCMvsC	Gene expression
DEG_95	ENSG00000100027.15	0.853572291405993	1.30509851149117e-14	5.71367094893047e-13	protein_coding	UP	HCMvsC	Gene expression
DEG_96	ENSG00000100100.12	1.26295907196729	2.92496346932527e-14	1.21050831912805e-12	protein_coding	UP	HCMvsC	Gene expression
DEG_97	ENSG00000100196.11	0.627808650315178	4.58761824499876e-08	5.39647884156331e-07	protein_coding	UP	HCMvsC	Gene expression
DEG_98	ENSG00000100379.17	1.48796045519706	1.21555217943498e-14	5.38109721086456e-13	protein_coding	UP	HCMvsC	Gene expression
DEG_99	ENSG00000100997.19	0.543639682344639	5.3735728370776e-10	9.63846721521865e-09	protein_coding	UP	HCMvsC	Gene expression
DEG_100	ENSG00000101134.11	1.77832198034092	2.1591968204835e-12	6.08403472892266e-11	protein_coding	UP	HCMvsC	Gene expression
DEG_101	ENSG00000101445.10	1.43181653117291	9.48165052455431e-23	1.46293582656521e-20	protein_coding	UP	HCMvsC	Gene expression
DEG_102	ENSG00000101608.12	1.51217359250457	1.04910795626455e-16	6.8329605085886e-15	protein_coding	UP	HCMvsC	Gene expression
DEG_103	ENSG00000101825.8	1.47514532565588	3.03668768479113e-06	2.36679944515452e-05	protein_coding	UP	HCMvsC	Gene expression
DEG_104	ENSG00000101871.14	1.48384505892306	2.59839346491586e-05	0.000162445589867989	protein_coding	UP	HCMvsC	Gene expression
DEG_105	ENSG00000101955.15	0.562943287788122	4.83980117945302e-06	3.62460510574304e-05	protein_coding	UP	HCMvsC	Gene expression
DEG_106	ENSG00000102265.12	1.24653111892582	2.00974965712487e-08	2.5777999637634e-07	protein_coding	UP	HCMvsC	Gene expression
DEG_107	ENSG00000102287.19	1.0519447795401	2.48964222497016e-05	0.000156508679743773	protein_coding	UP	HCMvsC	Gene expression
DEG_108	ENSG00000102359.7	1.96998571771698	3.80279178814155e-19	3.73049179612009e-17	protein_coding	UP	HCMvsC	Gene expression
DEG_109	ENSG00000102554.14	1.74433437949988	2.74107322574253e-15	1.35704472596574e-13	protein_coding	UP	HCMvsC	Gene expression
DEG_110	ENSG00000102780.16	0.521676187307035	1.38655134178392e-08	1.82409552347932e-07	protein_coding	UP	HCMvsC	Gene expression
DEG_111	ENSG00000102781.14	0.627475376833619	2.32455580199689e-10	4.48323310744351e-09	protein_coding	UP	HCMvsC	Gene expression
DEG_112	ENSG00000102802.10	0.65009503244904	0.00687532605245304	0.020557418932377	protein_coding	UP	HCMvsC	Gene expression
DEG_113	ENSG00000102871.16	0.632518942739847	3.29850711302994e-08	4.01992906750551e-07	protein_coding	UP	HCMvsC	Gene expression
DEG_114	ENSG00000103066.13	0.68698140978695	2.18525739324811e-08	2.76277728667453e-07	protein_coding	UP	HCMvsC	Gene expression
DEG_115	ENSG00000104177.18	0.577622679372107	6.8301218822708e-06	4.93159004784405e-05	protein_coding	UP	HCMvsC	Gene expression
DEG_116	ENSG00000104219.13	0.834213044932874	7.47258011090865e-07	6.77048136388599e-06	protein_coding	UP	HCMvsC	Gene expression
DEG_117	ENSG00000104368.17	0.957369529507645	0.000102956693512619	0.000546306435159445	protein_coding	UP	HCMvsC	Gene expression
DEG_118	ENSG00000104447.12	0.597144065676841	1.17794901639311e-06	1.0102517953869e-05	protein_coding	UP	HCMvsC	Gene expression
DEG_119	ENSG00000104549.12	0.931451930702839	1.05594473908559e-08	1.42092072765015e-07	protein_coding	UP	HCMvsC	Gene expression
DEG_120	ENSG00000105048.17	1.86842861322712	2.52611004661454e-17	1.81651316112209e-15	protein_coding	UP	HCMvsC	Gene expression
DEG_121	ENSG00000105290.12	0.580060075433162	1.09225738519297e-05	7.47873949396235e-05	protein_coding	UP	HCMvsC	Gene expression
DEG_122	ENSG00000105472.13	1.0416434794111	3.67073991481003e-11	8.28627822814786e-10	protein_coding	UP	HCMvsC	Gene expression
DEG_123	ENSG00000105559.12	1.3545578247458	6.78268989923999e-19	6.34061811051306e-17	protein_coding	UP	HCMvsC	Gene expression
DEG_124	ENSG00000105664.11	5.84493653626505	1.13371254461289e-11	2.8195555178385e-10	protein_coding	UP	HCMvsC	Gene expression
DEG_125	ENSG00000105963.15	0.568292478339191	0.0017755967780117	0.0065294720797079	protein_coding	UP	HCMvsC	Gene expression
DEG_126	ENSG00000106034.18	0.714050345478499	1.71458639855513e-18	1.5307981486426e-16	protein_coding	UP	HCMvsC	Gene expression
DEG_127	ENSG00000106366.8	1.54643805242762	0.00053700012257687	0.00230337542455914	protein_coding	UP	HCMvsC	Gene expression
DEG_128	ENSG00000106483.12	3.46928621591605	1.13282683955854e-19	1.23307425577152e-17	protein_coding	UP	HCMvsC	Gene expression
DEG_129	ENSG00000106484.15	1.33926485807376	0.00297666408357273	0.0100978695194058	protein_coding	UP	HCMvsC	Gene expression
DEG_130	ENSG00000106546.14	0.550176926849878	1.96345159705315e-10	3.8333136093819e-09	protein_coding	UP	HCMvsC	Gene expression
DEG_131	ENSG00000106565.18	1.39878943941088	1.08461631496881e-11	2.7101764901705e-10	protein_coding	UP	HCMvsC	Gene expression
DEG_132	ENSG00000106624.11	2.74793451779309	9.2131499689128e-23	1.43544489515649e-20	protein_coding	UP	HCMvsC	Gene expression
DEG_133	ENSG00000106701.12	1.23551847192309	1.04121068140923e-40	1.03418250930971e-37	protein_coding	UP	HCMvsC	Gene expression
DEG_134	ENSG00000106819.12	2.06226470114948	6.14363949085155e-19	5.8115904040841e-17	protein_coding	UP	HCMvsC	Gene expression
DEG_135	ENSG00000106823.12	0.728634251706467	9.94295430954156e-06	6.90014977673513e-05	protein_coding	UP	HCMvsC	Gene expression
DEG_136	ENSG00000107130.10	0.93919111090218	7.40969035685946e-07	6.71733024251058e-06	protein_coding	UP	HCMvsC	Gene expression
DEG_137	ENSG00000107165.12	0.61983450398472	5.45815510217776e-11	1.19477962649875e-09	protein_coding	UP	HCMvsC	Gene expression
DEG_138	ENSG00000107518.18	2.07759733574307	0.000266535450825468	0.00125550828660417	protein_coding	UP	HCMvsC	Gene expression
DEG_139	ENSG00000107731.12	0.719604977909562	9.6122868938956e-05	0.000513819250984826	protein_coding	UP	HCMvsC	Gene expression
DEG_140	ENSG00000107819.13	0.64694325035248	9.97359699144611e-06	6.91537536597128e-05	protein_coding	UP	HCMvsC	Gene expression
DEG_141	ENSG00000108187.16	0.698434031327343	7.98433130728301e-06	5.68235526804038e-05	protein_coding	UP	HCMvsC	Gene expression
DEG_142	ENSG00000108389.9	0.741043768808322	5.01630809608659e-09	7.26701625004631e-08	protein_coding	UP	HCMvsC	Gene expression
DEG_143	ENSG00000108506.12	0.519585646190934	2.1733624054551e-12	6.11311068097211e-11	protein_coding	UP	HCMvsC	Gene expression
DEG_144	ENSG00000108691.9	0.578446071399468	0.00268617522131607	0.00929024953583353	protein_coding	UP	HCMvsC	Gene expression
DEG_145	ENSG00000108773.11	0.521414273381944	1.97750768057031e-05	0.000127027292076085	protein_coding	UP	HCMvsC	Gene expression
DEG_146	ENSG00000108821.13	2.3266939135784	3.12120820442822e-23	5.11363307059517e-21	protein_coding	UP	HCMvsC	Gene expression
DEG_147	ENSG00000109072.14	0.743516857770573	8.28096067147314e-05	0.000450026841271475	protein_coding	UP	HCMvsC	Gene expression
DEG_148	ENSG00000109083.13	0.639572767263895	2.16501053947981e-05	0.000138034281704505	protein_coding	UP	HCMvsC	Gene expression
DEG_149	ENSG00000109158.11	0.891087834214564	2.00490619565591e-11	4.78407946867322e-10	protein_coding	UP	HCMvsC	Gene expression
DEG_150	ENSG00000109189.13	0.677017561904551	2.95334379907051e-09	4.50427443904305e-08	protein_coding	UP	HCMvsC	Gene expression
DEG_151	ENSG00000109452.12	1.08528549070035	1.51282335723746e-18	1.36601072688737e-16	protein_coding	UP	HCMvsC	Gene expression
DEG_152	ENSG00000109586.12	0.574871955501292	7.74144037859462e-08	8.67767844781622e-07	protein_coding	UP	HCMvsC	Gene expression
DEG_153	ENSG00000109686.18	0.606919676790672	2.48123649373025e-27	6.68335768785782e-25	protein_coding	UP	HCMvsC	Gene expression
DEG_154	ENSG00000109738.11	0.897940920548678	2.01869049574171e-18	1.79223627700153e-16	protein_coding	UP	HCMvsC	Gene expression
DEG_155	ENSG00000109920.12	0.611365435004754	1.4337020893738e-06	1.20361297434382e-05	protein_coding	UP	HCMvsC	Gene expression
DEG_156	ENSG00000110080.18	0.726651045950147	3.82605256240422e-07	3.70980032469359e-06	protein_coding	UP	HCMvsC	Gene expression
DEG_157	ENSG00000110092.3	0.758797193555659	6.0916741869921e-13	1.91700764712235e-11	protein_coding	UP	HCMvsC	Gene expression
DEG_158	ENSG00000110218.9	0.603493241643926	0.000300245292244017	0.00139110734237374	protein_coding	UP	HCMvsC	Gene expression
DEG_159	ENSG00000110436.13	0.683686754444762	0.00103210447265719	0.00406800701375696	protein_coding	UP	HCMvsC	Gene expression
DEG_160	ENSG00000110455.13	0.77174022977093	0.0003835467826065	0.00172330800872933	protein_coding	UP	HCMvsC	Gene expression
DEG_161	ENSG00000110693.17	0.601239650589952	8.65478376468355e-18	6.61258767251687e-16	protein_coding	UP	HCMvsC	Gene expression
DEG_162	ENSG00000110811.20	0.64892789314304	1.09528947550725e-13	4.0292454501762e-12	protein_coding	UP	HCMvsC	Gene expression
DEG_163	ENSG00000111341.9	1.37606655702463	1.60987376060217e-11	3.91793473254052e-10	protein_coding	UP	HCMvsC	Gene expression
DEG_164	ENSG00000111450.14	0.788096878635391	1.25913569191689e-10	2.53614504638063e-09	protein_coding	UP	HCMvsC	Gene expression
DEG_165	ENSG00000111674.9	1.54779087637377	6.2720373440105e-17	4.22840446375376e-15	protein_coding	UP	HCMvsC	Gene expression
DEG_166	ENSG00000111799.21	1.39701919996661	2.55826483205494e-12	7.15773674489739e-11	protein_coding	UP	HCMvsC	Gene expression
DEG_167	ENSG00000111907.21	0.958834962812297	7.48845186602962e-08	8.44616586621311e-07	protein_coding	UP	HCMvsC	Gene expression
DEG_168	ENSG00000112146.16	0.644129111554982	5.58217147412898e-09	7.98486670268747e-08	protein_coding	UP	HCMvsC	Gene expression
DEG_169	ENSG00000112210.12	0.97828265347995	2.05380202592841e-16	1.26507836418815e-14	protein_coding	UP	HCMvsC	Gene expression
DEG_170	ENSG00000112319.19	0.802135997590313	0.000427472035203083	0.00189336276015814	protein_coding	UP	HCMvsC	Gene expression
DEG_171	ENSG00000112379.9	1.2340206215271	3.23240307151738e-05	0.000196817431465725	protein_coding	UP	HCMvsC	Gene expression
DEG_172	ENSG00000112541.14	1.18393066410329	1.59392378916255e-32	9.38171735458196e-30	protein_coding	UP	HCMvsC	Gene expression
DEG_173	ENSG00000112562.18	1.1313504172528	1.72466114327794e-10	3.38792520259246e-09	protein_coding	UP	HCMvsC	Gene expression
DEG_174	ENSG00000113070.8	1.43036907315755	1.09216812455277e-29	4.03645019427736e-27	protein_coding	UP	HCMvsC	Gene expression
DEG_175	ENSG00000113083.14	1.19482282008586	3.50197594123359e-08	4.23864445225318e-07	protein_coding	UP	HCMvsC	Gene expression
DEG_176	ENSG00000113163.16	0.735010320205696	3.04967587624636e-19	3.08697127549727e-17	protein_coding	UP	HCMvsC	Gene expression
DEG_177	ENSG00000113231.13	2.26889722465847	5.9044549147007e-09	8.40802845021716e-08	protein_coding	UP	HCMvsC	Gene expression
DEG_178	ENSG00000113296.14	2.12405817152469	1.71720831779607e-13	5.95848790096401e-12	protein_coding	UP	HCMvsC	Gene expression
DEG_179	ENSG00000113369.9	0.640490055700544	1.18891451591568e-07	1.28707285333324e-06	protein_coding	UP	HCMvsC	Gene expression
DEG_180	ENSG00000113389.16	1.62489878085828	9.70285231093405e-16	5.17442043373704e-14	protein_coding	UP	HCMvsC	Gene expression
DEG_181	ENSG00000113532.13	0.506641173717198	0.00277983171492677	0.00956213974320696	protein_coding	UP	HCMvsC	Gene expression
DEG_182	ENSG00000113578.18	0.765338615465815	1.62799589712253e-07	1.70998749484939e-06	protein_coding	UP	HCMvsC	Gene expression
DEG_183	ENSG00000113657.13	1.21748106852068	6.02801902191898e-08	6.94183176060409e-07	protein_coding	UP	HCMvsC	Gene expression
DEG_184	ENSG00000113749.7	0.64725665379738	0.000270855577599989	0.00127124537484318	protein_coding	UP	HCMvsC	Gene expression
DEG_185	ENSG00000114698.15	0.752353058231653	1.24353590773237e-05	8.40167074030488e-05	protein_coding	UP	HCMvsC	Gene expression
DEG_186	ENSG00000114739.14	0.518230491446185	1.70238851923724e-10	3.34831167669779e-09	protein_coding	UP	HCMvsC	Gene expression
DEG_187	ENSG00000114853.14	1.13333601982731	2.31902990922451e-22	3.50990698260913e-20	protein_coding	UP	HCMvsC	Gene expression
DEG_188	ENSG00000115163.15	2.73822321623543	4.72519148498974e-05	0.000275974799998004	protein_coding	UP	HCMvsC	Gene expression
DEG_189	ENSG00000115252.18	0.836305511083393	7.84031944410999e-05	0.000429649505537228	protein_coding	UP	HCMvsC	Gene expression
DEG_190	ENSG00000115310.18	1.07413860888767	9.14435585949889e-07	8.05963912638941e-06	protein_coding	UP	HCMvsC	Gene expression
DEG_191	ENSG00000115380.20	1.0719082662044	0.00203552510537806	0.00733860366938933	protein_coding	UP	HCMvsC	Gene expression
DEG_192	ENSG00000115414.19	1.53241966181126	8.57878140747664e-14	3.24604747922902e-12	protein_coding	UP	HCMvsC	Gene expression
DEG_193	ENSG00000115457.10	1.35018414224483	5.09164925819379e-06	3.79533255212081e-05	protein_coding	UP	HCMvsC	Gene expression
DEG_194	ENSG00000115594.12	0.562355703211905	0.00026578561741913	0.00125300060279585	protein_coding	UP	HCMvsC	Gene expression
DEG_195	ENSG00000115828.17	1.90221515253843	4.03668428942857e-14	1.6199744123131e-12	protein_coding	UP	HCMvsC	Gene expression
DEG_196	ENSG00000115963.13	0.885320183524667	5.04920719108147e-15	2.39528360240796e-13	protein_coding	UP	HCMvsC	Gene expression
DEG_197	ENSG00000115993.13	0.503186807606642	1.40758701067048e-13	5.02682534237648e-12	protein_coding	UP	HCMvsC	Gene expression
DEG_198	ENSG00000116106.12	1.042092423258	2.13819650435842e-06	1.73002799504124e-05	protein_coding	UP	HCMvsC	Gene expression
DEG_199	ENSG00000116132.12	1.02344328500135	8.29684202522388e-14	3.14685950990114e-12	protein_coding	UP	HCMvsC	Gene expression
DEG_200	ENSG00000116133.13	1.42460833703634	7.2593869928593e-11	1.54232858409786e-09	protein_coding	UP	HCMvsC	Gene expression
DEG_201	ENSG00000116194.13	0.746632066303202	1.19418465108512e-12	3.56059708725043e-11	protein_coding	UP	HCMvsC	Gene expression
DEG_202	ENSG00000116396.14	1.71662786291431	5.28183323564502e-40	4.93758198711004e-37	protein_coding	UP	HCMvsC	Gene expression
DEG_203	ENSG00000116667.14	0.666324573531135	5.55256822701881e-16	3.08536413509731e-14	protein_coding	UP	HCMvsC	Gene expression
DEG_204	ENSG00000116678.19	0.585482421324988	0.00770475563387753	0.0225911395818416	protein_coding	UP	HCMvsC	Gene expression
DEG_205	ENSG00000116679.16	0.822291857254695	3.30655217630546e-11	7.56082405551746e-10	protein_coding	UP	HCMvsC	Gene expression
DEG_206	ENSG00000116691.11	0.536616282868798	1.78363090387601e-07	1.85506952384801e-06	protein_coding	UP	HCMvsC	Gene expression
DEG_207	ENSG00000116717.13	0.78885263180201	5.90195213954798e-13	1.86098855955747e-11	protein_coding	UP	HCMvsC	Gene expression
DEG_208	ENSG00000116830.12	0.557309551044633	1.19095377892702e-06	1.02085423164553e-05	protein_coding	UP	HCMvsC	Gene expression
DEG_209	ENSG00000117152.13	2.80868933933156	2.12289573968553e-34	1.40571079562843e-31	protein_coding	UP	HCMvsC	Gene expression
DEG_210	ENSG00000117280.13	0.53638955591904	2.95543166323117e-06	2.31140354291682e-05	protein_coding	UP	HCMvsC	Gene expression
DEG_211	ENSG00000117281.15	1.29196205139623	4.94509929432519e-16	2.77694409842459e-14	protein_coding	UP	HCMvsC	Gene expression
DEG_212	ENSG00000117632.23	1.22039152516021	2.06056935825645e-13	7.05047993973188e-12	protein_coding	UP	HCMvsC	Gene expression
DEG_213	ENSG00000118369.13	0.681039059665722	1.38959121309197e-08	1.82658259375166e-07	protein_coding	UP	HCMvsC	Gene expression
DEG_214	ENSG00000118762.8	0.816128110504473	1.32573899740435e-19	1.43324109841836e-17	protein_coding	UP	HCMvsC	Gene expression
DEG_215	ENSG00000118777.12	1.39068981608289	1.36088997678057e-08	1.79330543208928e-07	protein_coding	UP	HCMvsC	Gene expression
DEG_216	ENSG00000118785.14	2.58655120202582	3.07936022798385e-11	7.08208288612436e-10	protein_coding	UP	HCMvsC	Gene expression
DEG_217	ENSG00000118946.12	0.660013013862258	0.00837315906841484	0.0242335173766616	protein_coding	UP	HCMvsC	Gene expression
DEG_218	ENSG00000118971.8	0.58089061993609	2.51722507853112e-06	1.99519904977639e-05	protein_coding	UP	HCMvsC	Gene expression
DEG_219	ENSG00000119280.16	0.635500644635453	1.83399253240176e-09	2.94998070090372e-08	protein_coding	UP	HCMvsC	Gene expression
DEG_220	ENSG00000119650.12	0.684668819610489	7.91849254158591e-11	1.66236041573162e-09	protein_coding	UP	HCMvsC	Gene expression
DEG_221	ENSG00000119681.12	2.56667482962403	1.29554332866877e-39	1.08361971469495e-36	protein_coding	UP	HCMvsC	Gene expression
DEG_222	ENSG00000119699.7	0.910831251377423	1.75515910589733e-14	7.51832574418339e-13	protein_coding	UP	HCMvsC	Gene expression
DEG_223	ENSG00000119820.11	0.541990089975628	4.31239087699839e-10	7.91368542924462e-09	protein_coding	UP	HCMvsC	Gene expression
DEG_224	ENSG00000119862.13	0.659801817520379	4.82331992169123e-07	4.56806914156836e-06	protein_coding	UP	HCMvsC	Gene expression
DEG_225	ENSG00000119938.9	0.621650157849624	2.49369504669494e-09	3.88249496059989e-08	protein_coding	UP	HCMvsC	Gene expression
DEG_226	ENSG00000120370.12	0.749931265331557	6.17069163054036e-15	2.89276198798075e-13	protein_coding	UP	HCMvsC	Gene expression
DEG_227	ENSG00000120594.17	1.08839641425588	2.78848634538675e-11	6.49774560130296e-10	protein_coding	UP	HCMvsC	Gene expression
DEG_228	ENSG00000120693.13	1.40352115266331	1.15077169500502e-13	4.20415259241833e-12	protein_coding	UP	HCMvsC	Gene expression
DEG_229	ENSG00000120708.17	0.519777942247042	0.00263915593863397	0.00915352819222415	protein_coding	UP	HCMvsC	Gene expression
DEG_230	ENSG00000120729.9	0.9301200764787	6.99901045937716e-09	9.79734404729082e-08	protein_coding	UP	HCMvsC	Gene expression
DEG_231	ENSG00000120738.8	1.56190013242333	6.17146565922603e-05	0.000348037374934067	protein_coding	UP	HCMvsC	Gene expression
DEG_232	ENSG00000120820.12	0.709196844374308	8.51110424446918e-07	7.58175272719194e-06	protein_coding	UP	HCMvsC	Gene expression
DEG_233	ENSG00000120833.14	0.981281348282208	1.0886243125677e-06	9.45894892035314e-06	protein_coding	UP	HCMvsC	Gene expression
DEG_234	ENSG00000120885.21	0.891223572396517	1.67716501452763e-06	1.3860377748764e-05	protein_coding	UP	HCMvsC	Gene expression
DEG_235	ENSG00000120937.9	8.42380134353299	4.65282047514236e-46	1.23237704984937e-42	protein_coding	UP	HCMvsC	Gene expression
DEG_236	ENSG00000121898.13	1.92314091662248	1.05378511766193e-08	1.41921636354944e-07	protein_coding	UP	HCMvsC	Gene expression
DEG_237	ENSG00000121903.14	0.702217227015919	4.55039489862025e-15	2.17815890749618e-13	protein_coding	UP	HCMvsC	Gene expression
DEG_238	ENSG00000122176.12	2.81186913178447	1.68425892577941e-21	2.36869405738818e-19	protein_coding	UP	HCMvsC	Gene expression
DEG_239	ENSG00000122574.10	0.854335122764562	7.08238677129036e-07	6.4500453048336e-06	protein_coding	UP	HCMvsC	Gene expression
DEG_240	ENSG00000122641.11	1.67749828070809	7.65055781124711e-10	1.32877229220043e-08	protein_coding	UP	HCMvsC	Gene expression
DEG_241	ENSG00000122644.13	0.730615272323005	8.32638746118728e-10	1.43517298842937e-08	protein_coding	UP	HCMvsC	Gene expression
DEG_242	ENSG00000122786.20	0.620321393665887	4.78001336327545e-16	2.69879280893646e-14	protein_coding	UP	HCMvsC	Gene expression
DEG_243	ENSG00000123096.11	0.543648692393683	7.1152000922004e-10	1.24668974493108e-08	protein_coding	UP	HCMvsC	Gene expression
DEG_244	ENSG00000123104.12	0.624485722277074	3.79754778920383e-10	7.03387289813838e-09	protein_coding	UP	HCMvsC	Gene expression
DEG_245	ENSG00000123572.17	1.28465978796374	8.76179160908269e-11	1.82493305703201e-09	protein_coding	UP	HCMvsC	Gene expression
DEG_246	ENSG00000124222.22	0.637307647171311	6.54219489129843e-19	6.151985870563e-17	protein_coding	UP	HCMvsC	Gene expression
DEG_247	ENSG00000124257.6	0.536040222047651	9.23041263814658e-06	6.48782475211966e-05	protein_coding	UP	HCMvsC	Gene expression
DEG_248	ENSG00000124575.6	0.906458890833319	1.02212884138942e-05	7.06861250973046e-05	protein_coding	UP	HCMvsC	Gene expression
DEG_249	ENSG00000124749.17	0.684181466843346	9.85024897255004e-12	2.4729882570579e-10	protein_coding	UP	HCMvsC	Gene expression
DEG_250	ENSG00000124762.13	0.88255886347811	0.00306837096119629	0.0103591011710441	protein_coding	UP	HCMvsC	Gene expression
DEG_251	ENSG00000124766.6	0.922313899473592	9.75415207010718e-08	1.07275421936431e-06	protein_coding	UP	HCMvsC	Gene expression
DEG_252	ENSG00000125249.7	0.671480165019611	1.33746789357585e-13	4.80883252595192e-12	protein_coding	UP	HCMvsC	Gene expression
DEG_253	ENSG00000125266.7	0.552873589019751	0.00302944605194964	0.0102467868246278	protein_coding	UP	HCMvsC	Gene expression
DEG_254	ENSG00000125398.7	0.548528919729094	0.00490199542164839	0.015435409399809	protein_coding	UP	HCMvsC	Gene expression
DEG_255	ENSG00000125675.18	2.6708804866849	4.36264416539204e-09	6.4374318548199e-08	protein_coding	UP	HCMvsC	Gene expression
DEG_256	ENSG00000126458.4	0.572707908651457	5.48070120065759e-09	7.87516306336802e-08	protein_coding	UP	HCMvsC	Gene expression
DEG_257	ENSG00000126803.9	2.72463391294398	5.70995418860518e-17	3.89453184400487e-15	protein_coding	UP	HCMvsC	Gene expression
DEG_258	ENSG00000126804.13	0.551806854721898	7.81835644166005e-13	2.40327505939771e-11	protein_coding	UP	HCMvsC	Gene expression
DEG_259	ENSG00000127083.7	1.36187917612593	1.07689558031567e-13	3.9892831147731e-12	protein_coding	UP	HCMvsC	Gene expression
DEG_260	ENSG00000127241.16	0.658444862595878	0.00119978447116574	0.00463465600772142	protein_coding	UP	HCMvsC	Gene expression
DEG_261	ENSG00000127252.6	0.572492986957952	7.6576947295009e-06	5.47687149600488e-05	protein_coding	UP	HCMvsC	Gene expression
DEG_262	ENSG00000128045.7	2.68649653573542	9.4013012080622e-17	6.22522828327185e-15	protein_coding	UP	HCMvsC	Gene expression
DEG_263	ENSG00000128268.12	1.38398202789371	2.59104220171995e-09	4.02117604196616e-08	protein_coding	UP	HCMvsC	Gene expression
DEG_264	ENSG00000128595.17	0.528353114356027	2.66283504986017e-13	8.92780055113458e-12	protein_coding	UP	HCMvsC	Gene expression
DEG_265	ENSG00000128596.17	1.00973615588698	2.54738866914878e-06	2.01709520329409e-05	protein_coding	UP	HCMvsC	Gene expression
DEG_266	ENSG00000128791.12	0.723358275609458	2.20421747370914e-16	1.34728554200714e-14	protein_coding	UP	HCMvsC	Gene expression
DEG_267	ENSG00000129009.13	0.598514106447394	0.000183598663819818	0.000900540112785355	protein_coding	UP	HCMvsC	Gene expression
DEG_268	ENSG00000129038.16	0.966620086700398	6.48957633219128e-08	7.41959331447365e-07	protein_coding	UP	HCMvsC	Gene expression
DEG_269	ENSG00000129474.16	0.546097167737936	0.00346773021738162	0.0114729483236561	protein_coding	UP	HCMvsC	Gene expression
DEG_270	ENSG00000129521.13	0.737470116330692	4.15532500760025e-08	4.93914921621415e-07	protein_coding	UP	HCMvsC	Gene expression
DEG_271	ENSG00000129534.14	0.502506341861748	2.70933468566329e-10	5.16887716981525e-09	protein_coding	UP	HCMvsC	Gene expression
DEG_272	ENSG00000129566.13	0.753461458204977	1.59692695087332e-13	5.60228766076795e-12	protein_coding	UP	HCMvsC	Gene expression
DEG_273	ENSG00000129946.10	0.717677276460353	1.57180425441987e-07	1.65974174161067e-06	protein_coding	UP	HCMvsC	Gene expression
DEG_274	ENSG00000130119.16	0.56966080451955	1.28876036411081e-21	1.8451333068873e-19	protein_coding	UP	HCMvsC	Gene expression
DEG_275	ENSG00000130176.8	1.24498048979845	5.69040913900444e-06	4.18472846076162e-05	protein_coding	UP	HCMvsC	Gene expression
DEG_276	ENSG00000130203.10	1.03660520595779	0.000376328212526329	0.00169470330220131	protein_coding	UP	HCMvsC	Gene expression
DEG_277	ENSG00000130234.10	3.0699337033753	7.0198573079742e-28	2.02835586069684e-25	protein_coding	UP	HCMvsC	Gene expression
DEG_278	ENSG00000130300.9	1.60016284340336	9.55902489057145e-05	0.000511316134503405	protein_coding	UP	HCMvsC	Gene expression
DEG_279	ENSG00000130508.11	0.555760050396818	0.00439662249713546	0.0140614056599873	protein_coding	UP	HCMvsC	Gene expression
DEG_280	ENSG00000130635.15	0.595918368747394	0.00153168832936328	0.00575315313879492	protein_coding	UP	HCMvsC	Gene expression
DEG_281	ENSG00000130827.6	0.505733033369527	0.000402698328423994	0.00179816854040857	protein_coding	UP	HCMvsC	Gene expression
DEG_282	ENSG00000131389.17	1.10581229250422	0.0065582910959555	0.0197357246917108	protein_coding	UP	HCMvsC	Gene expression
DEG_283	ENSG00000131504.17	1.01491437087712	1.65803686226535e-31	7.74985935738851e-29	protein_coding	UP	HCMvsC	Gene expression
DEG_284	ENSG00000131620.17	0.81691573654941	4.88730485047757e-06	3.65501405570775e-05	protein_coding	UP	HCMvsC	Gene expression
DEG_285	ENSG00000131711.15	0.964784637621722	2.96925354202532e-09	4.51986372508298e-08	protein_coding	UP	HCMvsC	Gene expression
DEG_286	ENSG00000132386.11	1.03937542781255	2.69943659559132e-07	2.70317872571754e-06	protein_coding	UP	HCMvsC	Gene expression
DEG_287	ENSG00000132688.11	1.23090415720516	6.28827740391368e-14	2.42556564327661e-12	protein_coding	UP	HCMvsC	Gene expression
DEG_288	ENSG00000132718.9	0.910802349238322	4.60605997229948e-19	4.49076718280879e-17	protein_coding	UP	HCMvsC	Gene expression
DEG_289	ENSG00000132793.11	0.548742759521481	7.77056913914477e-09	1.07569586027255e-07	protein_coding	UP	HCMvsC	Gene expression
DEG_290	ENSG00000133030.21	0.514187854845787	3.74087364217912e-19	3.69254434295096e-17	protein_coding	UP	HCMvsC	Gene expression
DEG_291	ENSG00000133083.14	0.678105098675454	0.000177803350377574	0.000875899207749661	protein_coding	UP	HCMvsC	Gene expression
DEG_292	ENSG00000133110.15	2.15652103931952	2.29244681988911e-09	3.59995700214206e-08	protein_coding	UP	HCMvsC	Gene expression
DEG_293	ENSG00000133318.13	0.583932458213079	1.003891639955e-09	1.69361421891347e-08	protein_coding	UP	HCMvsC	Gene expression
DEG_294	ENSG00000133657.15	1.10688902775237	1.54186613460052e-14	6.64047062630663e-13	protein_coding	UP	HCMvsC	Gene expression
DEG_295	ENSG00000133789.15	0.525008968034629	2.26192644563082e-10	4.38285609086695e-09	protein_coding	UP	HCMvsC	Gene expression
DEG_296	ENSG00000133818.14	1.33040803108128	2.10546431722403e-28	6.69200778586484e-26	protein_coding	UP	HCMvsC	Gene expression
DEG_297	ENSG00000133878.9	0.609754408339398	2.80508997629252e-11	6.51732308526912e-10	protein_coding	UP	HCMvsC	Gene expression
DEG_298	ENSG00000134013.15	1.11370881785343	2.94675815986084e-08	3.62460376753162e-07	protein_coding	UP	HCMvsC	Gene expression
DEG_299	ENSG00000134243.12	1.18141380241178	1.54398131676005e-41	1.7526393632822e-38	protein_coding	UP	HCMvsC	Gene expression
DEG_300	ENSG00000134247.10	0.629684721977403	0.000264174138435374	0.00124688310306355	protein_coding	UP	HCMvsC	Gene expression
DEG_301	ENSG00000134250.20	0.582640393496306	2.80129445564238e-10	5.32514013027137e-09	protein_coding	UP	HCMvsC	Gene expression
DEG_302	ENSG00000134278.15	0.669632199274321	1.3042654715164e-14	5.71367094893047e-13	protein_coding	UP	HCMvsC	Gene expression
DEG_303	ENSG00000134308.14	1.01440252325645	8.12199759702173e-31	3.39670488978603e-28	protein_coding	UP	HCMvsC	Gene expression
DEG_304	ENSG00000134313.15	0.726178847715506	2.8975146041222e-28	8.85525040167499e-26	protein_coding	UP	HCMvsC	Gene expression
DEG_305	ENSG00000134574.11	0.660986203030191	9.75735425405706e-07	8.54346412151376e-06	protein_coding	UP	HCMvsC	Gene expression
DEG_306	ENSG00000134716.11	0.732617545877924	5.20243646393673e-17	3.59465740369054e-15	protein_coding	UP	HCMvsC	Gene expression
DEG_307	ENSG00000134779.15	0.582896809307778	2.55644230841418e-11	6.00990845640801e-10	protein_coding	UP	HCMvsC	Gene expression
DEG_308	ENSG00000134882.15	0.625793215066733	4.24964847085001e-26	9.64791621410692e-24	protein_coding	UP	HCMvsC	Gene expression
DEG_309	ENSG00000135074.15	1.72069860851727	1.08711957303475e-26	2.78653294430133e-24	protein_coding	UP	HCMvsC	Gene expression
DEG_310	ENSG00000135272.10	0.819229952939545	1.20402402738222e-15	6.37811661438606e-14	protein_coding	UP	HCMvsC	Gene expression
DEG_311	ENSG00000135318.12	0.765450808106594	0.000328185836009007	0.00150173605121081	protein_coding	UP	HCMvsC	Gene expression
DEG_312	ENSG00000135333.14	0.68331850630069	0.00675588338338445	0.0202536311504897	protein_coding	UP	HCMvsC	Gene expression
DEG_313	ENSG00000135631.16	0.677051651778252	1.15635785279127e-18	1.06224502870282e-16	protein_coding	UP	HCMvsC	Gene expression
DEG_314	ENSG00000135919.13	3.09942530985732	5.95247382952621e-40	5.25537300549058e-37	protein_coding	UP	HCMvsC	Gene expression
DEG_315	ENSG00000136160.16	0.613385940485382	0.0110675437140333	0.0306274442320983	protein_coding	UP	HCMvsC	Gene expression
DEG_316	ENSG00000136193.17	0.731875656718266	0.000632860324589251	0.00265787956616606	protein_coding	UP	HCMvsC	Gene expression
DEG_317	ENSG00000136383.6	0.615130849673903	3.39493108156506e-10	6.35479914584592e-09	protein_coding	UP	HCMvsC	Gene expression
DEG_318	ENSG00000136840.19	0.572830452602051	1.40096133514945e-10	2.804039992216e-09	protein_coding	UP	HCMvsC	Gene expression
DEG_319	ENSG00000136960.12	2.32075653415323	4.3505280107443e-08	5.14527271771808e-07	protein_coding	UP	HCMvsC	Gene expression
DEG_320	ENSG00000136997.18	0.625977225128586	0.00364297997695813	0.0119591484804418	protein_coding	UP	HCMvsC	Gene expression
DEG_321	ENSG00000137033.11	0.823429978059145	6.13035558333936e-08	7.04946533505276e-07	protein_coding	UP	HCMvsC	Gene expression
DEG_322	ENSG00000137054.16	0.78070860669432	5.57217188315862e-15	2.62768414145866e-13	protein_coding	UP	HCMvsC	Gene expression
DEG_323	ENSG00000137177.20	0.909690508241773	1.93334637535074e-14	8.23719587052923e-13	protein_coding	UP	HCMvsC	Gene expression
DEG_324	ENSG00000137269.15	1.06392991650929	3.16159995148421e-19	3.18000926765741e-17	protein_coding	UP	HCMvsC	Gene expression
DEG_325	ENSG00000137331.12	1.00704146746312	2.62974791548756e-06	2.07610302399048e-05	protein_coding	UP	HCMvsC	Gene expression
DEG_326	ENSG00000137501.17	1.29344860292602	1.26960579867379e-14	5.58907904502048e-13	protein_coding	UP	HCMvsC	Gene expression
DEG_327	ENSG00000137571.11	0.679762566641516	1.40417833792982e-09	2.31555605726118e-08	protein_coding	UP	HCMvsC	Gene expression
DEG_328	ENSG00000137573.14	1.68610367736492	1.78894093444625e-08	2.31136986424551e-07	protein_coding	UP	HCMvsC	Gene expression
DEG_329	ENSG00000137801.10	2.40623738413614	2.07306163315458e-16	1.27201140826612e-14	protein_coding	UP	HCMvsC	Gene expression
DEG_330	ENSG00000137872.16	0.515222681470669	6.2372011938825e-08	7.15679432297334e-07	protein_coding	UP	HCMvsC	Gene expression
DEG_331	ENSG00000137941.17	1.70328550576329	7.89413629202189e-18	6.11968848550302e-16	protein_coding	UP	HCMvsC	Gene expression
DEG_332	ENSG00000137968.16	2.77530561573726	3.84757985565388e-08	4.61117547001374e-07	protein_coding	UP	HCMvsC	Gene expression
DEG_333	ENSG00000138119.17	0.54400562664683	0.000260786113866752	0.00123345622665786	protein_coding	UP	HCMvsC	Gene expression
DEG_334	ENSG00000138193.15	2.2167838916644	3.36132375578648e-41	3.56121047513058e-38	protein_coding	UP	HCMvsC	Gene expression
DEG_335	ENSG00000138448.12	0.542661743347722	2.62622489077466e-12	7.3220992919633e-11	protein_coding	UP	HCMvsC	Gene expression
DEG_336	ENSG00000138639.18	0.74018363753006	4.67631440561484e-14	1.85326654698332e-12	protein_coding	UP	HCMvsC	Gene expression
DEG_337	ENSG00000138685.15	0.591831594023496	0.00020280869892588	0.000981734950755432	protein_coding	UP	HCMvsC	Gene expression
DEG_338	ENSG00000138735.16	1.13957190850593	1.68279866580481e-19	1.75941028927434e-17	protein_coding	UP	HCMvsC	Gene expression
DEG_339	ENSG00000138738.10	0.635972554743402	5.82187692449032e-07	5.41376641802225e-06	protein_coding	UP	HCMvsC	Gene expression
DEG_340	ENSG00000138744.15	0.610589420378177	0.000281894454671071	0.00131683323739937	protein_coding	UP	HCMvsC	Gene expression
DEG_341	ENSG00000138758.11	0.61258957877769	9.76888107063025e-09	1.32576479909868e-07	protein_coding	UP	HCMvsC	Gene expression
DEG_342	ENSG00000138764.15	0.985806423253054	3.06610601931193e-15	1.4992786725817e-13	protein_coding	UP	HCMvsC	Gene expression
DEG_343	ENSG00000138835.22	0.548351068483502	1.38856365575852e-09	2.29387251739236e-08	protein_coding	UP	HCMvsC	Gene expression
DEG_344	ENSG00000139174.12	0.834671379128971	4.32431130541001e-14	1.7223547685608e-12	protein_coding	UP	HCMvsC	Gene expression
DEG_345	ENSG00000139263.11	0.611391677787716	3.08345381238617e-07	3.03044205234638e-06	protein_coding	UP	HCMvsC	Gene expression
DEG_346	ENSG00000139289.13	1.92130837220615	6.72746526852692e-07	6.16212553587492e-06	protein_coding	UP	HCMvsC	Gene expression
DEG_347	ENSG00000139329.5	1.22601281093313	1.08579486051879e-10	2.2150772687246e-09	protein_coding	UP	HCMvsC	Gene expression
DEG_348	ENSG00000139514.13	0.605890709953714	8.73086658087136e-07	7.73467521985063e-06	protein_coding	UP	HCMvsC	Gene expression
DEG_349	ENSG00000139679.15	0.794574297262728	7.72826715404883e-08	8.67592388036261e-07	protein_coding	UP	HCMvsC	Gene expression
DEG_350	ENSG00000140332.15	0.67041869932575	5.17853432428886e-08	6.04238380922163e-07	protein_coding	UP	HCMvsC	Gene expression
DEG_351	ENSG00000140367.11	0.723472731898315	6.09401456356066e-21	8.07050662034217e-19	protein_coding	UP	HCMvsC	Gene expression
DEG_352	ENSG00000140403.12	0.943907972345438	7.10302895399122e-17	4.74291328306002e-15	protein_coding	UP	HCMvsC	Gene expression
DEG_353	ENSG00000140545.15	0.912703323949686	1.7910032808862e-15	9.24111173371543e-14	protein_coding	UP	HCMvsC	Gene expression
DEG_354	ENSG00000140557.12	1.16735924079217	1.53526807481847e-08	2.00645396751769e-07	protein_coding	UP	HCMvsC	Gene expression
DEG_355	ENSG00000140937.14	1.56021118537872	1.81794189810728e-13	6.25340533435518e-12	protein_coding	UP	HCMvsC	Gene expression
DEG_356	ENSG00000141449.14	0.776631744270565	1.85038169452716e-09	2.96434131949854e-08	protein_coding	UP	HCMvsC	Gene expression
DEG_357	ENSG00000141756.18	0.937617790403981	4.3221561374024e-09	6.38955398470687e-08	protein_coding	UP	HCMvsC	Gene expression
DEG_358	ENSG00000142494.13	0.813511341561267	2.59979406688422e-09	4.03082217667552e-08	protein_coding	UP	HCMvsC	Gene expression
DEG_359	ENSG00000142552.8	0.709145537806074	5.35756579240763e-05	0.000308152137433739	protein_coding	UP	HCMvsC	Gene expression
DEG_360	ENSG00000143179.16	0.9567531873025	2.35333134490924e-16	1.42744815775945e-14	protein_coding	UP	HCMvsC	Gene expression
DEG_361	ENSG00000143195.13	1.61679612430348	5.38676526566601e-16	3.01431245077339e-14	protein_coding	UP	HCMvsC	Gene expression
DEG_362	ENSG00000143196.5	0.514855089702007	0.00349846231607669	0.0115563423668865	protein_coding	UP	HCMvsC	Gene expression
DEG_363	ENSG00000143318.13	1.29369577154447	4.02566962874382e-08	4.8006086271358e-07	protein_coding	UP	HCMvsC	Gene expression
DEG_364	ENSG00000143324.13	1.18793149185882	3.5924925359016e-19	3.59068499248731e-17	protein_coding	UP	HCMvsC	Gene expression
DEG_365	ENSG00000143341.12	0.686701729410318	6.08930749241704e-05	0.000343892234077795	protein_coding	UP	HCMvsC	Gene expression
DEG_366	ENSG00000143344.15	0.539770885142203	2.52328920880862e-10	4.84300870850079e-09	protein_coding	UP	HCMvsC	Gene expression
DEG_367	ENSG00000143367.16	0.555688817763473	5.41190396382552e-05	0.000311052360915426	protein_coding	UP	HCMvsC	Gene expression
DEG_368	ENSG00000143387.13	1.37193863683463	1.50383087007139e-11	3.67675079802684e-10	protein_coding	UP	HCMvsC	Gene expression
DEG_369	ENSG00000143499.14	0.758635111939839	3.58141058027505e-13	1.17594580458122e-11	protein_coding	UP	HCMvsC	Gene expression
DEG_370	ENSG00000143515.17	0.697569061349572	1.86239771814384e-14	7.95624315503813e-13	protein_coding	UP	HCMvsC	Gene expression
DEG_371	ENSG00000143549.20	2.258168584477	6.01799879327325e-18	4.78190184113492e-16	protein_coding	UP	HCMvsC	Gene expression
DEG_372	ENSG00000143669.13	0.532644408182568	1.49946805141516e-10	2.9749745659288e-09	protein_coding	UP	HCMvsC	Gene expression
DEG_373	ENSG00000143740.14	0.53281768420467	0.0138215676851274	0.0369722864251884	protein_coding	UP	HCMvsC	Gene expression
DEG_374	ENSG00000143797.12	0.898897675612554	3.38967064129109e-07	3.31703484183485e-06	protein_coding	UP	HCMvsC	Gene expression
DEG_375	ENSG00000143847.15	0.6578675572506	2.65283875184777e-08	3.30399008184677e-07	protein_coding	UP	HCMvsC	Gene expression
DEG_376	ENSG00000144036.15	1.03078748093051	7.69532448578545e-25	1.50980366330991e-22	protein_coding	UP	HCMvsC	Gene expression
DEG_377	ENSG00000144136.11	0.567583300234703	4.04312333087848e-05	0.000240379034696299	protein_coding	UP	HCMvsC	Gene expression
DEG_378	ENSG00000144426.18	0.594085781519132	1.32784759697887e-16	8.57811138666187e-15	protein_coding	UP	HCMvsC	Gene expression
DEG_379	ENSG00000144596.13	0.659790779593144	1.13788985044635e-06	9.8172342580312e-06	protein_coding	UP	HCMvsC	Gene expression
DEG_380	ENSG00000144642.21	0.626604303301712	2.30927798343068e-08	2.90784996311098e-07	protein_coding	UP	HCMvsC	Gene expression
DEG_381	ENSG00000144645.13	0.77850037758826	7.92943339407722e-05	0.000433337536102735	protein_coding	UP	HCMvsC	Gene expression
DEG_382	ENSG00000144810.16	1.41534068797882	1.13057198045117e-11	2.81615202403292e-10	protein_coding	UP	HCMvsC	Gene expression
DEG_383	ENSG00000144857.14	1.04262982698664	4.63671214049351e-10	8.41171567770809e-09	protein_coding	UP	HCMvsC	Gene expression
DEG_384	ENSG00000145335.15	1.81124609250396	4.77742265621811e-18	3.89347696680093e-16	protein_coding	UP	HCMvsC	Gene expression
DEG_385	ENSG00000145390.11	0.579277193384143	5.41993710923156e-08	6.30263912585041e-07	protein_coding	UP	HCMvsC	Gene expression
DEG_386	ENSG00000145632.15	1.59949918733508	7.73255923531868e-53	6.14429156838423e-49	protein_coding	UP	HCMvsC	Gene expression
DEG_387	ENSG00000145681.10	3.13270990172305	2.61957781084483e-11	6.14923642096692e-10	protein_coding	UP	HCMvsC	Gene expression
DEG_388	ENSG00000145687.16	0.589823072003479	6.76596777207283e-11	1.44912075247684e-09	protein_coding	UP	HCMvsC	Gene expression
DEG_389	ENSG00000145936.9	1.21944977672523	3.6403644547952e-06	2.79291987385968e-05	protein_coding	UP	HCMvsC	Gene expression
DEG_390	ENSG00000146215.13	1.86336106380264	7.53300390830491e-07	6.82133892369126e-06	protein_coding	UP	HCMvsC	Gene expression
DEG_391	ENSG00000146281.6	0.593899986880608	3.9822831567725e-07	3.84486293605277e-06	protein_coding	UP	HCMvsC	Gene expression
DEG_392	ENSG00000146373.16	0.635069345021273	8.07069036065402e-29	2.72892364279816e-26	protein_coding	UP	HCMvsC	Gene expression
DEG_393	ENSG00000146592.17	0.740635139261298	6.50882649144695e-07	5.97218652436922e-06	protein_coding	UP	HCMvsC	Gene expression
DEG_394	ENSG00000146674.15	1.57050159733547	0.000257168903641178	0.00121925066129642	protein_coding	UP	HCMvsC	Gene expression
DEG_395	ENSG00000146859.6	0.719227682750258	1.60667736529542e-11	3.9161528664532e-10	protein_coding	UP	HCMvsC	Gene expression
DEG_396	ENSG00000147255.19	1.37804880173351	0.00161181509366136	0.00601572697709403	protein_coding	UP	HCMvsC	Gene expression
DEG_397	ENSG00000148634.15	0.630392451743461	2.913445836498e-27	7.59024282518462e-25	protein_coding	UP	HCMvsC	Gene expression
DEG_398	ENSG00000148677.6	1.16767750972775	9.20285897238759e-20	1.02994249851538e-17	protein_coding	UP	HCMvsC	Gene expression
DEG_399	ENSG00000148842.18	0.836869669467583	1.60357799834952e-11	3.91460238859763e-10	protein_coding	UP	HCMvsC	Gene expression
DEG_400	ENSG00000148935.11	0.511241874362834	3.20892159036467e-06	2.4924820094856e-05	protein_coding	UP	HCMvsC	Gene expression
DEG_401	ENSG00000149090.11	0.600303919744513	0.000444905585012468	0.00195857051440946	protein_coding	UP	HCMvsC	Gene expression
DEG_402	ENSG00000149212.11	1.01210486277303	1.04470987467725e-12	3.14441843340357e-11	protein_coding	UP	HCMvsC	Gene expression
DEG_403	ENSG00000149269.9	1.6805590721419	2.94255794417347e-16	1.74489294211958e-14	protein_coding	UP	HCMvsC	Gene expression
DEG_404	ENSG00000149499.11	0.540411008643565	2.61269297653454e-05	0.000163211150876914	protein_coding	UP	HCMvsC	Gene expression
DEG_405	ENSG00000149573.9	0.536592358822554	0.000783687182733755	0.00320994634505028	protein_coding	UP	HCMvsC	Gene expression
DEG_406	ENSG00000149575.5	0.848892119399383	6.04523450661636e-19	5.75274651372139e-17	protein_coding	UP	HCMvsC	Gene expression
DEG_407	ENSG00000149591.16	1.10757412663749	1.69604236400521e-06	1.40018209084524e-05	protein_coding	UP	HCMvsC	Gene expression
DEG_408	ENSG00000149599.15	0.696474851595449	0.00654287844402629	0.0197080030766614	protein_coding	UP	HCMvsC	Gene expression
DEG_409	ENSG00000150403.18	1.13264906001432	1.03628609263626e-23	1.80974270155774e-21	protein_coding	UP	HCMvsC	Gene expression
DEG_410	ENSG00000150471.16	1.36754903020023	1.01925361317778e-05	7.05179730980466e-05	protein_coding	UP	HCMvsC	Gene expression
DEG_411	ENSG00000150540.14	0.53077239077704	0.0016940733997281	0.00627118902130888	protein_coding	UP	HCMvsC	Gene expression
DEG_412	ENSG00000150687.12	1.25698415779082	2.66613995830006e-19	2.7160446293144e-17	protein_coding	UP	HCMvsC	Gene expression
DEG_413	ENSG00000150764.13	0.641448053249761	1.22750676233998e-07	1.32344216194755e-06	protein_coding	UP	HCMvsC	Gene expression
DEG_414	ENSG00000150938.10	1.20512355184162	1.48348683250223e-19	1.5822532041695e-17	protein_coding	UP	HCMvsC	Gene expression
DEG_415	ENSG00000151208.17	0.563078268476058	4.33127669338464e-10	7.93917522621324e-09	protein_coding	UP	HCMvsC	Gene expression
DEG_416	ENSG00000151327.12	0.765901030653351	3.52681184945073e-13	1.16524103766052e-11	protein_coding	UP	HCMvsC	Gene expression
DEG_417	ENSG00000151414.15	0.7166938280733	3.09645116651609e-12	8.46967331123472e-11	protein_coding	UP	HCMvsC	Gene expression
DEG_418	ENSG00000151458.12	0.568740060787348	5.17900648631279e-11	1.13523822179976e-09	protein_coding	UP	HCMvsC	Gene expression
DEG_419	ENSG00000151468.11	0.58911186597405	0.00132339997056123	0.00505321295823138	protein_coding	UP	HCMvsC	Gene expression
DEG_420	ENSG00000151503.12	0.596755922275203	5.22198750819586e-10	9.40619286339389e-09	protein_coding	UP	HCMvsC	Gene expression
DEG_421	ENSG00000151746.14	0.864190571254522	4.64992947109401e-09	6.81363640276584e-08	protein_coding	UP	HCMvsC	Gene expression
DEG_422	ENSG00000151835.16	0.973600772590026	3.5399776930619e-08	4.27193287293917e-07	protein_coding	UP	HCMvsC	Gene expression
DEG_423	ENSG00000152078.10	0.596517764577716	2.3109832012391e-08	2.90784996311098e-07	protein_coding	UP	HCMvsC	Gene expression
DEG_424	ENSG00000152104.12	1.09128231551387	1.07564149251033e-37	8.54704729948708e-35	protein_coding	UP	HCMvsC	Gene expression
DEG_425	ENSG00000152217.18	0.949831426297468	1.66522591475915e-12	4.82035887747766e-11	protein_coding	UP	HCMvsC	Gene expression
DEG_426	ENSG00000152422.15	1.07585560313786	8.55956873690646e-08	9.4992085451758e-07	protein_coding	UP	HCMvsC	Gene expression
DEG_427	ENSG00000152767.16	2.12882233805592	6.34712514173495e-51	2.52171281881129e-47	protein_coding	UP	HCMvsC	Gene expression
DEG_428	ENSG00000153162.9	1.5004645627477	2.38424810320356e-14	9.97117654108185e-13	protein_coding	UP	HCMvsC	Gene expression
DEG_429	ENSG00000153291.16	0.812216367453772	8.71874340453421e-06	6.17186058729878e-05	protein_coding	UP	HCMvsC	Gene expression
DEG_430	ENSG00000153707.17	1.01798206843758	1.08626663661843e-08	1.45925185030771e-07	protein_coding	UP	HCMvsC	Gene expression
DEG_431	ENSG00000153904.20	2.34599785890653	1.24741661522928e-42	1.65199540410197e-39	protein_coding	UP	HCMvsC	Gene expression
DEG_432	ENSG00000153956.16	0.733071693753278	8.24220038818869e-18	6.35849750335411e-16	protein_coding	UP	HCMvsC	Gene expression
DEG_433	ENSG00000154096.13	1.81845653256608	9.30117781138322e-05	0.000499035509042884	protein_coding	UP	HCMvsC	Gene expression
DEG_434	ENSG00000154175.17	0.589802712085521	0.0029909815873389	0.0101348996558614	protein_coding	UP	HCMvsC	Gene expression
DEG_435	ENSG00000154263.17	1.24802894843439	7.6788704689031e-11	1.62028621217465e-09	protein_coding	UP	HCMvsC	Gene expression
DEG_436	ENSG00000154277.12	3.08038174271878	4.22424328027214e-16	2.4148084248232e-14	protein_coding	UP	HCMvsC	Gene expression
DEG_437	ENSG00000154328.16	0.518226154623958	5.00617905610703e-08	5.86280011493389e-07	protein_coding	UP	HCMvsC	Gene expression
DEG_438	ENSG00000154380.17	0.82213368698145	9.66296986354332e-15	4.42547311445044e-13	protein_coding	UP	HCMvsC	Gene expression
DEG_439	ENSG00000154556.18	0.563763869133457	7.70327259869369e-08	8.65773749211034e-07	protein_coding	UP	HCMvsC	Gene expression
DEG_440	ENSG00000154642.11	0.947166909187574	1.13310820635946e-13	4.14916028006097e-12	protein_coding	UP	HCMvsC	Gene expression
DEG_441	ENSG00000155016.18	0.804147313883736	5.05646143115909e-21	6.80993941220172e-19	protein_coding	UP	HCMvsC	Gene expression
DEG_442	ENSG00000155096.14	0.831597507636901	5.78200365529021e-16	3.2016586094032e-14	protein_coding	UP	HCMvsC	Gene expression
DEG_443	ENSG00000155254.13	0.601280071025624	8.09576997495314e-05	0.000441062654926141	protein_coding	UP	HCMvsC	Gene expression
DEG_444	ENSG00000155256.17	0.573323936120447	7.52750801810874e-09	1.04752326991054e-07	protein_coding	UP	HCMvsC	Gene expression
DEG_445	ENSG00000155760.2	0.893947879952763	4.13204578143651e-05	0.000245207138008174	protein_coding	UP	HCMvsC	Gene expression
DEG_446	ENSG00000155893.13	0.822727232144522	3.77466884415812e-09	5.64849691820723e-08	protein_coding	UP	HCMvsC	Gene expression
DEG_447	ENSG00000156265.15	5.11469684799604	2.55025476177308e-31	1.12579579650272e-28	protein_coding	UP	HCMvsC	Gene expression
DEG_448	ENSG00000156273.16	0.932077953363449	4.19504928314114e-26	9.64791621410692e-24	protein_coding	UP	HCMvsC	Gene expression
DEG_449	ENSG00000156504.16	0.612187169434581	1.71880777983064e-19	1.78531328346853e-17	protein_coding	UP	HCMvsC	Gene expression
DEG_450	ENSG00000156508.18	1.13869722948536	4.36830441377305e-26	9.77761883713821e-24	protein_coding	UP	HCMvsC	Gene expression
DEG_451	ENSG00000156804.7	0.719396937340736	6.6937213849021e-07	6.13475318620901e-06	protein_coding	UP	HCMvsC	Gene expression
DEG_452	ENSG00000156931.15	0.534756357889787	2.78845031981323e-07	2.78179864924494e-06	protein_coding	UP	HCMvsC	Gene expression
DEG_453	ENSG00000157036.13	0.706836222385381	2.33675914701802e-09	3.65869717875965e-08	protein_coding	UP	HCMvsC	Gene expression
DEG_454	ENSG00000157227.13	0.938246599795121	7.84400913388863e-14	2.99656233547496e-12	protein_coding	UP	HCMvsC	Gene expression
DEG_455	ENSG00000158292.7	0.568956361346056	0.00721343515133959	0.0213821783495462	protein_coding	UP	HCMvsC	Gene expression
DEG_456	ENSG00000158987.20	0.510846071419322	6.91430763331702e-13	2.15878540095627e-11	protein_coding	UP	HCMvsC	Gene expression
DEG_457	ENSG00000159173.19	1.65017149207169	0.00195793607940103	0.00710075768458267	protein_coding	UP	HCMvsC	Gene expression
DEG_458	ENSG00000159216.18	2.59426125463678	5.5909011396543e-25	1.11063251139233e-22	protein_coding	UP	HCMvsC	Gene expression
DEG_459	ENSG00000159387.7	2.29702840605751	1.03154036934721e-07	1.129010988269e-06	protein_coding	UP	HCMvsC	Gene expression
DEG_460	ENSG00000159433.12	0.583313554265147	7.22177866526761e-09	1.00762516723822e-07	protein_coding	UP	HCMvsC	Gene expression
DEG_461	ENSG00000159459.12	0.720126849241677	1.07800510297443e-14	4.87918863937015e-13	protein_coding	UP	HCMvsC	Gene expression
DEG_462	ENSG00000160145.15	0.59275831117682	1.78474183064183e-15	9.23880038194134e-14	protein_coding	UP	HCMvsC	Gene expression
DEG_463	ENSG00000160200.17	1.09350015040124	1.40920487287182e-05	9.40574709772324e-05	protein_coding	UP	HCMvsC	Gene expression
DEG_464	ENSG00000160310.18	0.641560990216181	6.28043082811044e-13	1.96861157239312e-11	protein_coding	UP	HCMvsC	Gene expression
DEG_465	ENSG00000160469.16	1.56312842108142	3.36497258670837e-14	1.37470808092466e-12	protein_coding	UP	HCMvsC	Gene expression
DEG_466	ENSG00000162073.13	0.652670236036041	0.000960442939350662	0.00382914519708229	protein_coding	UP	HCMvsC	Gene expression
DEG_467	ENSG00000162139.10	0.927611736719688	6.19746566518717e-10	1.09677198609303e-08	protein_coding	UP	HCMvsC	Gene expression
DEG_468	ENSG00000162241.12	0.769477991050095	2.30908967928681e-10	4.45881569662527e-09	protein_coding	UP	HCMvsC	Gene expression
DEG_469	ENSG00000162409.11	0.51077950384891	8.35882862658589e-10	1.43920373275951e-08	protein_coding	UP	HCMvsC	Gene expression
DEG_470	ENSG00000162576.16	0.819973511419828	6.64291881491746e-06	4.813920009424e-05	protein_coding	UP	HCMvsC	Gene expression
DEG_471	ENSG00000162692.12	1.9451183547002	3.20009652451627e-21	4.42225512761848e-19	protein_coding	UP	HCMvsC	Gene expression
DEG_472	ENSG00000162804.14	0.902669081661171	1.95323840662408e-06	1.59020823555686e-05	protein_coding	UP	HCMvsC	Gene expression
DEG_473	ENSG00000162882.15	0.85624068736998	4.27249814704685e-06	3.23788939212534e-05	protein_coding	UP	HCMvsC	Gene expression
DEG_474	ENSG00000162998.5	1.75384619872888	2.06740728159769e-13	7.05047993973188e-12	protein_coding	UP	HCMvsC	Gene expression
DEG_475	ENSG00000163092.19	1.24069443353761	1.60661593347136e-13	5.61150338785206e-12	protein_coding	UP	HCMvsC	Gene expression
DEG_476	ENSG00000163288.13	0.689658039119511	0.00052430979521017	0.00225563921642664	protein_coding	UP	HCMvsC	Gene expression
DEG_477	ENSG00000163359.15	0.512390289674025	0.000190603221650129	0.000931160897160729	protein_coding	UP	HCMvsC	Gene expression
DEG_478	ENSG00000163536.12	0.712681302342849	5.48222142080772e-06	4.05594282836049e-05	protein_coding	UP	HCMvsC	Gene expression
DEG_479	ENSG00000163637.13	0.958685121493797	6.75056959181926e-11	1.44777398047492e-09	protein_coding	UP	HCMvsC	Gene expression
DEG_480	ENSG00000163638.13	0.660424684166587	0.00751901961926967	0.0221487043168552	protein_coding	UP	HCMvsC	Gene expression
DEG_481	ENSG00000163728.11	0.513758077405755	1.68929739135893e-07	1.76853189350963e-06	protein_coding	UP	HCMvsC	Gene expression
DEG_482	ENSG00000163875.15	0.505760110036786	4.10724820773634e-09	6.08316761578246e-08	protein_coding	UP	HCMvsC	Gene expression
DEG_483	ENSG00000164088.18	0.602407418137578	3.40012500376685e-08	4.12164657207192e-07	protein_coding	UP	HCMvsC	Gene expression
DEG_484	ENSG00000164122.8	0.567782485481838	1.32359304656335e-06	1.12005009030803e-05	protein_coding	UP	HCMvsC	Gene expression
DEG_485	ENSG00000164283.13	4.84300531252728	2.69457878866592e-15	1.33819519092121e-13	protein_coding	UP	HCMvsC	Gene expression
DEG_486	ENSG00000164294.14	1.18462158714758	1.13471237865989e-14	5.06540705664692e-13	protein_coding	UP	HCMvsC	Gene expression
DEG_487	ENSG00000164305.19	0.615850333125837	5.02672617913865e-09	7.27547654270231e-08	protein_coding	UP	HCMvsC	Gene expression
DEG_488	ENSG00000164327.13	0.885137885071916	7.6898457466825e-44	1.52758785757848e-40	protein_coding	UP	HCMvsC	Gene expression
DEG_489	ENSG00000164463.12	0.707552823526217	1.00464223680713e-13	3.74783437261476e-12	protein_coding	UP	HCMvsC	Gene expression
DEG_490	ENSG00000164543.7	0.928333466584686	1.78246247645237e-09	2.87582676911483e-08	protein_coding	UP	HCMvsC	Gene expression
DEG_491	ENSG00000164574.16	0.656963423198172	5.71025041172038e-13	1.80412126328152e-11	protein_coding	UP	HCMvsC	Gene expression
DEG_492	ENSG00000164591.13	1.44195354898688	3.75830471899043e-12	1.01404038360265e-10	protein_coding	UP	HCMvsC	Gene expression
DEG_493	ENSG00000164692.17	1.44375782747049	1.89257975350341e-15	9.57862338938733e-14	protein_coding	UP	HCMvsC	Gene expression
DEG_494	ENSG00000164761.9	2.53289320918756	1.49746735057298e-21	2.12479920850944e-19	protein_coding	UP	HCMvsC	Gene expression
DEG_495	ENSG00000164823.11	0.634831196190176	1.09136222818082e-10	2.22073348658765e-09	protein_coding	UP	HCMvsC	Gene expression
DEG_496	ENSG00000164841.5	1.1252735583911	0.00859005948855061	0.0247665503251173	protein_coding	UP	HCMvsC	Gene expression
DEG_497	ENSG00000164879.7	5.76144031208799	2.85223278870711e-18	2.4634610585942e-16	protein_coding	UP	HCMvsC	Gene expression
DEG_498	ENSG00000164932.13	1.22131427093187	8.32781664079426e-06	5.90828848462064e-05	protein_coding	UP	HCMvsC	Gene expression
DEG_499	ENSG00000164938.14	0.657132611100132	7.52884824047146e-10	1.31049787773902e-08	protein_coding	UP	HCMvsC	Gene expression
DEG_500	ENSG00000164949.8	0.899361417790214	0.00363801748076052	0.0119453251661666	protein_coding	UP	HCMvsC	Gene expression
DEG_501	ENSG00000165030.4	0.537953954932628	0.000143059332062272	0.000727054334868443	protein_coding	UP	HCMvsC	Gene expression
DEG_502	ENSG00000165124.18	0.811078495188097	9.22857466303478e-06	6.48782475211966e-05	protein_coding	UP	HCMvsC	Gene expression
DEG_503	ENSG00000165168.7	0.522893733753119	0.00196871357759097	0.00713495921894541	protein_coding	UP	HCMvsC	Gene expression
DEG_504	ENSG00000165169.11	0.875707204486764	3.60958469789706e-12	9.7723202758058e-11	protein_coding	UP	HCMvsC	Gene expression
DEG_505	ENSG00000165338.16	0.875694753630116	5.56592101379621e-13	1.7620242380727e-11	protein_coding	UP	HCMvsC	Gene expression
DEG_506	ENSG00000165410.14	0.564592811852339	9.84466405115274e-17	6.43832926341232e-15	protein_coding	UP	HCMvsC	Gene expression
DEG_507	ENSG00000165675.16	0.732313197097681	2.54651118480105e-23	4.21553705717273e-21	protein_coding	UP	HCMvsC	Gene expression
DEG_508	ENSG00000166016.6	0.500853347208595	0.00361246245267766	0.0118785957579047	protein_coding	UP	HCMvsC	Gene expression
DEG_509	ENSG00000166250.12	0.975727577419383	5.19999407084079e-06	3.86702413541422e-05	protein_coding	UP	HCMvsC	Gene expression
DEG_510	ENSG00000166317.12	0.820095293668595	1.02409753161373e-10	2.09678487295729e-09	protein_coding	UP	HCMvsC	Gene expression
DEG_511	ENSG00000166341.8	0.573226752535732	0.000388891726622388	0.00174485243350734	protein_coding	UP	HCMvsC	Gene expression
DEG_512	ENSG00000166482.11	0.973142127046445	6.75700805097125e-06	4.88545823230369e-05	protein_coding	UP	HCMvsC	Gene expression
DEG_513	ENSG00000166483.11	0.988733948292603	2.40775268196868e-15	1.20327061703919e-13	protein_coding	UP	HCMvsC	Gene expression
DEG_514	ENSG00000166508.17	0.671306556840993	4.42455104551561e-13	1.42916595966126e-11	protein_coding	UP	HCMvsC	Gene expression
DEG_515	ENSG00000166557.13	0.609567346905629	9.14899885729078e-07	8.05963912638941e-06	protein_coding	UP	HCMvsC	Gene expression
DEG_516	ENSG00000166669.13	0.68882094898021	5.18801406939408e-24	9.36908177168303e-22	protein_coding	UP	HCMvsC	Gene expression
DEG_517	ENSG00000166741.7	0.892869415450852	0.000112200895946645	0.000588480738740619	protein_coding	UP	HCMvsC	Gene expression
DEG_518	ENSG00000166833.21	0.53765099336792	0.00186822371266732	0.00681584280112695	protein_coding	UP	HCMvsC	Gene expression
DEG_519	ENSG00000166886.13	0.651045463863808	1.25214524264835e-07	1.3454423391594e-06	protein_coding	UP	HCMvsC	Gene expression
DEG_520	ENSG00000166888.12	0.51040034875586	2.7857302465198e-07	2.78083072096059e-06	protein_coding	UP	HCMvsC	Gene expression
DEG_521	ENSG00000166963.13	1.15101492575365	4.97709738204668e-05	0.000289305163114433	protein_coding	UP	HCMvsC	Gene expression
DEG_522	ENSG00000167106.12	0.657941774147255	1.27658930350391e-08	1.69131126752062e-07	protein_coding	UP	HCMvsC	Gene expression
DEG_523	ENSG00000167123.19	0.860064108855381	2.42539006429302e-06	1.92817903460454e-05	protein_coding	UP	HCMvsC	Gene expression
DEG_524	ENSG00000167291.16	0.502845212232682	2.34023602089531e-11	5.54262754755116e-10	protein_coding	UP	HCMvsC	Gene expression
DEG_525	ENSG00000167552.14	0.580664171213204	3.51633085232061e-06	2.71401310855168e-05	protein_coding	UP	HCMvsC	Gene expression
DEG_526	ENSG00000167615.16	0.525559373596107	7.08122873610981e-05	0.000393341094282618	protein_coding	UP	HCMvsC	Gene expression
DEG_527	ENSG00000167646.13	1.05518114629295	9.95603116880273e-07	8.70782869205355e-06	protein_coding	UP	HCMvsC	Gene expression
DEG_528	ENSG00000167657.14	0.687598015416032	4.0390306767907e-13	1.3126436710748e-11	protein_coding	UP	HCMvsC	Gene expression
DEG_529	ENSG00000167766.18	0.527504346541966	1.26288368965205e-06	1.07670319720764e-05	protein_coding	UP	HCMvsC	Gene expression
DEG_530	ENSG00000167785.9	0.620132462523638	4.85603377285494e-14	1.91970369945798e-12	protein_coding	UP	HCMvsC	Gene expression
DEG_531	ENSG00000168010.11	0.699015678178837	1.2274893356988e-07	1.32344216194755e-06	protein_coding	UP	HCMvsC	Gene expression
DEG_532	ENSG00000168056.15	0.545443817741948	3.784962509195e-10	7.01874261331703e-09	protein_coding	UP	HCMvsC	Gene expression
DEG_533	ENSG00000168077.14	0.62274671728415	0.00749822979793014	0.022099752957846	protein_coding	UP	HCMvsC	Gene expression
DEG_534	ENSG00000168135.4	0.632198640411074	9.21587597978378e-10	1.57144529045841e-08	protein_coding	UP	HCMvsC	Gene expression
DEG_535	ENSG00000168334.9	0.834951865406263	2.67679848138063e-12	7.43700724931835e-11	protein_coding	UP	HCMvsC	Gene expression
DEG_536	ENSG00000168461.13	1.28400219157644	9.93604570171253e-32	5.09366575134244e-29	protein_coding	UP	HCMvsC	Gene expression
DEG_537	ENSG00000168542.14	1.5850736207979	2.24301074147396e-14	9.48029965518728e-13	protein_coding	UP	HCMvsC	Gene expression
DEG_538	ENSG00000168743.12	1.76488211888787	1.60463560128991e-13	5.61150338785206e-12	protein_coding	UP	HCMvsC	Gene expression
DEG_539	ENSG00000168785.8	0.706691757832202	0.0049748482444009	0.015627523684167	protein_coding	UP	HCMvsC	Gene expression
DEG_540	ENSG00000168994.13	0.548763825341515	0.00014298742060172	0.000726921333398124	protein_coding	UP	HCMvsC	Gene expression
DEG_541	ENSG00000169231.13	0.980213809811738	3.04102484125079e-06	2.36901797927243e-05	protein_coding	UP	HCMvsC	Gene expression
DEG_542	ENSG00000169621.10	0.511940635839266	3.7573290841034e-07	3.64761599294876e-06	protein_coding	UP	HCMvsC	Gene expression
DEG_543	ENSG00000169862.19	0.633590421148106	0.000105363442586869	0.000557587688841333	protein_coding	UP	HCMvsC	Gene expression
DEG_544	ENSG00000170162.14	5.02129645260834	3.48271924604566e-10	6.48855501267968e-09	protein_coding	UP	HCMvsC	Gene expression
DEG_545	ENSG00000170190.16	0.866847028462145	2.1822735652994e-09	3.44396142003358e-08	protein_coding	UP	HCMvsC	Gene expression
DEG_546	ENSG00000170340.11	0.99183360542141	4.78894772287996e-16	2.69879280893646e-14	protein_coding	UP	HCMvsC	Gene expression
DEG_547	ENSG00000170390.16	0.730947714382221	2.87472109421937e-06	2.25493917222775e-05	protein_coding	UP	HCMvsC	Gene expression
DEG_548	ENSG00000170464.10	0.611433687199458	6.44982809459747e-08	7.37945774509309e-07	protein_coding	UP	HCMvsC	Gene expression
DEG_549	ENSG00000170606.15	0.607966394047109	3.561125595121e-13	1.17307521888886e-11	protein_coding	UP	HCMvsC	Gene expression
DEG_550	ENSG00000170734.11	0.595139542166674	3.96062947364507e-13	1.29245017649214e-11	protein_coding	UP	HCMvsC	Gene expression
DEG_551	ENSG00000170807.12	0.834458050835614	1.08071633592895e-14	4.87918863937015e-13	protein_coding	UP	HCMvsC	Gene expression
DEG_552	ENSG00000170876.7	0.768702430622364	8.23286596988739e-09	1.13014754426014e-07	protein_coding	UP	HCMvsC	Gene expression
DEG_553	ENSG00000170921.15	1.19411505185352	2.11793544858369e-24	3.86876208607954e-22	protein_coding	UP	HCMvsC	Gene expression
DEG_554	ENSG00000171105.14	0.533651042428937	4.17413176827107e-16	2.39477624770266e-14	protein_coding	UP	HCMvsC	Gene expression
DEG_555	ENSG00000171160.18	0.632206713408724	5.48734660053215e-06	4.05594282836049e-05	protein_coding	UP	HCMvsC	Gene expression
DEG_556	ENSG00000171617.14	1.24967876236079	3.78771942596665e-12	1.02024469690613e-10	protein_coding	UP	HCMvsC	Gene expression
DEG_557	ENSG00000171621.14	0.653371317459915	0.000142856612562017	0.000726488731787383	protein_coding	UP	HCMvsC	Gene expression
DEG_558	ENSG00000171766.16	1.28679293199343	4.89644396959493e-05	0.000285242989607048	protein_coding	UP	HCMvsC	Gene expression
DEG_559	ENSG00000171791.13	1.30223143102548	8.38953995317885e-24	1.4814063215102e-21	protein_coding	UP	HCMvsC	Gene expression
DEG_560	ENSG00000171877.21	0.561285090763663	1.98347061078505e-08	2.54820654378302e-07	protein_coding	UP	HCMvsC	Gene expression
DEG_561	ENSG00000171940.13	0.524258815901633	2.63389619640681e-11	6.16463598723078e-10	protein_coding	UP	HCMvsC	Gene expression
DEG_562	ENSG00000172057.10	1.00793890464843	1.3760477650717e-14	6.00773381387896e-13	protein_coding	UP	HCMvsC	Gene expression
DEG_563	ENSG00000172071.12	0.880385549625851	5.57147418352988e-09	7.98272270237959e-08	protein_coding	UP	HCMvsC	Gene expression
DEG_564	ENSG00000172201.12	1.73679416147941	1.041378236665e-08	1.40369660195761e-07	protein_coding	UP	HCMvsC	Gene expression
DEG_565	ENSG00000173281.5	0.555802372922975	1.00694950823162e-05	6.97310880323199e-05	protein_coding	UP	HCMvsC	Gene expression
DEG_566	ENSG00000173442.13	0.832172514253606	2.21557438452601e-05	0.000140895990871898	protein_coding	UP	HCMvsC	Gene expression
DEG_567	ENSG00000173926.6	0.89977054899024	3.47116529199878e-12	9.4136107202124e-11	protein_coding	UP	HCMvsC	Gene expression
DEG_568	ENSG00000174227.16	0.50493268711091	1.23553871889052e-13	4.46254120922911e-12	protein_coding	UP	HCMvsC	Gene expression
DEG_569	ENSG00000174348.13	0.549685560687072	0.00377016337793772	0.0123181407076863	protein_coding	UP	HCMvsC	Gene expression
DEG_570	ENSG00000174600.14	0.729377515284174	5.95925166952802e-06	4.35422655320181e-05	protein_coding	UP	HCMvsC	Gene expression
DEG_571	ENSG00000174640.13	1.07637197861695	5.71819827659165e-05	0.000326179493939679	protein_coding	UP	HCMvsC	Gene expression
DEG_572	ENSG00000175048.17	0.627332975693566	1.83984838669333e-05	0.000119293637541128	protein_coding	UP	HCMvsC	Gene expression
DEG_573	ENSG00000175115.12	0.674108335641805	1.98272428265785e-09	3.16042671013025e-08	protein_coding	UP	HCMvsC	Gene expression
DEG_574	ENSG00000175155.9	1.25928398003944	4.04983494609413e-32	2.14533256544426e-29	protein_coding	UP	HCMvsC	Gene expression
DEG_575	ENSG00000175206.10	5.92243817413269	3.3419514957767e-13	1.10877438770111e-11	protein_coding	UP	HCMvsC	Gene expression
DEG_576	ENSG00000175414.7	0.517423740803689	3.71602180996626e-05	0.000223270391697481	protein_coding	UP	HCMvsC	Gene expression
DEG_577	ENSG00000175920.18	0.695370855219703	1.82099209702852e-11	4.38905738167253e-10	protein_coding	UP	HCMvsC	Gene expression
DEG_578	ENSG00000176014.12	0.513776830121656	0.000124943199141082	0.000646086304915207	protein_coding	UP	HCMvsC	Gene expression
DEG_579	ENSG00000176046.8	0.680898923699885	0.000192445954205458	0.000938432373192126	protein_coding	UP	HCMvsC	Gene expression
DEG_580	ENSG00000176658.17	1.22057815641259	9.16796434215972e-14	3.43625682371704e-12	protein_coding	UP	HCMvsC	Gene expression
DEG_581	ENSG00000176697.19	2.72488255685202	5.34767869704777e-28	1.57380203432376e-25	protein_coding	UP	HCMvsC	Gene expression
DEG_582	ENSG00000176903.4	0.704562287170331	9.20950739887128e-07	8.10395855940544e-06	protein_coding	UP	HCMvsC	Gene expression
DEG_583	ENSG00000176971.3	2.52717822282614	2.10162800327075e-34	1.40571079562843e-31	protein_coding	UP	HCMvsC	Gene expression
DEG_584	ENSG00000177239.15	0.502538549237648	1.87973356108247e-15	9.57862338938733e-14	protein_coding	UP	HCMvsC	Gene expression
DEG_585	ENSG00000177565.16	0.579768222691734	2.46784065529947e-22	3.69989846169992e-20	protein_coding	UP	HCMvsC	Gene expression
DEG_586	ENSG00000177570.14	1.19786047591379	1.91669440958729e-11	4.58641913069291e-10	protein_coding	UP	HCMvsC	Gene expression
DEG_587	ENSG00000178055.11	1.29101215886662	1.36857479425069e-06	1.1544262542586e-05	protein_coding	UP	HCMvsC	Gene expression
DEG_588	ENSG00000179029.14	0.514555907722204	0.00305562265491754	0.0103231197346832	protein_coding	UP	HCMvsC	Gene expression
DEG_589	ENSG00000179295.17	0.646572733912317	2.10335988832961e-17	1.53333006171258e-15	protein_coding	UP	HCMvsC	Gene expression
DEG_590	ENSG00000179476.8	0.705911471511301	1.12398652753154e-06	9.70254964450363e-06	protein_coding	UP	HCMvsC	Gene expression
DEG_591	ENSG00000179542.16	5.67684033125217	1.41013196751412e-33	8.61916047220555e-31	protein_coding	UP	HCMvsC	Gene expression
DEG_592	ENSG00000179772.7	1.67324522255913	5.88584035947151e-12	1.54352764014391e-10	protein_coding	UP	HCMvsC	Gene expression
DEG_593	ENSG00000179954.16	1.01739882105314	1.76059255507613e-06	1.44745664176254e-05	protein_coding	UP	HCMvsC	Gene expression
DEG_594	ENSG00000180340.6	1.23391572147248	5.34783456173837e-10	9.60313975764364e-09	protein_coding	UP	HCMvsC	Gene expression
DEG_595	ENSG00000180354.16	1.59302285084577	1.56185368067855e-31	7.52150869495256e-29	protein_coding	UP	HCMvsC	Gene expression
DEG_596	ENSG00000180509.12	0.871186226584217	1.68393535513577e-06	1.39090959791152e-05	protein_coding	UP	HCMvsC	Gene expression
DEG_597	ENSG00000180628.15	0.571382465926335	1.91129099301475e-11	4.58133279954608e-10	protein_coding	UP	HCMvsC	Gene expression
DEG_598	ENSG00000180667.10	0.797927922155808	5.69247737735585e-20	6.60327375773278e-18	protein_coding	UP	HCMvsC	Gene expression
DEG_599	ENSG00000181016.9	1.30948376755173	1.0457005564989e-06	9.11089541879411e-06	protein_coding	UP	HCMvsC	Gene expression
DEG_600	ENSG00000181104.7	1.76740743821246	3.68245688133259e-19	3.6576002973836e-17	protein_coding	UP	HCMvsC	Gene expression
DEG_601	ENSG00000181826.10	0.61835354701137	2.36502451044164e-13	7.99680202551884e-12	protein_coding	UP	HCMvsC	Gene expression
DEG_602	ENSG00000182022.18	0.609667238483154	0.000372359200436757	0.0016792089708686	protein_coding	UP	HCMvsC	Gene expression
DEG_603	ENSG00000182177.14	1.22798187063314	1.09478843902601e-07	1.19166971732886e-06	protein_coding	UP	HCMvsC	Gene expression
DEG_604	ENSG00000182197.11	0.866912659010455	1.14536684105486e-07	1.24246893092449e-06	protein_coding	UP	HCMvsC	Gene expression
DEG_605	ENSG00000182255.7	1.18529016770192	4.11644261097239e-18	3.40721385279027e-16	protein_coding	UP	HCMvsC	Gene expression
DEG_606	ENSG00000182379.10	2.64243779642815	4.40756288291373e-20	5.23895622853527e-18	protein_coding	UP	HCMvsC	Gene expression
DEG_607	ENSG00000182492.16	1.34131091251372	3.8314975133394e-12	1.02854997435794e-10	protein_coding	UP	HCMvsC	Gene expression
DEG_608	ENSG00000182871.15	0.635915026424847	6.01159492145155e-07	5.57387785832602e-06	protein_coding	UP	HCMvsC	Gene expression
DEG_609	ENSG00000183044.12	0.635812840421531	0.00728093600518712	0.0215592761308801	protein_coding	UP	HCMvsC	Gene expression
DEG_610	ENSG00000183091.19	2.37346273390345	0.000326563838065413	0.00149474438782706	protein_coding	UP	HCMvsC	Gene expression
DEG_611	ENSG00000183397.5	0.621266922786287	5.37069113943221e-06	3.97721451947142e-05	protein_coding	UP	HCMvsC	Gene expression
DEG_612	ENSG00000183696.14	0.581314360121268	8.87707829278764e-07	7.83747379049895e-06	protein_coding	UP	HCMvsC	Gene expression
DEG_613	ENSG00000184226.15	0.571761374544932	6.27206177579097e-18	4.95898536024229e-16	protein_coding	UP	HCMvsC	Gene expression
DEG_614	ENSG00000184500.15	2.23146079614664	5.27311881982325e-23	8.3800404284631e-21	protein_coding	UP	HCMvsC	Gene expression
DEG_615	ENSG00000184838.15	1.15473170559843	4.2789130369141e-13	1.38776502005385e-11	protein_coding	UP	HCMvsC	Gene expression
DEG_616	ENSG00000184925.12	0.816643326934877	0.00110897270386675	0.00433692449088678	protein_coding	UP	HCMvsC	Gene expression
DEG_617	ENSG00000185189.18	0.659234556220901	2.28938543024257e-14	9.65064012133023e-13	protein_coding	UP	HCMvsC	Gene expression
DEG_618	ENSG00000185324.22	0.566923157006441	1.71888714445098e-08	2.22810395592292e-07	protein_coding	UP	HCMvsC	Gene expression
DEG_619	ENSG00000185386.15	0.608015647213938	2.0649391650607e-08	2.63794318417562e-07	protein_coding	UP	HCMvsC	Gene expression
DEG_620	ENSG00000185437.13	0.64718518878398	1.24194310951615e-07	1.33719240490723e-06	protein_coding	UP	HCMvsC	Gene expression
DEG_621	ENSG00000185483.12	0.78665187082667	4.4174435856011e-20	5.23895622853527e-18	protein_coding	UP	HCMvsC	Gene expression
DEG_622	ENSG00000185697.16	0.917960034815903	7.57533823478225e-09	1.05325700111251e-07	protein_coding	UP	HCMvsC	Gene expression
DEG_623	ENSG00000185761.11	0.813360737253819	8.88348799664536e-13	2.70452856786759e-11	protein_coding	UP	HCMvsC	Gene expression
DEG_624	ENSG00000185909.15	0.533259832134949	0.000108921477873638	0.000575076453942809	protein_coding	UP	HCMvsC	Gene expression
DEG_625	ENSG00000185915.5	1.03585198743823	1.8953037829266e-16	1.17656905149491e-14	protein_coding	UP	HCMvsC	Gene expression
DEG_626	ENSG00000185950.9	0.787664062059793	2.29686785102197e-07	2.34587557123657e-06	protein_coding	UP	HCMvsC	Gene expression
DEG_627	ENSG00000186310.9	0.735060429619605	0.00607984914321619	0.0185204068591128	protein_coding	UP	HCMvsC	Gene expression
DEG_628	ENSG00000186340.15	1.70828898179441	4.29988266466283e-18	3.52235749004236e-16	protein_coding	UP	HCMvsC	Gene expression
DEG_629	ENSG00000186417.14	0.694821252862993	0.00107021901029487	0.00420259958280358	protein_coding	UP	HCMvsC	Gene expression
DEG_630	ENSG00000186591.12	0.686404474841296	2.20377543971986e-18	1.93493918718387e-16	protein_coding	UP	HCMvsC	Gene expression
DEG_631	ENSG00000187134.14	0.526373036373397	0.0153387843983753	0.0403315621540338	protein_coding	UP	HCMvsC	Gene expression
DEG_632	ENSG00000187498.16	0.538909777552471	0.0111019735002614	0.0306892612395467	protein_coding	UP	HCMvsC	Gene expression
DEG_633	ENSG00000187535.14	0.590264668153943	2.43907950434722e-11	5.75956188455959e-10	protein_coding	UP	HCMvsC	Gene expression
DEG_634	ENSG00000187955.12	2.16748164175826	6.58044918476249e-14	2.52600237788033e-12	protein_coding	UP	HCMvsC	Gene expression
DEG_635	ENSG00000188157.15	0.806114927594169	3.79052908340495e-08	4.54978007503561e-07	protein_coding	UP	HCMvsC	Gene expression
DEG_636	ENSG00000188559.15	0.579269021744054	1.22490652463291e-13	4.4342174235686e-12	protein_coding	UP	HCMvsC	Gene expression
DEG_637	ENSG00000188783.6	0.937501632081318	4.38361058259821e-05	0.000258111668687109	protein_coding	UP	HCMvsC	Gene expression
DEG_638	ENSG00000189320.9	0.860160070023235	0.012207357728352	0.0332703359662099	protein_coding	UP	HCMvsC	Gene expression
DEG_639	ENSG00000196083.10	0.810141450148126	5.08885740116167e-18	4.12612866424803e-16	protein_coding	UP	HCMvsC	Gene expression
DEG_640	ENSG00000196141.14	0.573859105738441	0.00130121204882207	0.00497925882010122	protein_coding	UP	HCMvsC	Gene expression
DEG_641	ENSG00000196159.11	0.79411753657583	6.52691784868617e-14	2.51152005935401e-12	protein_coding	UP	HCMvsC	Gene expression
DEG_642	ENSG00000196358.11	2.39388822832924	7.6044184613803e-10	1.32220370009032e-08	protein_coding	UP	HCMvsC	Gene expression
DEG_643	ENSG00000196549.10	1.10491806129959	1.19142010706377e-07	1.28890730711078e-06	protein_coding	UP	HCMvsC	Gene expression
DEG_644	ENSG00000196562.14	0.989570264871749	5.30173856020611e-09	7.63181423902133e-08	protein_coding	UP	HCMvsC	Gene expression
DEG_645	ENSG00000196569.12	0.921229060538553	9.89311084385589e-26	2.15371667850079e-23	protein_coding	UP	HCMvsC	Gene expression
DEG_646	ENSG00000196843.16	1.60057244884942	2.53386411099478e-19	2.59794635173736e-17	protein_coding	UP	HCMvsC	Gene expression
DEG_647	ENSG00000196923.14	0.814801061160927	3.58331882880863e-05	0.000215868471673339	protein_coding	UP	HCMvsC	Gene expression
DEG_648	ENSG00000196950.14	0.895107305980215	8.6748088255703e-14	3.27458579230316e-12	protein_coding	UP	HCMvsC	Gene expression
DEG_649	ENSG00000197140.15	0.87565431688724	1.46786917193763e-05	9.7400321003895e-05	protein_coding	UP	HCMvsC	Gene expression
DEG_650	ENSG00000197444.10	0.730535647198284	0.00428478246116253	0.0137368898270718	protein_coding	UP	HCMvsC	Gene expression
DEG_651	ENSG00000197555.9	0.632026312895076	3.61431795129612e-15	1.74585838547106e-13	protein_coding	UP	HCMvsC	Gene expression
DEG_652	ENSG00000197859.10	1.78875311271954	1.38027817495768e-16	8.84491159533365e-15	protein_coding	UP	HCMvsC	Gene expression
DEG_653	ENSG00000197860.10	0.537349022279147	4.96928890429694e-06	3.71108737157364e-05	protein_coding	UP	HCMvsC	Gene expression
DEG_654	ENSG00000197892.13	0.528940654610537	3.27084041244344e-06	2.53933540960191e-05	protein_coding	UP	HCMvsC	Gene expression
DEG_655	ENSG00000198053.11	0.942447718128585	1.01057142064552e-12	3.04743852313066e-11	protein_coding	UP	HCMvsC	Gene expression
DEG_656	ENSG00000198327.3	0.666748693720754	0.0014746511460869	0.00556522346559321	protein_coding	UP	HCMvsC	Gene expression
DEG_657	ENSG00000198431.16	0.553933267068577	8.03891988287854e-09	1.10705818699052e-07	protein_coding	UP	HCMvsC	Gene expression
DEG_658	ENSG00000198517.10	1.32483338391691	1.29040529371592e-20	1.64056967421868e-18	protein_coding	UP	HCMvsC	Gene expression
DEG_659	ENSG00000198542.14	1.3358426501748	2.84330608197235e-05	0.000176369321837254	protein_coding	UP	HCMvsC	Gene expression
DEG_660	ENSG00000198625.13	0.605867704854603	1.53201985971326e-15	8.00883539821156e-14	protein_coding	UP	HCMvsC	Gene expression
DEG_661	ENSG00000198743.7	0.925191163265434	5.91293244104439e-16	3.26278897059296e-14	protein_coding	UP	HCMvsC	Gene expression
DEG_662	ENSG00000198774.5	1.06160962289332	3.02196574189924e-16	1.77870665075047e-14	protein_coding	UP	HCMvsC	Gene expression
DEG_663	ENSG00000198825.13	1.45905572365894	2.7303764884246e-43	4.33911431540438e-40	protein_coding	UP	HCMvsC	Gene expression
DEG_664	ENSG00000198842.9	0.664307154330872	6.8996284563341e-12	1.78581262912152e-10	protein_coding	UP	HCMvsC	Gene expression
DEG_665	ENSG00000198909.7	0.855194364595521	6.27928173575314e-17	4.22840446375376e-15	protein_coding	UP	HCMvsC	Gene expression
DEG_666	ENSG00000198959.12	0.919600942207809	1.40521195947913e-07	1.49776180147835e-06	protein_coding	UP	HCMvsC	Gene expression
DEG_667	ENSG00000203734.11	1.90640710638691	4.51760857702543e-13	1.4562644118882e-11	protein_coding	UP	HCMvsC	Gene expression
DEG_668	ENSG00000204262.13	0.952684253702493	2.90487233218242e-09	4.43886837529259e-08	protein_coding	UP	HCMvsC	Gene expression
DEG_669	ENSG00000204387.13	0.531850050944587	5.07210183391483e-05	0.000294074579878053	protein_coding	UP	HCMvsC	Gene expression
DEG_670	ENSG00000204580.13	1.57751030192303	2.86307318234702e-51	1.51666530046196e-47	protein_coding	UP	HCMvsC	Gene expression
DEG_671	ENSG00000204634.12	0.569538238344354	2.85340990524233e-15	1.40162176226746e-13	protein_coding	UP	HCMvsC	Gene expression
DEG_672	ENSG00000206561.13	2.10897708207787	6.76115337078294e-07	6.18941528620291e-06	protein_coding	UP	HCMvsC	Gene expression
DEG_673	ENSG00000211448.11	1.57872656035686	3.94829440552734e-15	1.90140286947396e-13	protein_coding	UP	HCMvsC	Gene expression
DEG_674	ENSG00000211455.8	0.912441984163012	4.17588698868104e-11	9.33378284446119e-10	protein_coding	UP	HCMvsC	Gene expression
DEG_675	ENSG00000213190.3	1.2018536452979	1.35860181968338e-07	1.45197714313438e-06	protein_coding	UP	HCMvsC	Gene expression
DEG_676	ENSG00000213859.6	0.546795107241455	4.44502697580553e-09	6.54077487958347e-08	protein_coding	UP	HCMvsC	Gene expression
DEG_677	ENSG00000215375.6	0.697190457340107	0.00335165601941379	0.0111548727666019	protein_coding	UP	HCMvsC	Gene expression
DEG_678	ENSG00000221978.12	0.568057943825953	5.63036968707922e-10	1.00424057314324e-08	protein_coding	UP	HCMvsC	Gene expression
DEG_679	ENSG00000227051.6	3.62214436782198	2.77532082565673e-25	5.80334191596537e-23	protein_coding	UP	HCMvsC	Gene expression
DEG_680	ENSG00000237172.4	0.640499158438032	1.83983644196017e-09	2.95638834536209e-08	protein_coding	UP	HCMvsC	Gene expression
DEG_681	ENSG00000239305.7	0.514129682912777	3.51739356935996e-08	4.2540653427906e-07	protein_coding	UP	HCMvsC	Gene expression
DEG_682	ENSG00000240038.6	0.657401530556546	1.34413082335548e-08	1.77416337581107e-07	protein_coding	UP	HCMvsC	Gene expression
DEG_683	ENSG00000241935.9	0.751083355011035	0.000373411682974463	0.00168347757895891	protein_coding	UP	HCMvsC	Gene expression
DEG_684	ENSG00000242802.8	0.5453308584701	7.20623430517925e-08	8.15680025483679e-07	protein_coding	UP	HCMvsC	Gene expression
DEG_685	ENSG00000244405.8	0.95790473738802	1.4082815655922e-06	1.1828969683082e-05	protein_coding	UP	HCMvsC	Gene expression
DEG_686	ENSG00000255690.2	0.630667821476113	0.00352549005095677	0.0116287023432555	protein_coding	UP	HCMvsC	Gene expression
DEG_687	ENSG00000259207.7	0.997700763125143	4.02668720108987e-08	4.8006086271358e-07	protein_coding	UP	HCMvsC	Gene expression
DEG_688	ENSG00000262655.4	0.792730468642899	0.00220414487765693	0.00785314316427655	protein_coding	UP	HCMvsC	Gene expression
DEG_689	ENSG00000266714.9	0.605532923766905	8.48603837311979e-05	0.000459332840005517	protein_coding	UP	HCMvsC	Gene expression
DEG_690	ENSG00000275221.1	0.536310498648416	0.00199683494399042	0.00722205301090026	protein_coding	UP	HCMvsC	Gene expression
DEG_691	ENSG00000001617.12	-0.609560054	0.000381426	0.0017162	protein_coding	DOWN	HCMvsC	Gene expression
DEG_692	ENSG00000002330.13	-0.507546137	1.96e-05	0.000125923	protein_coding	DOWN	HCMvsC	Gene expression
DEG_693	ENSG00000004779.10	-1.03743882	2.24e-27	6.14e-25	protein_coding	DOWN	HCMvsC	Gene expression
DEG_694	ENSG00000005075.15	-0.671728878	1.18e-06	1.01e-05	protein_coding	DOWN	HCMvsC	Gene expression
DEG_695	ENSG00000005882.11	-0.577844762	4.29e-12	1.14e-10	protein_coding	DOWN	HCMvsC	Gene expression
DEG_696	ENSG00000006210.7	-0.549263943	1.97e-05	0.000126573	protein_coding	DOWN	HCMvsC	Gene expression
DEG_697	ENSG00000007350.17	-1.181472115	9.12e-10	1.56e-08	protein_coding	DOWN	HCMvsC	Gene expression
DEG_698	ENSG00000007923.16	-0.606880918	2.31e-16	1.41e-14	protein_coding	DOWN	HCMvsC	Gene expression
DEG_699	ENSG00000008311.15	-0.566654588	0.00011012	0.000580053	protein_coding	DOWN	HCMvsC	Gene expression
DEG_700	ENSG00000008517.16	-0.574979037	0.005314953	0.016526165	protein_coding	DOWN	HCMvsC	Gene expression
DEG_701	ENSG00000010282.14	-0.52826149	2.04e-05	0.000130542	protein_coding	DOWN	HCMvsC	Gene expression
DEG_702	ENSG00000011347.9	-0.775657957	0.000409427	0.001822579	protein_coding	DOWN	HCMvsC	Gene expression
DEG_703	ENSG00000013563.14	-0.509682388	3.04e-08	3.73e-07	protein_coding	DOWN	HCMvsC	Gene expression
DEG_704	ENSG00000016391.11	-2.480450397	2.8e-28	8.73e-26	protein_coding	DOWN	HCMvsC	Gene expression
DEG_705	ENSG00000019549.12	-0.597704786	0.001802528	0.006611072	protein_coding	DOWN	HCMvsC	Gene expression
DEG_706	ENSG00000019582.15	-0.609525585	1.65e-06	1.36e-05	protein_coding	DOWN	HCMvsC	Gene expression
DEG_707	ENSG00000025708.14	-0.597827653	2.5e-05	0.00015705	protein_coding	DOWN	HCMvsC	Gene expression
DEG_708	ENSG00000026297.15	-0.53676202	3.21e-05	0.000195908	protein_coding	DOWN	HCMvsC	Gene expression
DEG_709	ENSG00000029534.20	-0.916256106	4.01e-06	3.06e-05	protein_coding	DOWN	HCMvsC	Gene expression
DEG_710	ENSG00000031081.10	-0.52460284	3.5e-17	2.43e-15	protein_coding	DOWN	HCMvsC	Gene expression
DEG_711	ENSG00000033867.16	-0.713380113	1.51e-16	9.59e-15	protein_coding	DOWN	HCMvsC	Gene expression
DEG_712	ENSG00000034510.6	-0.738924495	1.53e-05	0.000100829	protein_coding	DOWN	HCMvsC	Gene expression
DEG_713	ENSG00000034971.17	-1.240131771	0.011594235	0.031823073	protein_coding	DOWN	HCMvsC	Gene expression
DEG_714	ENSG00000036672.16	-1.033321357	1.49e-30	6.08e-28	protein_coding	DOWN	HCMvsC	Gene expression
DEG_715	ENSG00000039537.13	-1.440020425	0.004776691	0.015091685	protein_coding	DOWN	HCMvsC	Gene expression
DEG_716	ENSG00000043591.5	-0.969383918	1.22e-07	1.32e-06	protein_coding	DOWN	HCMvsC	Gene expression
DEG_717	ENSG00000044446.11	-0.548150973	9.16e-06	6.45e-05	protein_coding	DOWN	HCMvsC	Gene expression
DEG_718	ENSG00000046653.15	-0.583952944	0.006803095	0.020364434	protein_coding	DOWN	HCMvsC	Gene expression
DEG_719	ENSG00000049246.14	-0.570643643	0.000234142	0.001119768	protein_coding	DOWN	HCMvsC	Gene expression
DEG_720	ENSG00000049283.18	-1.055891931	2.93e-07	2.9e-06	protein_coding	DOWN	HCMvsC	Gene expression
DEG_721	ENSG00000051523.11	-0.577538198	5.47e-07	5.12e-06	protein_coding	DOWN	HCMvsC	Gene expression
DEG_722	ENSG00000054654.16	-0.501520636	1e-09	1.69e-08	protein_coding	DOWN	HCMvsC	Gene expression
DEG_723	ENSG00000055118.14	-0.581195018	7.98e-11	1.67e-09	protein_coding	DOWN	HCMvsC	Gene expression
DEG_724	ENSG00000059804.16	-1.207935777	0.001303703	0.004986389	protein_coding	DOWN	HCMvsC	Gene expression
DEG_725	ENSG00000060656.20	-0.828349157	1.43e-12	4.19e-11	protein_coding	DOWN	HCMvsC	Gene expression
DEG_726	ENSG00000062485.19	-0.510896714	2.22e-12	6.24e-11	protein_coding	DOWN	HCMvsC	Gene expression
DEG_727	ENSG00000064309.14	-0.570787582	6.82e-09	9.57e-08	protein_coding	DOWN	HCMvsC	Gene expression
DEG_728	ENSG00000064666.15	-0.806479421	2.45e-07	2.48e-06	protein_coding	DOWN	HCMvsC	Gene expression
DEG_729	ENSG00000065054.14	-0.595401332	3.43e-07	3.35e-06	protein_coding	DOWN	HCMvsC	Gene expression
DEG_730	ENSG00000065057.8	-0.6040385	2.84e-08	3.51e-07	protein_coding	DOWN	HCMvsC	Gene expression
DEG_731	ENSG00000065518.8	-1.041352316	3.86e-16	2.24e-14	protein_coding	DOWN	HCMvsC	Gene expression
DEG_732	ENSG00000065978.19	-0.700121828	1.18e-10	2.38e-09	protein_coding	DOWN	HCMvsC	Gene expression
DEG_733	ENSG00000066583.12	-0.628025921	1.27e-06	1.08e-05	protein_coding	DOWN	HCMvsC	Gene expression
DEG_734	ENSG00000066629.17	-0.621461303	3.25e-12	8.85e-11	protein_coding	DOWN	HCMvsC	Gene expression
DEG_735	ENSG00000067829.19	-0.576704537	1.09e-15	5.81e-14	protein_coding	DOWN	HCMvsC	Gene expression
DEG_736	ENSG00000067836.12	-0.650366083	2.85e-09	4.38e-08	protein_coding	DOWN	HCMvsC	Gene expression
DEG_737	ENSG00000068028.17	-0.808300045	4.71e-08	5.54e-07	protein_coding	DOWN	HCMvsC	Gene expression
DEG_738	ENSG00000068903.20	-0.595287134	8.32e-12	2.12e-10	protein_coding	DOWN	HCMvsC	Gene expression
DEG_739	ENSG00000068976.14	-1.282161687	1.92e-11	4.59e-10	protein_coding	DOWN	HCMvsC	Gene expression
DEG_740	ENSG00000069122.19	-0.593342732	1.31e-07	1.41e-06	protein_coding	DOWN	HCMvsC	Gene expression
DEG_741	ENSG00000069399.15	-0.750202268	3.89e-07	3.76e-06	protein_coding	DOWN	HCMvsC	Gene expression
DEG_742	ENSG00000071082.11	-0.536418875	5.26e-06	3.91e-05	protein_coding	DOWN	HCMvsC	Gene expression
DEG_743	ENSG00000072310.16	-0.571691371	0.001335972	0.005093875	protein_coding	DOWN	HCMvsC	Gene expression
DEG_744	ENSG00000072954.7	-0.928044511	4.91e-10	8.88e-09	protein_coding	DOWN	HCMvsC	Gene expression
DEG_745	ENSG00000073464.12	-0.59011589	2.77e-09	4.28e-08	protein_coding	DOWN	HCMvsC	Gene expression
DEG_746	ENSG00000073670.14	-4.07117373	5.42e-25	1.09e-22	protein_coding	DOWN	HCMvsC	Gene expression
DEG_747	ENSG00000075239.13	-0.614925813	3.7e-10	6.87e-09	protein_coding	DOWN	HCMvsC	Gene expression
DEG_748	ENSG00000075336.12	-0.589379888	3.6e-07	3.5e-06	protein_coding	DOWN	HCMvsC	Gene expression
DEG_749	ENSG00000075426.12	-1.020151987	7.48e-16	4.04e-14	protein_coding	DOWN	HCMvsC	Gene expression
DEG_750	ENSG00000075702.18	-1.255621583	6.72e-21	8.82e-19	protein_coding	DOWN	HCMvsC	Gene expression
DEG_751	ENSG00000075886.11	-2.221028911	3.03e-14	1.25e-12	protein_coding	DOWN	HCMvsC	Gene expression
DEG_752	ENSG00000077157.22	-0.83235827	1.39e-14	6.04e-13	protein_coding	DOWN	HCMvsC	Gene expression
DEG_753	ENSG00000078328.20	-0.913585363	9.22e-12	2.34e-10	protein_coding	DOWN	HCMvsC	Gene expression
DEG_754	ENSG00000078549.14	-2.016152988	2e-15	1.01e-13	protein_coding	DOWN	HCMvsC	Gene expression
DEG_755	ENSG00000079616.12	-0.646797622	1.22e-14	5.38e-13	protein_coding	DOWN	HCMvsC	Gene expression
DEG_756	ENSG00000080709.15	-1.096790349	0.000144628	0.000733212	protein_coding	DOWN	HCMvsC	Gene expression
DEG_757	ENSG00000081803.16	-1.041510097	4.94e-07	4.67e-06	protein_coding	DOWN	HCMvsC	Gene expression
DEG_758	ENSG00000082146.13	-0.714852339	3.72e-12	1e-10	protein_coding	DOWN	HCMvsC	Gene expression
DEG_759	ENSG00000082515.18	-0.501087635	2.29e-10	4.44e-09	protein_coding	DOWN	HCMvsC	Gene expression
DEG_760	ENSG00000083123.15	-0.578121191	1.58e-07	1.66e-06	protein_coding	DOWN	HCMvsC	Gene expression
DEG_761	ENSG00000084207.16	-0.537490916	7.66e-12	1.97e-10	protein_coding	DOWN	HCMvsC	Gene expression
DEG_762	ENSG00000085117.12	-0.581451042	3.46e-11	7.88e-10	protein_coding	DOWN	HCMvsC	Gene expression
DEG_763	ENSG00000085185.15	-0.552001533	8.56e-08	9.5e-07	protein_coding	DOWN	HCMvsC	Gene expression
DEG_764	ENSG00000085231.14	-0.511532482	2.42e-06	1.93e-05	protein_coding	DOWN	HCMvsC	Gene expression
DEG_765	ENSG00000086062.12	-0.516337867	6.56e-12	1.71e-10	protein_coding	DOWN	HCMvsC	Gene expression
DEG_766	ENSG00000086289.12	-0.594667813	0.000351172	0.001593157	protein_coding	DOWN	HCMvsC	Gene expression
DEG_767	ENSG00000087258.15	-0.942587818	1.15e-05	7.86e-05	protein_coding	DOWN	HCMvsC	Gene expression
DEG_768	ENSG00000087884.14	-1.563223314	1.36e-27	3.78e-25	protein_coding	DOWN	HCMvsC	Gene expression
DEG_769	ENSG00000088992.18	-1.617697315	2.84e-16	1.69e-14	protein_coding	DOWN	HCMvsC	Gene expression
DEG_770	ENSG00000089225.19	-0.794692316	7.86e-11	1.65e-09	protein_coding	DOWN	HCMvsC	Gene expression
DEG_771	ENSG00000089356.18	-3.734481285	8.99e-06	6.34e-05	protein_coding	DOWN	HCMvsC	Gene expression
DEG_772	ENSG00000090013.10	-0.532332376	6.7e-12	1.74e-10	protein_coding	DOWN	HCMvsC	Gene expression
DEG_773	ENSG00000090273.14	-0.64710201	6.41e-12	1.68e-10	protein_coding	DOWN	HCMvsC	Gene expression
DEG_774	ENSG00000091428.18	-0.926064281	0.000977843	0.003890805	protein_coding	DOWN	HCMvsC	Gene expression
DEG_775	ENSG00000091640.8	-0.725962537	2.47e-11	5.83e-10	protein_coding	DOWN	HCMvsC	Gene expression
DEG_776	ENSG00000095203.14	-1.003100572	9.06e-06	6.38e-05	protein_coding	DOWN	HCMvsC	Gene expression
DEG_777	ENSG00000095370.20	-0.891119834	2.19e-13	7.45e-12	protein_coding	DOWN	HCMvsC	Gene expression
DEG_778	ENSG00000095380.11	-0.744548987	1.85e-09	2.96e-08	protein_coding	DOWN	HCMvsC	Gene expression
DEG_779	ENSG00000096060.14	-0.72414471	0.000349007	0.001585597	protein_coding	DOWN	HCMvsC	Gene expression
DEG_780	ENSG00000096080.11	-0.704189674	4.15e-15	1.99e-13	protein_coding	DOWN	HCMvsC	Gene expression
DEG_781	ENSG00000096696.14	-0.543676875	1.3e-16	8.42e-15	protein_coding	DOWN	HCMvsC	Gene expression
DEG_782	ENSG00000099330.9	-0.618685838	8.85e-05	0.000477213	protein_coding	DOWN	HCMvsC	Gene expression
DEG_783	ENSG00000099795.7	-0.624637458	1.48e-14	6.4e-13	protein_coding	DOWN	HCMvsC	Gene expression
DEG_784	ENSG00000099797.15	-0.525644291	2.01e-06	1.63e-05	protein_coding	DOWN	HCMvsC	Gene expression
DEG_785	ENSG00000099875.14	-0.637406055	4.97e-09	7.23e-08	protein_coding	DOWN	HCMvsC	Gene expression
DEG_786	ENSG00000100033.16	-1.008647252	0.00558984	0.017235883	protein_coding	DOWN	HCMvsC	Gene expression
DEG_787	ENSG00000100116.16	-0.73628033	4.52e-09	6.65e-08	protein_coding	DOWN	HCMvsC	Gene expression
DEG_788	ENSG00000100142.15	-0.654268101	3.43e-10	6.41e-09	protein_coding	DOWN	HCMvsC	Gene expression
DEG_789	ENSG00000100170.9	-1.251850586	2.24e-09	3.53e-08	protein_coding	DOWN	HCMvsC	Gene expression
DEG_790	ENSG00000100302.7	-0.65249001	2.53e-06	2.01e-05	protein_coding	DOWN	HCMvsC	Gene expression
DEG_791	ENSG00000100311.16	-0.641338002	2.69e-08	3.34e-07	protein_coding	DOWN	HCMvsC	Gene expression
DEG_792	ENSG00000100350.14	-0.73877997	5.29e-10	9.51e-09	protein_coding	DOWN	HCMvsC	Gene expression
DEG_793	ENSG00000100399.16	-1.471892374	2.59e-10	4.96e-09	protein_coding	DOWN	HCMvsC	Gene expression
DEG_794	ENSG00000100626.17	-1.016875525	5.78e-23	9.09e-21	protein_coding	DOWN	HCMvsC	Gene expression
DEG_795	ENSG00000100906.10	-0.945724604	9.3e-12	2.35e-10	protein_coding	DOWN	HCMvsC	Gene expression
DEG_796	ENSG00000100911.16	-0.622620755	2.63e-11	6.16e-10	protein_coding	DOWN	HCMvsC	Gene expression
DEG_797	ENSG00000100949.14	-0.540333339	4.81e-12	1.28e-10	protein_coding	DOWN	HCMvsC	Gene expression
DEG_798	ENSG00000101019.22	-0.500142038	8.48e-08	9.43e-07	protein_coding	DOWN	HCMvsC	Gene expression
DEG_799	ENSG00000101144.13	-2.909732121	1.11e-06	9.62e-06	protein_coding	DOWN	HCMvsC	Gene expression
DEG_800	ENSG00000101365.21	-0.713759769	3.04e-18	2.57e-16	protein_coding	DOWN	HCMvsC	Gene expression
DEG_801	ENSG00000101439.9	-0.665196595	7.63e-11	1.61e-09	protein_coding	DOWN	HCMvsC	Gene expression
DEG_802	ENSG00000102738.7	-0.567713641	7.68e-09	1.07e-07	protein_coding	DOWN	HCMvsC	Gene expression
DEG_803	ENSG00000102755.12	-0.703631805	5.03e-10	9.08e-09	protein_coding	DOWN	HCMvsC	Gene expression
DEG_804	ENSG00000102760.13	-1.00049656	4.04e-09	6.01e-08	protein_coding	DOWN	HCMvsC	Gene expression
DEG_805	ENSG00000102804.15	-1.074616877	8.41e-29	2.79e-26	protein_coding	DOWN	HCMvsC	Gene expression
DEG_806	ENSG00000102897.10	-0.538574696	8.95e-08	9.9e-07	protein_coding	DOWN	HCMvsC	Gene expression
DEG_807	ENSG00000102996.5	-0.799643299	1.47e-07	1.56e-06	protein_coding	DOWN	HCMvsC	Gene expression
DEG_808	ENSG00000103145.10	-0.691260922	1.77e-07	1.84e-06	protein_coding	DOWN	HCMvsC	Gene expression
DEG_809	ENSG00000103184.12	-2.182434282	5.31e-12	1.4e-10	protein_coding	DOWN	HCMvsC	Gene expression
DEG_810	ENSG00000103415.12	-0.658056235	1.56e-13	5.48e-12	protein_coding	DOWN	HCMvsC	Gene expression
DEG_811	ENSG00000103485.18	-1.06837203	7.22e-07	6.56e-06	protein_coding	DOWN	HCMvsC	Gene expression
DEG_812	ENSG00000103496.15	-0.557662651	2.1e-09	3.32e-08	protein_coding	DOWN	HCMvsC	Gene expression
DEG_813	ENSG00000104325.7	-0.600289088	2.97e-08	3.64e-07	protein_coding	DOWN	HCMvsC	Gene expression
DEG_814	ENSG00000104823.9	-0.633568305	2.26e-06	1.81e-05	protein_coding	DOWN	HCMvsC	Gene expression
DEG_815	ENSG00000104879.5	-1.153271958	3.71e-23	6.01e-21	protein_coding	DOWN	HCMvsC	Gene expression
DEG_816	ENSG00000104881.16	-0.805670357	9.32e-12	2.35e-10	protein_coding	DOWN	HCMvsC	Gene expression
DEG_817	ENSG00000104967.7	-0.609401728	5.3e-05	0.000305448	protein_coding	DOWN	HCMvsC	Gene expression
DEG_818	ENSG00000104973.18	-0.728373903	1.4e-10	2.8e-09	protein_coding	DOWN	HCMvsC	Gene expression
DEG_819	ENSG00000104979.9	-1.066816883	1.47e-06	1.23e-05	protein_coding	DOWN	HCMvsC	Gene expression
DEG_820	ENSG00000104998.4	-0.506235819	5.82e-05	0.000331251	protein_coding	DOWN	HCMvsC	Gene expression
DEG_821	ENSG00000105185.12	-0.768381675	2.3e-09	3.61e-08	protein_coding	DOWN	HCMvsC	Gene expression
DEG_822	ENSG00000105258.9	-0.652687703	1.67e-06	1.38e-05	protein_coding	DOWN	HCMvsC	Gene expression
DEG_823	ENSG00000105281.12	-0.595464172	5.18e-05	0.000299777	protein_coding	DOWN	HCMvsC	Gene expression
DEG_824	ENSG00000105379.9	-0.960240624	1.42e-19	1.52e-17	protein_coding	DOWN	HCMvsC	Gene expression
DEG_825	ENSG00000105409.18	-0.710811333	3.24e-10	6.09e-09	protein_coding	DOWN	HCMvsC	Gene expression
DEG_826	ENSG00000105516.10	-0.741075614	1e-06	8.77e-06	protein_coding	DOWN	HCMvsC	Gene expression
DEG_827	ENSG00000105538.10	-0.862771862	6.46e-07	5.94e-06	protein_coding	DOWN	HCMvsC	Gene expression
DEG_828	ENSG00000105643.10	-0.621240083	0.000783614	0.003209946	protein_coding	DOWN	HCMvsC	Gene expression
DEG_829	ENSG00000105649.9	-0.906135491	3.47e-11	7.89e-10	protein_coding	DOWN	HCMvsC	Gene expression
DEG_830	ENSG00000105722.10	-0.78966795	4.27e-18	3.52e-16	protein_coding	DOWN	HCMvsC	Gene expression
DEG_831	ENSG00000106028.11	-0.606085456	1.03e-10	2.1e-09	protein_coding	DOWN	HCMvsC	Gene expression
DEG_832	ENSG00000106305.10	-0.548441941	9.65e-06	6.72e-05	protein_coding	DOWN	HCMvsC	Gene expression
DEG_833	ENSG00000106355.10	-0.534671044	2.78e-09	4.29e-08	protein_coding	DOWN	HCMvsC	Gene expression
DEG_834	ENSG00000106537.8	-0.617437736	3.17e-07	3.11e-06	protein_coding	DOWN	HCMvsC	Gene expression
DEG_835	ENSG00000106780.9	-0.956429843	0.001053751	0.004145102	protein_coding	DOWN	HCMvsC	Gene expression
DEG_836	ENSG00000106803.10	-0.830386815	2.84e-08	3.51e-07	protein_coding	DOWN	HCMvsC	Gene expression
DEG_837	ENSG00000106991.13	-0.77820683	3.39e-11	7.74e-10	protein_coding	DOWN	HCMvsC	Gene expression
DEG_838	ENSG00000106992.19	-0.554815598	1.4e-14	6.08e-13	protein_coding	DOWN	HCMvsC	Gene expression
DEG_839	ENSG00000107242.18	-0.744251927	9.59e-15	4.4e-13	protein_coding	DOWN	HCMvsC	Gene expression
DEG_840	ENSG00000107317.13	-1.519785071	4.61e-28	1.38e-25	protein_coding	DOWN	HCMvsC	Gene expression
DEG_841	ENSG00000107742.13	-0.88196684	0.000161819	0.000805902	protein_coding	DOWN	HCMvsC	Gene expression
DEG_842	ENSG00000108298.11	-0.503954399	2.43e-07	2.47e-06	protein_coding	DOWN	HCMvsC	Gene expression
DEG_843	ENSG00000108448.21	-0.643301066	0.000302208	0.001398977	protein_coding	DOWN	HCMvsC	Gene expression
DEG_844	ENSG00000108479.11	-0.543507253	0.001084371	0.004250819	protein_coding	DOWN	HCMvsC	Gene expression
DEG_845	ENSG00000108551.5	-4.123772326	4.37e-58	6.94e-54	protein_coding	DOWN	HCMvsC	Gene expression
DEG_846	ENSG00000108679.13	-0.603670299	1.16e-09	1.94e-08	protein_coding	DOWN	HCMvsC	Gene expression
DEG_847	ENSG00000108788.11	-0.545250008	4.55e-16	2.58e-14	protein_coding	DOWN	HCMvsC	Gene expression
DEG_848	ENSG00000108852.14	-0.708587549	8.78e-10	1.5e-08	protein_coding	DOWN	HCMvsC	Gene expression
DEG_849	ENSG00000109107.14	-0.629409009	2.91e-06	2.28e-05	protein_coding	DOWN	HCMvsC	Gene expression
DEG_850	ENSG00000109390.12	-0.668908289	1.06e-12	3.18e-11	protein_coding	DOWN	HCMvsC	Gene expression
DEG_851	ENSG00000109501.13	-0.628082004	1.38e-06	1.16e-05	protein_coding	DOWN	HCMvsC	Gene expression
DEG_852	ENSG00000109794.13	-0.734342981	3.99e-05	0.000237565	protein_coding	DOWN	HCMvsC	Gene expression
DEG_853	ENSG00000109991.8	-1.232072275	0.000516079	0.002227464	protein_coding	DOWN	HCMvsC	Gene expression
DEG_854	ENSG00000110011.13	-0.784241963	7.36e-16	3.99e-14	protein_coding	DOWN	HCMvsC	Gene expression
DEG_855	ENSG00000110013.12	-0.776593742	2.12e-12	5.97e-11	protein_coding	DOWN	HCMvsC	Gene expression
DEG_856	ENSG00000110700.7	-0.536281447	5.08e-14	1.99e-12	protein_coding	DOWN	HCMvsC	Gene expression
DEG_857	ENSG00000110717.13	-0.677838189	5.21e-14	2.03e-12	protein_coding	DOWN	HCMvsC	Gene expression
DEG_858	ENSG00000111275.13	-0.502543604	6.55e-11	1.41e-09	protein_coding	DOWN	HCMvsC	Gene expression
DEG_859	ENSG00000111452.13	-1.079153565	3.23e-13	1.07e-11	protein_coding	DOWN	HCMvsC	Gene expression
DEG_860	ENSG00000111639.8	-0.522889534	1.19e-08	1.59e-07	protein_coding	DOWN	HCMvsC	Gene expression
DEG_861	ENSG00000111666.11	-0.580061807	1.11e-08	1.49e-07	protein_coding	DOWN	HCMvsC	Gene expression
DEG_862	ENSG00000111684.11	-0.67168744	8.05e-07	7.24e-06	protein_coding	DOWN	HCMvsC	Gene expression
DEG_863	ENSG00000111816.8	-0.723659553	1.77e-07	1.84e-06	protein_coding	DOWN	HCMvsC	Gene expression
DEG_864	ENSG00000111846.17	-0.715596116	3.45e-05	0.000208844	protein_coding	DOWN	HCMvsC	Gene expression
DEG_865	ENSG00000111859.17	-2.150984594	1.74e-31	7.9e-29	protein_coding	DOWN	HCMvsC	Gene expression
DEG_866	ENSG00000112137.17	-1.217410953	7.08e-06	5.09e-05	protein_coding	DOWN	HCMvsC	Gene expression
DEG_867	ENSG00000112304.11	-0.731019215	4.22e-11	9.42e-10	protein_coding	DOWN	HCMvsC	Gene expression
DEG_868	ENSG00000112394.17	-0.640242237	0.014657918	0.038869286	protein_coding	DOWN	HCMvsC	Gene expression
DEG_869	ENSG00000112576.12	-0.554552501	6.13e-10	1.09e-08	protein_coding	DOWN	HCMvsC	Gene expression
DEG_870	ENSG00000112759.18	-0.571410985	1.49e-13	5.28e-12	protein_coding	DOWN	HCMvsC	Gene expression
DEG_871	ENSG00000113196.3	-0.613489326	2.51e-09	3.9e-08	protein_coding	DOWN	HCMvsC	Gene expression
DEG_872	ENSG00000113209.8	-1.058194688	2.7e-08	3.35e-07	protein_coding	DOWN	HCMvsC	Gene expression
DEG_873	ENSG00000113312.11	-0.576025483	9.44e-10	1.61e-08	protein_coding	DOWN	HCMvsC	Gene expression
DEG_874	ENSG00000113430.10	-0.649385752	0.000269135	0.001265037	protein_coding	DOWN	HCMvsC	Gene expression
DEG_875	ENSG00000113448.19	-0.776373472	3.32e-08	4.04e-07	protein_coding	DOWN	HCMvsC	Gene expression
DEG_876	ENSG00000114023.15	-0.537757132	8.62e-10	1.48e-08	protein_coding	DOWN	HCMvsC	Gene expression
DEG_877	ENSG00000114166.8	-0.644537884	2.86e-20	3.49e-18	protein_coding	DOWN	HCMvsC	Gene expression
DEG_878	ENSG00000114279.13	-3.362579961	1.62e-08	2.11e-07	protein_coding	DOWN	HCMvsC	Gene expression
DEG_879	ENSG00000114391.13	-0.551779003	2.72e-11	6.35e-10	protein_coding	DOWN	HCMvsC	Gene expression
DEG_880	ENSG00000114423.21	-0.505375868	5.13e-06	3.82e-05	protein_coding	DOWN	HCMvsC	Gene expression
DEG_881	ENSG00000114654.7	-0.963821234	2.45e-07	2.48e-06	protein_coding	DOWN	HCMvsC	Gene expression
DEG_882	ENSG00000114738.11	-0.821056231	5.77e-20	6.64e-18	protein_coding	DOWN	HCMvsC	Gene expression
DEG_883	ENSG00000114854.7	-0.566524035	1.3e-05	8.74e-05	protein_coding	DOWN	HCMvsC	Gene expression
DEG_884	ENSG00000115042.10	-0.560357894	1.09e-11	2.71e-10	protein_coding	DOWN	HCMvsC	Gene expression
DEG_885	ENSG00000115267.7	-0.500191838	5.64e-07	5.26e-06	protein_coding	DOWN	HCMvsC	Gene expression
DEG_886	ENSG00000115268.9	-0.531129803	8.88e-11	1.85e-09	protein_coding	DOWN	HCMvsC	Gene expression
DEG_887	ENSG00000115286.20	-0.650968991	1.03e-14	4.67e-13	protein_coding	DOWN	HCMvsC	Gene expression
DEG_888	ENSG00000115290.9	-1.40362484	5.26e-07	4.94e-06	protein_coding	DOWN	HCMvsC	Gene expression
DEG_889	ENSG00000115541.11	-0.581262254	3.15e-05	0.000192561	protein_coding	DOWN	HCMvsC	Gene expression
DEG_890	ENSG00000115593.15	-0.641012159	3.38e-08	4.11e-07	protein_coding	DOWN	HCMvsC	Gene expression
DEG_891	ENSG00000115641.19	-1.297834566	3.02e-05	0.00018602	protein_coding	DOWN	HCMvsC	Gene expression
DEG_892	ENSG00000115648.14	-0.840111932	7.97e-05	0.000435433	protein_coding	DOWN	HCMvsC	Gene expression
DEG_893	ENSG00000115756.13	-0.56716176	6.4e-16	3.51e-14	protein_coding	DOWN	HCMvsC	Gene expression
DEG_894	ENSG00000116005.12	-0.549470083	1.5e-09	2.45e-08	protein_coding	DOWN	HCMvsC	Gene expression
DEG_895	ENSG00000116016.14	-0.561048804	8.57e-12	2.19e-10	protein_coding	DOWN	HCMvsC	Gene expression
DEG_896	ENSG00000116161.17	-0.686679943	1.1e-19	1.2e-17	protein_coding	DOWN	HCMvsC	Gene expression
DEG_897	ENSG00000116191.17	-0.85454948	2.02e-09	3.22e-08	protein_coding	DOWN	HCMvsC	Gene expression
DEG_898	ENSG00000116675.16	-0.580266319	0.000263184	0.001243316	protein_coding	DOWN	HCMvsC	Gene expression
DEG_899	ENSG00000116750.13	-0.515498433	9.44e-12	2.38e-10	protein_coding	DOWN	HCMvsC	Gene expression
DEG_900	ENSG00000116898.12	-0.577796564	2.96e-12	8.16e-11	protein_coding	DOWN	HCMvsC	Gene expression
DEG_901	ENSG00000116981.3	-0.845146321	3.54e-06	2.73e-05	protein_coding	DOWN	HCMvsC	Gene expression
DEG_902	ENSG00000117394.21	-0.509983823	0.000182846	0.000897401	protein_coding	DOWN	HCMvsC	Gene expression
DEG_903	ENSG00000117461.15	-0.629133554	2.13e-08	2.7e-07	protein_coding	DOWN	HCMvsC	Gene expression
DEG_904	ENSG00000117479.14	-0.953377097	4.61e-10	8.37e-09	protein_coding	DOWN	HCMvsC	Gene expression
DEG_905	ENSG00000117525.14	-1.020171792	4.22e-07	4.05e-06	protein_coding	DOWN	HCMvsC	Gene expression
DEG_906	ENSG00000117592.9	-0.61783558	9.56e-13	2.89e-11	protein_coding	DOWN	HCMvsC	Gene expression
DEG_907	ENSG00000117791.16	-0.551571262	2.13e-05	0.000135971	protein_coding	DOWN	HCMvsC	Gene expression
DEG_908	ENSG00000118194.19	-1.06125471	2.45e-14	1.02e-12	protein_coding	DOWN	HCMvsC	Gene expression
DEG_909	ENSG00000118276.11	-0.663534597	0.000193621	0.000942897	protein_coding	DOWN	HCMvsC	Gene expression
DEG_910	ENSG00000118298.12	-2.964032765	3e-16	1.77e-14	protein_coding	DOWN	HCMvsC	Gene expression
DEG_911	ENSG00000118596.12	-0.636583864	4.26e-07	4.08e-06	protein_coding	DOWN	HCMvsC	Gene expression
DEG_912	ENSG00000118985.16	-1.052897758	3.5e-17	2.43e-15	protein_coding	DOWN	HCMvsC	Gene expression
DEG_913	ENSG00000119013.9	-0.658396173	1.02e-09	1.71e-08	protein_coding	DOWN	HCMvsC	Gene expression
DEG_914	ENSG00000119421.7	-0.51547259	1.58e-08	2.06e-07	protein_coding	DOWN	HCMvsC	Gene expression
DEG_915	ENSG00000119471.15	-0.516218278	4.08e-07	3.93e-06	protein_coding	DOWN	HCMvsC	Gene expression
DEG_916	ENSG00000119508.18	-2.60501972	7.12e-12	1.83e-10	protein_coding	DOWN	HCMvsC	Gene expression
DEG_917	ENSG00000119705.9	-1.103238923	1.72e-17	1.27e-15	protein_coding	DOWN	HCMvsC	Gene expression
DEG_918	ENSG00000120049.19	-4.56290777	8.84e-25	1.69e-22	protein_coding	DOWN	HCMvsC	Gene expression
DEG_919	ENSG00000120129.6	-0.836658993	0.008268048	0.023964221	protein_coding	DOWN	HCMvsC	Gene expression
DEG_920	ENSG00000120533.13	-0.531098735	1.71e-11	4.13e-10	protein_coding	DOWN	HCMvsC	Gene expression
DEG_921	ENSG00000121022.14	-0.613985957	5.27e-09	7.6e-08	protein_coding	DOWN	HCMvsC	Gene expression
DEG_922	ENSG00000121057.13	-0.515228566	2.24e-11	5.34e-10	protein_coding	DOWN	HCMvsC	Gene expression
DEG_923	ENSG00000121310.17	-0.54756439	9.45e-08	1.04e-06	protein_coding	DOWN	HCMvsC	Gene expression
DEG_924	ENSG00000121361.4	-0.679735473	1.46e-07	1.55e-06	protein_coding	DOWN	HCMvsC	Gene expression
DEG_925	ENSG00000121671.11	-0.554806114	9.93e-15	4.54e-13	protein_coding	DOWN	HCMvsC	Gene expression
DEG_926	ENSG00000122033.14	-0.738811417	2.76e-15	1.36e-13	protein_coding	DOWN	HCMvsC	Gene expression
DEG_927	ENSG00000122140.11	-0.532944317	1.39e-07	1.48e-06	protein_coding	DOWN	HCMvsC	Gene expression
DEG_928	ENSG00000122367.19	-0.532697712	5.61e-08	6.5e-07	protein_coding	DOWN	HCMvsC	Gene expression
DEG_929	ENSG00000122390.19	-0.637522821	1.99e-12	5.67e-11	protein_coding	DOWN	HCMvsC	Gene expression
DEG_930	ENSG00000122477.12	-0.599204308	7.69e-11	1.62e-09	protein_coding	DOWN	HCMvsC	Gene expression
DEG_931	ENSG00000122550.18	-0.545312695	3.59e-07	3.49e-06	protein_coding	DOWN	HCMvsC	Gene expression
DEG_932	ENSG00000122711.9	-4.853318244	7.7e-05	0.000423679	protein_coding	DOWN	HCMvsC	Gene expression
DEG_933	ENSG00000122986.13	-0.545122684	8.82e-06	6.24e-05	protein_coding	DOWN	HCMvsC	Gene expression
DEG_934	ENSG00000123358.20	-1.471138473	8.8e-08	9.75e-07	protein_coding	DOWN	HCMvsC	Gene expression
DEG_935	ENSG00000123505.16	-0.545052718	0.000195499	0.000950405	protein_coding	DOWN	HCMvsC	Gene expression
DEG_936	ENSG00000123560.14	-0.670834151	0.002567868	0.008951208	protein_coding	DOWN	HCMvsC	Gene expression
DEG_937	ENSG00000123689.6	-1.565040488	3.82e-10	7.07e-09	protein_coding	DOWN	HCMvsC	Gene expression
DEG_938	ENSG00000123975.5	-0.654725637	0.017983101	0.045970687	protein_coding	DOWN	HCMvsC	Gene expression
DEG_939	ENSG00000124370.11	-0.627694008	4.98e-08	5.83e-07	protein_coding	DOWN	HCMvsC	Gene expression
DEG_940	ENSG00000124374.9	-0.702796531	5.12e-05	0.000296523	protein_coding	DOWN	HCMvsC	Gene expression
DEG_941	ENSG00000124440.15	-0.512283924	0.002838869	0.009727392	protein_coding	DOWN	HCMvsC	Gene expression
DEG_942	ENSG00000124588.20	-0.698034268	0.001004805	0.003978539	protein_coding	DOWN	HCMvsC	Gene expression
DEG_943	ENSG00000124610.4	-0.952161776	7.35e-06	5.26e-05	protein_coding	DOWN	HCMvsC	Gene expression
DEG_944	ENSG00000124701.5	-0.636531957	2.27e-07	2.32e-06	protein_coding	DOWN	HCMvsC	Gene expression
DEG_945	ENSG00000124702.18	-0.784964902	5.87e-21	7.83e-19	protein_coding	DOWN	HCMvsC	Gene expression
DEG_946	ENSG00000124743.6	-0.825317841	1.09e-13	4.03e-12	protein_coding	DOWN	HCMvsC	Gene expression
DEG_947	ENSG00000124772.12	-2.727689209	1.43e-09	2.35e-08	protein_coding	DOWN	HCMvsC	Gene expression
DEG_948	ENSG00000125356.7	-0.962638947	3.77e-16	2.2e-14	protein_coding	DOWN	HCMvsC	Gene expression
DEG_949	ENSG00000125520.14	-0.68520644	9.05e-14	3.4e-12	protein_coding	DOWN	HCMvsC	Gene expression
DEG_950	ENSG00000125730.16	-2.568702415	3.48e-32	1.91e-29	protein_coding	DOWN	HCMvsC	Gene expression
DEG_951	ENSG00000125878.6	-0.710097677	4.86e-06	3.64e-05	protein_coding	DOWN	HCMvsC	Gene expression
DEG_952	ENSG00000125968.9	-0.736321564	0.000502161	0.00217389	protein_coding	DOWN	HCMvsC	Gene expression
DEG_953	ENSG00000125971.16	-0.782567189	1.7e-06	1.4e-05	protein_coding	DOWN	HCMvsC	Gene expression
DEG_954	ENSG00000126217.21	-0.849286218	1.84e-11	4.42e-10	protein_coding	DOWN	HCMvsC	Gene expression
DEG_955	ENSG00000126267.10	-0.996185983	5.98e-19	5.72e-17	protein_coding	DOWN	HCMvsC	Gene expression
DEG_956	ENSG00000126432.14	-0.748784937	5.85e-18	4.67e-16	protein_coding	DOWN	HCMvsC	Gene expression
DEG_957	ENSG00000126878.13	-0.806080378	1.4e-09	2.32e-08	protein_coding	DOWN	HCMvsC	Gene expression
DEG_958	ENSG00000126882.13	-0.543622358	2.13e-08	2.71e-07	protein_coding	DOWN	HCMvsC	Gene expression
DEG_959	ENSG00000126895.14	-0.562614581	0.000280972	0.00131291	protein_coding	DOWN	HCMvsC	Gene expression
DEG_960	ENSG00000127184.13	-0.581312137	1.62e-10	3.19e-09	protein_coding	DOWN	HCMvsC	Gene expression
DEG_961	ENSG00000127324.9	-2.960438519	0.00093838	0.00375163	protein_coding	DOWN	HCMvsC	Gene expression
DEG_962	ENSG00000127528.5	-1.692337157	4.55e-16	2.58e-14	protein_coding	DOWN	HCMvsC	Gene expression
DEG_963	ENSG00000127533.3	-3.780770987	1.31e-10	2.64e-09	protein_coding	DOWN	HCMvsC	Gene expression
DEG_964	ENSG00000127540.12	-0.662550513	6.63e-09	9.36e-08	protein_coding	DOWN	HCMvsC	Gene expression
DEG_965	ENSG00000127951.7	-0.740398064	0.00013217	0.000679756	protein_coding	DOWN	HCMvsC	Gene expression
DEG_966	ENSG00000127954.12	-0.63324357	0.001239021	0.004769989	protein_coding	DOWN	HCMvsC	Gene expression
DEG_967	ENSG00000128016.6	-0.831975853	0.00185117	0.006759835	protein_coding	DOWN	HCMvsC	Gene expression
DEG_968	ENSG00000128283.7	-0.641383236	2.9e-05	0.000179587	protein_coding	DOWN	HCMvsC	Gene expression
DEG_969	ENSG00000128311.14	-0.531425209	1.54e-06	1.28e-05	protein_coding	DOWN	HCMvsC	Gene expression
DEG_970	ENSG00000128524.5	-0.662373606	9.49e-17	6.26e-15	protein_coding	DOWN	HCMvsC	Gene expression
DEG_971	ENSG00000128578.10	-0.912809784	1.2e-13	4.36e-12	protein_coding	DOWN	HCMvsC	Gene expression
DEG_972	ENSG00000129235.10	-0.610933558	0.001065232	0.004185083	protein_coding	DOWN	HCMvsC	Gene expression
DEG_973	ENSG00000129244.9	-0.786287201	4.73e-07	4.49e-06	protein_coding	DOWN	HCMvsC	Gene expression
DEG_974	ENSG00000129657.16	-0.557101369	2.32e-08	2.91e-07	protein_coding	DOWN	HCMvsC	Gene expression
DEG_975	ENSG00000129757.13	-1.254128156	1.88e-15	9.58e-14	protein_coding	DOWN	HCMvsC	Gene expression
DEG_976	ENSG00000130005.12	-0.711430946	3.16e-15	1.54e-13	protein_coding	DOWN	HCMvsC	Gene expression
DEG_977	ENSG00000130052.13	-0.557715429	1.81e-16	1.14e-14	protein_coding	DOWN	HCMvsC	Gene expression
DEG_978	ENSG00000130054.4	-1.72138175	4.53e-07	4.31e-06	protein_coding	DOWN	HCMvsC	Gene expression
DEG_979	ENSG00000130164.13	-0.916061987	2.4e-05	0.000151329	protein_coding	DOWN	HCMvsC	Gene expression
DEG_980	ENSG00000130222.11	-0.70019155	0.001986142	0.007189925	protein_coding	DOWN	HCMvsC	Gene expression
DEG_981	ENSG00000130312.6	-0.711149407	3.4e-14	1.39e-12	protein_coding	DOWN	HCMvsC	Gene expression
DEG_982	ENSG00000130332.15	-0.665125272	1.59e-06	1.32e-05	protein_coding	DOWN	HCMvsC	Gene expression
DEG_983	ENSG00000130522.5	-0.72948878	6.35e-08	7.28e-07	protein_coding	DOWN	HCMvsC	Gene expression
DEG_984	ENSG00000130528.12	-0.653369001	9.24e-13	2.8e-11	protein_coding	DOWN	HCMvsC	Gene expression
DEG_985	ENSG00000130844.17	-0.812222223	5.89e-06	4.31e-05	protein_coding	DOWN	HCMvsC	Gene expression
DEG_986	ENSG00000131069.20	-0.520860804	5.17e-08	6.03e-07	protein_coding	DOWN	HCMvsC	Gene expression
DEG_987	ENSG00000131097.7	-0.532992874	0.009934944	0.028028783	protein_coding	DOWN	HCMvsC	Gene expression
DEG_988	ENSG00000131143.8	-0.663075061	5.47e-13	1.74e-11	protein_coding	DOWN	HCMvsC	Gene expression
DEG_989	ENSG00000131174.6	-0.627873631	1.42e-10	2.83e-09	protein_coding	DOWN	HCMvsC	Gene expression
DEG_990	ENSG00000131368.8	-0.811463667	1.02e-11	2.55e-10	protein_coding	DOWN	HCMvsC	Gene expression
DEG_991	ENSG00000131469.14	-1.202019545	6.63e-10	1.16e-08	protein_coding	DOWN	HCMvsC	Gene expression
DEG_992	ENSG00000131495.8	-0.598325825	1.11e-10	2.25e-09	protein_coding	DOWN	HCMvsC	Gene expression
DEG_993	ENSG00000131730.16	-0.703096076	1.45e-12	4.24e-11	protein_coding	DOWN	HCMvsC	Gene expression
DEG_994	ENSG00000131844.16	-0.521510924	4.44e-10	8.11e-09	protein_coding	DOWN	HCMvsC	Gene expression
DEG_995	ENSG00000131981.16	-1.158702108	1.94e-23	3.25e-21	protein_coding	DOWN	HCMvsC	Gene expression
DEG_996	ENSG00000132326.12	-0.704857966	2.83e-06	2.22e-05	protein_coding	DOWN	HCMvsC	Gene expression
DEG_997	ENSG00000132423.12	-0.637247346	4.83e-09	7.05e-08	protein_coding	DOWN	HCMvsC	Gene expression
DEG_998	ENSG00000132563.16	-0.724284394	5.73e-05	0.000326685	protein_coding	DOWN	HCMvsC	Gene expression
DEG_999	ENSG00000132846.6	-0.513581957	0.001599866	0.005974064	protein_coding	DOWN	HCMvsC	Gene expression
DEG_1000	ENSG00000133687.16	-0.572151592	1.01e-09	1.7e-08	protein_coding	DOWN	HCMvsC	Gene expression
DEG_1001	ENSG00000133874.2	-1.179611338	1.86e-24	3.44e-22	protein_coding	DOWN	HCMvsC	Gene expression
DEG_1002	ENSG00000134020.8	-1.789838342	3.9e-26	9.11e-24	protein_coding	DOWN	HCMvsC	Gene expression
DEG_1003	ENSG00000134056.12	-0.562838444	5.36e-13	1.71e-11	protein_coding	DOWN	HCMvsC	Gene expression
DEG_1004	ENSG00000134193.15	-3.626771359	0.012881075	0.034802116	protein_coding	DOWN	HCMvsC	Gene expression
DEG_1005	ENSG00000134240.11	-2.579153227	0.001493266	0.005627458	protein_coding	DOWN	HCMvsC	Gene expression
DEG_1006	ENSG00000134321.12	-0.64472871	0.003223109	0.010806256	protein_coding	DOWN	HCMvsC	Gene expression
DEG_1007	ENSG00000134326.11	-0.734787061	2.71e-08	3.36e-07	protein_coding	DOWN	HCMvsC	Gene expression
DEG_1008	ENSG00000134824.14	-0.76446418	7.2e-06	5.17e-05	protein_coding	DOWN	HCMvsC	Gene expression
DEG_1009	ENSG00000134986.13	-0.679558696	0.000253185	0.001203236	protein_coding	DOWN	HCMvsC	Gene expression
DEG_1010	ENSG00000135083.15	-0.844576586	1.73e-06	1.43e-05	protein_coding	DOWN	HCMvsC	Gene expression
DEG_1011	ENSG00000135205.15	-1.114438972	0.000257672	0.001221011	protein_coding	DOWN	HCMvsC	Gene expression
DEG_1012	ENSG00000135439.11	-0.739045773	1.96e-07	2.03e-06	protein_coding	DOWN	HCMvsC	Gene expression
DEG_1013	ENSG00000135447.17	-1.959934717	6.28e-16	3.45e-14	protein_coding	DOWN	HCMvsC	Gene expression
DEG_1014	ENSG00000135469.13	-0.540738111	5.32e-08	6.2e-07	protein_coding	DOWN	HCMvsC	Gene expression
DEG_1015	ENSG00000135547.9	-1.68531639	1.56e-09	2.55e-08	protein_coding	DOWN	HCMvsC	Gene expression
DEG_1016	ENSG00000135698.10	-0.785627223	5.4e-10	9.68e-09	protein_coding	DOWN	HCMvsC	Gene expression
DEG_1017	ENSG00000135750.14	-0.923624611	2.31e-06	1.85e-05	protein_coding	DOWN	HCMvsC	Gene expression
DEG_1018	ENSG00000135940.6	-0.550563593	1.78e-13	6.15e-12	protein_coding	DOWN	HCMvsC	Gene expression
DEG_1019	ENSG00000135972.9	-0.595536461	3.89e-12	1.04e-10	protein_coding	DOWN	HCMvsC	Gene expression
DEG_1020	ENSG00000136378.15	-1.218414783	2.53e-11	5.95e-10	protein_coding	DOWN	HCMvsC	Gene expression
DEG_1021	ENSG00000136436.14	-0.663995866	2.58e-13	8.68e-12	protein_coding	DOWN	HCMvsC	Gene expression
DEG_1022	ENSG00000136810.13	-0.71215749	5.26e-05	0.000303765	protein_coding	DOWN	HCMvsC	Gene expression
DEG_1023	ENSG00000136826.15	-1.861608824	1.19e-14	5.28e-13	protein_coding	DOWN	HCMvsC	Gene expression
DEG_1024	ENSG00000136868.11	-0.514690841	4.58e-09	6.72e-08	protein_coding	DOWN	HCMvsC	Gene expression
DEG_1025	ENSG00000136870.10	-0.619207522	1.51e-13	5.34e-12	protein_coding	DOWN	HCMvsC	Gene expression
DEG_1026	ENSG00000137073.21	-0.580034974	8.68e-12	2.21e-10	protein_coding	DOWN	HCMvsC	Gene expression
DEG_1027	ENSG00000137168.8	-1.177892677	1.37e-11	3.38e-10	protein_coding	DOWN	HCMvsC	Gene expression
DEG_1028	ENSG00000137193.14	-0.826243359	0.001619376	0.006036856	protein_coding	DOWN	HCMvsC	Gene expression
DEG_1029	ENSG00000137267.6	-0.741813193	5.77e-06	4.23e-05	protein_coding	DOWN	HCMvsC	Gene expression
DEG_1030	ENSG00000137309.19	-0.50670375	1.5e-09	2.45e-08	protein_coding	DOWN	HCMvsC	Gene expression
DEG_1031	ENSG00000137393.9	-0.590263529	0.000874391	0.003528651	protein_coding	DOWN	HCMvsC	Gene expression
DEG_1032	ENSG00000137491.14	-0.676605099	6.85e-07	6.26e-06	protein_coding	DOWN	HCMvsC	Gene expression
DEG_1033	ENSG00000137507.11	-0.610054535	1.43e-05	9.5e-05	protein_coding	DOWN	HCMvsC	Gene expression
DEG_1034	ENSG00000137575.12	-0.914823982	1.03e-14	4.68e-13	protein_coding	DOWN	HCMvsC	Gene expression
DEG_1035	ENSG00000137843.11	-0.677845485	8.23e-05	0.000447588	protein_coding	DOWN	HCMvsC	Gene expression
DEG_1036	ENSG00000137880.6	-0.597925863	0.001458141	0.005508148	protein_coding	DOWN	HCMvsC	Gene expression
DEG_1037	ENSG00000137936.18	-0.601219378	0.001120525	0.004374202	protein_coding	DOWN	HCMvsC	Gene expression
DEG_1038	ENSG00000138166.6	-1.22331796	5.57e-11	1.22e-09	protein_coding	DOWN	HCMvsC	Gene expression
DEG_1039	ENSG00000138326.19	-0.569790653	8.43e-05	0.00045729	protein_coding	DOWN	HCMvsC	Gene expression
DEG_1040	ENSG00000138413.13	-0.54618525	6.4e-10	1.13e-08	protein_coding	DOWN	HCMvsC	Gene expression
DEG_1041	ENSG00000138495.6	-0.992273633	4.97e-11	1.1e-09	protein_coding	DOWN	HCMvsC	Gene expression
DEG_1042	ENSG00000138622.4	-1.24064188	2.69e-08	3.34e-07	protein_coding	DOWN	HCMvsC	Gene expression
DEG_1043	ENSG00000138772.13	-0.642748784	6.34e-06	4.61e-05	protein_coding	DOWN	HCMvsC	Gene expression
DEG_1044	ENSG00000139343.10	-0.797063252	5.89e-10	1.05e-08	protein_coding	DOWN	HCMvsC	Gene expression
DEG_1045	ENSG00000139436.21	-0.537086308	2.29e-11	5.45e-10	protein_coding	DOWN	HCMvsC	Gene expression
DEG_1046	ENSG00000139438.5	-0.548919801	0.013688184	0.036683409	protein_coding	DOWN	HCMvsC	Gene expression
DEG_1047	ENSG00000139914.6	-1.043448568	3.01e-20	3.65e-18	protein_coding	DOWN	HCMvsC	Gene expression
DEG_1048	ENSG00000140044.13	-0.76036085	2.01e-16	1.24e-14	protein_coding	DOWN	HCMvsC	Gene expression
DEG_1049	ENSG00000140105.18	-0.702086394	2.81e-09	4.32e-08	protein_coding	DOWN	HCMvsC	Gene expression
DEG_1050	ENSG00000140264.19	-0.576614994	1.59e-05	0.000104521	protein_coding	DOWN	HCMvsC	Gene expression
DEG_1051	ENSG00000140285.10	-1.15867448	4.73e-13	1.52e-11	protein_coding	DOWN	HCMvsC	Gene expression
DEG_1052	ENSG00000140319.10	-0.653904499	1.27e-09	2.11e-08	protein_coding	DOWN	HCMvsC	Gene expression
DEG_1053	ENSG00000140465.14	-7.846619817	3.12e-30	1.24e-27	protein_coding	DOWN	HCMvsC	Gene expression
DEG_1054	ENSG00000140474.14	-0.512992074	5.74e-10	1.02e-08	protein_coding	DOWN	HCMvsC	Gene expression
DEG_1055	ENSG00000140479.17	-0.584544575	1.47e-06	1.23e-05	protein_coding	DOWN	HCMvsC	Gene expression
DEG_1056	ENSG00000140795.13	-0.673364096	1.67e-12	4.83e-11	protein_coding	DOWN	HCMvsC	Gene expression
DEG_1057	ENSG00000140905.10	-0.501281708	5.81e-06	4.26e-05	protein_coding	DOWN	HCMvsC	Gene expression
DEG_1058	ENSG00000140945.17	-0.577160833	8.26e-07	7.39e-06	protein_coding	DOWN	HCMvsC	Gene expression
DEG_1059	ENSG00000140990.15	-1.061020584	1.96e-28	6.36e-26	protein_coding	DOWN	HCMvsC	Gene expression
DEG_1060	ENSG00000141026.6	-0.612052564	2.34e-15	1.18e-13	protein_coding	DOWN	HCMvsC	Gene expression
DEG_1061	ENSG00000141179.13	-0.533687903	4.03e-10	7.42e-09	protein_coding	DOWN	HCMvsC	Gene expression
DEG_1062	ENSG00000141401.12	-0.564080822	1.16e-07	1.25e-06	protein_coding	DOWN	HCMvsC	Gene expression
DEG_1063	ENSG00000141469.18	-0.652404916	2.39e-07	2.42e-06	protein_coding	DOWN	HCMvsC	Gene expression
DEG_1064	ENSG00000141526.16	-0.674882683	0.002184844	0.00779909	protein_coding	DOWN	HCMvsC	Gene expression
DEG_1065	ENSG00000141540.11	-0.828823016	5.36e-24	9.56e-22	protein_coding	DOWN	HCMvsC	Gene expression
DEG_1066	ENSG00000142082.15	-0.567068105	1.35e-13	4.83e-12	protein_coding	DOWN	HCMvsC	Gene expression
DEG_1067	ENSG00000142089.16	-0.859591553	3.95e-07	3.82e-06	protein_coding	DOWN	HCMvsC	Gene expression
DEG_1068	ENSG00000142178.8	-2.754010893	1.5e-10	2.97e-09	protein_coding	DOWN	HCMvsC	Gene expression
DEG_1069	ENSG00000142330.20	-0.554272092	7.12e-11	1.52e-09	protein_coding	DOWN	HCMvsC	Gene expression
DEG_1070	ENSG00000142534.7	-0.796951986	1.74e-09	2.82e-08	protein_coding	DOWN	HCMvsC	Gene expression
DEG_1071	ENSG00000142583.17	-1.762927508	7.83e-08	8.75e-07	protein_coding	DOWN	HCMvsC	Gene expression
DEG_1072	ENSG00000142669.15	-0.894093648	0.000663476	0.002771641	protein_coding	DOWN	HCMvsC	Gene expression
DEG_1073	ENSG00000142676.14	-1.169435059	2.15e-08	2.73e-07	protein_coding	DOWN	HCMvsC	Gene expression
DEG_1074	ENSG00000142748.12	-1.443141001	2.37e-07	2.42e-06	protein_coding	DOWN	HCMvsC	Gene expression
DEG_1075	ENSG00000142973.13	-3.15166233	1.37e-12	4.03e-11	protein_coding	DOWN	HCMvsC	Gene expression
DEG_1076	ENSG00000143061.17	-1.032071009	8.13e-07	7.3e-06	protein_coding	DOWN	HCMvsC	Gene expression
DEG_1077	ENSG00000143171.13	-0.978205486	0.001552089	0.005821523	protein_coding	DOWN	HCMvsC	Gene expression
DEG_1078	ENSG00000143256.5	-1.090681313	1.59e-13	5.59e-12	protein_coding	DOWN	HCMvsC	Gene expression
DEG_1079	ENSG00000143314.12	-0.830216612	2.16e-18	1.91e-16	protein_coding	DOWN	HCMvsC	Gene expression
DEG_1080	ENSG00000143382.14	-0.80941371	2e-06	1.62e-05	protein_coding	DOWN	HCMvsC	Gene expression
DEG_1081	ENSG00000143416.21	-1.37337313	9.33e-22	1.35e-19	protein_coding	DOWN	HCMvsC	Gene expression
DEG_1082	ENSG00000143502.15	-1.76733771	1.64e-06	1.36e-05	protein_coding	DOWN	HCMvsC	Gene expression
DEG_1083	ENSG00000143819.12	-0.595717916	2.27e-09	3.57e-08	protein_coding	DOWN	HCMvsC	Gene expression
DEG_1084	ENSG00000143878.9	-1.086213237	9.04e-11	1.87e-09	protein_coding	DOWN	HCMvsC	Gene expression
DEG_1085	ENSG00000143995.20	-0.543993016	4.71e-06	3.54e-05	protein_coding	DOWN	HCMvsC	Gene expression
DEG_1086	ENSG00000144034.14	-0.797028933	1.8e-13	6.2e-12	protein_coding	DOWN	HCMvsC	Gene expression
DEG_1087	ENSG00000144120.13	-0.782449088	4.05e-09	6.01e-08	protein_coding	DOWN	HCMvsC	Gene expression
DEG_1088	ENSG00000144199.11	-0.652099642	7.64e-07	6.91e-06	protein_coding	DOWN	HCMvsC	Gene expression
DEG_1089	ENSG00000144283.21	-0.57323149	1.64e-07	1.72e-06	protein_coding	DOWN	HCMvsC	Gene expression
DEG_1090	ENSG00000144655.15	-1.243582088	5.95e-07	5.52e-06	protein_coding	DOWN	HCMvsC	Gene expression
DEG_1091	ENSG00000144959.10	-0.673070808	1.58e-06	1.31e-05	protein_coding	DOWN	HCMvsC	Gene expression
DEG_1092	ENSG00000145244.12	-4.286545117	3.29e-13	1.09e-11	protein_coding	DOWN	HCMvsC	Gene expression
DEG_1093	ENSG00000145247.11	-0.801670182	2.65e-07	2.66e-06	protein_coding	DOWN	HCMvsC	Gene expression
DEG_1094	ENSG00000145365.11	-1.172148666	3.83e-06	2.93e-05	protein_coding	DOWN	HCMvsC	Gene expression
DEG_1095	ENSG00000145476.16	-0.635987378	0.005785002	0.017744693	protein_coding	DOWN	HCMvsC	Gene expression
DEG_1096	ENSG00000145494.11	-1.734186648	1.8e-15	9.28e-14	protein_coding	DOWN	HCMvsC	Gene expression
DEG_1097	ENSG00000145592.14	-0.845236572	4.35e-08	5.15e-07	protein_coding	DOWN	HCMvsC	Gene expression
DEG_1098	ENSG00000145725.19	-0.535307737	0.00044285	0.001950604	protein_coding	DOWN	HCMvsC	Gene expression
DEG_1099	ENSG00000145779.8	-1.167432327	0.000383086	0.001722208	protein_coding	DOWN	HCMvsC	Gene expression
DEG_1100	ENSG00000146072.6	-0.686221004	9.88e-10	1.67e-08	protein_coding	DOWN	HCMvsC	Gene expression
DEG_1101	ENSG00000146147.15	-0.563112097	6.56e-12	1.71e-10	protein_coding	DOWN	HCMvsC	Gene expression
DEG_1102	ENSG00000146648.18	-0.902601034	2.83e-12	7.83e-11	protein_coding	DOWN	HCMvsC	Gene expression
DEG_1103	ENSG00000146701.12	-0.671061361	9.43e-20	1.05e-17	protein_coding	DOWN	HCMvsC	Gene expression
DEG_1104	ENSG00000146809.13	-0.888381454	6.13e-07	5.67e-06	protein_coding	DOWN	HCMvsC	Gene expression
DEG_1105	ENSG00000146926.11	-0.768880919	1.37e-09	2.27e-08	protein_coding	DOWN	HCMvsC	Gene expression
DEG_1106	ENSG00000147010.18	-1.685231668	7.32e-26	1.62e-23	protein_coding	DOWN	HCMvsC	Gene expression
DEG_1107	ENSG00000147119.3	-1.554825863	4e-25	8.25e-23	protein_coding	DOWN	HCMvsC	Gene expression
DEG_1108	ENSG00000147123.10	-0.610278831	7.72e-13	2.38e-11	protein_coding	DOWN	HCMvsC	Gene expression
DEG_1109	ENSG00000147383.11	-0.936947136	3.03e-12	8.31e-11	protein_coding	DOWN	HCMvsC	Gene expression
DEG_1110	ENSG00000147408.14	-0.71101161	1.14e-05	7.78e-05	protein_coding	DOWN	HCMvsC	Gene expression
DEG_1111	ENSG00000147592.9	-0.574637283	8.81e-07	7.79e-06	protein_coding	DOWN	HCMvsC	Gene expression
DEG_1112	ENSG00000147684.9	-1.263192008	1.21e-13	4.39e-12	protein_coding	DOWN	HCMvsC	Gene expression
DEG_1113	ENSG00000148175.12	-0.519831034	2.24e-08	2.83e-07	protein_coding	DOWN	HCMvsC	Gene expression
DEG_1114	ENSG00000148308.17	-0.565017827	1.08e-13	3.99e-12	protein_coding	DOWN	HCMvsC	Gene expression
DEG_1115	ENSG00000148346.12	-4.746724144	1.56e-06	1.3e-05	protein_coding	DOWN	HCMvsC	Gene expression
DEG_1116	ENSG00000148356.13	-0.745899428	5.7e-29	1.97e-26	protein_coding	DOWN	HCMvsC	Gene expression
DEG_1117	ENSG00000148690.12	-0.575241357	2.11e-06	1.71e-05	protein_coding	DOWN	HCMvsC	Gene expression
DEG_1118	ENSG00000149582.16	-0.558330404	5.73e-08	6.63e-07	protein_coding	DOWN	HCMvsC	Gene expression
DEG_1119	ENSG00000149679.11	-0.566394665	1.78e-08	2.31e-07	protein_coding	DOWN	HCMvsC	Gene expression
DEG_1120	ENSG00000149798.5	-1.372754415	3.73e-18	3.12e-16	protein_coding	DOWN	HCMvsC	Gene expression
DEG_1121	ENSG00000149806.11	-0.547213484	1.62e-11	3.93e-10	protein_coding	DOWN	HCMvsC	Gene expression
DEG_1122	ENSG00000149925.19	-0.649050151	3.04e-17	2.14e-15	protein_coding	DOWN	HCMvsC	Gene expression
DEG_1123	ENSG00000150316.12	-0.536740565	1.76e-07	1.83e-06	protein_coding	DOWN	HCMvsC	Gene expression
DEG_1124	ENSG00000150510.16	-0.805561674	1.26e-05	8.53e-05	protein_coding	DOWN	HCMvsC	Gene expression
DEG_1125	ENSG00000150779.11	-0.602850234	1.7e-09	2.76e-08	protein_coding	DOWN	HCMvsC	Gene expression
DEG_1126	ENSG00000151474.23	-0.920230873	8.42e-19	7.78e-17	protein_coding	DOWN	HCMvsC	Gene expression
DEG_1127	ENSG00000151552.12	-0.502874393	2.75e-10	5.25e-09	protein_coding	DOWN	HCMvsC	Gene expression
DEG_1128	ENSG00000151729.11	-0.511331004	5.87e-11	1.28e-09	protein_coding	DOWN	HCMvsC	Gene expression
DEG_1129	ENSG00000152082.14	-1.267061222	1.48e-16	9.38e-15	protein_coding	DOWN	HCMvsC	Gene expression
DEG_1130	ENSG00000152086.9	-2.0128291	0.001271299	0.004877711	protein_coding	DOWN	HCMvsC	Gene expression
DEG_1131	ENSG00000152556.17	-0.567744036	1.97e-08	2.53e-07	protein_coding	DOWN	HCMvsC	Gene expression
DEG_1132	ENSG00000153132.13	-0.978696408	1.49e-09	2.45e-08	protein_coding	DOWN	HCMvsC	Gene expression
DEG_1133	ENSG00000153234.14	-2.476781525	5.24e-06	3.9e-05	protein_coding	DOWN	HCMvsC	Gene expression
DEG_1134	ENSG00000153406.13	-0.693270732	0.003888653	0.012645483	protein_coding	DOWN	HCMvsC	Gene expression
DEG_1135	ENSG00000153820.13	-0.757257958	5.97e-08	6.89e-07	protein_coding	DOWN	HCMvsC	Gene expression
DEG_1136	ENSG00000154856.13	-0.861206167	0.000151727	0.000764263	protein_coding	DOWN	HCMvsC	Gene expression
DEG_1137	ENSG00000154930.15	-0.617937003	0.000205897	0.000993659	protein_coding	DOWN	HCMvsC	Gene expression
DEG_1138	ENSG00000155368.16	-1.078286378	3.7e-09	5.54e-08	protein_coding	DOWN	HCMvsC	Gene expression
DEG_1139	ENSG00000155542.11	-0.701202692	0.000657726	0.002749957	protein_coding	DOWN	HCMvsC	Gene expression
DEG_1140	ENSG00000156170.13	-0.589206756	1.11e-08	1.49e-07	protein_coding	DOWN	HCMvsC	Gene expression
DEG_1141	ENSG00000156219.16	-0.549398901	0.002540258	0.008866632	protein_coding	DOWN	HCMvsC	Gene expression
DEG_1142	ENSG00000156381.9	-0.598859684	3.06e-06	2.38e-05	protein_coding	DOWN	HCMvsC	Gene expression
DEG_1143	ENSG00000156463.18	-0.962414923	1.64e-10	3.25e-09	protein_coding	DOWN	HCMvsC	Gene expression
DEG_1144	ENSG00000156467.9	-1.142101571	3.7e-16	2.16e-14	protein_coding	DOWN	HCMvsC	Gene expression
DEG_1145	ENSG00000156469.8	-0.660053749	4.5e-08	5.31e-07	protein_coding	DOWN	HCMvsC	Gene expression
DEG_1146	ENSG00000156471.12	-1.654291644	1.41e-15	7.37e-14	protein_coding	DOWN	HCMvsC	Gene expression
DEG_1147	ENSG00000156482.11	-0.624124252	7.34e-10	1.28e-08	protein_coding	DOWN	HCMvsC	Gene expression
DEG_1148	ENSG00000156885.6	-1.092566055	3.56e-14	1.44e-12	protein_coding	DOWN	HCMvsC	Gene expression
DEG_1149	ENSG00000156928.4	-0.580214151	6.17e-14	2.39e-12	protein_coding	DOWN	HCMvsC	Gene expression
DEG_1150	ENSG00000157150.5	-0.792137864	0.002785258	0.009572518	protein_coding	DOWN	HCMvsC	Gene expression
DEG_1151	ENSG00000157214.14	-0.985253444	0.001948639	0.007071883	protein_coding	DOWN	HCMvsC	Gene expression
DEG_1152	ENSG00000157445.15	-1.657027434	9.66e-17	6.34e-15	protein_coding	DOWN	HCMvsC	Gene expression
DEG_1153	ENSG00000157514.16	-0.5290926	0.000376089	0.001694107	protein_coding	DOWN	HCMvsC	Gene expression
DEG_1154	ENSG00000157601.14	-0.632965964	1.24e-05	8.36e-05	protein_coding	DOWN	HCMvsC	Gene expression
DEG_1155	ENSG00000157613.10	-1.186284216	1.54e-23	2.6e-21	protein_coding	DOWN	HCMvsC	Gene expression
DEG_1156	ENSG00000158480.11	-0.646667804	2.02e-20	2.48e-18	protein_coding	DOWN	HCMvsC	Gene expression
DEG_1157	ENSG00000159208.16	-1.259801684	5.39e-05	0.000309665	protein_coding	DOWN	HCMvsC	Gene expression
DEG_1158	ENSG00000159314.11	-0.55924767	8.68e-05	0.000468793	protein_coding	DOWN	HCMvsC	Gene expression
DEG_1159	ENSG00000160050.14	-1.270973482	7.25e-16	3.94e-14	protein_coding	DOWN	HCMvsC	Gene expression
DEG_1160	ENSG00000160075.12	-0.517555336	6.89e-12	1.79e-10	protein_coding	DOWN	HCMvsC	Gene expression
DEG_1161	ENSG00000160097.18	-1.356962843	1.83e-26	4.61e-24	protein_coding	DOWN	HCMvsC	Gene expression
DEG_1162	ENSG00000160111.13	-0.908619371	0.000347627	0.00158023	protein_coding	DOWN	HCMvsC	Gene expression
DEG_1163	ENSG00000160124.9	-0.948060243	5.89e-10	1.05e-08	protein_coding	DOWN	HCMvsC	Gene expression
DEG_1164	ENSG00000160179.18	-1.081089473	1.57e-06	1.31e-05	protein_coding	DOWN	HCMvsC	Gene expression
DEG_1165	ENSG00000160180.15	-1.595302224	0.000798622	0.003263467	protein_coding	DOWN	HCMvsC	Gene expression
DEG_1166	ENSG00000160182.3	-4.635918721	0.006279449	0.01901906	protein_coding	DOWN	HCMvsC	Gene expression
DEG_1167	ENSG00000160194.18	-0.521192708	5.98e-08	6.9e-07	protein_coding	DOWN	HCMvsC	Gene expression
DEG_1168	ENSG00000160213.7	-0.890792741	0.000235615	0.001125793	protein_coding	DOWN	HCMvsC	Gene expression
DEG_1169	ENSG00000160216.19	-0.716635612	3.04e-17	2.14e-15	protein_coding	DOWN	HCMvsC	Gene expression
DEG_1170	ENSG00000160256.13	-0.796834867	1.4e-15	7.37e-14	protein_coding	DOWN	HCMvsC	Gene expression
DEG_1171	ENSG00000160271.16	-0.521111124	6.46e-07	5.94e-06	protein_coding	DOWN	HCMvsC	Gene expression
DEG_1172	ENSG00000160360.13	-0.53805378	0.000160011	0.000798649	protein_coding	DOWN	HCMvsC	Gene expression
DEG_1173	ENSG00000160633.13	-0.546868627	9.44e-06	6.61e-05	protein_coding	DOWN	HCMvsC	Gene expression
DEG_1174	ENSG00000160712.13	-0.627976128	3.53e-06	2.72e-05	protein_coding	DOWN	HCMvsC	Gene expression
DEG_1175	ENSG00000160801.14	-0.641525174	4.31e-05	0.000254293	protein_coding	DOWN	HCMvsC	Gene expression
DEG_1176	ENSG00000160808.9	-0.855142521	9.36e-11	1.93e-09	protein_coding	DOWN	HCMvsC	Gene expression
DEG_1177	ENSG00000160862.13	-1.008282728	0.000109762	0.000578937	protein_coding	DOWN	HCMvsC	Gene expression
DEG_1178	ENSG00000161267.12	-0.671152023	3.03e-06	2.36e-05	protein_coding	DOWN	HCMvsC	Gene expression
DEG_1179	ENSG00000161281.11	-0.899167082	4.63e-13	1.49e-11	protein_coding	DOWN	HCMvsC	Gene expression
DEG_1180	ENSG00000161544.10	-0.597829392	3.41e-06	2.63e-05	protein_coding	DOWN	HCMvsC	Gene expression
DEG_1181	ENSG00000161558.11	-0.77680885	7.68e-11	1.62e-09	protein_coding	DOWN	HCMvsC	Gene expression
DEG_1182	ENSG00000161647.18	-1.923937144	1.19e-31	5.93e-29	protein_coding	DOWN	HCMvsC	Gene expression
DEG_1183	ENSG00000161649.13	-1.503554184	3.17e-09	4.81e-08	protein_coding	DOWN	HCMvsC	Gene expression
DEG_1184	ENSG00000161835.11	-1.440332381	4.04e-11	9.05e-10	protein_coding	DOWN	HCMvsC	Gene expression
DEG_1185	ENSG00000161896.12	-0.7495477	5.51e-07	5.15e-06	protein_coding	DOWN	HCMvsC	Gene expression
DEG_1186	ENSG00000161981.10	-0.586176504	3.19e-05	0.000194553	protein_coding	DOWN	HCMvsC	Gene expression
DEG_1187	ENSG00000162009.8	-3.500204502	5.02e-11	1.1e-09	protein_coding	DOWN	HCMvsC	Gene expression
DEG_1188	ENSG00000162385.11	-0.840116337	9.67e-11	1.99e-09	protein_coding	DOWN	HCMvsC	Gene expression
DEG_1189	ENSG00000162437.14	-0.682497591	1.37e-12	4.04e-11	protein_coding	DOWN	HCMvsC	Gene expression
DEG_1190	ENSG00000162444.12	-0.595839706	0.002514665	0.008783089	protein_coding	DOWN	HCMvsC	Gene expression
DEG_1191	ENSG00000162461.8	-0.73579413	0.014239161	0.037942447	protein_coding	DOWN	HCMvsC	Gene expression
DEG_1192	ENSG00000162493.16	-0.658333941	0.005914016	0.018081096	protein_coding	DOWN	HCMvsC	Gene expression
DEG_1193	ENSG00000162630.5	-0.590705428	0.001025653	0.004045211	protein_coding	DOWN	HCMvsC	Gene expression
DEG_1194	ENSG00000162772.17	-1.701726823	6.02e-11	1.31e-09	protein_coding	DOWN	HCMvsC	Gene expression
DEG_1195	ENSG00000162817.7	-0.509751837	1.84e-05	0.000119244	protein_coding	DOWN	HCMvsC	Gene expression
DEG_1196	ENSG00000162849.16	-1.972961257	7.88e-06	5.62e-05	protein_coding	DOWN	HCMvsC	Gene expression
DEG_1197	ENSG00000163032.11	-0.52609827	0.004871221	0.015344588	protein_coding	DOWN	HCMvsC	Gene expression
DEG_1198	ENSG00000163072.15	-0.88824253	2.34e-07	2.38e-06	protein_coding	DOWN	HCMvsC	Gene expression
DEG_1199	ENSG00000163082.10	-2.594656059	4.26e-05	0.000251844	protein_coding	DOWN	HCMvsC	Gene expression
DEG_1200	ENSG00000163132.7	-0.786449952	0.000534901	0.00229499	protein_coding	DOWN	HCMvsC	Gene expression
DEG_1201	ENSG00000163170.12	-0.789251582	1.23e-12	3.66e-11	protein_coding	DOWN	HCMvsC	Gene expression
DEG_1202	ENSG00000163191.6	-0.594041221	0.006023286	0.018375457	protein_coding	DOWN	HCMvsC	Gene expression
DEG_1203	ENSG00000163319.11	-0.895299936	5.27e-12	1.39e-10	protein_coding	DOWN	HCMvsC	Gene expression
DEG_1204	ENSG00000163344.6	-0.908146173	5.33e-18	4.28e-16	protein_coding	DOWN	HCMvsC	Gene expression
DEG_1205	ENSG00000163380.15	-0.54154408	2.95e-10	5.59e-09	protein_coding	DOWN	HCMvsC	Gene expression
DEG_1206	ENSG00000163485.17	-0.864661615	3.96e-08	4.73e-07	protein_coding	DOWN	HCMvsC	Gene expression
DEG_1207	ENSG00000163491.16	-0.808431668	3.56e-10	6.62e-09	protein_coding	DOWN	HCMvsC	Gene expression
DEG_1208	ENSG00000163586.9	-4.312111059	0.000738557	0.003052574	protein_coding	DOWN	HCMvsC	Gene expression
DEG_1209	ENSG00000163644.15	-0.697011235	7.35e-09	1.02e-07	protein_coding	DOWN	HCMvsC	Gene expression
DEG_1210	ENSG00000163659.13	-1.187926924	1.39e-24	2.59e-22	protein_coding	DOWN	HCMvsC	Gene expression
DEG_1211	ENSG00000163815.6	-0.528100838	5.36e-05	0.000308152	protein_coding	DOWN	HCMvsC	Gene expression
DEG_1212	ENSG00000163827.13	-0.518017142	0.000142686	0.000726084	protein_coding	DOWN	HCMvsC	Gene expression
DEG_1213	ENSG00000164089.9	-3.20067887	7.09e-13	2.2e-11	protein_coding	DOWN	HCMvsC	Gene expression
DEG_1214	ENSG00000164182.11	-0.905811822	2.49e-09	3.88e-08	protein_coding	DOWN	HCMvsC	Gene expression
DEG_1215	ENSG00000164258.12	-0.717241052	4.12e-16	2.37e-14	protein_coding	DOWN	HCMvsC	Gene expression
DEG_1216	ENSG00000164318.18	-0.656822808	4.63e-05	0.00027097	protein_coding	DOWN	HCMvsC	Gene expression
DEG_1217	ENSG00000164442.10	-0.662166561	1.68e-09	2.73e-08	protein_coding	DOWN	HCMvsC	Gene expression
DEG_1218	ENSG00000164532.10	-0.956218031	3.34e-07	3.27e-06	protein_coding	DOWN	HCMvsC	Gene expression
DEG_1219	ENSG00000164649.20	-0.677276179	1.84e-05	0.000119244	protein_coding	DOWN	HCMvsC	Gene expression
DEG_1220	ENSG00000164687.11	-0.658992923	0.000816352	0.003326531	protein_coding	DOWN	HCMvsC	Gene expression
DEG_1221	ENSG00000164708.6	-1.261228414	3.78e-26	8.97e-24	protein_coding	DOWN	HCMvsC	Gene expression
DEG_1222	ENSG00000164919.11	-0.514024043	1.04e-05	7.15e-05	protein_coding	DOWN	HCMvsC	Gene expression
DEG_1223	ENSG00000165060.13	-0.507055805	1.83e-11	4.39e-10	protein_coding	DOWN	HCMvsC	Gene expression
DEG_1224	ENSG00000165092.13	-0.627061573	9.24e-06	6.49e-05	protein_coding	DOWN	HCMvsC	Gene expression
DEG_1225	ENSG00000165175.15	-0.901772112	6.19e-15	2.89e-13	protein_coding	DOWN	HCMvsC	Gene expression
DEG_1226	ENSG00000165238.16	-0.953598116	8.27e-21	1.06e-18	protein_coding	DOWN	HCMvsC	Gene expression
DEG_1227	ENSG00000165264.6	-0.539081572	1.41e-09	2.32e-08	protein_coding	DOWN	HCMvsC	Gene expression
DEG_1228	ENSG00000165376.10	-5.486159616	4.85e-09	7.07e-08	protein_coding	DOWN	HCMvsC	Gene expression
DEG_1229	ENSG00000165502.6	-1.058452126	4.46e-08	5.26e-07	protein_coding	DOWN	HCMvsC	Gene expression
DEG_1230	ENSG00000165572.7	-0.627995918	1.6e-06	1.33e-05	protein_coding	DOWN	HCMvsC	Gene expression
DEG_1231	ENSG00000165655.17	-0.893470689	7.71e-07	6.96e-06	protein_coding	DOWN	HCMvsC	Gene expression
DEG_1232	ENSG00000165731.19	-3.684981614	7.2e-37	5.2e-34	protein_coding	DOWN	HCMvsC	Gene expression
DEG_1233	ENSG00000165868.14	-0.731732307	5.51e-10	9.84e-09	protein_coding	DOWN	HCMvsC	Gene expression
DEG_1234	ENSG00000165949.12	-0.642336373	2.22e-06	1.79e-05	protein_coding	DOWN	HCMvsC	Gene expression
DEG_1235	ENSG00000165983.14	-0.966268462	2.05e-14	8.72e-13	protein_coding	DOWN	HCMvsC	Gene expression
DEG_1236	ENSG00000165995.20	-1.023520154	1.25e-08	1.66e-07	protein_coding	DOWN	HCMvsC	Gene expression
DEG_1237	ENSG00000166002.2	-0.811764524	4.98e-14	1.96e-12	protein_coding	DOWN	HCMvsC	Gene expression
DEG_1238	ENSG00000166106.3	-2.138978133	2.37e-26	5.78e-24	protein_coding	DOWN	HCMvsC	Gene expression
DEG_1239	ENSG00000166123.14	-1.131833759	1.11e-27	3.16e-25	protein_coding	DOWN	HCMvsC	Gene expression
DEG_1240	ENSG00000166136.16	-0.720496716	7.85e-21	1.01e-18	protein_coding	DOWN	HCMvsC	Gene expression
DEG_1241	ENSG00000166165.13	-0.577597178	0.002370966	0.008362048	protein_coding	DOWN	HCMvsC	Gene expression
DEG_1242	ENSG00000166289.6	-1.744577595	4.26e-30	1.65e-27	protein_coding	DOWN	HCMvsC	Gene expression
DEG_1243	ENSG00000166292.12	-0.737864947	0.000330444	0.00151033	protein_coding	DOWN	HCMvsC	Gene expression
DEG_1244	ENSG00000166347.19	-0.801965753	1.09e-17	8.22e-16	protein_coding	DOWN	HCMvsC	Gene expression
DEG_1245	ENSG00000166441.13	-0.760363625	7.07e-08	8.02e-07	protein_coding	DOWN	HCMvsC	Gene expression
DEG_1246	ENSG00000166562.9	-0.875771953	1.43e-07	1.52e-06	protein_coding	DOWN	HCMvsC	Gene expression
DEG_1247	ENSG00000166582.10	-1.247598187	3.54e-11	8e-10	protein_coding	DOWN	HCMvsC	Gene expression
DEG_1248	ENSG00000166823.5	-0.842098033	0.000294799	0.001370959	protein_coding	DOWN	HCMvsC	Gene expression
DEG_1249	ENSG00000166925.9	-0.536697674	5.64e-08	6.53e-07	protein_coding	DOWN	HCMvsC	Gene expression
DEG_1250	ENSG00000166987.15	-0.795449266	2.93e-07	2.9e-06	protein_coding	DOWN	HCMvsC	Gene expression
DEG_1251	ENSG00000167074.15	-0.669838646	7.88e-05	0.000431386	protein_coding	DOWN	HCMvsC	Gene expression
DEG_1252	ENSG00000167107.12	-0.986524195	9.79e-13	2.96e-11	protein_coding	DOWN	HCMvsC	Gene expression
DEG_1253	ENSG00000167113.11	-0.522194942	2.46e-08	3.07e-07	protein_coding	DOWN	HCMvsC	Gene expression
DEG_1254	ENSG00000167136.7	-0.888807428	1.69e-05	0.000110695	protein_coding	DOWN	HCMvsC	Gene expression
DEG_1255	ENSG00000167173.19	-0.760385934	8.21e-07	7.36e-06	protein_coding	DOWN	HCMvsC	Gene expression
DEG_1256	ENSG00000167178.16	-1.041945892	9.45e-08	1.04e-06	protein_coding	DOWN	HCMvsC	Gene expression
DEG_1257	ENSG00000167434.10	-1.255031246	7.96e-14	3.03e-12	protein_coding	DOWN	HCMvsC	Gene expression
DEG_1258	ENSG00000167468.16	-0.552740942	2.82e-16	1.69e-14	protein_coding	DOWN	HCMvsC	Gene expression
DEG_1259	ENSG00000167470.12	-0.834693107	3.25e-14	1.33e-12	protein_coding	DOWN	HCMvsC	Gene expression
DEG_1260	ENSG00000167565.13	-0.5369008	4.93e-05	0.000286708	protein_coding	DOWN	HCMvsC	Gene expression
DEG_1261	ENSG00000167588.13	-1.596300022	3.82e-13	1.25e-11	protein_coding	DOWN	HCMvsC	Gene expression
DEG_1262	ENSG00000167676.4	-0.562403024	0.000103745	0.000550124	protein_coding	DOWN	HCMvsC	Gene expression
DEG_1263	ENSG00000167701.14	-0.856895233	1.58e-12	4.6e-11	protein_coding	DOWN	HCMvsC	Gene expression
DEG_1264	ENSG00000167799.10	-1.465714642	2.8e-11	6.52e-10	protein_coding	DOWN	HCMvsC	Gene expression
DEG_1265	ENSG00000167874.6	-0.715932104	6.11e-07	5.66e-06	protein_coding	DOWN	HCMvsC	Gene expression
DEG_1266	ENSG00000167969.13	-0.531476966	1.82e-08	2.36e-07	protein_coding	DOWN	HCMvsC	Gene expression
DEG_1267	ENSG00000168159.12	-0.617138242	1.39e-11	3.42e-10	protein_coding	DOWN	HCMvsC	Gene expression
DEG_1268	ENSG00000168209.5	-0.756429589	0.000112386	0.000589256	protein_coding	DOWN	HCMvsC	Gene expression
DEG_1269	ENSG00000168273.8	-1.196451135	6.09e-08	7.01e-07	protein_coding	DOWN	HCMvsC	Gene expression
DEG_1270	ENSG00000168275.15	-0.540929274	0.00024272	0.001157308	protein_coding	DOWN	HCMvsC	Gene expression
DEG_1271	ENSG00000168309.18	-0.966008335	0.00135221	0.005148376	protein_coding	DOWN	HCMvsC	Gene expression
DEG_1272	ENSG00000168569.7	-0.531335053	1.02e-07	1.12e-06	protein_coding	DOWN	HCMvsC	Gene expression
DEG_1273	ENSG00000168653.11	-1.126627759	1.89e-16	1.18e-14	protein_coding	DOWN	HCMvsC	Gene expression
DEG_1274	ENSG00000168758.11	-0.702102971	2.32e-05	0.000146599	protein_coding	DOWN	HCMvsC	Gene expression
DEG_1275	ENSG00000168824.14	-2.037085971	1.92e-12	5.49e-11	protein_coding	DOWN	HCMvsC	Gene expression
DEG_1276	ENSG00000168952.15	-1.494111023	4.3e-10	7.89e-09	protein_coding	DOWN	HCMvsC	Gene expression
DEG_1277	ENSG00000169021.6	-0.512621278	8.24e-11	1.72e-09	protein_coding	DOWN	HCMvsC	Gene expression
DEG_1278	ENSG00000169271.3	-1.035662633	5.18e-13	1.66e-11	protein_coding	DOWN	HCMvsC	Gene expression
DEG_1279	ENSG00000169288.18	-0.60869761	4.4e-07	4.2e-06	protein_coding	DOWN	HCMvsC	Gene expression
DEG_1280	ENSG00000169418.10	-0.568101095	1.2e-05	8.14e-05	protein_coding	DOWN	HCMvsC	Gene expression
DEG_1281	ENSG00000170293.9	-0.96408389	1.77e-06	1.45e-05	protein_coding	DOWN	HCMvsC	Gene expression
DEG_1282	ENSG00000170421.12	-0.575190912	9.29e-05	0.000498832	protein_coding	DOWN	HCMvsC	Gene expression
DEG_1283	ENSG00000170439.7	-1.951515541	6.12e-11	1.32e-09	protein_coding	DOWN	HCMvsC	Gene expression
DEG_1284	ENSG00000170469.10	-0.64226159	1.86e-07	1.93e-06	protein_coding	DOWN	HCMvsC	Gene expression
DEG_1285	ENSG00000170525.21	-0.547579344	4.33e-09	6.4e-08	protein_coding	DOWN	HCMvsC	Gene expression
DEG_1286	ENSG00000170873.18	-0.545677915	0.003683174	0.012073639	protein_coding	DOWN	HCMvsC	Gene expression
DEG_1287	ENSG00000170906.15	-1.638731039	1.28e-17	9.57e-16	protein_coding	DOWN	HCMvsC	Gene expression
DEG_1288	ENSG00000170917.13	-0.854833003	3.98e-09	5.94e-08	protein_coding	DOWN	HCMvsC	Gene expression
DEG_1289	ENSG00000171103.11	-0.501073038	9.4e-06	6.58e-05	protein_coding	DOWN	HCMvsC	Gene expression
DEG_1290	ENSG00000171115.4	-0.626133653	0.000924214	0.003701515	protein_coding	DOWN	HCMvsC	Gene expression
DEG_1291	ENSG00000171130.18	-0.828813056	2.16e-06	1.75e-05	protein_coding	DOWN	HCMvsC	Gene expression
DEG_1292	ENSG00000171385.9	-0.679147586	1.62e-13	5.66e-12	protein_coding	DOWN	HCMvsC	Gene expression
DEG_1293	ENSG00000171388.12	-1.045140517	1.09e-07	1.19e-06	protein_coding	DOWN	HCMvsC	Gene expression
DEG_1294	ENSG00000171408.14	-0.757078991	1.59e-07	1.67e-06	protein_coding	DOWN	HCMvsC	Gene expression
DEG_1295	ENSG00000171421.13	-0.828900962	4.73e-13	1.52e-11	protein_coding	DOWN	HCMvsC	Gene expression
DEG_1296	ENSG00000171476.22	-1.852437479	0.009724369	0.027581595	protein_coding	DOWN	HCMvsC	Gene expression
DEG_1297	ENSG00000171503.11	-0.649494992	3.69e-09	5.53e-08	protein_coding	DOWN	HCMvsC	Gene expression
DEG_1298	ENSG00000171747.9	-2.490547675	0.000138694	0.00070895	protein_coding	DOWN	HCMvsC	Gene expression
DEG_1299	ENSG00000171953.16	-0.51901056	1.58e-17	1.17e-15	protein_coding	DOWN	HCMvsC	Gene expression
DEG_1300	ENSG00000172005.11	-0.581839454	0.014164291	0.037787295	protein_coding	DOWN	HCMvsC	Gene expression
DEG_1301	ENSG00000172175.14	-0.547772005	4.02e-10	7.41e-09	protein_coding	DOWN	HCMvsC	Gene expression
DEG_1302	ENSG00000172572.6	-0.803224282	7.09e-15	3.27e-13	protein_coding	DOWN	HCMvsC	Gene expression
DEG_1303	ENSG00000172586.8	-0.635977312	7.15e-06	5.14e-05	protein_coding	DOWN	HCMvsC	Gene expression
DEG_1304	ENSG00000172809.13	-0.626579465	8.15e-08	9.08e-07	protein_coding	DOWN	HCMvsC	Gene expression
DEG_1305	ENSG00000172817.4	-0.737297761	1.35e-06	1.14e-05	protein_coding	DOWN	HCMvsC	Gene expression
DEG_1306	ENSG00000173065.13	-0.529569483	5.28e-07	4.96e-06	protein_coding	DOWN	HCMvsC	Gene expression
DEG_1307	ENSG00000173085.14	-0.518354971	5.37e-09	7.73e-08	protein_coding	DOWN	HCMvsC	Gene expression
DEG_1308	ENSG00000173156.7	-0.551513404	0.001730969	0.006383978	protein_coding	DOWN	HCMvsC	Gene expression
DEG_1309	ENSG00000173208.4	-0.511714796	7.02e-05	0.000390522	protein_coding	DOWN	HCMvsC	Gene expression
DEG_1310	ENSG00000173210.19	-0.512310349	2.88e-07	2.86e-06	protein_coding	DOWN	HCMvsC	Gene expression
DEG_1311	ENSG00000173272.16	-1.779907966	1.72e-25	3.65e-23	protein_coding	DOWN	HCMvsC	Gene expression
DEG_1312	ENSG00000173276.14	-0.901264	3.96e-20	4.77e-18	protein_coding	DOWN	HCMvsC	Gene expression
DEG_1313	ENSG00000173320.12	-0.773620696	4.71e-07	4.48e-06	protein_coding	DOWN	HCMvsC	Gene expression
DEG_1314	ENSG00000173376.14	-0.861500404	5.34e-06	3.96e-05	protein_coding	DOWN	HCMvsC	Gene expression
DEG_1315	ENSG00000173457.11	-0.584799578	1.32e-05	8.87e-05	protein_coding	DOWN	HCMvsC	Gene expression
DEG_1316	ENSG00000173486.13	-1.137497965	5.14e-08	6.01e-07	protein_coding	DOWN	HCMvsC	Gene expression
DEG_1317	ENSG00000173641.17	-0.641211365	4.95e-11	1.09e-09	protein_coding	DOWN	HCMvsC	Gene expression
DEG_1318	ENSG00000173947.14	-1.158191847	8.42e-06	5.97e-05	protein_coding	DOWN	HCMvsC	Gene expression
DEG_1319	ENSG00000174021.11	-1.050921714	2.29e-12	6.43e-11	protein_coding	DOWN	HCMvsC	Gene expression
DEG_1320	ENSG00000174429.4	-0.542607114	0.002389797	0.008415391	protein_coding	DOWN	HCMvsC	Gene expression
DEG_1321	ENSG00000174437.17	-1.359508203	1.28e-18	1.17e-16	protein_coding	DOWN	HCMvsC	Gene expression
DEG_1322	ENSG00000174502.19	-0.678952488	7.03e-05	0.000390709	protein_coding	DOWN	HCMvsC	Gene expression
DEG_1323	ENSG00000174611.12	-1.719959697	7.59e-13	2.36e-11	protein_coding	DOWN	HCMvsC	Gene expression
DEG_1324	ENSG00000174669.12	-0.664553688	6.91e-07	6.31e-06	protein_coding	DOWN	HCMvsC	Gene expression
DEG_1325	ENSG00000175183.10	-0.681717138	0.000759976	0.003127275	protein_coding	DOWN	HCMvsC	Gene expression
DEG_1326	ENSG00000175467.15	-0.546192939	4.46e-05	0.000261966	protein_coding	DOWN	HCMvsC	Gene expression
DEG_1327	ENSG00000175581.13	-0.545652951	6.54e-08	7.46e-07	protein_coding	DOWN	HCMvsC	Gene expression
DEG_1328	ENSG00000175600.15	-1.145972693	8.77e-14	3.3e-12	protein_coding	DOWN	HCMvsC	Gene expression
DEG_1329	ENSG00000175756.13	-0.52530073	3.34e-12	9.08e-11	protein_coding	DOWN	HCMvsC	Gene expression
DEG_1330	ENSG00000175866.15	-1.043211935	7.69e-09	1.07e-07	protein_coding	DOWN	HCMvsC	Gene expression
DEG_1331	ENSG00000175906.5	-0.644930953	0.001728839	0.006382047	protein_coding	DOWN	HCMvsC	Gene expression
DEG_1332	ENSG00000176153.12	-1.761717008	0.000482524	0.002102049	protein_coding	DOWN	HCMvsC	Gene expression
DEG_1333	ENSG00000176182.6	-0.506227682	8.66e-05	0.000468106	protein_coding	DOWN	HCMvsC	Gene expression
DEG_1334	ENSG00000176454.14	-1.067595291	1.08e-12	3.23e-11	protein_coding	DOWN	HCMvsC	Gene expression
DEG_1335	ENSG00000176490.5	-0.867208281	1.07e-13	3.97e-12	protein_coding	DOWN	HCMvsC	Gene expression
DEG_1336	ENSG00000176894.10	-0.862523544	3.89e-11	8.72e-10	protein_coding	DOWN	HCMvsC	Gene expression
DEG_1337	ENSG00000177374.13	-0.75867389	0.000123875	0.000641387	protein_coding	DOWN	HCMvsC	Gene expression
DEG_1338	ENSG00000177464.5	-0.803952826	0.001243095	0.004783358	protein_coding	DOWN	HCMvsC	Gene expression
DEG_1339	ENSG00000177606.6	-0.562642546	2.75e-06	2.16e-05	protein_coding	DOWN	HCMvsC	Gene expression
DEG_1340	ENSG00000177700.6	-0.536921692	4.14e-11	9.26e-10	protein_coding	DOWN	HCMvsC	Gene expression
DEG_1341	ENSG00000177954.13	-1.051731622	4.18e-06	3.17e-05	protein_coding	DOWN	HCMvsC	Gene expression
DEG_1342	ENSG00000178053.18	-1.143237585	1.12e-09	1.87e-08	protein_coding	DOWN	HCMvsC	Gene expression
DEG_1343	ENSG00000178127.13	-0.699260114	9.9e-23	1.51e-20	protein_coding	DOWN	HCMvsC	Gene expression
DEG_1344	ENSG00000178343.5	-1.954539664	2.3e-14	9.67e-13	protein_coding	DOWN	HCMvsC	Gene expression
DEG_1345	ENSG00000178538.10	-1.527526853	8.31e-19	7.73e-17	protein_coding	DOWN	HCMvsC	Gene expression
DEG_1346	ENSG00000178567.7	-0.501454554	4.25e-07	4.07e-06	protein_coding	DOWN	HCMvsC	Gene expression
DEG_1347	ENSG00000178585.15	-0.879759907	4.89e-20	5.72e-18	protein_coding	DOWN	HCMvsC	Gene expression
DEG_1348	ENSG00000178741.12	-1.07522344	2.24e-26	5.57e-24	protein_coding	DOWN	HCMvsC	Gene expression
DEG_1349	ENSG00000178761.15	-0.878478011	1.08e-43	1.91e-40	protein_coding	DOWN	HCMvsC	Gene expression
DEG_1350	ENSG00000178802.18	-0.567398332	6.64e-10	1.17e-08	protein_coding	DOWN	HCMvsC	Gene expression
DEG_1351	ENSG00000178878.12	-2.516630556	2.03e-09	3.22e-08	protein_coding	DOWN	HCMvsC	Gene expression
DEG_1352	ENSG00000179085.7	-0.54310879	3.56e-06	2.74e-05	protein_coding	DOWN	HCMvsC	Gene expression
DEG_1353	ENSG00000179091.5	-0.752299321	1.88e-19	1.94e-17	protein_coding	DOWN	HCMvsC	Gene expression
DEG_1354	ENSG00000179271.3	-0.859053777	1.36e-10	2.74e-09	protein_coding	DOWN	HCMvsC	Gene expression
DEG_1355	ENSG00000179348.11	-1.066214672	3.39e-12	9.2e-11	protein_coding	DOWN	HCMvsC	Gene expression
DEG_1356	ENSG00000179456.10	-0.559488309	7.04e-11	1.5e-09	protein_coding	DOWN	HCMvsC	Gene expression
DEG_1357	ENSG00000179598.6	-1.138342237	8.56e-09	1.17e-07	protein_coding	DOWN	HCMvsC	Gene expression
DEG_1358	ENSG00000179604.10	-0.86986813	6.67e-20	7.62e-18	protein_coding	DOWN	HCMvsC	Gene expression
DEG_1359	ENSG00000179862.6	-1.272005557	4.66e-15	2.22e-13	protein_coding	DOWN	HCMvsC	Gene expression
DEG_1360	ENSG00000180011.7	-0.53540599	1.34e-12	3.96e-11	protein_coding	DOWN	HCMvsC	Gene expression
DEG_1361	ENSG00000180447.7	-0.669588833	0.000846776	0.003436407	protein_coding	DOWN	HCMvsC	Gene expression
DEG_1362	ENSG00000180999.11	-2.642893107	2.53e-09	3.92e-08	protein_coding	DOWN	HCMvsC	Gene expression
DEG_1363	ENSG00000181004.10	-0.505882173	3.74e-05	0.000224674	protein_coding	DOWN	HCMvsC	Gene expression
DEG_1364	ENSG00000181029.9	-0.647480323	1.43e-10	2.84e-09	protein_coding	DOWN	HCMvsC	Gene expression
DEG_1365	ENSG00000181218.5	-0.641236016	6e-06	4.38e-05	protein_coding	DOWN	HCMvsC	Gene expression
DEG_1366	ENSG00000181409.13	-0.925095725	1.65e-05	0.000108062	protein_coding	DOWN	HCMvsC	Gene expression
DEG_1367	ENSG00000182004.13	-0.585653943	1.38e-05	9.19e-05	protein_coding	DOWN	HCMvsC	Gene expression
DEG_1368	ENSG00000182050.13	-1.00869138	0.007110109	0.021132196	protein_coding	DOWN	HCMvsC	Gene expression
DEG_1369	ENSG00000182054.9	-0.87773421	5.32e-14	2.07e-12	protein_coding	DOWN	HCMvsC	Gene expression
DEG_1370	ENSG00000182117.5	-0.537867006	0.000108848	0.000574881	protein_coding	DOWN	HCMvsC	Gene expression
DEG_1371	ENSG00000182118.8	-0.51873199	0.000738101	0.003051483	protein_coding	DOWN	HCMvsC	Gene expression
DEG_1372	ENSG00000182154.8	-0.547296302	2.14e-08	2.71e-07	protein_coding	DOWN	HCMvsC	Gene expression
DEG_1373	ENSG00000182175.14	-0.803842392	4.6e-10	8.37e-09	protein_coding	DOWN	HCMvsC	Gene expression
DEG_1374	ENSG00000182196.13	-0.537329678	6.19e-07	5.73e-06	protein_coding	DOWN	HCMvsC	Gene expression
DEG_1375	ENSG00000182481.9	-0.502929749	0.000153462	0.000772268	protein_coding	DOWN	HCMvsC	Gene expression
DEG_1376	ENSG00000182512.5	-0.597661656	2.97e-09	4.52e-08	protein_coding	DOWN	HCMvsC	Gene expression
DEG_1377	ENSG00000182704.8	-1.139243664	5.21e-15	2.46e-13	protein_coding	DOWN	HCMvsC	Gene expression
DEG_1378	ENSG00000182712.16	-0.530875506	1.47e-05	9.75e-05	protein_coding	DOWN	HCMvsC	Gene expression
DEG_1379	ENSG00000183011.13	-0.820958174	3.15e-14	1.29e-12	protein_coding	DOWN	HCMvsC	Gene expression
DEG_1380	ENSG00000183072.10	-0.740525531	1.13e-12	3.38e-11	protein_coding	DOWN	HCMvsC	Gene expression
DEG_1381	ENSG00000183134.5	-1.279319053	9.55e-10	1.62e-08	protein_coding	DOWN	HCMvsC	Gene expression
DEG_1382	ENSG00000183520.12	-0.604169235	3.08e-15	1.5e-13	protein_coding	DOWN	HCMvsC	Gene expression
DEG_1383	ENSG00000183648.10	-1.128632754	6.16e-12	1.61e-10	protein_coding	DOWN	HCMvsC	Gene expression
DEG_1384	ENSG00000183690.13	-1.254986245	5.52e-19	5.35e-17	protein_coding	DOWN	HCMvsC	Gene expression
DEG_1385	ENSG00000183779.7	-1.946703168	4.77e-47	1.52e-43	protein_coding	DOWN	HCMvsC	Gene expression
DEG_1386	ENSG00000183785.15	-1.0946387	2.74e-11	6.39e-10	protein_coding	DOWN	HCMvsC	Gene expression
DEG_1387	ENSG00000183864.5	-1.346049883	6.2e-45	1.41e-41	protein_coding	DOWN	HCMvsC	Gene expression
DEG_1388	ENSG00000183963.18	-0.685847402	5.17e-11	1.13e-09	protein_coding	DOWN	HCMvsC	Gene expression
DEG_1389	ENSG00000184076.13	-0.576720569	6.97e-08	7.91e-07	protein_coding	DOWN	HCMvsC	Gene expression
DEG_1390	ENSG00000184113.9	-1.032283914	0.006555221	0.019730221	protein_coding	DOWN	HCMvsC	Gene expression
DEG_1391	ENSG00000184207.8	-0.548808743	4.48e-06	3.38e-05	protein_coding	DOWN	HCMvsC	Gene expression
DEG_1392	ENSG00000184209.14	-0.686841805	1.03e-08	1.39e-07	protein_coding	DOWN	HCMvsC	Gene expression
DEG_1393	ENSG00000184220.12	-0.571673725	9.5e-06	6.64e-05	protein_coding	DOWN	HCMvsC	Gene expression
DEG_1394	ENSG00000184489.11	-0.597934602	3.56e-07	3.47e-06	protein_coding	DOWN	HCMvsC	Gene expression
DEG_1395	ENSG00000184544.11	-5.989925291	4.82e-20	5.67e-18	protein_coding	DOWN	HCMvsC	Gene expression
DEG_1396	ENSG00000184545.11	-0.537798084	0.000493026	0.002137837	protein_coding	DOWN	HCMvsC	Gene expression
DEG_1397	ENSG00000184574.10	-1.145755251	7.12e-21	9.27e-19	protein_coding	DOWN	HCMvsC	Gene expression
DEG_1398	ENSG00000184588.18	-1.964379358	8.46e-15	3.9e-13	protein_coding	DOWN	HCMvsC	Gene expression
DEG_1399	ENSG00000184661.14	-2.088379813	8.25e-07	7.39e-06	protein_coding	DOWN	HCMvsC	Gene expression
DEG_1400	ENSG00000184675.11	-0.729942967	5.19e-14	2.03e-12	protein_coding	DOWN	HCMvsC	Gene expression
DEG_1401	ENSG00000184719.12	-0.573133236	4.27e-08	5.07e-07	protein_coding	DOWN	HCMvsC	Gene expression
DEG_1402	ENSG00000184752.13	-0.586826585	1.05e-13	3.92e-12	protein_coding	DOWN	HCMvsC	Gene expression
DEG_1403	ENSG00000184792.16	-1.065699399	2.31e-11	5.48e-10	protein_coding	DOWN	HCMvsC	Gene expression
DEG_1404	ENSG00000184831.13	-0.602682195	7.98e-14	3.03e-12	protein_coding	DOWN	HCMvsC	Gene expression
DEG_1405	ENSG00000184937.14	-1.233209296	9.02e-12	2.29e-10	protein_coding	DOWN	HCMvsC	Gene expression
DEG_1406	ENSG00000184983.10	-0.614156265	3.37e-16	1.98e-14	protein_coding	DOWN	HCMvsC	Gene expression
DEG_1407	ENSG00000185022.12	-1.130728588	0.008037197	0.023384683	protein_coding	DOWN	HCMvsC	Gene expression
DEG_1408	ENSG00000185028.4	-0.952374299	6.36e-07	5.87e-06	protein_coding	DOWN	HCMvsC	Gene expression
DEG_1409	ENSG00000185100.10	-0.647593731	7.27e-18	5.66e-16	protein_coding	DOWN	HCMvsC	Gene expression
DEG_1410	ENSG00000185133.14	-0.510367866	0.000170307	0.000842625	protein_coding	DOWN	HCMvsC	Gene expression
DEG_1411	ENSG00000185164.10	-0.50419718	7.39e-05	0.000407536	protein_coding	DOWN	HCMvsC	Gene expression
DEG_1412	ENSG00000185201.16	-0.585223331	0.000996255	0.003951207	protein_coding	DOWN	HCMvsC	Gene expression
DEG_1413	ENSG00000185215.9	-0.87530548	1.08e-09	1.82e-08	protein_coding	DOWN	HCMvsC	Gene expression
DEG_1414	ENSG00000185420.19	-0.652168956	2.37e-06	1.89e-05	protein_coding	DOWN	HCMvsC	Gene expression
DEG_1415	ENSG00000185442.13	-0.505464043	0.001758398	0.00647462	protein_coding	DOWN	HCMvsC	Gene expression
DEG_1416	ENSG00000185559.15	-2.091580224	0.001959377	0.007104363	protein_coding	DOWN	HCMvsC	Gene expression
DEG_1417	ENSG00000185565.12	-3.863535499	8.33e-20	9.39e-18	protein_coding	DOWN	HCMvsC	Gene expression
DEG_1418	ENSG00000185633.10	-0.672661141	2.27e-05	0.000144265	protein_coding	DOWN	HCMvsC	Gene expression
DEG_1419	ENSG00000185745.10	-0.557018573	0.000154224	0.000775365	protein_coding	DOWN	HCMvsC	Gene expression
DEG_1420	ENSG00000185883.12	-0.567079502	2.87e-09	4.4e-08	protein_coding	DOWN	HCMvsC	Gene expression
DEG_1421	ENSG00000185885.16	-0.652925419	7.32e-10	1.28e-08	protein_coding	DOWN	HCMvsC	Gene expression
DEG_1422	ENSG00000186010.19	-0.640569912	8.35e-13	2.55e-11	protein_coding	DOWN	HCMvsC	Gene expression
DEG_1423	ENSG00000186073.13	-0.719659519	6.25e-14	2.42e-12	protein_coding	DOWN	HCMvsC	Gene expression
DEG_1424	ENSG00000186326.3	-1.287772027	8.08e-10	1.39e-08	protein_coding	DOWN	HCMvsC	Gene expression
DEG_1425	ENSG00000186352.9	-0.708868357	1.37e-06	1.16e-05	protein_coding	DOWN	HCMvsC	Gene expression
DEG_1426	ENSG00000186462.8	-0.549779142	0.000561419	0.002394546	protein_coding	DOWN	HCMvsC	Gene expression
DEG_1427	ENSG00000186628.12	-0.759524149	2.73e-07	2.73e-06	protein_coding	DOWN	HCMvsC	Gene expression
DEG_1428	ENSG00000186642.16	-0.713103924	2.46e-05	0.000154674	protein_coding	DOWN	HCMvsC	Gene expression
DEG_1429	ENSG00000186994.11	-0.767866346	6.3e-10	1.11e-08	protein_coding	DOWN	HCMvsC	Gene expression
DEG_1430	ENSG00000187024.14	-0.562949053	0.000329709	0.001508025	protein_coding	DOWN	HCMvsC	Gene expression
DEG_1431	ENSG00000187118.13	-1.14132422	6.96e-17	4.67e-15	protein_coding	DOWN	HCMvsC	Gene expression
DEG_1432	ENSG00000187193.9	-2.044539007	1.12e-12	3.35e-11	protein_coding	DOWN	HCMvsC	Gene expression
DEG_1433	ENSG00000187550.8	-3.164459242	1.68e-15	8.74e-14	protein_coding	DOWN	HCMvsC	Gene expression
DEG_1434	ENSG00000187642.9	-1.135428557	4.6e-15	2.2e-13	protein_coding	DOWN	HCMvsC	Gene expression
DEG_1435	ENSG00000187840.5	-0.939814992	5e-09	7.25e-08	protein_coding	DOWN	HCMvsC	Gene expression
DEG_1436	ENSG00000188176.12	-2.166426024	2.64e-17	1.89e-15	protein_coding	DOWN	HCMvsC	Gene expression
DEG_1437	ENSG00000188229.6	-0.710863294	1.03e-08	1.39e-07	protein_coding	DOWN	HCMvsC	Gene expression
DEG_1438	ENSG00000188536.13	-4.462933937	1.7e-20	2.11e-18	protein_coding	DOWN	HCMvsC	Gene expression
DEG_1439	ENSG00000188582.8	-0.922500732	4.3e-14	1.72e-12	protein_coding	DOWN	HCMvsC	Gene expression
DEG_1440	ENSG00000188677.14	-0.512812638	1.08e-05	7.41e-05	protein_coding	DOWN	HCMvsC	Gene expression
DEG_1441	ENSG00000188846.13	-0.508107588	7.8e-09	1.08e-07	protein_coding	DOWN	HCMvsC	Gene expression
DEG_1442	ENSG00000189043.10	-0.711279157	3.08e-17	2.16e-15	protein_coding	DOWN	HCMvsC	Gene expression
DEG_1443	ENSG00000189227.6	-0.604763043	1.2e-05	8.11e-05	protein_coding	DOWN	HCMvsC	Gene expression
DEG_1444	ENSG00000189283.10	-0.748506707	8.65e-11	1.8e-09	protein_coding	DOWN	HCMvsC	Gene expression
DEG_1445	ENSG00000189319.14	-0.749587273	7e-09	9.8e-08	protein_coding	DOWN	HCMvsC	Gene expression
DEG_1446	ENSG00000189334.9	-0.993661384	0.002149271	0.00769111	protein_coding	DOWN	HCMvsC	Gene expression
DEG_1447	ENSG00000196353.11	-3.104071214	3.09e-10	5.83e-09	protein_coding	DOWN	HCMvsC	Gene expression
DEG_1448	ENSG00000196507.11	-0.652029538	0.000127522	0.000658624	protein_coding	DOWN	HCMvsC	Gene expression
DEG_1449	ENSG00000196531.10	-0.630818705	1.74e-06	1.43e-05	protein_coding	DOWN	HCMvsC	Gene expression
DEG_1450	ENSG00000196616.14	-1.044931032	0.003545712	0.011685704	protein_coding	DOWN	HCMvsC	Gene expression
DEG_1451	ENSG00000196636.7	-0.717619832	1.81e-09	2.92e-08	protein_coding	DOWN	HCMvsC	Gene expression
DEG_1452	ENSG00000196683.10	-0.801182225	2.92e-08	3.59e-07	protein_coding	DOWN	HCMvsC	Gene expression
DEG_1453	ENSG00000197019.5	-0.56994855	2.55e-05	0.000159882	protein_coding	DOWN	HCMvsC	Gene expression
DEG_1454	ENSG00000197296.6	-0.790117226	3.41e-14	1.39e-12	protein_coding	DOWN	HCMvsC	Gene expression
DEG_1455	ENSG00000197345.13	-0.549259537	2.32e-08	2.91e-07	protein_coding	DOWN	HCMvsC	Gene expression
DEG_1456	ENSG00000197565.15	-0.727882786	2.35e-06	1.87e-05	protein_coding	DOWN	HCMvsC	Gene expression
DEG_1457	ENSG00000197616.12	-2.724322919	2.27e-09	3.57e-08	protein_coding	DOWN	HCMvsC	Gene expression
DEG_1458	ENSG00000197728.11	-0.595631183	0.003151772	0.01060961	protein_coding	DOWN	HCMvsC	Gene expression
DEG_1459	ENSG00000197747.9	-0.742277119	0.000130943	0.000674098	protein_coding	DOWN	HCMvsC	Gene expression
DEG_1460	ENSG00000197756.9	-0.806324298	4.19e-08	4.98e-07	protein_coding	DOWN	HCMvsC	Gene expression
DEG_1461	ENSG00000197766.7	-1.860963448	1e-05	6.93e-05	protein_coding	DOWN	HCMvsC	Gene expression
DEG_1462	ENSG00000197958.13	-0.547628544	0.000132979	0.000683473	protein_coding	DOWN	HCMvsC	Gene expression
DEG_1463	ENSG00000198125.13	-0.511429599	2.05e-08	2.62e-07	protein_coding	DOWN	HCMvsC	Gene expression
DEG_1464	ENSG00000198130.16	-0.56216851	0.000375159	0.001690398	protein_coding	DOWN	HCMvsC	Gene expression
DEG_1465	ENSG00000198276.16	-0.555104026	4.44e-09	6.54e-08	protein_coding	DOWN	HCMvsC	Gene expression
DEG_1466	ENSG00000198336.9	-1.408904342	0.009629231	0.02734103	protein_coding	DOWN	HCMvsC	Gene expression
DEG_1467	ENSG00000198467.14	-0.729997788	1.16e-06	9.97e-06	protein_coding	DOWN	HCMvsC	Gene expression
DEG_1468	ENSG00000198626.16	-0.554997349	5.36e-07	5.03e-06	protein_coding	DOWN	HCMvsC	Gene expression
DEG_1469	ENSG00000198663.16	-0.602527453	4.61e-29	1.63e-26	protein_coding	DOWN	HCMvsC	Gene expression
DEG_1470	ENSG00000198680.4	-0.509148682	4.81e-06	3.6e-05	protein_coding	DOWN	HCMvsC	Gene expression
DEG_1471	ENSG00000198682.13	-0.524033159	0.005116173	0.015983138	protein_coding	DOWN	HCMvsC	Gene expression
DEG_1472	ENSG00000198719.9	-1.300175293	1.24e-10	2.51e-09	protein_coding	DOWN	HCMvsC	Gene expression
DEG_1473	ENSG00000198873.11	-0.522101702	0.001173372	0.004557207	protein_coding	DOWN	HCMvsC	Gene expression
DEG_1474	ENSG00000198963.11	-1.309168257	0.006926213	0.020686219	protein_coding	DOWN	HCMvsC	Gene expression
DEG_1475	ENSG00000203724.11	-0.73370104	0.000370468	0.00167163	protein_coding	DOWN	HCMvsC	Gene expression
DEG_1476	ENSG00000203883.7	-0.84116453	4.39e-05	0.000258528	protein_coding	DOWN	HCMvsC	Gene expression
DEG_1477	ENSG00000204160.12	-0.549455971	4.03e-07	3.88e-06	protein_coding	DOWN	HCMvsC	Gene expression
DEG_1478	ENSG00000204219.10	-0.998268716	3.45e-14	1.4e-12	protein_coding	DOWN	HCMvsC	Gene expression
DEG_1479	ENSG00000204564.12	-0.700011547	1.02e-08	1.38e-07	protein_coding	DOWN	HCMvsC	Gene expression
DEG_1480	ENSG00000204655.12	-1.721862573	2.92e-05	0.000180369	protein_coding	DOWN	HCMvsC	Gene expression
DEG_1481	ENSG00000204954.10	-0.524610281	7.71e-06	5.51e-05	protein_coding	DOWN	HCMvsC	Gene expression
DEG_1482	ENSG00000205221.12	-1.062135507	0.005854931	0.017921141	protein_coding	DOWN	HCMvsC	Gene expression
DEG_1483	ENSG00000205309.14	-0.616452459	1.25e-06	1.07e-05	protein_coding	DOWN	HCMvsC	Gene expression
DEG_1484	ENSG00000205336.11	-0.655299244	1.89e-05	0.000122528	protein_coding	DOWN	HCMvsC	Gene expression
DEG_1485	ENSG00000205981.8	-0.517397459	2.58e-08	3.22e-07	protein_coding	DOWN	HCMvsC	Gene expression
DEG_1486	ENSG00000206172.8	-4.357668535	4.59e-34	2.92e-31	protein_coding	DOWN	HCMvsC	Gene expression
DEG_1487	ENSG00000212864.3	-0.600560333	6.29e-06	4.58e-05	protein_coding	DOWN	HCMvsC	Gene expression
DEG_1488	ENSG00000213366.13	-0.624210807	1.52e-16	9.62e-15	protein_coding	DOWN	HCMvsC	Gene expression
DEG_1489	ENSG00000213619.10	-0.505173188	9.19e-09	1.25e-07	protein_coding	DOWN	HCMvsC	Gene expression
DEG_1490	ENSG00000213694.5	-0.949331676	1.59e-10	3.14e-09	protein_coding	DOWN	HCMvsC	Gene expression
DEG_1491	ENSG00000213741.10	-0.529845786	0.001466117	0.005536961	protein_coding	DOWN	HCMvsC	Gene expression
DEG_1492	ENSG00000214097.5	-0.873837582	3.95e-09	5.9e-08	protein_coding	DOWN	HCMvsC	Gene expression
DEG_1493	ENSG00000214456.8	-0.734992212	0.000619436	0.002612546	protein_coding	DOWN	HCMvsC	Gene expression
DEG_1494	ENSG00000216490.4	-0.531475187	0.000209927	0.001010958	protein_coding	DOWN	HCMvsC	Gene expression
DEG_1495	ENSG00000220205.9	-0.500790519	1.12e-10	2.28e-09	protein_coding	DOWN	HCMvsC	Gene expression
DEG_1496	ENSG00000221821.4	-0.518996284	0.002904029	0.009901486	protein_coding	DOWN	HCMvsC	Gene expression
DEG_1497	ENSG00000221869.4	-1.271380018	6.43e-09	9.12e-08	protein_coding	DOWN	HCMvsC	Gene expression
DEG_1498	ENSG00000224051.7	-0.819195847	5.26e-17	3.62e-15	protein_coding	DOWN	HCMvsC	Gene expression
DEG_1499	ENSG00000228672.3	-0.670389423	1.32e-08	1.74e-07	protein_coding	DOWN	HCMvsC	Gene expression
DEG_1500	ENSG00000229833.9	-1.148323844	2.89e-18	2.47e-16	protein_coding	DOWN	HCMvsC	Gene expression
DEG_1501	ENSG00000231274.5	-1.184047897	7.37e-05	0.00040702	protein_coding	DOWN	HCMvsC	Gene expression
DEG_1502	ENSG00000233927.5	-0.648684948	7.82e-12	2.01e-10	protein_coding	DOWN	HCMvsC	Gene expression
DEG_1503	ENSG00000234438.4	-0.746252295	9.96e-08	1.09e-06	protein_coding	DOWN	HCMvsC	Gene expression
DEG_1504	ENSG00000235169.8	-0.509355113	0.012545816	0.0340678	protein_coding	DOWN	HCMvsC	Gene expression
DEG_1505	ENSG00000237190.4	-0.547231383	2.53e-13	8.5e-12	protein_coding	DOWN	HCMvsC	Gene expression
DEG_1506	ENSG00000237651.6	-0.936987886	0.000421955	0.001871014	protein_coding	DOWN	HCMvsC	Gene expression
DEG_1507	ENSG00000240583.12	-0.79622007	1.93e-12	5.52e-11	protein_coding	DOWN	HCMvsC	Gene expression
DEG_1508	ENSG00000240849.11	-0.517595642	4.6e-07	4.37e-06	protein_coding	DOWN	HCMvsC	Gene expression
DEG_1509	ENSG00000240857.2	-0.835578654	1.35e-05	9.03e-05	protein_coding	DOWN	HCMvsC	Gene expression
DEG_1510	ENSG00000243147.8	-0.962346269	5.7e-09	8.15e-08	protein_coding	DOWN	HCMvsC	Gene expression
DEG_1511	ENSG00000244734.4	-2.672403361	2.97e-14	1.23e-12	protein_coding	DOWN	HCMvsC	Gene expression
DEG_1512	ENSG00000248487.9	-0.777352216	2.02e-10	3.94e-09	protein_coding	DOWN	HCMvsC	Gene expression
DEG_1513	ENSG00000249242.8	-0.762248048	9.04e-05	0.000486071	protein_coding	DOWN	HCMvsC	Gene expression
DEG_1514	ENSG00000250479.8	-1.39479264	2.36e-05	0.000149216	protein_coding	DOWN	HCMvsC	Gene expression
DEG_1515	ENSG00000256060.2	-0.637683047	1.48e-05	9.8e-05	protein_coding	DOWN	HCMvsC	Gene expression
DEG_1516	ENSG00000256223.6	-0.534129252	3.43e-09	5.17e-08	protein_coding	DOWN	HCMvsC	Gene expression
DEG_1517	ENSG00000259494.2	-0.513038378	1.01e-08	1.37e-07	protein_coding	DOWN	HCMvsC	Gene expression
DEG_1518	ENSG00000261115.6	-1.03634471	6.07e-09	8.63e-08	protein_coding	DOWN	HCMvsC	Gene expression
DEG_1519	ENSG00000262814.8	-0.60176257	1.77e-12	5.1e-11	protein_coding	DOWN	HCMvsC	Gene expression
DEG_1520	ENSG00000263155.6	-0.512076234	1.43e-08	1.87e-07	protein_coding	DOWN	HCMvsC	Gene expression
DEG_1521	ENSG00000267534.4	-1.021347589	1.1e-07	1.2e-06	protein_coding	DOWN	HCMvsC	Gene expression
DEG_1522	ENSG00000267855.5	-1.348836501	2.9100000000000002e-11	6.74e-10	protein_coding	DOWN	HCMvsC	Gene expression
DEG_1523	ENSG00000272325.2	-0.991204744	7.25e-05	0.000401163	protein_coding	DOWN	HCMvsC	Gene expression
DEG_1524	ENSG00000277157.1	-0.509046765	0.000628166	0.002643755	protein_coding	DOWN	HCMvsC	Gene expression
DEG_1525	ENSG00000285447.1	-0.986577349	0.000159273	0.000795464	protein_coding	DOWN	HCMvsC	Gene expression
DEG_1526	ENSG00000116883.8	1.03565150770304	0.000239344818157	0.00497771422503835	antisense	UP	HCMvsC	lncRNA expression
DEG_1527	ENSG00000165511.6	0.554120810097569	0.0032271077430127	0.0360721331788465	antisense	UP	HCMvsC	lncRNA expression
DEG_1528	ENSG00000172965.15	1.11381413884825	4.66632104249383e-09	4.62960245068404e-07	lincRNA	UP	HCMvsC	lncRNA expression
DEG_1529	ENSG00000179136.6	1.87950669820528	2.30863964153751e-11	4.10937856193677e-09	lincRNA	UP	HCMvsC	lncRNA expression
DEG_1530	ENSG00000180458.2	0.664354185657864	0.000309529324291748	0.00608206211208126	antisense	UP	HCMvsC	lncRNA expression
DEG_1531	ENSG00000181800.5	0.776276506943763	0.00153949753127209	0.0205221124653275	antisense	UP	HCMvsC	lncRNA expression
DEG_1532	ENSG00000188825.13	0.668811050303109	0.00374171426804977	0.039797635764916	lincRNA	UP	HCMvsC	lncRNA expression
DEG_1533	ENSG00000196696.12	0.81775780594397	0.000340759327813986	0.00650983145905658	processed_transcript	UP	HCMvsC	lncRNA expression
DEG_1534	ENSG00000197815.4	0.620573329650932	0.000371715192049254	0.00692418383657061	antisense	UP	HCMvsC	lncRNA expression
DEG_1535	ENSG00000203709.11	0.593496208725397	9.22382585005624e-05	0.00235538371495951	lincRNA	UP	HCMvsC	lncRNA expression
DEG_1536	ENSG00000203804.4	1.09111495119881	0.000100151952050337	0.00251559700345291	processed_transcript	UP	HCMvsC	lncRNA expression
DEG_1537	ENSG00000204054.13	0.888880061425071	5.43611160349384e-12	1.06126927175306e-09	processed_transcript	UP	HCMvsC	lncRNA expression
DEG_1538	ENSG00000204282.4	1.38210937838941	1.37351594671559e-07	9.03534620600302e-06	processed_transcript	UP	HCMvsC	lncRNA expression
DEG_1539	ENSG00000205041.1	1.20507635713426	0.000165818557362255	0.00369877147218425	sense_intronic	UP	HCMvsC	lncRNA expression
DEG_1540	ENSG00000212694.8	1.08227318123179	9.32513924411309e-08	6.71854079825862e-06	lincRNA	UP	HCMvsC	lncRNA expression
DEG_1541	ENSG00000222041.11	1.08184276662929	5.04790525294573e-09	4.92740686948832e-07	lincRNA	UP	HCMvsC	lncRNA expression
DEG_1542	ENSG00000223749.9	1.40331882872644	5.71535345267811e-06	0.000241883350318937	lincRNA	UP	HCMvsC	lncRNA expression
DEG_1543	ENSG00000224468.3	1.60013299924804	0.000221410537639317	0.00465269643678176	antisense	UP	HCMvsC	lncRNA expression
DEG_1544	ENSG00000224536.2	1.03923155784175	0.000129070862896119	0.00309974945336236	antisense	UP	HCMvsC	lncRNA expression
DEG_1545	ENSG00000224959.1	1.49358232403913	0.00505260046506934	0.0498830962717776	lincRNA	UP	HCMvsC	lncRNA expression
DEG_1546	ENSG00000225096.2	0.865797635476451	0.000603411176853617	0.010032539676698	lincRNA	UP	HCMvsC	lncRNA expression
DEG_1547	ENSG00000225383.7	2.87547795768899	0.000207230048637894	0.00438516172851935	lincRNA	UP	HCMvsC	lncRNA expression
DEG_1548	ENSG00000225706.1	0.999265993154587	0.000659448261150663	0.0106996806340049	lincRNA	UP	HCMvsC	lncRNA expression
DEG_1549	ENSG00000225857.5	1.87834548678138	0.000923689762396255	0.0139754261050553	lincRNA	UP	HCMvsC	lncRNA expression
DEG_1550	ENSG00000226380.9	0.730269425574188	0.000108049602453974	0.00265819591077827	lincRNA	UP	HCMvsC	lncRNA expression
DEG_1551	ENSG00000226679.1	1.3099658301258	0.000233571179115481	0.00487438888278238	antisense	UP	HCMvsC	lncRNA expression
DEG_1552	ENSG00000226696.6	0.592461498287986	0.00354318684960595	0.0382917264532414	antisense	UP	HCMvsC	lncRNA expression
DEG_1553	ENSG00000226891.8	1.23318462116404	4.38213110249892e-09	4.49502668344466e-07	processed_transcript	UP	HCMvsC	lncRNA expression
DEG_1554	ENSG00000227082.2	2.1448792295738	3.90680283441178e-21	4.72879415077202e-18	lincRNA	UP	HCMvsC	lncRNA expression
DEG_1555	ENSG00000227107.1	1.34791028430902	3.32575146995936e-07	1.99281662338555e-05	lincRNA	UP	HCMvsC	lncRNA expression
DEG_1556	ENSG00000227218.7	1.1696425850379	0.00342936306910538	0.0371944539323043	antisense	UP	HCMvsC	lncRNA expression
DEG_1557	ENSG00000228242.6	1.09150362875925	0.000444445876180176	0.00791113659600714	antisense	UP	HCMvsC	lncRNA expression
DEG_1558	ENSG00000228315.12	0.552070097744691	0.00193877253437254	0.0246501079370222	processed_transcript	UP	HCMvsC	lncRNA expression
DEG_1559	ENSG00000228436.2	0.689827740827125	0.00062399825541785	0.0102900202773538	antisense	UP	HCMvsC	lncRNA expression
DEG_1560	ENSG00000228526.7	1.0628397202494	0.00166229411789637	0.0216814741411828	lincRNA	UP	HCMvsC	lncRNA expression
DEG_1561	ENSG00000228817.4	1.36892310721032	4.68328930034387e-05	0.00137588674008161	lincRNA	UP	HCMvsC	lncRNA expression
DEG_1562	ENSG00000229019.1	0.869925967661111	0.000986508217410097	0.0147780884449651	sense_intronic	UP	HCMvsC	lncRNA expression
DEG_1563	ENSG00000229065.1	2.33114136711951	0.00329809676961593	0.0364900944236117	antisense	UP	HCMvsC	lncRNA expression
DEG_1564	ENSG00000229152.2	0.51702076761748	0.000769058863238651	0.0120267293031533	sense_intronic	UP	HCMvsC	lncRNA expression
DEG_1565	ENSG00000229246.1	2.37784615649824	8.82769017138678e-07	4.52755770485024e-05	lincRNA	UP	HCMvsC	lncRNA expression
DEG_1566	ENSG00000229619.3	0.543085044495697	6.71842433999241e-05	0.00180710684913929	antisense	UP	HCMvsC	lncRNA expression
DEG_1567	ENSG00000230002.3	1.09469611284598	3.40505192434318e-05	0.00106223578588273	sense_intronic	UP	HCMvsC	lncRNA expression
DEG_1568	ENSG00000230454.1	1.05162509460378	0.000110037038942762	0.00268525870839352	lincRNA	UP	HCMvsC	lncRNA expression
DEG_1569	ENSG00000230630.5	0.664391136187325	0.000403665568200612	0.00731432340943144	antisense	UP	HCMvsC	lncRNA expression
DEG_1570	ENSG00000230839.1	2.31427695047977	0.000872548984183792	0.0133350162936371	lincRNA	UP	HCMvsC	lncRNA expression
DEG_1571	ENSG00000230876.7	1.16712151649342	5.58161654000068e-05	0.00156388626389278	lincRNA	UP	HCMvsC	lncRNA expression
DEG_1572	ENSG00000231160.9	0.701437811484528	0.00102505478418014	0.0151841087584266	processed_transcript	UP	HCMvsC	lncRNA expression
DEG_1573	ENSG00000231242.1	0.794760304201382	0.000914325653147353	0.0138684181775634	lincRNA	UP	HCMvsC	lncRNA expression
DEG_1574	ENSG00000231346.5	1.7569100178124	0.0022845710059649	0.027988307141902	lincRNA	UP	HCMvsC	lncRNA expression
DEG_1575	ENSG00000231749.3	1.38975643476067	8.82247206252655e-06	0.000348977783806606	antisense	UP	HCMvsC	lncRNA expression
DEG_1576	ENSG00000231770.5	0.582652221553365	0.000647928741897363	0.010541034263341	antisense	UP	HCMvsC	lncRNA expression
DEG_1577	ENSG00000232480.1	3.48633093391122	1.96720696148619e-10	2.70580375702601e-08	antisense	UP	HCMvsC	lncRNA expression
DEG_1578	ENSG00000232913.8	0.984172881216969	0.00127131645592568	0.0175262122807795	antisense	UP	HCMvsC	lncRNA expression
DEG_1579	ENSG00000233058.1	1.30275918926695	1.47840164366236e-05	0.000523233143125416	antisense	UP	HCMvsC	lncRNA expression
DEG_1580	ENSG00000233068.3	2.39461392560448	1.6003853224175e-06	7.62640312698483e-05	lincRNA	UP	HCMvsC	lncRNA expression
DEG_1581	ENSG00000233098.8	2.51532448215142	1.21187976136127e-14	3.49252205512305e-12	antisense	UP	HCMvsC	lncRNA expression
DEG_1582	ENSG00000233117.3	2.69186553392243	3.63281421600807e-10	4.77951992071323e-08	lincRNA	UP	HCMvsC	lncRNA expression
DEG_1583	ENSG00000233611.3	1.40008133036038	3.56838213296798e-06	0.000158793004917075	antisense	UP	HCMvsC	lncRNA expression
DEG_1584	ENSG00000233901.5	1.34713135551833	0.00242921706597788	0.0291698842922582	lincRNA	UP	HCMvsC	lncRNA expression
DEG_1585	ENSG00000233968.6	1.98674057813326	0.00235681571791221	0.028584065580771	antisense	UP	HCMvsC	lncRNA expression
DEG_1586	ENSG00000234028.3	1.13512533588539	1.58789400996953e-08	1.33471313171327e-06	antisense	UP	HCMvsC	lncRNA expression
DEG_1587	ENSG00000234160.1	0.78084904117288	8.48716127209294e-06	0.000340160927276202	antisense	UP	HCMvsC	lncRNA expression
DEG_1588	ENSG00000235027.1	1.01927754001329	0.00339236671570319	0.0369255456176901	antisense	UP	HCMvsC	lncRNA expression
DEG_1589	ENSG00000235092.5	1.39742539494397	4.79913978130555e-06	0.000210466622872907	antisense	UP	HCMvsC	lncRNA expression
DEG_1590	ENSG00000235703.5	0.675330216442744	0.000145850632574428	0.0032914880321869	antisense	UP	HCMvsC	lncRNA expression
DEG_1591	ENSG00000235865.2	0.973477338345999	1.75602899411124e-09	1.96805323562245e-07	antisense	UP	HCMvsC	lncRNA expression
DEG_1592	ENSG00000235902.1	0.775581104962539	5.36380405662726e-08	4.12129943726282e-06	antisense	UP	HCMvsC	lncRNA expression
DEG_1593	ENSG00000235904.2	1.06495240508607	0.00379864796177325	0.0402432220766811	antisense	UP	HCMvsC	lncRNA expression
DEG_1594	ENSG00000236383.3	0.797246014383755	0.00114527054557002	0.0163086525689171	processed_transcript	UP	HCMvsC	lncRNA expression
DEG_1595	ENSG00000236719.3	1.70910884803516	6.44992436385168e-11	1.08430395138973e-08	lincRNA	UP	HCMvsC	lncRNA expression
DEG_1596	ENSG00000236908.2	1.14007843160054	0.00328374718717469	0.0363978717523466	lincRNA	UP	HCMvsC	lncRNA expression
DEG_1597	ENSG00000237187.8	1.72404905853946	8.92790933714441e-06	0.000350855242262324	antisense	UP	HCMvsC	lncRNA expression
DEG_1598	ENSG00000237637.1	1.59938546672306	0.000848715914920354	0.0130514301700055	antisense	UP	HCMvsC	lncRNA expression
DEG_1599	ENSG00000237686.6	0.725409044965097	0.0033273175540157	0.0367462150308449	antisense	UP	HCMvsC	lncRNA expression
DEG_1600	ENSG00000237928.5	2.37474913684601	5.22302699332487e-06	0.000227408340745339	antisense	UP	HCMvsC	lncRNA expression
DEG_1601	ENSG00000239828.6	1.18492013971478	5.33214531980983e-06	0.000230501024824922	lincRNA	UP	HCMvsC	lncRNA expression
DEG_1602	ENSG00000240687.1	3.88276307744676	1.76573451600453e-05	0.000603741541856463	lincRNA	UP	HCMvsC	lncRNA expression
DEG_1603	ENSG00000242902.1	1.38434570734885	0.000291320243127996	0.00583798050135971	antisense	UP	HCMvsC	lncRNA expression
DEG_1604	ENSG00000245532.8	0.622946129047492	5.5168867248793e-07	3.06313747329995e-05	lincRNA	UP	HCMvsC	lncRNA expression
DEG_1605	ENSG00000245573.8	0.556036062129509	0.000345286758549118	0.00657130648660146	processed_transcript	UP	HCMvsC	lncRNA expression
DEG_1606	ENSG00000245694.9	0.607216554860247	0.0037617743727268	0.0399408043925308	lincRNA	UP	HCMvsC	lncRNA expression
DEG_1607	ENSG00000245849.7	0.76879215376525	2.92259573782738e-05	0.000930923652912172	processed_transcript	UP	HCMvsC	lncRNA expression
DEG_1608	ENSG00000246100.3	1.17173269978253	1.63519601408958e-06	7.7314111541173e-05	lincRNA	UP	HCMvsC	lncRNA expression
DEG_1609	ENSG00000246451.2	0.600542946601274	0.000181291876760282	0.00396093298972284	antisense	UP	HCMvsC	lncRNA expression
DEG_1610	ENSG00000246859.2	0.8861321644156	6.93332369769953e-07	3.74647098379264e-05	antisense	UP	HCMvsC	lncRNA expression
DEG_1611	ENSG00000248362.1	2.24979249891874	0.000111081224482011	0.00269985369704873	antisense	UP	HCMvsC	lncRNA expression
DEG_1612	ENSG00000248458.2	1.39872613548552	0.00195817390114727	0.0248445879449545	antisense	UP	HCMvsC	lncRNA expression
DEG_1613	ENSG00000248927.1	2.41513116844585	1.55492077630864e-08	1.32540570960844e-06	lincRNA	UP	HCMvsC	lncRNA expression
DEG_1614	ENSG00000249464.5	1.31888249172486	3.02199716510695e-08	2.40646405831938e-06	lincRNA	UP	HCMvsC	lncRNA expression
DEG_1615	ENSG00000249669.9	0.559625974945404	0.000397708804413764	0.00724980025395211	lincRNA	UP	HCMvsC	lncRNA expression
DEG_1616	ENSG00000249825.5	1.74460683424109	6.10178950381159e-09	5.77000469954183e-07	antisense	UP	HCMvsC	lncRNA expression
DEG_1617	ENSG00000249835.2	2.12941484973735	0.00106350341627355	0.0155092112657531	antisense	UP	HCMvsC	lncRNA expression
DEG_1618	ENSG00000249846.6	1.59505320557852	0.00132794864540803	0.0181416370248519	lincRNA	UP	HCMvsC	lncRNA expression
DEG_1619	ENSG00000251320.1	1.90120137869009	4.96518513684081e-07	2.81479677807163e-05	antisense	UP	HCMvsC	lncRNA expression
DEG_1620	ENSG00000253456.1	1.12143197094016	0.00345088556135665	0.0373609291902155	antisense	UP	HCMvsC	lncRNA expression
DEG_1621	ENSG00000254141.1	0.827196913413295	0.0021638135318186	0.0270566105259632	sense_intronic	UP	HCMvsC	lncRNA expression
DEG_1622	ENSG00000254293.1	2.10068623820971	1.21684931491653e-05	0.00044809245394494	lincRNA	UP	HCMvsC	lncRNA expression
DEG_1623	ENSG00000254605.1	1.86029608835211	0.00223530028262711	0.027721387931269	lincRNA	UP	HCMvsC	lncRNA expression
DEG_1624	ENSG00000255248.8	0.516366701584665	1.50814153133093e-05	0.000527588008532647	processed_transcript	UP	HCMvsC	lncRNA expression
DEG_1625	ENSG00000255571.8	1.05134023295687	2.77840983789563e-05	0.000894411507390656	lincRNA	UP	HCMvsC	lncRNA expression
DEG_1626	ENSG00000255874.2	1.15467566472783	2.80164952906439e-07	1.74799824225749e-05	lincRNA	UP	HCMvsC	lncRNA expression
DEG_1627	ENSG00000257242.7	1.30134412381966	3.5089631633711e-05	0.00108348189105724	processed_transcript	UP	HCMvsC	lncRNA expression
DEG_1628	ENSG00000258751.1	3.47745103043922	0.000192520498745069	0.00413168105817431	lincRNA	UP	HCMvsC	lncRNA expression
DEG_1629	ENSG00000259124.1	2.80161158891625	0.000851836569258454	0.0130514301700055	lincRNA	UP	HCMvsC	lncRNA expression
DEG_1630	ENSG00000259523.1	0.6220545168638	0.000100174963290177	0.00251559700345291	antisense	UP	HCMvsC	lncRNA expression
DEG_1631	ENSG00000259775.1	1.69377146354992	0.000103795126524115	0.00258505393302036	antisense	UP	HCMvsC	lncRNA expression
DEG_1632	ENSG00000260196.1	0.93333975664649	0.000284471071624528	0.00572596270249176	antisense	UP	HCMvsC	lncRNA expression
DEG_1633	ENSG00000260285.1	0.562300605829254	0.00268980033226531	0.0313654558976294	antisense	UP	HCMvsC	lncRNA expression
DEG_1634	ENSG00000260604.2	1.02333138943775	0.00293461500669858	0.0335733270709637	lincRNA	UP	HCMvsC	lncRNA expression
DEG_1635	ENSG00000260618.1	0.923302217015552	0.00435631145083111	0.0447612850601526	antisense	UP	HCMvsC	lncRNA expression
DEG_1636	ENSG00000260807.6	1.34961524637283	2.44295204364626e-06	0.000111110107474542	lincRNA	UP	HCMvsC	lncRNA expression
DEG_1637	ENSG00000260852.1	0.845647842498642	1.15535832360195e-06	5.77870130118928e-05	antisense	UP	HCMvsC	lncRNA expression
DEG_1638	ENSG00000260947.1	2.07560253624273	3.16019832347099e-07	1.93187073269156e-05	lincRNA	UP	HCMvsC	lncRNA expression
DEG_1639	ENSG00000261219.1	2.63776430941461	0.00200005229875686	0.0252699718414959	lincRNA	UP	HCMvsC	lncRNA expression
DEG_1640	ENSG00000261340.1	1.01025992049926	1.06649796020662e-08	9.35426906546448e-07	lincRNA	UP	HCMvsC	lncRNA expression
DEG_1641	ENSG00000262202.4	2.16387123109845	0.000641590766610276	0.0104943441068254	lincRNA	UP	HCMvsC	lncRNA expression
DEG_1642	ENSG00000262410.1	1.24825265677795	0.000251358385538137	0.00519188037295838	sense_intronic	UP	HCMvsC	lncRNA expression
DEG_1643	ENSG00000262877.4	0.823621656008762	0.00156518191373621	0.0207729845217798	lincRNA	UP	HCMvsC	lncRNA expression
DEG_1644	ENSG00000262903.1	0.883422669846054	0.000711468941983396	0.0113910318436072	antisense	UP	HCMvsC	lncRNA expression
DEG_1645	ENSG00000263105.1	1.23313737940643	1.24371357972282e-05	0.000450715843382187	lincRNA	UP	HCMvsC	lncRNA expression
DEG_1646	ENSG00000263207.2	3.15231754957491	2.35458648831371e-06	0.000107954222933898	lincRNA	UP	HCMvsC	lncRNA expression
DEG_1647	ENSG00000264112.1	0.645463175013402	0.000385970994232045	0.00709205081610692	lincRNA	UP	HCMvsC	lncRNA expression
DEG_1648	ENSG00000264235.5	1.55872998816175	5.33076320453744e-08	4.12129943726282e-06	antisense	UP	HCMvsC	lncRNA expression
DEG_1649	ENSG00000264260.1	4.18465911438736	4.03149447841059e-07	2.36879656148941e-05	lincRNA	UP	HCMvsC	lncRNA expression
DEG_1650	ENSG00000264595.1	2.79497065764427	4.38279330474161e-05	0.00130489914362293	lincRNA	UP	HCMvsC	lncRNA expression
DEG_1651	ENSG00000266283.1	0.687724467326134	0.00339109845114206	0.0369255456176901	antisense	UP	HCMvsC	lncRNA expression
DEG_1652	ENSG00000266743.1	3.86974884756689	7.30192625571666e-06	0.00030029049062514	lincRNA	UP	HCMvsC	lncRNA expression
DEG_1653	ENSG00000267009.6	0.967766384356018	0.000751513098839343	0.0118572010617369	processed_transcript	UP	HCMvsC	lncRNA expression
DEG_1654	ENSG00000267244.5	1.11383751193325	9.56833587848924e-05	0.00242291082579987	processed_transcript	UP	HCMvsC	lncRNA expression
DEG_1655	ENSG00000267287.1	1.5451003949133	2.95469814976452e-07	1.82467685738519e-05	processed_transcript	UP	HCMvsC	lncRNA expression
DEG_1656	ENSG00000267364.1	0.993884640064681	0.00269767385965278	0.031396773458882	lincRNA	UP	HCMvsC	lncRNA expression
DEG_1657	ENSG00000267414.1	1.19820178016869	4.72578315373972e-05	0.0013816637510354	lincRNA	UP	HCMvsC	lncRNA expression
DEG_1658	ENSG00000267470.5	0.518677978387553	0.000295786045400176	0.00590791137545169	antisense	UP	HCMvsC	lncRNA expression
DEG_1659	ENSG00000267737.1	2.2441962859332	0.00112494178303516	0.0161330513529118	lincRNA	UP	HCMvsC	lncRNA expression
DEG_1660	ENSG00000268027.5	1.91536127454982	0.00133269101028681	0.0181584132670501	lincRNA	UP	HCMvsC	lncRNA expression
DEG_1661	ENSG00000268362.5	0.802805574303357	0.000468545713564495	0.0082913411067027	lincRNA	UP	HCMvsC	lncRNA expression
DEG_1662	ENSG00000268894.6	1.54085855862807	0.00010151966206149	0.00253883055700884	antisense	UP	HCMvsC	lncRNA expression
DEG_1663	ENSG00000268947.1	1.33668506473656	0.000280988887926389	0.00568744063455019	sense_intronic	UP	HCMvsC	lncRNA expression
DEG_1664	ENSG00000269887.1	0.751079029292076	0.00506334599529154	0.0499077686702026	sense_intronic	UP	HCMvsC	lncRNA expression
DEG_1665	ENSG00000269934.2	0.716250197538765	0.000139135043389767	0.00321391329234682	antisense	UP	HCMvsC	lncRNA expression
DEG_1666	ENSG00000269951.1	1.31674331377116	0.00240767016256224	0.0290263343104117	sense_intronic	UP	HCMvsC	lncRNA expression
DEG_1667	ENSG00000270021.1	0.895101712191237	0.00033010181454324	0.00643531936080439	antisense	UP	HCMvsC	lncRNA expression
DEG_1668	ENSG00000270060.1	1.15346205336977	0.00124659156840938	0.0173036058991137	sense_intronic	UP	HCMvsC	lncRNA expression
DEG_1669	ENSG00000270103.3	1.72966765416621	2.49972480449938e-05	0.000822192093305992	lincRNA	UP	HCMvsC	lncRNA expression
DEG_1670	ENSG00000270165.1	1.98024485400276	0.00388553380795952	0.0408250878572414	sense_intronic	UP	HCMvsC	lncRNA expression
DEG_1671	ENSG00000270194.1	0.652517054162779	1.17475201187122e-05	0.000436171728579425	antisense	UP	HCMvsC	lncRNA expression
DEG_1672	ENSG00000270580.5	0.866764451249075	0.000298961022881817	0.00595168457394986	processed_transcript	UP	HCMvsC	lncRNA expression
DEG_1673	ENSG00000270605.1	0.938740609145926	4.20593714202995e-05	0.00127271657917826	antisense	UP	HCMvsC	lncRNA expression
DEG_1674	ENSG00000270607.1	1.09689209722702	5.65409828978294e-06	0.000240976076406805	lincRNA	UP	HCMvsC	lncRNA expression
DEG_1675	ENSG00000271032.1	2.12920854292896	0.00212887840293257	0.0266748904649026	antisense	UP	HCMvsC	lncRNA expression
DEG_1676	ENSG00000271579.1	1.75687632865984	0.00116862744766194	0.0165633098670962	lincRNA	UP	HCMvsC	lncRNA expression
DEG_1677	ENSG00000271826.5	0.955007844163514	0.00334227909040431	0.0368442132151674	antisense	UP	HCMvsC	lncRNA expression
DEG_1678	ENSG00000271843.1	0.970195776659129	0.00234497070221269	0.0285801956852437	lincRNA	UP	HCMvsC	lncRNA expression
DEG_1679	ENSG00000271959.1	1.2228151076986	1.15211263339103e-05	0.000430406522054474	antisense	UP	HCMvsC	lncRNA expression
DEG_1680	ENSG00000272008.1	0.811364825453724	0.00051923453322372	0.00900403265063024	antisense	UP	HCMvsC	lncRNA expression
DEG_1681	ENSG00000272240.1	1.64487256790065	6.14154392696207e-05	0.00167426233540425	antisense	UP	HCMvsC	lncRNA expression
DEG_1682	ENSG00000272610.1	0.994193597844029	2.00229246819876e-05	0.000676976202097144	sense_intronic	UP	HCMvsC	lncRNA expression
DEG_1683	ENSG00000272944.1	1.01799202020177	0.000954727022927142	0.0143731540864554	antisense	UP	HCMvsC	lncRNA expression
DEG_1684	ENSG00000272970.1	2.16954551933445	0.000373876564589944	0.00694080051809307	lincRNA	UP	HCMvsC	lncRNA expression
DEG_1685	ENSG00000273117.1	1.2484220705202	0.000189551000348703	0.00408324895189393	lincRNA	UP	HCMvsC	lncRNA expression
DEG_1686	ENSG00000273253.2	0.979560979182252	0.00186106783222009	0.0238626748317711	antisense	UP	HCMvsC	lncRNA expression
DEG_1687	ENSG00000273363.1	2.06510974324049	0.00463809713592433	0.0470969192392853	sense_intronic	UP	HCMvsC	lncRNA expression
DEG_1688	ENSG00000273402.1	1.95089182818612	8.24222246424806e-05	0.00218780396287848	antisense	UP	HCMvsC	lncRNA expression
DEG_1689	ENSG00000273729.1	0.688851236397474	0.00266165394451931	0.0310971615294032	antisense	UP	HCMvsC	lncRNA expression
DEG_1690	ENSG00000274002.1	3.31121547578218	0.000144979144435459	0.0032914880321869	lincRNA	UP	HCMvsC	lncRNA expression
DEG_1691	ENSG00000275178.1	1.77830819152246	8.37619757090958e-05	0.00219449124238722	antisense	UP	HCMvsC	lncRNA expression
DEG_1692	ENSG00000275198.1	1.12572963515925	2.37432178377644e-05	0.000789527221726099	lincRNA	UP	HCMvsC	lncRNA expression
DEG_1693	ENSG00000275576.1	1.69802010396949	0.00224881151782484	0.0277387873335985	sense_intronic	UP	HCMvsC	lncRNA expression
DEG_1694	ENSG00000276107.1	2.05355118534128	3.89683309451944e-05	0.00119109262060766	sense_intronic	UP	HCMvsC	lncRNA expression
DEG_1695	ENSG00000276115.1	1.30251187072235	0.000258991776569484	0.00529533186418417	sense_intronic	UP	HCMvsC	lncRNA expression
DEG_1696	ENSG00000276248.1	0.671863055527191	0.00191621465698851	0.0244145917980936	sense_intronic	UP	HCMvsC	lncRNA expression
DEG_1697	ENSG00000276445.1	0.739579235830027	0.000717921236438082	0.0114403279259918	lincRNA	UP	HCMvsC	lncRNA expression
DEG_1698	ENSG00000276649.1	1.60573632762109	9.61463123096875e-11	1.49753194072721e-08	antisense	UP	HCMvsC	lncRNA expression
DEG_1699	ENSG00000276931.1	0.710446163878202	0.0017959955043472	0.0231263080687431	sense_intronic	UP	HCMvsC	lncRNA expression
DEG_1700	ENSG00000277152.1	0.893312325275547	4.56917619636697e-05	0.00134890996782502	lincRNA	UP	HCMvsC	lncRNA expression
DEG_1701	ENSG00000278255.1	0.996767099195131	0.00492059639455362	0.0491229476636382	antisense	UP	HCMvsC	lncRNA expression
DEG_1702	ENSG00000278709.2	0.885003387520755	9.71373691831973e-06	0.000374442903373701	antisense	UP	HCMvsC	lncRNA expression
DEG_1703	ENSG00000278863.1	1.13614066023698	0.000284784331369798	0.00572596270249176	TEC	UP	HCMvsC	lncRNA expression
DEG_1704	ENSG00000278864.1	0.813795045695296	0.000138855253162204	0.00321391329234682	TEC	UP	HCMvsC	lncRNA expression
DEG_1705	ENSG00000278918.1	0.940965254513809	0.00497852045914586	0.0493126118146493	TEC	UP	HCMvsC	lncRNA expression
DEG_1706	ENSG00000278960.1	0.979722010984143	0.000492882505680237	0.00859632543048067	antisense	UP	HCMvsC	lncRNA expression
DEG_1707	ENSG00000279041.1	1.18449130164806	1.38594774317967e-19	9.31972860191487e-17	TEC	UP	HCMvsC	lncRNA expression
DEG_1708	ENSG00000279088.1	0.721999203538785	0.00148270799290225	0.0198525415332841	TEC	UP	HCMvsC	lncRNA expression
DEG_1709	ENSG00000279089.1	0.728364782315077	0.000550240179519554	0.00940693097867893	TEC	UP	HCMvsC	lncRNA expression
DEG_1710	ENSG00000279382.1	0.923560339650949	0.00342851179339511	0.0371944539323043	TEC	UP	HCMvsC	lncRNA expression
DEG_1711	ENSG00000279452.1	1.19291560650658	0.00497270125699709	0.0493126118146493	TEC	UP	HCMvsC	lncRNA expression
DEG_1712	ENSG00000279499.1	1.03485127980932	0.00014168016553554	0.00326025993087867	TEC	UP	HCMvsC	lncRNA expression
DEG_1713	ENSG00000279598.1	0.70443030757259	0.00133517744610662	0.0181584132670501	TEC	UP	HCMvsC	lncRNA expression
DEG_1714	ENSG00000279602.1	2.44941836734338	9.18316794231886e-12	1.68413734505799e-09	TEC	UP	HCMvsC	lncRNA expression
DEG_1715	ENSG00000279807.1	1.43739198620607	0.000980611787201436	0.0147262097671044	TEC	UP	HCMvsC	lncRNA expression
DEG_1716	ENSG00000279833.1	1.46499146459823	8.77297590998342e-11	1.43497432992486e-08	antisense	UP	HCMvsC	lncRNA expression
DEG_1717	ENSG00000279838.1	0.932424995741356	2.92812423820159e-06	0.000131266725108119	TEC	UP	HCMvsC	lncRNA expression
DEG_1718	ENSG00000280042.1	1.15527884184092	0.004704610818114	0.0475330628901935	TEC	UP	HCMvsC	lncRNA expression
DEG_1719	ENSG00000280061.1	1.12842987510848	6.27617055619281e-06	0.000261954373835027	TEC	UP	HCMvsC	lncRNA expression
DEG_1720	ENSG00000280063.1	0.860836608525638	0.00365679713792465	0.0390316336485361	TEC	UP	HCMvsC	lncRNA expression
DEG_1721	ENSG00000280152.1	0.861327219727574	0.000125746658856278	0.00303194732827965	TEC	UP	HCMvsC	lncRNA expression
DEG_1722	ENSG00000280206.1	0.649079333626775	0.000627739545046266	0.0103235862136413	lincRNA	UP	HCMvsC	lncRNA expression
DEG_1723	ENSG00000280234.1	1.70955196570919	2.62646768343556e-10	3.53230720447823e-08	TEC	UP	HCMvsC	lncRNA expression
DEG_1724	ENSG00000281641.2	2.00982916160987	0.000220121585416379	0.0046417276478743	lincRNA	UP	HCMvsC	lncRNA expression
DEG_1725	ENSG00000281974.1	0.799805316451253	0.00423121910830664	0.0437732274247381	TEC	UP	HCMvsC	lncRNA expression
DEG_1726	ENSG00000282057.1	0.994284570562201	1.00585418714157e-05	0.000382857203810113	lincRNA	UP	HCMvsC	lncRNA expression
DEG_1727	ENSG00000283175.1	0.69071968057473	0.000484206896738076	0.00849805665316421	antisense	UP	HCMvsC	lncRNA expression
DEG_1728	ENSG00000283423.1	3.27039299142353	2.97832440800518e-20	2.25310241465592e-17	lincRNA	UP	HCMvsC	lncRNA expression
DEG_1729	ENSG00000285581.1	1.48300477148007	0.000143344586819742	0.00328606605845862	lincRNA	UP	HCMvsC	lncRNA expression
DEG_1730	ENSG00000285973.1	0.748415211232715	0.00337158056827522	0.036898382638701	antisense	UP	HCMvsC	lncRNA expression
DEG_1731	ENSG00000286009.1	1.17034695724534	0.00209497367162716	0.0264141263764324	antisense	UP	HCMvsC	lncRNA expression
DEG_1732	ENSG00000286067.1	0.70081942284326	0.000336108145951859	0.00648748006787155	antisense	UP	HCMvsC	lncRNA expression
DEG_1733	ENSG00000163597.14	-0.66923100033641	9.40534514005138e-09	8.49569384889417e-07	processed_transcript	DOWN	HCMvsC	lncRNA expression
DEG_1734	ENSG00000175611.11	-0.646987595270041	6.8928359877994e-07	3.74647098379264e-05	lincRNA	DOWN	HCMvsC	lncRNA expression
DEG_1735	ENSG00000176124.13	-0.606397889806707	9.32603051983094e-06	0.000361802158371903	processed_transcript	DOWN	HCMvsC	lncRNA expression
DEG_1736	ENSG00000176659.8	-1.44482142089359	0.0011155194883863	0.0160535191712131	lincRNA	DOWN	HCMvsC	lncRNA expression
DEG_1737	ENSG00000177133.10	-1.63140541359439	1.01091329630544e-22	1.52951181731014e-19	antisense	DOWN	HCMvsC	lncRNA expression
DEG_1738	ENSG00000182165.17	-1.04926413781772	8.93060154263733e-07	4.54184878454127e-05	lincRNA	DOWN	HCMvsC	lncRNA expression
DEG_1739	ENSG00000182648.12	-1.04952041939826	5.15877264864823e-09	4.95569715390779e-07	lincRNA	DOWN	HCMvsC	lncRNA expression
DEG_1740	ENSG00000182912.6	-2.11919624333096	0.00466199526863094	0.0472602937449824	antisense	DOWN	HCMvsC	lncRNA expression
DEG_1741	ENSG00000183154.1	-1.02928834162217	1.36649728196631e-05	0.000492264378003579	antisense	DOWN	HCMvsC	lncRNA expression
DEG_1742	ENSG00000183242.11	-0.884724557652531	1.39953134327022e-06	6.83061587860593e-05	bidirectional_promoter_lncRNA	DOWN	HCMvsC	lncRNA expression
DEG_1743	ENSG00000184068.2	-0.783950147648713	1.97896236372811e-05	0.000672847203667558	antisense	DOWN	HCMvsC	lncRNA expression
DEG_1744	ENSG00000186594.14	-0.573868529078994	0.00119966340206518	0.0168497451558425	lincRNA	DOWN	HCMvsC	lncRNA expression
DEG_1745	ENSG00000196951.10	-1.6171523300031	2.59363880118706e-05	0.00084847037971806	antisense	DOWN	HCMvsC	lncRNA expression
DEG_1746	ENSG00000204860.4	-2.09461402152341	0.00245482000596199	0.0294189518338257	antisense	DOWN	HCMvsC	lncRNA expression
DEG_1747	ENSG00000204904.7	-0.978058547424535	0.00428239860449013	0.0441517484742322	lincRNA	DOWN	HCMvsC	lncRNA expression
DEG_1748	ENSG00000214708.4	-1.40564659530182	7.3910738430652e-08	5.45497303636959e-06	antisense	DOWN	HCMvsC	lncRNA expression
DEG_1749	ENSG00000214922.9	-0.743481017904229	8.65013483902032e-06	0.000344411947669414	processed_transcript	DOWN	HCMvsC	lncRNA expression
DEG_1750	ENSG00000215022.7	-0.881314741556393	0.000680175870976474	0.0110064822758011	antisense	DOWN	HCMvsC	lncRNA expression
DEG_1751	ENSG00000223685.5	-0.904788719349163	0.000727981176803998	0.0115636275118577	lincRNA	DOWN	HCMvsC	lncRNA expression
DEG_1752	ENSG00000223855.1	-1.16515751332391	6.36243969820708e-10	7.85826225582638e-08	lincRNA	DOWN	HCMvsC	lncRNA expression
DEG_1753	ENSG00000224046.1	-0.836186921702815	0.00335269670874514	0.036891855420592	antisense	DOWN	HCMvsC	lncRNA expression
DEG_1754	ENSG00000224152.1	-0.644538181238103	0.000170021251093858	0.00375535989642346	antisense	DOWN	HCMvsC	lncRNA expression
DEG_1755	ENSG00000224825.2	-1.76820673877717	0.000369063965385839	0.00691509324617677	antisense	DOWN	HCMvsC	lncRNA expression
DEG_1756	ENSG00000225518.2	-1.38548061559574	2.48995578053375e-05	0.000822192093305992	lincRNA	DOWN	HCMvsC	lncRNA expression
DEG_1757	ENSG00000225746.11	-0.702527163451959	0.000426199058441287	0.00767665685025795	lincRNA	DOWN	HCMvsC	lncRNA expression
DEG_1758	ENSG00000225975.6	-0.768577562186048	0.0003095299290352	0.00608206211208126	lincRNA	DOWN	HCMvsC	lncRNA expression
DEG_1759	ENSG00000226063.1	-1.76505285224324	0.00119297462744062	0.0168295628094886	lincRNA	DOWN	HCMvsC	lncRNA expression
DEG_1760	ENSG00000226281.3	-0.621892872738421	0.00210738256748875	0.0265153415768023	lincRNA	DOWN	HCMvsC	lncRNA expression
DEG_1761	ENSG00000226453.1	-1.18127955770855	0.000266918108313853	0.00543901815325063	lincRNA	DOWN	HCMvsC	lncRNA expression
DEG_1762	ENSG00000226519.1	-3.12027804419456	1.13895190923536e-07	7.74487298280046e-06	lincRNA	DOWN	HCMvsC	lncRNA expression
DEG_1763	ENSG00000226709.1	-1.68588958228726	3.04916437309565e-05	0.000966154072564128	antisense	DOWN	HCMvsC	lncRNA expression
DEG_1764	ENSG00000226900.1	-0.828135051187716	5.9345170953996e-06	0.000249414565703878	lincRNA	DOWN	HCMvsC	lncRNA expression
DEG_1765	ENSG00000226950.6	-0.525251957625008	1.62964068729629e-05	0.000563576310829553	processed_transcript	DOWN	HCMvsC	lncRNA expression
DEG_1766	ENSG00000227060.6	-1.43774252482786	0.000949496529010875	0.0143300573405831	lincRNA	DOWN	HCMvsC	lncRNA expression
DEG_1767	ENSG00000227252.1	-0.613300994446844	0.00129362270753862	0.0177931923318721	antisense	DOWN	HCMvsC	lncRNA expression
DEG_1768	ENSG00000227258.5	-1.1835196036044	0.00105700948478993	0.0154891559369217	antisense	DOWN	HCMvsC	lncRNA expression
DEG_1769	ENSG00000227355.2	-1.47774009220642	0.000363543125768	0.00685409033379418	antisense	DOWN	HCMvsC	lncRNA expression
DEG_1770	ENSG00000228065.10	-0.705318089643784	2.66739261783583e-05	0.000867906458233465	lincRNA	DOWN	HCMvsC	lncRNA expression
DEG_1771	ENSG00000228590.2	-1.85158488183229	1.22816522932231e-16	4.95523731190576e-14	lincRNA	DOWN	HCMvsC	lncRNA expression
DEG_1772	ENSG00000228794.8	-0.767136429263597	1.10685953089268e-07	7.69967112754313e-06	processed_transcript	DOWN	HCMvsC	lncRNA expression
DEG_1773	ENSG00000229692.3	-0.530977285890328	0.000718328587554016	0.0114403279259918	sense_intronic	DOWN	HCMvsC	lncRNA expression
DEG_1774	ENSG00000229807.11	-2.64359948607066	0.00102241326968092	0.0151841087584266	lincRNA	DOWN	HCMvsC	lncRNA expression
DEG_1775	ENSG00000230126.1	-2.69488479351016	1.01710610030756e-12	2.27982448854124e-10	antisense	DOWN	HCMvsC	lncRNA expression
DEG_1776	ENSG00000230442.5	-0.602158322434363	0.00141702012289507	0.0190573461861355	antisense	DOWN	HCMvsC	lncRNA expression
DEG_1777	ENSG00000230487.8	-0.74649738292202	5.38195395775435e-05	0.00152203669870698	lincRNA	DOWN	HCMvsC	lncRNA expression
DEG_1778	ENSG00000231119.2	-0.981794370543539	2.17011706196198e-06	0.000100256095106824	antisense	DOWN	HCMvsC	lncRNA expression
DEG_1779	ENSG00000231383.2	-3.22845160367208	7.73600582072541e-13	1.87273228908121e-10	antisense	DOWN	HCMvsC	lncRNA expression
DEG_1780	ENSG00000231437.3	-0.664185748983753	0.00179571853721973	0.0231263080687431	lincRNA	DOWN	HCMvsC	lncRNA expression
DEG_1781	ENSG00000231808.2	-1.9877742117315	3.20717344035454e-05	0.00101092779484509	lincRNA	DOWN	HCMvsC	lncRNA expression
DEG_1782	ENSG00000231993.1	-1.28755649691121	0.000183256841815482	0.00397516274791145	antisense	DOWN	HCMvsC	lncRNA expression
DEG_1783	ENSG00000232002.1	-6.42691178318081	4.5612977485955e-10	5.87339871797871e-08	lincRNA	DOWN	HCMvsC	lncRNA expression
DEG_1784	ENSG00000232044.6	-1.73897556933784	0.000271185784671643	0.00550743747930464	processed_transcript	DOWN	HCMvsC	lncRNA expression
DEG_1785	ENSG00000232046.6	-1.07424087961614	0.00189752258614693	0.0242274402771334	lincRNA	DOWN	HCMvsC	lncRNA expression
DEG_1786	ENSG00000232527.3	-1.7565221397917	0.000339464690158333	0.00650983145905658	lincRNA	DOWN	HCMvsC	lncRNA expression
DEG_1787	ENSG00000233452.6	-1.05998338498379	5.65162446205022e-07	3.10942102221163e-05	antisense	DOWN	HCMvsC	lncRNA expression
DEG_1788	ENSG00000233593.9	-1.00202259318115	1.50491165641705e-05	0.000527588008532647	processed_transcript	DOWN	HCMvsC	lncRNA expression
DEG_1789	ENSG00000233705.6	-1.50986409467189	8.15114316485685e-07	4.29896440681535e-05	antisense	DOWN	HCMvsC	lncRNA expression
DEG_1790	ENSG00000233760.1	-1.23833396530551	4.33397941043351e-05	0.00129847739564077	lincRNA	DOWN	HCMvsC	lncRNA expression
DEG_1791	ENSG00000234286.1	-2.96477166252705	0.00115057353341717	0.016345706629673	antisense	DOWN	HCMvsC	lncRNA expression
DEG_1792	ENSG00000234323.6	-1.78859097193266	9.64956331561091e-09	8.58811135089371e-07	lincRNA	DOWN	HCMvsC	lncRNA expression
DEG_1793	ENSG00000234535.1	-0.999987037562225	0.000331538712727117	0.00643531936080439	lincRNA	DOWN	HCMvsC	lncRNA expression
DEG_1794	ENSG00000234869.1	-1.62682170463225	3.23821123537899e-15	1.15280319979492e-12	antisense	DOWN	HCMvsC	lncRNA expression
DEG_1795	ENSG00000235066.7	-0.852378564923147	0.00313375521629724	0.0355178737869624	antisense	DOWN	HCMvsC	lncRNA expression
DEG_1796	ENSG00000235160.1	-3.42418154789651	0.00227077467244276	0.0278757166686077	lincRNA	DOWN	HCMvsC	lncRNA expression
DEG_1797	ENSG00000235280.2	-0.972299161729195	0.00258431797094056	0.0305066508689381	antisense	DOWN	HCMvsC	lncRNA expression
DEG_1798	ENSG00000235535.7	-0.572986470067656	0.000145993765243395	0.0032914880321869	antisense	DOWN	HCMvsC	lncRNA expression
DEG_1799	ENSG00000235919.4	-0.704564780611583	0.00356117939207269	0.0383492129552028	antisense	DOWN	HCMvsC	lncRNA expression
DEG_1800	ENSG00000236013.6	-1.0165901607523	0.000108527531034519	0.00265914420170408	lincRNA	DOWN	HCMvsC	lncRNA expression
DEG_1801	ENSG00000236714.2	-3.51371434920027	6.64842711863737e-21	6.70604682033222e-18	lincRNA	DOWN	HCMvsC	lncRNA expression
DEG_1802	ENSG00000236751.1	-0.872072646256963	0.000436870079131899	0.00779922630945798	lincRNA	DOWN	HCMvsC	lncRNA expression
DEG_1803	ENSG00000237037.9	-0.663892364712426	1.42436247269459e-05	0.000509787650502171	processed_transcript	DOWN	HCMvsC	lncRNA expression
DEG_1804	ENSG00000237149.5	-1.32044466139438	1.82950689208331e-06	8.58308194642497e-05	antisense	DOWN	HCMvsC	lncRNA expression
DEG_1805	ENSG00000237174.7	-0.740164265702274	0.00261911326129988	0.0307783950628872	antisense	DOWN	HCMvsC	lncRNA expression
DEG_1806	ENSG00000237377.2	-2.09047349252698	1.05132152270101e-07	7.48540924163116e-06	lincRNA	DOWN	HCMvsC	lncRNA expression
DEG_1807	ENSG00000237436.1	-1.26140617620239	0.000376573475721692	0.00696948830295927	antisense	DOWN	HCMvsC	lncRNA expression
DEG_1808	ENSG00000237596.6	-0.567601563840848	0.00237226598074336	0.0286565942424328	antisense	DOWN	HCMvsC	lncRNA expression
DEG_1809	ENSG00000237742.6	-1.53003021077289	8.16888477831734e-07	4.29896440681535e-05	antisense	DOWN	HCMvsC	lncRNA expression
DEG_1810	ENSG00000237807.3	-1.84135848065595	1.45613285559777e-20	1.25893086315395e-17	lincRNA	DOWN	HCMvsC	lncRNA expression
DEG_1811	ENSG00000237949.1	-1.18550087304582	0.000486962835865563	0.00851762740652713	lincRNA	DOWN	HCMvsC	lncRNA expression
DEG_1812	ENSG00000238273.3	-1.82771604983167	1.01721378552747e-14	3.16946259873893e-12	antisense	DOWN	HCMvsC	lncRNA expression
DEG_1813	ENSG00000239677.6	-1.5402199665584	1.0474099797551e-14	3.16946259873893e-12	antisense	DOWN	HCMvsC	lncRNA expression
DEG_1814	ENSG00000239911.2	-0.809947227986218	0.00151084776555363	0.0201846593314141	antisense	DOWN	HCMvsC	lncRNA expression
DEG_1815	ENSG00000240875.5	-0.927057287128832	0.000133381978635082	0.00315323333866998	lincRNA	DOWN	HCMvsC	lncRNA expression
DEG_1816	ENSG00000241135.5	-2.36489512357691	4.11513155199508e-26	1.24523880763371e-22	lincRNA	DOWN	HCMvsC	lncRNA expression
DEG_1817	ENSG00000241570.8	-1.00514762562378	2.13701348554347e-08	1.74773048844717e-06	antisense	DOWN	HCMvsC	lncRNA expression
DEG_1818	ENSG00000242474.2	-0.82044790965556	0.00493589481853596	0.0491316372397691	lincRNA	DOWN	HCMvsC	lncRNA expression
DEG_1819	ENSG00000242759.6	-0.541884865010999	3.4408266685623e-05	0.001067891435802	lincRNA	DOWN	HCMvsC	lncRNA expression
DEG_1820	ENSG00000244300.2	-0.65301235953885	1.21121176759679e-06	6.00840460450475e-05	antisense	DOWN	HCMvsC	lncRNA expression
DEG_1821	ENSG00000244586.1	-1.47900234265127	0.000132075182220383	0.00314692520786518	antisense	DOWN	HCMvsC	lncRNA expression
DEG_1822	ENSG00000245105.3	-0.577184887170496	4.97659047015308e-07	2.81479677807163e-05	antisense	DOWN	HCMvsC	lncRNA expression
DEG_1823	ENSG00000245498.6	-0.739029364236864	0.0017617730517073	0.0228313715394702	antisense	DOWN	HCMvsC	lncRNA expression
DEG_1824	ENSG00000245910.8	-1.48546445771154	6.78608893039218e-12	1.28341906896042e-09	processed_transcript	DOWN	HCMvsC	lncRNA expression
DEG_1825	ENSG00000246223.8	-1.80695655051837	5.01200401720995e-15	1.68514712845303e-12	lincRNA	DOWN	HCMvsC	lncRNA expression
DEG_1826	ENSG00000246560.2	-0.744820085184695	4.39853643917842e-05	0.00130489914362293	antisense	DOWN	HCMvsC	lncRNA expression
DEG_1827	ENSG00000247095.2	-0.735298049265525	0.000555836022565642	0.00947582988328808	lincRNA	DOWN	HCMvsC	lncRNA expression
DEG_1828	ENSG00000247271.6	-0.523445376002909	0.00043171858982332	0.00773443308181057	antisense	DOWN	HCMvsC	lncRNA expression
DEG_1829	ENSG00000247400.3	-0.694191389884268	5.85583906082685e-05	0.00163315843300111	lincRNA	DOWN	HCMvsC	lncRNA expression
DEG_1830	ENSG00000247516.7	-0.622677145191821	0.00313867869866613	0.0355178737869624	lincRNA	DOWN	HCMvsC	lncRNA expression
DEG_1831	ENSG00000247572.7	-0.5997147764938	0.000909160681332674	0.0138247247322245	antisense	DOWN	HCMvsC	lncRNA expression
DEG_1832	ENSG00000248275.1	-0.581860747052812	0.00261558325962836	0.0307783950628872	processed_transcript	DOWN	HCMvsC	lncRNA expression
DEG_1833	ENSG00000248692.5	-0.756509955353428	0.000704380364130556	0.0113375264992503	antisense	DOWN	HCMvsC	lncRNA expression
DEG_1834	ENSG00000248738.6	-1.38362738757167	4.27308381226579e-09	4.45874193652286e-07	antisense	DOWN	HCMvsC	lncRNA expression
DEG_1835	ENSG00000249116.1	-1.11744478369358	1.07546229571979e-07	7.5682532717397e-06	antisense	DOWN	HCMvsC	lncRNA expression
DEG_1836	ENSG00000249145.2	-0.774438356075167	2.18256803252315e-05	0.000729773576399455	lincRNA	DOWN	HCMvsC	lncRNA expression
DEG_1837	ENSG00000249249.1	-0.954795634046284	0.000195241696403029	0.0041752747230782	antisense	DOWN	HCMvsC	lncRNA expression
DEG_1838	ENSG00000249456.1	-1.62652068222971	4.54173315638248e-11	7.85330544640765e-09	sense_overlapping	DOWN	HCMvsC	lncRNA expression
DEG_1839	ENSG00000249752.1	-1.95551383541847	0.00121754494466732	0.016978299550983	lincRNA	DOWN	HCMvsC	lncRNA expression
DEG_1840	ENSG00000249797.1	-2.01496666162204	1.15435977649879e-06	5.77870130118928e-05	lincRNA	DOWN	HCMvsC	lncRNA expression
DEG_1841	ENSG00000249816.6	-3.62499649528008	3.60348614498441e-12	7.26943271648188e-10	lincRNA	DOWN	HCMvsC	lncRNA expression
DEG_1842	ENSG00000250041.2	-1.61688948864698	1.04723464913524e-10	1.58446602414162e-08	lincRNA	DOWN	HCMvsC	lncRNA expression
DEG_1843	ENSG00000250497.1	-2.73358447059907	2.47178190844269e-26	1.24523880763371e-22	lincRNA	DOWN	HCMvsC	lncRNA expression
DEG_1844	ENSG00000250891.1	-1.76180453193789	0.000850778898893362	0.0130514301700055	lincRNA	DOWN	HCMvsC	lncRNA expression
DEG_1845	ENSG00000250981.1	-2.24733042076608	8.15327069276713e-13	1.89783054740872e-10	antisense	DOWN	HCMvsC	lncRNA expression
DEG_1846	ENSG00000251210.5	-2.39496331972623	0.000904518148222621	0.013788775398094	lincRNA	DOWN	HCMvsC	lncRNA expression
DEG_1847	ENSG00000253142.1	-1.71453900915757	7.28565849868865e-05	0.00195100908115326	sense_intronic	DOWN	HCMvsC	lncRNA expression
DEG_1848	ENSG00000253270.1	-2.08089596178211	0.00113798178788867	0.0162430796705241	lincRNA	DOWN	HCMvsC	lncRNA expression
DEG_1849	ENSG00000253348.1	-0.742417708467384	0.000227717365182883	0.00476866952971213	antisense	DOWN	HCMvsC	lncRNA expression
DEG_1850	ENSG00000253369.1	-3.48778862384311	2.68276284454687e-09	2.84843521670134e-07	lincRNA	DOWN	HCMvsC	lncRNA expression
DEG_1851	ENSG00000253389.2	-1.41072930624387	0.000146300442937587	0.0032914880321869	antisense	DOWN	HCMvsC	lncRNA expression
DEG_1852	ENSG00000253406.1	-0.784435727977937	0.0025194845479867	0.0301342302063548	antisense	DOWN	HCMvsC	lncRNA expression
DEG_1853	ENSG00000253738.1	-0.551153316218118	7.34352158171195e-06	0.00030029049062514	antisense	DOWN	HCMvsC	lncRNA expression
DEG_1854	ENSG00000253807.5	-3.44377772917524	3.28505359210808e-07	1.98811443394381e-05	lincRNA	DOWN	HCMvsC	lncRNA expression
DEG_1855	ENSG00000253819.1	-2.14197584130226	2.83341707599643e-08	2.28637868585739e-06	lincRNA	DOWN	HCMvsC	lncRNA expression
DEG_1856	ENSG00000253842.1	-1.05780525104689	1.37506346046171e-06	6.76575940058068e-05	lincRNA	DOWN	HCMvsC	lncRNA expression
DEG_1857	ENSG00000253925.1	-1.09769879690432	0.00140759752863243	0.0189727845061993	antisense	DOWN	HCMvsC	lncRNA expression
DEG_1858	ENSG00000253948.1	-1.56187972384284	0.000617791806539032	0.0102155082327165	lincRNA	DOWN	HCMvsC	lncRNA expression
DEG_1859	ENSG00000254002.1	-1.70282726138667	1.87177766168044e-06	8.7138449296077e-05	lincRNA	DOWN	HCMvsC	lncRNA expression
DEG_1860	ENSG00000254231.2	-0.791445613646196	0.00122167926368423	0.0169967882846367	processed_transcript	DOWN	HCMvsC	lncRNA expression
DEG_1861	ENSG00000254519.4	-4.06899390934039	2.50790106504271e-07	1.5976649732251e-05	processed_transcript	DOWN	HCMvsC	lncRNA expression
DEG_1862	ENSG00000254911.3	-1.21787305323596	6.61092781354841e-09	6.1552823273223e-07	antisense	DOWN	HCMvsC	lncRNA expression
DEG_1863	ENSG00000255062.1	-1.20406068372057	0.00234898133163091	0.0285801956852437	antisense	DOWN	HCMvsC	lncRNA expression
DEG_1864	ENSG00000255135.3	-0.855392595366713	2.46013787204041e-06	0.000111110107474542	lincRNA	DOWN	HCMvsC	lncRNA expression
DEG_1865	ENSG00000255198.4	-1.24036321259408	0.00317558139153686	0.0357223393709685	lincRNA	DOWN	HCMvsC	lncRNA expression
DEG_1866	ENSG00000255364.1	-2.95482437020822	8.05511591468071e-06	0.000324997076770984	lincRNA	DOWN	HCMvsC	lncRNA expression
DEG_1867	ENSG00000256073.3	-0.778910561903909	5.37948667935167e-05	0.00152203669870698	lincRNA	DOWN	HCMvsC	lncRNA expression
DEG_1868	ENSG00000256443.1	-1.45454688556627	5.47232933353761e-06	0.000234883242032409	lincRNA	DOWN	HCMvsC	lncRNA expression
DEG_1869	ENSG00000256540.1	-0.843937307768333	0.000809236925752885	0.0126224275120012	lincRNA	DOWN	HCMvsC	lncRNA expression
DEG_1870	ENSG00000256694.1	-1.1345236937995	0.000851180581724792	0.0130514301700055	antisense	DOWN	HCMvsC	lncRNA expression
DEG_1871	ENSG00000257176.2	-0.709426299921881	6.08733593001979e-05	0.00167426233540425	antisense	DOWN	HCMvsC	lncRNA expression
DEG_1872	ENSG00000257698.1	-0.668611817706137	5.43260728764812e-05	0.00152921578162076	lincRNA	DOWN	HCMvsC	lncRNA expression
DEG_1873	ENSG00000258056.2	-0.75204925073	1.30401422578928e-08	1.12741344206811e-06	antisense	DOWN	HCMvsC	lncRNA expression
DEG_1874	ENSG00000258098.1	-3.6790584299501	1.22907051148149e-05	0.00044809245394494	lincRNA	DOWN	HCMvsC	lncRNA expression
DEG_1875	ENSG00000258667.1	-0.8773768509495	9.50237045047978e-05	0.00241631705740771	lincRNA	DOWN	HCMvsC	lncRNA expression
DEG_1876	ENSG00000258676.4	-3.25301063633727	3.25137260680622e-18	1.51363900126086e-15	processed_transcript	DOWN	HCMvsC	lncRNA expression
DEG_1877	ENSG00000258926.1	-1.14537727923911	0.00158832047661576	0.0209629357226375	antisense	DOWN	HCMvsC	lncRNA expression
DEG_1878	ENSG00000259065.1	-1.00493407613512	1.71230870896868e-09	1.95526269937329e-07	antisense	DOWN	HCMvsC	lncRNA expression
DEG_1879	ENSG00000259172.1	-0.984527561680885	0.000137681208900764	0.00321391329234682	antisense	DOWN	HCMvsC	lncRNA expression
DEG_1880	ENSG00000259291.2	-0.829248340172725	1.1559089529996e-10	1.70623438623258e-08	antisense	DOWN	HCMvsC	lncRNA expression
DEG_1881	ENSG00000259319.1	-0.589546835501983	8.27711510026591e-07	4.31837074024218e-05	antisense	DOWN	HCMvsC	lncRNA expression
DEG_1882	ENSG00000259685.2	-1.35485823917585	0.00289506331807623	0.0332465335882303	lincRNA	DOWN	HCMvsC	lncRNA expression
DEG_1883	ENSG00000259943.1	-0.951376596201633	6.80665921817025e-10	8.23878031767327e-08	antisense	DOWN	HCMvsC	lncRNA expression
DEG_1884	ENSG00000259969.1	-0.852242026689658	0.00056589445415326	0.00958061609214994	sense_overlapping	DOWN	HCMvsC	lncRNA expression
DEG_1885	ENSG00000259985.1	-1.3279392153988	0.00100006036679348	0.0149441119502077	antisense	DOWN	HCMvsC	lncRNA expression
DEG_1886	ENSG00000260018.1	-0.993667824180448	0.00231485584073394	0.0283020354507511	antisense	DOWN	HCMvsC	lncRNA expression
DEG_1887	ENSG00000260186.5	-2.11477850850839	0.000401610201362997	0.00729893374969628	lincRNA	DOWN	HCMvsC	lncRNA expression
DEG_1888	ENSG00000260193.1	-0.968878349128212	6.38533266060589e-05	0.0017251800563387	lincRNA	DOWN	HCMvsC	lncRNA expression
DEG_1889	ENSG00000260231.2	-0.536642090077955	0.000139064994470934	0.00321391329234682	bidirectional_promoter_lncRNA	DOWN	HCMvsC	lncRNA expression
DEG_1890	ENSG00000260260.1	-0.894895781816858	0.00312582471346486	0.0355178737869624	lincRNA	DOWN	HCMvsC	lncRNA expression
DEG_1891	ENSG00000260329.1	-0.576403552570156	0.000107423517107826	0.00265665725051136	antisense	DOWN	HCMvsC	lncRNA expression
DEG_1892	ENSG00000260337.3	-2.18631187788348	1.77151136826194e-08	1.4686557261262e-06	processed_transcript	DOWN	HCMvsC	lncRNA expression
DEG_1893	ENSG00000260400.1	-0.617256951434041	0.000133035027594568	0.00315323333866998	sense_overlapping	DOWN	HCMvsC	lncRNA expression
DEG_1894	ENSG00000260401.1	-0.525139891006873	0.00120694733094368	0.0168693885609034	sense_overlapping	DOWN	HCMvsC	lncRNA expression
DEG_1895	ENSG00000260484.1	-3.61242408910463	1.18914047622032e-18	6.5424346928049e-16	lincRNA	DOWN	HCMvsC	lncRNA expression
DEG_1896	ENSG00000260708.1	-1.57445984692282	5.26956312910845e-05	0.00151473959018886	antisense	DOWN	HCMvsC	lncRNA expression
DEG_1897	ENSG00000260793.2	-0.697139536523548	0.00314028118355321	0.0355178737869624	antisense	DOWN	HCMvsC	lncRNA expression
DEG_1898	ENSG00000260971.4	-0.770831024425957	0.000567861018197668	0.00958061609214994	lincRNA	DOWN	HCMvsC	lncRNA expression
DEG_1899	ENSG00000261098.1	-0.52390218685723	0.00490891640333059	0.0491053918561268	lincRNA	DOWN	HCMvsC	lncRNA expression
DEG_1900	ENSG00000261191.1	-1.26851370123062	0.00165807152339078	0.0216731076880367	antisense	DOWN	HCMvsC	lncRNA expression
DEG_1901	ENSG00000261253.2	-1.22981737182679	0.00107594652610858	0.0156154157698061	processed_transcript	DOWN	HCMvsC	lncRNA expression
DEG_1902	ENSG00000261455.1	-0.714297732048932	0.000300976885468299	0.00595265395703968	lincRNA	DOWN	HCMvsC	lncRNA expression
DEG_1903	ENSG00000261578.1	-2.29471282201262	4.03732589141346e-14	1.11063164976519e-11	sense_overlapping	DOWN	HCMvsC	lncRNA expression
DEG_1904	ENSG00000261617.1	-5.80444622559209	2.27671218804182e-24	4.59288738734302e-21	lincRNA	DOWN	HCMvsC	lncRNA expression
DEG_1905	ENSG00000261713.6	-3.29974116448938	8.73780007806384e-07	4.51975778396943e-05	processed_transcript	DOWN	HCMvsC	lncRNA expression
DEG_1906	ENSG00000261801.5	-0.646832847455366	0.00118122688865034	0.0167027689955884	antisense	DOWN	HCMvsC	lncRNA expression
DEG_1907	ENSG00000262454.3	-0.610615178895033	2.91890975810016e-05	0.000930923652912172	lincRNA	DOWN	HCMvsC	lncRNA expression
DEG_1908	ENSG00000263004.1	-0.976167748404778	8.48089426504308e-05	0.00221234362465693	lincRNA	DOWN	HCMvsC	lncRNA expression
DEG_1909	ENSG00000263089.1	-0.549553333457932	0.00338874231158692	0.0369255456176901	antisense	DOWN	HCMvsC	lncRNA expression
DEG_1910	ENSG00000263257.2	-1.58673402032882	4.76424892108469e-05	0.00138621319569253	lincRNA	DOWN	HCMvsC	lncRNA expression
DEG_1911	ENSG00000263301.1	-1.03373846025067	0.00410613456294466	0.0426981552834039	antisense	DOWN	HCMvsC	lncRNA expression
DEG_1912	ENSG00000263443.1	-2.57047141232999	2.06238208601213e-18	1.04012803204545e-15	lincRNA	DOWN	HCMvsC	lncRNA expression
DEG_1913	ENSG00000264247.1	-0.542856937114417	4.3964929097697e-06	0.000194215876568805	lincRNA	DOWN	HCMvsC	lncRNA expression
DEG_1914	ENSG00000264920.1	-1.00154242250061	1.86373972037386e-12	4.02834028132235e-10	processed_transcript	DOWN	HCMvsC	lncRNA expression
DEG_1915	ENSG00000265142.8	-0.782617024768322	2.01638230172431e-07	1.29820698830165e-05	antisense	DOWN	HCMvsC	lncRNA expression
DEG_1916	ENSG00000265542.5	-1.39452450890808	0.000300956727733688	0.00595265395703968	lincRNA	DOWN	HCMvsC	lncRNA expression
DEG_1917	ENSG00000266208.1	-0.572464773618543	0.00137112152564661	0.018563819850589	antisense	DOWN	HCMvsC	lncRNA expression
DEG_1918	ENSG00000267034.1	-2.35080415557564	1.38942574326014e-10	2.00209633290723e-08	lincRNA	DOWN	HCMvsC	lncRNA expression
DEG_1919	ENSG00000267100.1	-0.599454349244164	5.94709340803586e-08	4.44343324758433e-06	lincRNA	DOWN	HCMvsC	lncRNA expression
DEG_1920	ENSG00000267107.7	-0.625631263566193	8.27086989272696e-08	6.03075958925103e-06	lincRNA	DOWN	HCMvsC	lncRNA expression
DEG_1921	ENSG00000267152.1	-0.538137568774301	0.000522660145329536	0.00903754057009815	lincRNA	DOWN	HCMvsC	lncRNA expression
DEG_1922	ENSG00000267248.2	-1.09630481475291	0.000531191761640993	0.00915889612949086	processed_transcript	DOWN	HCMvsC	lncRNA expression
DEG_1923	ENSG00000267339.6	-1.14613554179197	5.89920137175694e-05	0.00163770489458133	lincRNA	DOWN	HCMvsC	lncRNA expression
DEG_1924	ENSG00000267390.1	-0.847789639602069	7.57611446225279e-05	0.00201985219055304	antisense	DOWN	HCMvsC	lncRNA expression
DEG_1925	ENSG00000267405.1	-1.58272357326014	7.50766942625627e-14	1.97549632033491e-11	lincRNA	DOWN	HCMvsC	lncRNA expression
DEG_1926	ENSG00000267475.1	-1.39576752658543	9.19647155131738e-05	0.00235538371495951	lincRNA	DOWN	HCMvsC	lncRNA expression
DEG_1927	ENSG00000267505.1	-1.32771550218005	2.55626898058023e-07	1.61151456984079e-05	lincRNA	DOWN	HCMvsC	lncRNA expression
DEG_1928	ENSG00000267653.1	-2.46902469467395	2.38525029527891e-09	2.57777406911214e-07	lincRNA	DOWN	HCMvsC	lncRNA expression
DEG_1929	ENSG00000267868.1	-1.55572345912045	0.000752340582899366	0.0118572010617369	lincRNA	DOWN	HCMvsC	lncRNA expression
DEG_1930	ENSG00000268858.2	-0.839114334874067	5.68952513220702e-08	4.30412576251461e-06	antisense	DOWN	HCMvsC	lncRNA expression
DEG_1931	ENSG00000269293.2	-1.27948908375426	8.6070602616315e-09	7.89241343990816e-07	antisense	DOWN	HCMvsC	lncRNA expression
DEG_1932	ENSG00000269386.5	-0.816190894420583	0.00323051820603682	0.0360721331788465	antisense	DOWN	HCMvsC	lncRNA expression
DEG_1933	ENSG00000269900.3	-0.905598655746218	1.539810752185e-05	0.000535570958173771	lincRNA	DOWN	HCMvsC	lncRNA expression
DEG_1934	ENSG00000270066.3	-0.814188829080322	1.4585724385334e-06	7.06182431840332e-05	lincRNA	DOWN	HCMvsC	lncRNA expression
DEG_1935	ENSG00000270265.1	-2.01768893113047	0.00430946643566997	0.0443552565793787	lincRNA	DOWN	HCMvsC	lncRNA expression
DEG_1936	ENSG00000271452.1	-0.935484342752318	2.10115293895937e-05	0.000706454310365674	sense_intronic	DOWN	HCMvsC	lncRNA expression
DEG_1937	ENSG00000271945.1	-3.02605661439017	5.9865851034207e-05	0.00165437502492704	lincRNA	DOWN	HCMvsC	lncRNA expression
DEG_1938	ENSG00000271952.1	-0.716623835439982	0.00013033846433036	0.0031178197080132	lincRNA	DOWN	HCMvsC	lncRNA expression
DEG_1939	ENSG00000271976.1	-0.609035045603564	1.22766817070542e-05	0.00044809245394494	antisense	DOWN	HCMvsC	lncRNA expression
DEG_1940	ENSG00000272024.1	-0.887019385253275	0.00372973943300681	0.039740111000981	lincRNA	DOWN	HCMvsC	lncRNA expression
DEG_1941	ENSG00000272043.1	-1.67710238550942	0.00488267170547552	0.0490048576476582	lincRNA	DOWN	HCMvsC	lncRNA expression
DEG_1942	ENSG00000272070.1	-0.814631133580209	4.32770502394484e-07	2.49440674332516e-05	lincRNA	DOWN	HCMvsC	lncRNA expression
DEG_1943	ENSG00000272077.1	-0.679792190062981	9.00730501500604e-05	0.00233819595349952	lincRNA	DOWN	HCMvsC	lncRNA expression
DEG_1944	ENSG00000272087.1	-0.816198354446	0.000331761341799565	0.00643531936080439	lincRNA	DOWN	HCMvsC	lncRNA expression
DEG_1945	ENSG00000272106.1	-0.803932539429987	5.56832676609212e-10	7.02073199758115e-08	antisense	DOWN	HCMvsC	lncRNA expression
DEG_1946	ENSG00000272129.1	-1.17581426021111	2.77848966366989e-13	7.00642476855423e-11	lincRNA	DOWN	HCMvsC	lncRNA expression
DEG_1947	ENSG00000272143.1	-0.527197985874329	0.0015898855744697	0.0209629357226375	lincRNA	DOWN	HCMvsC	lncRNA expression
DEG_1948	ENSG00000272288.5	-0.7015629308188	1.06599851159837e-05	0.000400709502620704	antisense	DOWN	HCMvsC	lncRNA expression
DEG_1949	ENSG00000272384.1	-1.49235940058629	0.000536088743186974	0.00921707123229422	lincRNA	DOWN	HCMvsC	lncRNA expression
DEG_1950	ENSG00000272447.1	-0.527159362411727	0.00111674348497698	0.0160535191712131	lincRNA	DOWN	HCMvsC	lncRNA expression
DEG_1951	ENSG00000272604.1	-0.723109892779215	8.32812627259417e-05	0.00219449124238722	antisense	DOWN	HCMvsC	lncRNA expression
DEG_1952	ENSG00000272783.1	-1.79856932138987	0.00102512284591871	0.0151841087584266	lincRNA	DOWN	HCMvsC	lncRNA expression
DEG_1953	ENSG00000273344.1	-0.864612271285471	1.43251241051358e-07	9.32211301981529e-06	lincRNA	DOWN	HCMvsC	lncRNA expression
DEG_1954	ENSG00000273492.5	-1.94092278575473	4.27500248313886e-05	0.00128717985213713	lincRNA	DOWN	HCMvsC	lncRNA expression
DEG_1955	ENSG00000273557.1	-0.987152908676185	0.00441184343129905	0.0451784711441995	sense_intronic	DOWN	HCMvsC	lncRNA expression
DEG_1956	ENSG00000273893.1	-0.844974131334738	0.00220982899655846	0.0274617763596957	sense_intronic	DOWN	HCMvsC	lncRNA expression
DEG_1957	ENSG00000274105.1	-1.33887516093274	0.00313982278674877	0.0355178737869624	sense_intronic	DOWN	HCMvsC	lncRNA expression
DEG_1958	ENSG00000274317.1	-3.11082107696834	6.63855344918979e-17	2.8697518196069e-14	lincRNA	DOWN	HCMvsC	lncRNA expression
DEG_1959	ENSG00000274712.1	-1.47534976626728	2.25959044259456e-09	2.48637115610587e-07	lincRNA	DOWN	HCMvsC	lncRNA expression
DEG_1960	ENSG00000274929.1	-1.3650686718167	0.00196683793378504	0.0249023078980483	sense_intronic	DOWN	HCMvsC	lncRNA expression
DEG_1961	ENSG00000275088.1	-1.62491305622968	5.14559573481145e-07	2.88343938769249e-05	lincRNA	DOWN	HCMvsC	lncRNA expression
DEG_1962	ENSG00000276261.1	-1.20841848818531	0.00139009417791553	0.0187786829570197	antisense	DOWN	HCMvsC	lncRNA expression
DEG_1963	ENSG00000276476.2	-1.38740948898096	0.000484439779468218	0.00849805665316421	lincRNA	DOWN	HCMvsC	lncRNA expression
DEG_1964	ENSG00000276529.1	-0.889459067981793	0.000255407242550007	0.00523974451495812	lincRNA	DOWN	HCMvsC	lncRNA expression
DEG_1965	ENSG00000277662.1	-2.10728178377105	0.00075608304567733	0.0118852327076343	sense_intronic	DOWN	HCMvsC	lncRNA expression
DEG_1966	ENSG00000277840.1	-1.14235948779464	0.00337059922594082	0.036898382638701	sense_intronic	DOWN	HCMvsC	lncRNA expression
DEG_1967	ENSG00000278214.1	-1.66633545905852	5.36851091585904e-05	0.00152203669870698	lincRNA	DOWN	HCMvsC	lncRNA expression
DEG_1968	ENSG00000278576.1	-0.50968626347333	0.00076246466330565	0.0119544977780461	sense_intronic	DOWN	HCMvsC	lncRNA expression
DEG_1969	ENSG00000278737.1	-1.34878665489766	0.00275332605285152	0.0318606678238191	lincRNA	DOWN	HCMvsC	lncRNA expression
DEG_1970	ENSG00000278840.1	-2.15190709062309	0.00256212140096132	0.030403840624741	sense_intronic	DOWN	HCMvsC	lncRNA expression
DEG_1971	ENSG00000278934.1	-0.878004047886737	9.65032149510265e-11	1.49753194072721e-08	TEC	DOWN	HCMvsC	lncRNA expression
DEG_1972	ENSG00000279059.1	-0.831395626689273	1.33656454396222e-09	1.55555550385757e-07	TEC	DOWN	HCMvsC	lncRNA expression
DEG_1973	ENSG00000279227.1	-1.05108458937895	0.000394575656454684	0.00721441653433156	TEC	DOWN	HCMvsC	lncRNA expression
DEG_1974	ENSG00000279275.1	-1.13998533589302	0.00291357743639876	0.033395777736904	TEC	DOWN	HCMvsC	lncRNA expression
DEG_1975	ENSG00000279444.1	-1.62980139516659	0.00172191237085006	0.0224107820825475	TEC	DOWN	HCMvsC	lncRNA expression
DEG_1976	ENSG00000279581.1	-1.50486488607263	0.000710510658648561	0.0113910318436072	TEC	DOWN	HCMvsC	lncRNA expression
DEG_1977	ENSG00000279668.2	-4.25808035618754	1.57841617990805e-15	5.9703592005022e-13	lincRNA	DOWN	HCMvsC	lncRNA expression
DEG_1978	ENSG00000279722.1	-0.569772913046792	1.43198778230947e-05	0.000509787650502171	TEC	DOWN	HCMvsC	lncRNA expression
DEG_1979	ENSG00000279940.1	-2.05360528816597	7.58849611947983e-10	9.00501539511607e-08	TEC	DOWN	HCMvsC	lncRNA expression
DEG_1980	ENSG00000279970.1	-1.3412074493878	1.35971565050835e-07	9.03534620600302e-06	TEC	DOWN	HCMvsC	lncRNA expression
DEG_1981	ENSG00000280128.1	-0.547449839050637	6.22649272099171e-05	0.0016898086971947	TEC	DOWN	HCMvsC	lncRNA expression
DEG_1982	ENSG00000280149.1	-0.91800216110332	0.00106339611668226	0.0155092112657531	TEC	DOWN	HCMvsC	lncRNA expression
DEG_1983	ENSG00000280369.1	-1.98910331009803	0.0039139000397189	0.0409808357099979	TEC	DOWN	HCMvsC	lncRNA expression
DEG_1984	ENSG00000280422.1	-0.97265784254778	0.000166236920098169	0.00369877147218425	TEC	DOWN	HCMvsC	lncRNA expression
DEG_1985	ENSG00000282917.1	-5.38328312389925	1.9603403108132e-12	4.0910274348419e-10	antisense	DOWN	HCMvsC	lncRNA expression
DEG_1986	ENSG00000284612.1	-2.28702443194475	1.52595594321754e-06	7.32943283202586e-05	lincRNA	DOWN	HCMvsC	lncRNA expression
DEG_1987	ENSG00000285373.1	-0.73216156787752	0.00187730150253662	0.0240199338125827	lincRNA	DOWN	HCMvsC	lncRNA expression
DEG_1988	ENSG00000285540.1	-1.60321187565276	0.00211391814485648	0.0265423913125964	lincRNA	DOWN	HCMvsC	lncRNA expression
DEG_1989	ENSG00000285731.1	-0.900311879747589	0.00181990113063946	0.0233843771605733	antisense	DOWN	HCMvsC	lncRNA expression
DEG_1990	ENSG00000285756.1	-0.741751095884077	0.000371837367297662	0.00692418383657061	lincRNA	DOWN	HCMvsC	lncRNA expression
DEG_1991	ENSG00000285774.1	-1.72246519698459	6.4920456166182e-19	3.92898600717733e-16	lincRNA	DOWN	HCMvsC	lncRNA expression
DEG_1992	ENSG00000285888.1	-2.2623004041428	3.84260966699948e-07	2.27994840241969e-05	lincRNA	DOWN	HCMvsC	lncRNA expression
DEG_1993	ENSG00000285914.1	-1.6721534566878	0.00450809647794701	0.0459309762365914	lincRNA	DOWN	HCMvsC	lncRNA expression
DEG_1994	ENSG00000286021.1	-3.87986305683824	0.00105217577863423	0.0154557471172193	lincRNA	DOWN	HCMvsC	lncRNA expression
DEG_1995	ENSG00000286118.1	-2.17902018266172	1.68348079113821e-10	2.36940133673685e-08	antisense	DOWN	HCMvsC	lncRNA expression
DEG_1996	ENSG00000286272.1	-2.26283105739531	1.35250970342189e-07	9.03534620600302e-06	lincRNA	DOWN	HCMvsC	lncRNA expression
DEG_1997	ENSG00000002933.9	NA	NA	NA	protein_coding	UP	HCM_FvsC	Gene Co-expression
DEG_1998	ENSG00000005022.6	NA	NA	NA	protein_coding	UP	HCM_FvsC	Gene Co-expression
[truncated: 818 more rows]
