# Supplementary material for: Generic and queryable data integration schema for transcriptomics and epigenomics studies
Source: Comput Struct Biotechnol J. 2024 Nov 19;23:4232–41. doi: 10.1016/j.csbj.2024.11.022 (PMC11629147; doi:10.1016/j.csbj.2024.11.022)
Supplement: MMC 4 — Final tables for HCM dataset integration. [file mmc4.zip › S8-HCM_DMRs.tsv]

Differential Methylated Regions	chr	start	end	methylation	measured_in@Contrast
DiffMeth_0	chr1	1001400	1001700	Hypermethylation	HCMvsC
DiffMeth_1	chr1	6837000	6837300	Hypermethylation	HCMvsC
DiffMeth_2	chr1	9237900	9238200	Hypermethylation	HCMvsC
DiffMeth_3	chr1	9532500	9532800	Hypermethylation	HCMvsC
DiffMeth_4	chr1	9951000	9951300	Hypermethylation	HCMvsC
DiffMeth_5	chr1	10027500	10027800	Hypermethylation	HCMvsC
DiffMeth_6	chr1	10743900	10744200	Hypermethylation	HCMvsC
DiffMeth_7	chr1	11315700	11316000	Hypermethylation	HCMvsC
DiffMeth_8	chr1	13911600	13911900	Hypermethylation	HCMvsC
DiffMeth_9	chr1	16155300	16155600	Hypermethylation	HCMvsC
DiffMeth_10	chr1	16341000	16342200	Hypermethylation	HCMvsC
DiffMeth_11	chr1	18887400	18887700	Hypermethylation	HCMvsC
DiffMeth_12	chr1	20785800	20786100	Hypermethylation	HCMvsC
DiffMeth_13	chr1	22507200	22507500	Hypermethylation	HCMvsC
DiffMeth_14	chr1	24534000	24534300	Hypermethylation	HCMvsC
DiffMeth_15	chr1	29357100	29357400	Hypermethylation	HCMvsC
DiffMeth_16	chr1	29682300	29682600	Hypermethylation	HCMvsC
DiffMeth_17	chr1	29720700	29721000	Hypermethylation	HCMvsC
DiffMeth_18	chr1	29754900	29755200	Hypermethylation	HCMvsC
DiffMeth_19	chr1	31676400	31676700	Hypermethylation	HCMvsC
DiffMeth_20	chr1	33847200	33847500	Hypermethylation	HCMvsC
DiffMeth_21	chr1	35050200	35050500	Hypermethylation	HCMvsC
DiffMeth_22	chr1	35730000	35730300	Hypermethylation	HCMvsC
DiffMeth_23	chr1	37454100	37454400	Hypermethylation	HCMvsC
DiffMeth_24	chr1	39203100	39203400	Hypermethylation	HCMvsC
DiffMeth_25	chr1	40198800	40199100	Hypermethylation	HCMvsC
DiffMeth_26	chr1	41925300	41925600	Hypermethylation	HCMvsC
DiffMeth_27	chr1	45868800	45869100	Hypermethylation	HCMvsC
DiffMeth_28	chr1	48374700	48375000	Hypermethylation	HCMvsC
DiffMeth_29	chr1	53532000	53532300	Hypermethylation	HCMvsC
DiffMeth_30	chr1	55297500	55297800	Hypermethylation	HCMvsC
DiffMeth_31	chr1	57178200	57178500	Hypermethylation	HCMvsC
DiffMeth_32	chr1	57449400	57449700	Hypermethylation	HCMvsC
DiffMeth_33	chr1	62603400	62603700	Hypermethylation	HCMvsC
DiffMeth_34	chr1	62908500	62908800	Hypermethylation	HCMvsC
DiffMeth_35	chr1	68865900	68866200	Hypermethylation	HCMvsC
DiffMeth_36	chr1	74358900	74359200	Hypermethylation	HCMvsC
DiffMeth_37	chr1	77838900	77839200	Hypermethylation	HCMvsC
DiffMeth_38	chr1	85287000	85287300	Hypermethylation	HCMvsC
DiffMeth_39	chr1	87647400	87647700	Hypermethylation	HCMvsC
DiffMeth_40	chr1	92158500	92158800	Hypermethylation	HCMvsC
DiffMeth_41	chr1	94785000	94785300	Hypermethylation	HCMvsC
DiffMeth_42	chr1	106604700	106605000	Hypermethylation	HCMvsC
DiffMeth_43	chr1	106711800	106712100	Hypermethylation	HCMvsC
DiffMeth_44	chr1	107202000	107202300	Hypermethylation	HCMvsC
DiffMeth_45	chr1	111134700	111135000	Hypermethylation	HCMvsC
DiffMeth_46	chr1	111332100	111332400	Hypermethylation	HCMvsC
DiffMeth_47	chr1	113877600	113877900	Hypermethylation	HCMvsC
DiffMeth_48	chr1	115946400	115946700	Hypermethylation	HCMvsC
DiffMeth_49	chr1	116889600	116889900	Hypermethylation	HCMvsC
DiffMeth_50	chr1	116969700	116970000	Hypermethylation	HCMvsC
DiffMeth_51	chr1	153384900	153385200	Hypermethylation	HCMvsC
DiffMeth_52	chr1	154507500	154507800	Hypermethylation	HCMvsC
DiffMeth_53	chr1	156120900	156121200	Hypermethylation	HCMvsC
DiffMeth_54	chr1	157831500	157831800	Hypermethylation	HCMvsC
DiffMeth_55	chr1	161103600	161103900	Hypermethylation	HCMvsC
DiffMeth_56	chr1	161688300	161688600	Hypermethylation	HCMvsC
DiffMeth_57	chr1	162620100	162620400	Hypermethylation	HCMvsC
DiffMeth_58	chr1	166002300	166002600	Hypermethylation	HCMvsC
DiffMeth_59	chr1	167653500	167653800	Hypermethylation	HCMvsC
DiffMeth_60	chr1	174328200	174328500	Hypermethylation	HCMvsC
DiffMeth_61	chr1	176570100	176570400	Hypermethylation	HCMvsC
DiffMeth_62	chr1	177636300	177636600	Hypermethylation	HCMvsC
DiffMeth_63	chr1	186884700	186885000	Hypermethylation	HCMvsC
DiffMeth_64	chr1	203245500	203245800	Hypermethylation	HCMvsC
DiffMeth_65	chr1	203601300	203601600	Hypermethylation	HCMvsC
DiffMeth_66	chr1	204355800	204356100	Hypermethylation	HCMvsC
DiffMeth_67	chr1	205041300	205041600	Hypermethylation	HCMvsC
DiffMeth_68	chr1	205098000	205098300	Hypermethylation	HCMvsC
DiffMeth_69	chr1	205747800	205748100	Hypermethylation	HCMvsC
DiffMeth_70	chr1	207230100	207230400	Hypermethylation	HCMvsC
DiffMeth_71	chr1	211240200	211240500	Hypermethylation	HCMvsC
DiffMeth_72	chr1	211511400	211511700	Hypermethylation	HCMvsC
DiffMeth_73	chr1	211822200	211822500	Hypermethylation	HCMvsC
DiffMeth_74	chr1	212391300	212391600	Hypermethylation	HCMvsC
DiffMeth_75	chr1	215024100	215024400	Hypermethylation	HCMvsC
DiffMeth_76	chr1	217054800	217055100	Hypermethylation	HCMvsC
DiffMeth_77	chr1	217596600	217596900	Hypermethylation	HCMvsC
DiffMeth_78	chr1	217823700	217824000	Hypermethylation	HCMvsC
DiffMeth_79	chr1	218111100	218111400	Hypermethylation	HCMvsC
DiffMeth_80	chr1	218123400	218123700	Hypermethylation	HCMvsC
DiffMeth_81	chr1	222606000	222606300	Hypermethylation	HCMvsC
DiffMeth_82	chr1	222660000	222660300	Hypermethylation	HCMvsC
DiffMeth_83	chr1	223506900	223507200	Hypermethylation	HCMvsC
DiffMeth_84	chr1	226281300	226281600	Hypermethylation	HCMvsC
DiffMeth_85	chr1	226899600	226899900	Hypermethylation	HCMvsC
DiffMeth_86	chr1	229566900	229568700	Hypermethylation	HCMvsC
DiffMeth_87	chr1	230406900	230407200	Hypermethylation	HCMvsC
DiffMeth_88	chr1	234168600	234168900	Hypermethylation	HCMvsC
DiffMeth_89	chr1	236080500	236080800	Hypermethylation	HCMvsC
DiffMeth_90	chr1	237975000	237975300	Hypermethylation	HCMvsC
DiffMeth_91	chr1	238139400	238139700	Hypermethylation	HCMvsC
DiffMeth_92	chr1	239020500	239020800	Hypermethylation	HCMvsC
DiffMeth_93	chr1	239329500	239329800	Hypermethylation	HCMvsC
DiffMeth_94	chr1	241381500	241381800	Hypermethylation	HCMvsC
DiffMeth_95	chr1	242118900	242119200	Hypermethylation	HCMvsC
DiffMeth_96	chr1	242882400	242882700	Hypermethylation	HCMvsC
DiffMeth_97	chr1	243056700	243057000	Hypermethylation	HCMvsC
DiffMeth_98	chr1	244281300	244281600	Hypermethylation	HCMvsC
DiffMeth_99	chr1	244411500	244411800	Hypermethylation	HCMvsC
DiffMeth_100	chr1	244421700	244422000	Hypermethylation	HCMvsC
DiffMeth_101	chr1	244869000	244869300	Hypermethylation	HCMvsC
DiffMeth_102	chr1	246121500	246121800	Hypermethylation	HCMvsC
DiffMeth_103	chr1	246576600	246576900	Hypermethylation	HCMvsC
DiffMeth_104	chr1	247255200	247255500	Hypermethylation	HCMvsC
DiffMeth_105	chr1	247466400	247466700	Hypermethylation	HCMvsC
DiffMeth_106	chr1	248843700	248844000	Hypermethylation	HCMvsC
DiffMeth_107	chr2	2973900	2974200	Hypermethylation	HCMvsC
DiffMeth_108	chr2	3058200	3058500	Hypermethylation	HCMvsC
DiffMeth_109	chr2	5732100	5732400	Hypermethylation	HCMvsC
DiffMeth_110	chr2	6352800	6353100	Hypermethylation	HCMvsC
DiffMeth_111	chr2	7451100	7451400	Hypermethylation	HCMvsC
DiffMeth_112	chr2	7925700	7926000	Hypermethylation	HCMvsC
DiffMeth_113	chr2	9790800	9791100	Hypermethylation	HCMvsC
DiffMeth_114	chr2	10509900	10510200	Hypermethylation	HCMvsC
DiffMeth_115	chr2	10938900	10939200	Hypermethylation	HCMvsC
DiffMeth_116	chr2	10983000	10983300	Hypermethylation	HCMvsC
DiffMeth_117	chr2	14375100	14375400	Hypermethylation	HCMvsC
DiffMeth_118	chr2	14737800	14738100	Hypermethylation	HCMvsC
DiffMeth_119	chr2	16267500	16267800	Hypermethylation	HCMvsC
DiffMeth_120	chr2	18055200	18055500	Hypermethylation	HCMvsC
DiffMeth_121	chr2	19743000	19743300	Hypermethylation	HCMvsC
DiffMeth_122	chr2	22207800	22208100	Hypermethylation	HCMvsC
DiffMeth_123	chr2	22376100	22376400	Hypermethylation	HCMvsC
DiffMeth_124	chr2	25557600	25557900	Hypermethylation	HCMvsC
DiffMeth_125	chr2	26719800	26720100	Hypermethylation	HCMvsC
DiffMeth_126	chr2	28829700	28830000	Hypermethylation	HCMvsC
DiffMeth_127	chr2	29302500	29302800	Hypermethylation	HCMvsC
DiffMeth_128	chr2	34242600	34242900	Hypermethylation	HCMvsC
DiffMeth_129	chr2	34691700	34692000	Hypermethylation	HCMvsC
DiffMeth_130	chr2	34950600	34950900	Hypermethylation	HCMvsC
DiffMeth_131	chr2	36071700	36072000	Hypermethylation	HCMvsC
DiffMeth_132	chr2	39957300	39957600	Hypermethylation	HCMvsC
DiffMeth_133	chr2	40341600	40341900	Hypermethylation	HCMvsC
DiffMeth_134	chr2	41091000	41091300	Hypermethylation	HCMvsC
DiffMeth_135	chr2	42949500	42949800	Hypermethylation	HCMvsC
DiffMeth_136	chr2	43875300	43875600	Hypermethylation	HCMvsC
DiffMeth_137	chr2	45297300	45297600	Hypermethylation	HCMvsC
DiffMeth_138	chr2	46069200	46069500	Hypermethylation	HCMvsC
DiffMeth_139	chr2	46136100	46136400	Hypermethylation	HCMvsC
DiffMeth_140	chr2	48372900	48373200	Hypermethylation	HCMvsC
DiffMeth_141	chr2	52647600	52647900	Hypermethylation	HCMvsC
DiffMeth_142	chr2	54611700	54612000	Hypermethylation	HCMvsC
DiffMeth_143	chr2	59604600	59604900	Hypermethylation	HCMvsC
DiffMeth_144	chr2	72023100	72023400	Hypermethylation	HCMvsC
DiffMeth_145	chr2	72102000	72102300	Hypermethylation	HCMvsC
DiffMeth_146	chr2	77640300	77640600	Hypermethylation	HCMvsC
DiffMeth_147	chr2	78657000	78657300	Hypermethylation	HCMvsC
DiffMeth_148	chr2	80726700	80727000	Hypermethylation	HCMvsC
DiffMeth_149	chr2	80798700	80799000	Hypermethylation	HCMvsC
DiffMeth_150	chr2	85939800	85940100	Hypermethylation	HCMvsC
DiffMeth_151	chr2	90250500	90250800	Hypermethylation	HCMvsC
DiffMeth_152	chr2	100956000	100956300	Hypermethylation	HCMvsC
DiffMeth_153	chr2	101851200	101851500	Hypermethylation	HCMvsC
DiffMeth_154	chr2	105829200	105829500	Hypermethylation	HCMvsC
DiffMeth_155	chr2	106066500	106066800	Hypermethylation	HCMvsC
DiffMeth_156	chr2	107532300	107532600	Hypermethylation	HCMvsC
DiffMeth_157	chr2	112437900	112438200	Hypermethylation	HCMvsC
DiffMeth_158	chr2	115539300	115539600	Hypermethylation	HCMvsC
DiffMeth_159	chr2	115909200	115909500	Hypermethylation	HCMvsC
DiffMeth_160	chr2	119077200	119077500	Hypermethylation	HCMvsC
DiffMeth_161	chr2	121461600	121461900	Hypermethylation	HCMvsC
DiffMeth_162	chr2	122282100	122282400	Hypermethylation	HCMvsC
DiffMeth_163	chr2	122323500	122323800	Hypermethylation	HCMvsC
DiffMeth_164	chr2	122819100	122819400	Hypermethylation	HCMvsC
DiffMeth_165	chr2	122988900	122989200	Hypermethylation	HCMvsC
DiffMeth_166	chr2	129104400	129104700	Hypermethylation	HCMvsC
DiffMeth_167	chr2	130269300	130269600	Hypermethylation	HCMvsC
DiffMeth_168	chr2	134461500	134461800	Hypermethylation	HCMvsC
DiffMeth_169	chr2	136223400	136223700	Hypermethylation	HCMvsC
DiffMeth_170	chr2	136947000	136947300	Hypermethylation	HCMvsC
DiffMeth_171	chr2	138849000	138849300	Hypermethylation	HCMvsC
DiffMeth_172	chr2	141320400	141320700	Hypermethylation	HCMvsC
DiffMeth_173	chr2	142565400	142565700	Hypermethylation	HCMvsC
DiffMeth_174	chr2	143477400	143477700	Hypermethylation	HCMvsC
DiffMeth_175	chr2	144573300	144573600	Hypermethylation	HCMvsC
DiffMeth_176	chr2	146001300	146001600	Hypermethylation	HCMvsC
DiffMeth_177	chr2	148388400	148388700	Hypermethylation	HCMvsC
DiffMeth_178	chr2	149930700	149931000	Hypermethylation	HCMvsC
DiffMeth_179	chr2	150036000	150036300	Hypermethylation	HCMvsC
DiffMeth_180	chr2	150323400	150323700	Hypermethylation	HCMvsC
DiffMeth_181	chr2	150507300	150507600	Hypermethylation	HCMvsC
DiffMeth_182	chr2	153798000	153798300	Hypermethylation	HCMvsC
DiffMeth_183	chr2	157174200	157174500	Hypermethylation	HCMvsC
DiffMeth_184	chr2	159621900	159622200	Hypermethylation	HCMvsC
DiffMeth_185	chr2	160065000	160065300	Hypermethylation	HCMvsC
DiffMeth_186	chr2	161118300	161118600	Hypermethylation	HCMvsC
DiffMeth_187	chr2	168105600	168105900	Hypermethylation	HCMvsC
DiffMeth_188	chr2	170305800	170306100	Hypermethylation	HCMvsC
DiffMeth_189	chr2	170638800	170639100	Hypermethylation	HCMvsC
DiffMeth_190	chr2	171243300	171243600	Hypermethylation	HCMvsC
DiffMeth_191	chr2	173205900	173206200	Hypermethylation	HCMvsC
DiffMeth_192	chr2	173303700	173304000	Hypermethylation	HCMvsC
DiffMeth_193	chr2	175977900	175978200	Hypermethylation	HCMvsC
DiffMeth_194	chr2	179410200	179410500	Hypermethylation	HCMvsC
DiffMeth_195	chr2	179424000	179424300	Hypermethylation	HCMvsC
DiffMeth_196	chr2	179425500	179425800	Hypermethylation	HCMvsC
DiffMeth_197	chr2	179436300	179436600	Hypermethylation	HCMvsC
DiffMeth_198	chr2	179451900	179452200	Hypermethylation	HCMvsC
DiffMeth_199	chr2	179453400	179453700	Hypermethylation	HCMvsC
DiffMeth_200	chr2	179485800	179486100	Hypermethylation	HCMvsC
DiffMeth_201	chr2	179575500	179575800	Hypermethylation	HCMvsC
DiffMeth_202	chr2	179577000	179577300	Hypermethylation	HCMvsC
DiffMeth_203	chr2	179588100	179588400	Hypermethylation	HCMvsC
DiffMeth_204	chr2	179604600	179605200	Hypermethylation	HCMvsC
DiffMeth_205	chr2	179640000	179640300	Hypermethylation	HCMvsC
DiffMeth_206	chr2	179641200	179641500	Hypermethylation	HCMvsC
DiffMeth_207	chr2	179650500	179650800	Hypermethylation	HCMvsC
DiffMeth_208	chr2	179659800	179660100	Hypermethylation	HCMvsC
DiffMeth_209	chr2	179666700	179667000	Hypermethylation	HCMvsC
DiffMeth_210	chr2	182067300	182067600	Hypermethylation	HCMvsC
DiffMeth_211	chr2	184357200	184357500	Hypermethylation	HCMvsC
DiffMeth_212	chr2	191081400	191081700	Hypermethylation	HCMvsC
DiffMeth_213	chr2	193462800	193463100	Hypermethylation	HCMvsC
DiffMeth_214	chr2	194726700	194727000	Hypermethylation	HCMvsC
DiffMeth_215	chr2	197770200	197770500	Hypermethylation	HCMvsC
DiffMeth_216	chr2	198868200	198868500	Hypermethylation	HCMvsC
DiffMeth_217	chr2	207687900	207688200	Hypermethylation	HCMvsC
DiffMeth_218	chr2	209871000	209871300	Hypermethylation	HCMvsC
DiffMeth_219	chr2	217305900	217306200	Hypermethylation	HCMvsC
DiffMeth_220	chr2	218278200	218278500	Hypermethylation	HCMvsC
DiffMeth_221	chr2	219089400	219089700	Hypermethylation	HCMvsC
DiffMeth_222	chr2	220283100	220283700	Hypermethylation	HCMvsC
DiffMeth_223	chr2	220286100	220286400	Hypermethylation	HCMvsC
DiffMeth_224	chr2	220290600	220290900	Hypermethylation	HCMvsC
DiffMeth_225	chr2	220886100	220886400	Hypermethylation	HCMvsC
DiffMeth_226	chr2	221403900	221404200	Hypermethylation	HCMvsC
DiffMeth_227	chr2	223400700	223401000	Hypermethylation	HCMvsC
DiffMeth_228	chr2	224608200	224608500	Hypermethylation	HCMvsC
DiffMeth_229	chr2	227915100	227915400	Hypermethylation	HCMvsC
DiffMeth_230	chr2	228639000	228639300	Hypermethylation	HCMvsC
DiffMeth_231	chr2	229528500	229528800	Hypermethylation	HCMvsC
DiffMeth_232	chr2	230247600	230247900	Hypermethylation	HCMvsC
DiffMeth_233	chr2	231421500	231421800	Hypermethylation	HCMvsC
DiffMeth_234	chr2	235051500	235051800	Hypermethylation	HCMvsC
DiffMeth_235	chr2	235361700	235362000	Hypermethylation	HCMvsC
DiffMeth_236	chr2	239862300	239862600	Hypermethylation	HCMvsC
DiffMeth_237	chr2	240043500	240043800	Hypermethylation	HCMvsC
DiffMeth_238	chr2	241029900	241030200	Hypermethylation	HCMvsC
DiffMeth_239	chr2	241639800	241640100	Hypermethylation	HCMvsC
DiffMeth_240	chr2	242939700	242940000	Hypermethylation	HCMvsC
DiffMeth_241	chr3	828300	828600	Hypermethylation	HCMvsC
DiffMeth_242	chr3	3150300	3150600	Hypermethylation	HCMvsC
DiffMeth_243	chr3	6175200	6175500	Hypermethylation	HCMvsC
DiffMeth_244	chr3	6451200	6451500	Hypermethylation	HCMvsC
DiffMeth_245	chr3	6473400	6473700	Hypermethylation	HCMvsC
DiffMeth_246	chr3	7979100	7979400	Hypermethylation	HCMvsC
DiffMeth_247	chr3	8145900	8146200	Hypermethylation	HCMvsC
DiffMeth_248	chr3	8328000	8328300	Hypermethylation	HCMvsC
DiffMeth_249	chr3	10791600	10791900	Hypermethylation	HCMvsC
DiffMeth_250	chr3	11022300	11022600	Hypermethylation	HCMvsC
DiffMeth_251	chr3	11087100	11087400	Hypermethylation	HCMvsC
DiffMeth_252	chr3	12207000	12207300	Hypermethylation	HCMvsC
DiffMeth_253	chr3	14517900	14518200	Hypermethylation	HCMvsC
DiffMeth_254	chr3	14601600	14601900	Hypermethylation	HCMvsC
DiffMeth_255	chr3	18799500	18799800	Hypermethylation	HCMvsC
DiffMeth_256	chr3	19542000	19542300	Hypermethylation	HCMvsC
DiffMeth_257	chr3	20121300	20121600	Hypermethylation	HCMvsC
DiffMeth_258	chr3	24652200	24652500	Hypermethylation	HCMvsC
DiffMeth_259	chr3	25481100	25481400	Hypermethylation	HCMvsC
DiffMeth_260	chr3	26636700	26637000	Hypermethylation	HCMvsC
DiffMeth_261	chr3	26925000	26925300	Hypermethylation	HCMvsC
DiffMeth_262	chr3	30472800	30473100	Hypermethylation	HCMvsC
DiffMeth_263	chr3	39032100	39032400	Hypermethylation	HCMvsC
DiffMeth_264	chr3	43259100	43259400	Hypermethylation	HCMvsC
DiffMeth_265	chr3	44381100	44381400	Hypermethylation	HCMvsC
DiffMeth_266	chr3	45087300	45087600	Hypermethylation	HCMvsC
DiffMeth_267	chr3	46154100	46154400	Hypermethylation	HCMvsC
DiffMeth_268	chr3	46504200	46504500	Hypermethylation	HCMvsC
DiffMeth_269	chr3	46899300	46899600	Hypermethylation	HCMvsC
DiffMeth_270	chr3	47356800	47357100	Hypermethylation	HCMvsC
DiffMeth_271	chr3	53793600	53793900	Hypermethylation	HCMvsC
DiffMeth_272	chr3	54401700	54402000	Hypermethylation	HCMvsC
DiffMeth_273	chr3	57010800	57011100	Hypermethylation	HCMvsC
DiffMeth_274	chr3	57087000	57087300	Hypermethylation	HCMvsC
DiffMeth_275	chr3	57392700	57393000	Hypermethylation	HCMvsC
DiffMeth_276	chr3	58917000	58917300	Hypermethylation	HCMvsC
DiffMeth_277	chr3	59619900	59620200	Hypermethylation	HCMvsC
DiffMeth_278	chr3	60410700	60411000	Hypermethylation	HCMvsC
DiffMeth_279	chr3	63342600	63342900	Hypermethylation	HCMvsC
DiffMeth_280	chr3	65153100	65153400	Hypermethylation	HCMvsC
DiffMeth_281	chr3	69985500	69985800	Hypermethylation	HCMvsC
DiffMeth_282	chr3	70206300	70206600	Hypermethylation	HCMvsC
DiffMeth_283	chr3	72030600	72030900	Hypermethylation	HCMvsC
DiffMeth_284	chr3	73558200	73558500	Hypermethylation	HCMvsC
DiffMeth_285	chr3	73586700	73587000	Hypermethylation	HCMvsC
DiffMeth_286	chr3	76188900	76189200	Hypermethylation	HCMvsC
DiffMeth_287	chr3	79275600	79275900	Hypermethylation	HCMvsC
DiffMeth_288	chr3	83141400	83141700	Hypermethylation	HCMvsC
DiffMeth_289	chr3	89935200	89935500	Hypermethylation	HCMvsC
DiffMeth_290	chr3	95176200	95176500	Hypermethylation	HCMvsC
DiffMeth_291	chr3	96099600	96099900	Hypermethylation	HCMvsC
DiffMeth_292	chr3	100299300	100299600	Hypermethylation	HCMvsC
DiffMeth_293	chr3	106150500	106150800	Hypermethylation	HCMvsC
DiffMeth_294	chr3	118907400	118907700	Hypermethylation	HCMvsC
DiffMeth_295	chr3	122337600	122337900	Hypermethylation	HCMvsC
DiffMeth_296	chr3	124486200	124486500	Hypermethylation	HCMvsC
DiffMeth_297	chr3	127031400	127031700	Hypermethylation	HCMvsC
DiffMeth_298	chr3	127459200	127459500	Hypermethylation	HCMvsC
DiffMeth_299	chr3	128171400	128171700	Hypermethylation	HCMvsC
DiffMeth_300	chr3	129321000	129321300	Hypermethylation	HCMvsC
DiffMeth_301	chr3	129435300	129435600	Hypermethylation	HCMvsC
DiffMeth_302	chr3	131643000	131643300	Hypermethylation	HCMvsC
DiffMeth_303	chr3	132272700	132273000	Hypermethylation	HCMvsC
DiffMeth_304	chr3	134374500	134374800	Hypermethylation	HCMvsC
DiffMeth_305	chr3	147648000	147648300	Hypermethylation	HCMvsC
DiffMeth_306	chr3	148477800	148478100	Hypermethylation	HCMvsC
DiffMeth_307	chr3	150741300	150741600	Hypermethylation	HCMvsC
DiffMeth_308	chr3	150770100	150770400	Hypermethylation	HCMvsC
DiffMeth_309	chr3	152690100	152690400	Hypermethylation	HCMvsC
DiffMeth_310	chr3	156113700	156114000	Hypermethylation	HCMvsC
DiffMeth_311	chr3	158597400	158597700	Hypermethylation	HCMvsC
DiffMeth_312	chr3	170939100	170939400	Hypermethylation	HCMvsC
DiffMeth_313	chr3	172389900	172390200	Hypermethylation	HCMvsC
DiffMeth_314	chr3	175898400	175898700	Hypermethylation	HCMvsC
DiffMeth_315	chr3	177043200	177043500	Hypermethylation	HCMvsC
DiffMeth_316	chr3	178696200	178696500	Hypermethylation	HCMvsC
DiffMeth_317	chr3	182391000	182391300	Hypermethylation	HCMvsC
DiffMeth_318	chr3	182685600	182685900	Hypermethylation	HCMvsC
DiffMeth_319	chr3	182814600	182814900	Hypermethylation	HCMvsC
DiffMeth_320	chr3	183038400	183038700	Hypermethylation	HCMvsC
DiffMeth_321	chr3	184898100	184898400	Hypermethylation	HCMvsC
DiffMeth_322	chr3	197393400	197393700	Hypermethylation	HCMvsC
DiffMeth_323	chr4	770400	770700	Hypermethylation	HCMvsC
DiffMeth_324	chr4	2779800	2780100	Hypermethylation	HCMvsC
DiffMeth_325	chr4	3006600	3006900	Hypermethylation	HCMvsC
DiffMeth_326	chr4	4392900	4393200	Hypermethylation	HCMvsC
DiffMeth_327	chr4	4762500	4762800	Hypermethylation	HCMvsC
DiffMeth_328	chr4	5825100	5825400	Hypermethylation	HCMvsC
DiffMeth_329	chr4	6700200	6700500	Hypermethylation	HCMvsC
DiffMeth_330	chr4	7287600	7287900	Hypermethylation	HCMvsC
DiffMeth_331	chr4	9947400	9947700	Hypermethylation	HCMvsC
DiffMeth_332	chr4	11896200	11896500	Hypermethylation	HCMvsC
DiffMeth_333	chr4	12937800	12938100	Hypermethylation	HCMvsC
DiffMeth_334	chr4	13130700	13131000	Hypermethylation	HCMvsC
DiffMeth_335	chr4	14157900	14158200	Hypermethylation	HCMvsC
DiffMeth_336	chr4	18757800	18758100	Hypermethylation	HCMvsC
DiffMeth_337	chr4	19053600	19053900	Hypermethylation	HCMvsC
DiffMeth_338	chr4	20103600	20103900	Hypermethylation	HCMvsC
DiffMeth_339	chr4	25578000	25578300	Hypermethylation	HCMvsC
DiffMeth_340	chr4	25586700	25587000	Hypermethylation	HCMvsC
DiffMeth_341	chr4	29786100	29786400	Hypermethylation	HCMvsC
DiffMeth_342	chr4	30884700	30885000	Hypermethylation	HCMvsC
DiffMeth_343	chr4	32943300	32943600	Hypermethylation	HCMvsC
DiffMeth_344	chr4	38688000	38688300	Hypermethylation	HCMvsC
DiffMeth_345	chr4	42049500	42049800	Hypermethylation	HCMvsC
DiffMeth_346	chr4	42398400	42398700	Hypermethylation	HCMvsC
DiffMeth_347	chr4	45796200	45796500	Hypermethylation	HCMvsC
DiffMeth_348	chr4	48469800	48470100	Hypermethylation	HCMvsC
DiffMeth_349	chr4	53449200	53449500	Hypermethylation	HCMvsC
DiffMeth_350	chr4	55415100	55415400	Hypermethylation	HCMvsC
DiffMeth_351	chr4	56047500	56047800	Hypermethylation	HCMvsC
DiffMeth_352	chr4	56475900	56476200	Hypermethylation	HCMvsC
DiffMeth_353	chr4	57329100	57329400	Hypermethylation	HCMvsC
DiffMeth_354	chr4	60034800	60035100	Hypermethylation	HCMvsC
DiffMeth_355	chr4	60330600	60330900	Hypermethylation	HCMvsC
DiffMeth_356	chr4	60396000	60396300	Hypermethylation	HCMvsC
DiffMeth_357	chr4	62817000	62817300	Hypermethylation	HCMvsC
DiffMeth_358	chr4	64964400	64964700	Hypermethylation	HCMvsC
DiffMeth_359	chr4	66276000	66276300	Hypermethylation	HCMvsC
DiffMeth_360	chr4	69753300	69753600	Hypermethylation	HCMvsC
DiffMeth_361	chr4	70075200	70075500	Hypermethylation	HCMvsC
DiffMeth_362	chr4	72244200	72244500	Hypermethylation	HCMvsC
DiffMeth_363	chr4	77459100	77459400	Hypermethylation	HCMvsC
DiffMeth_364	chr4	84953700	84954000	Hypermethylation	HCMvsC
DiffMeth_365	chr4	88547100	88547400	Hypermethylation	HCMvsC
DiffMeth_366	chr4	90944400	90944700	Hypermethylation	HCMvsC
DiffMeth_367	chr4	91978500	91978800	Hypermethylation	HCMvsC
DiffMeth_368	chr4	96273300	96273600	Hypermethylation	HCMvsC
DiffMeth_369	chr4	98000400	98000700	Hypermethylation	HCMvsC
DiffMeth_370	chr4	102341400	102341700	Hypermethylation	HCMvsC
DiffMeth_371	chr4	106631400	106631700	Hypermethylation	HCMvsC
DiffMeth_372	chr4	107331600	107331900	Hypermethylation	HCMvsC
DiffMeth_373	chr4	111401700	111402000	Hypermethylation	HCMvsC
DiffMeth_374	chr4	114306900	114307200	Hypermethylation	HCMvsC
DiffMeth_375	chr4	114601800	114602100	Hypermethylation	HCMvsC
DiffMeth_376	chr4	116405700	116406000	Hypermethylation	HCMvsC
DiffMeth_377	chr4	122291400	122291700	Hypermethylation	HCMvsC
DiffMeth_378	chr4	123787800	123788100	Hypermethylation	HCMvsC
DiffMeth_379	chr4	133040100	133040400	Hypermethylation	HCMvsC
DiffMeth_380	chr4	135938400	135938700	Hypermethylation	HCMvsC
DiffMeth_381	chr4	136091400	136091700	Hypermethylation	HCMvsC
DiffMeth_382	chr4	139266000	139266300	Hypermethylation	HCMvsC
DiffMeth_383	chr4	141938100	141938400	Hypermethylation	HCMvsC
DiffMeth_384	chr4	144034500	144034800	Hypermethylation	HCMvsC
DiffMeth_385	chr4	144735600	144735900	Hypermethylation	HCMvsC
DiffMeth_386	chr4	147579900	147580200	Hypermethylation	HCMvsC
DiffMeth_387	chr4	147795900	147796200	Hypermethylation	HCMvsC
DiffMeth_388	chr4	148022400	148022700	Hypermethylation	HCMvsC
DiffMeth_389	chr4	148181700	148182000	Hypermethylation	HCMvsC
DiffMeth_390	chr4	148512600	148512900	Hypermethylation	HCMvsC
DiffMeth_391	chr4	154371300	154371600	Hypermethylation	HCMvsC
DiffMeth_392	chr4	156552900	156553200	Hypermethylation	HCMvsC
DiffMeth_393	chr4	156732900	156733200	Hypermethylation	HCMvsC
DiffMeth_394	chr4	157444800	157445100	Hypermethylation	HCMvsC
DiffMeth_395	chr4	160194900	160195200	Hypermethylation	HCMvsC
DiffMeth_396	chr4	162173700	162174000	Hypermethylation	HCMvsC
DiffMeth_397	chr4	164356500	164356800	Hypermethylation	HCMvsC
DiffMeth_398	chr4	174785400	174785700	Hypermethylation	HCMvsC
DiffMeth_399	chr4	176502600	176502900	Hypermethylation	HCMvsC
DiffMeth_400	chr4	178711500	178711800	Hypermethylation	HCMvsC
DiffMeth_401	chr4	180002400	180002700	Hypermethylation	HCMvsC
DiffMeth_402	chr4	181377300	181377600	Hypermethylation	HCMvsC
DiffMeth_403	chr4	185660100	185660400	Hypermethylation	HCMvsC
DiffMeth_404	chr4	185766600	185766900	Hypermethylation	HCMvsC
DiffMeth_405	chr4	185851800	185852100	Hypermethylation	HCMvsC
DiffMeth_406	chr4	186064500	186064800	Hypermethylation	HCMvsC
DiffMeth_407	chr4	186066000	186066300	Hypermethylation	HCMvsC
DiffMeth_408	chr4	186390900	186391200	Hypermethylation	HCMvsC
DiffMeth_409	chr4	186732900	186733200	Hypermethylation	HCMvsC
DiffMeth_410	chr4	187893900	187894200	Hypermethylation	HCMvsC
DiffMeth_411	chr4	188462700	188463000	Hypermethylation	HCMvsC
DiffMeth_412	chr5	1687800	1688100	Hypermethylation	HCMvsC
DiffMeth_413	chr5	4231200	4231500	Hypermethylation	HCMvsC
DiffMeth_414	chr5	4288800	4289100	Hypermethylation	HCMvsC
DiffMeth_415	chr5	4727100	4727400	Hypermethylation	HCMvsC
DiffMeth_416	chr5	7328400	7328700	Hypermethylation	HCMvsC
DiffMeth_417	chr5	7796400	7796700	Hypermethylation	HCMvsC
DiffMeth_418	chr5	9976800	9977100	Hypermethylation	HCMvsC
DiffMeth_419	chr5	12119700	12120000	Hypermethylation	HCMvsC
DiffMeth_420	chr5	13367100	13367400	Hypermethylation	HCMvsC
DiffMeth_421	chr5	16223100	16223400	Hypermethylation	HCMvsC
DiffMeth_422	chr5	16567800	16568100	Hypermethylation	HCMvsC
DiffMeth_423	chr5	24732300	24732600	Hypermethylation	HCMvsC
DiffMeth_424	chr5	27486600	27486900	Hypermethylation	HCMvsC
DiffMeth_425	chr5	30243000	30243300	Hypermethylation	HCMvsC
DiffMeth_426	chr5	34483800	34484100	Hypermethylation	HCMvsC
DiffMeth_427	chr5	35682900	35683200	Hypermethylation	HCMvsC
DiffMeth_428	chr5	37824000	37824300	Hypermethylation	HCMvsC
DiffMeth_429	chr5	56397000	56397300	Hypermethylation	HCMvsC
DiffMeth_430	chr5	59136000	59136300	Hypermethylation	HCMvsC
DiffMeth_431	chr5	61985700	61986000	Hypermethylation	HCMvsC
DiffMeth_432	chr5	66211500	66211800	Hypermethylation	HCMvsC
DiffMeth_433	chr5	72058200	72058500	Hypermethylation	HCMvsC
DiffMeth_434	chr5	73654800	73655100	Hypermethylation	HCMvsC
DiffMeth_435	chr5	74270700	74271000	Hypermethylation	HCMvsC
DiffMeth_436	chr5	74916600	74916900	Hypermethylation	HCMvsC
DiffMeth_437	chr5	76474200	76474500	Hypermethylation	HCMvsC
DiffMeth_438	chr5	79032300	79032600	Hypermethylation	HCMvsC
DiffMeth_439	chr5	82122300	82122600	Hypermethylation	HCMvsC
DiffMeth_440	chr5	86172300	86172600	Hypermethylation	HCMvsC
DiffMeth_441	chr5	93905400	93905700	Hypermethylation	HCMvsC
DiffMeth_442	chr5	96225000	96225300	Hypermethylation	HCMvsC
DiffMeth_443	chr5	98307300	98307600	Hypermethylation	HCMvsC
DiffMeth_444	chr5	99015000	99015300	Hypermethylation	HCMvsC
DiffMeth_445	chr5	101609700	101610000	Hypermethylation	HCMvsC
DiffMeth_446	chr5	102278700	102279000	Hypermethylation	HCMvsC
DiffMeth_447	chr5	103406400	103406700	Hypermethylation	HCMvsC
DiffMeth_448	chr5	115383600	115383900	Hypermethylation	HCMvsC
DiffMeth_449	chr5	116097900	116098200	Hypermethylation	HCMvsC
DiffMeth_450	chr5	117999600	117999900	Hypermethylation	HCMvsC
DiffMeth_451	chr5	120186000	120186300	Hypermethylation	HCMvsC
DiffMeth_452	chr5	126091500	126091800	Hypermethylation	HCMvsC
DiffMeth_453	chr5	128198700	128199000	Hypermethylation	HCMvsC
DiffMeth_454	chr5	132442800	132443100	Hypermethylation	HCMvsC
DiffMeth_455	chr5	132876900	132877200	Hypermethylation	HCMvsC
DiffMeth_456	chr5	132913200	132913500	Hypermethylation	HCMvsC
DiffMeth_457	chr5	133338000	133338300	Hypermethylation	HCMvsC
DiffMeth_458	chr5	135237900	135238200	Hypermethylation	HCMvsC
DiffMeth_459	chr5	142461600	142461900	Hypermethylation	HCMvsC
DiffMeth_460	chr5	144764400	144764700	Hypermethylation	HCMvsC
DiffMeth_461	chr5	146999700	147000000	Hypermethylation	HCMvsC
DiffMeth_462	chr5	147411600	147411900	Hypermethylation	HCMvsC
DiffMeth_463	chr5	149809200	149809500	Hypermethylation	HCMvsC
DiffMeth_464	chr5	151469400	151469700	Hypermethylation	HCMvsC
DiffMeth_465	chr5	152784300	152784600	Hypermethylation	HCMvsC
DiffMeth_466	chr5	159730800	159731100	Hypermethylation	HCMvsC
DiffMeth_467	chr5	162959700	162960000	Hypermethylation	HCMvsC
DiffMeth_468	chr5	164224500	164224800	Hypermethylation	HCMvsC
DiffMeth_469	chr5	165751500	165751800	Hypermethylation	HCMvsC
DiffMeth_470	chr5	167136600	167136900	Hypermethylation	HCMvsC
DiffMeth_471	chr5	168395400	168395700	Hypermethylation	HCMvsC
DiffMeth_472	chr5	170474100	170474400	Hypermethylation	HCMvsC
DiffMeth_473	chr5	171958200	171958500	Hypermethylation	HCMvsC
DiffMeth_474	chr5	173674500	173674800	Hypermethylation	HCMvsC
DiffMeth_475	chr5	174246300	174246600	Hypermethylation	HCMvsC
DiffMeth_476	chr5	178888500	178888800	Hypermethylation	HCMvsC
DiffMeth_477	chr6	862500	862800	Hypermethylation	HCMvsC
DiffMeth_478	chr6	1826400	1826700	Hypermethylation	HCMvsC
DiffMeth_479	chr6	2730900	2731200	Hypermethylation	HCMvsC
DiffMeth_480	chr6	3741900	3742200	Hypermethylation	HCMvsC
DiffMeth_481	chr6	9995100	9995400	Hypermethylation	HCMvsC
DiffMeth_482	chr6	10248600	10248900	Hypermethylation	HCMvsC
DiffMeth_483	chr6	11336400	11336700	Hypermethylation	HCMvsC
DiffMeth_484	chr6	11834100	11834400	Hypermethylation	HCMvsC
DiffMeth_485	chr6	14176800	14177100	Hypermethylation	HCMvsC
DiffMeth_486	chr6	14456700	14457000	Hypermethylation	HCMvsC
DiffMeth_487	chr6	15222300	15222600	Hypermethylation	HCMvsC
DiffMeth_488	chr6	17977200	17977500	Hypermethylation	HCMvsC
DiffMeth_489	chr6	19811700	19812000	Hypermethylation	HCMvsC
DiffMeth_490	chr6	22272300	22272600	Hypermethylation	HCMvsC
DiffMeth_491	chr6	24227100	24227400	Hypermethylation	HCMvsC
DiffMeth_492	chr6	31462800	31463100	Hypermethylation	HCMvsC
DiffMeth_493	chr6	31821300	31821600	Hypermethylation	HCMvsC
DiffMeth_494	chr6	33222900	33223200	Hypermethylation	HCMvsC
DiffMeth_495	chr6	34873800	34874100	Hypermethylation	HCMvsC
DiffMeth_496	chr6	35167200	35167500	Hypermethylation	HCMvsC
DiffMeth_497	chr6	38016300	38016600	Hypermethylation	HCMvsC
DiffMeth_498	chr6	39093600	39093900	Hypermethylation	HCMvsC
DiffMeth_499	chr6	39375900	39376200	Hypermethylation	HCMvsC
DiffMeth_500	chr6	40614300	40614600	Hypermethylation	HCMvsC
DiffMeth_501	chr6	41725800	41726100	Hypermethylation	HCMvsC
DiffMeth_502	chr6	42150000	42150300	Hypermethylation	HCMvsC
DiffMeth_503	chr6	42335100	42335400	Hypermethylation	HCMvsC
DiffMeth_504	chr6	45944400	45944700	Hypermethylation	HCMvsC
DiffMeth_505	chr6	52484100	52484400	Hypermethylation	HCMvsC
DiffMeth_506	chr6	53516100	53516400	Hypermethylation	HCMvsC
DiffMeth_507	chr6	63700200	63700500	Hypermethylation	HCMvsC
DiffMeth_508	chr6	66219000	66219300	Hypermethylation	HCMvsC
DiffMeth_509	chr6	71643600	71643900	Hypermethylation	HCMvsC
DiffMeth_510	chr6	73524900	73525200	Hypermethylation	HCMvsC
DiffMeth_511	chr6	75847500	75847800	Hypermethylation	HCMvsC
DiffMeth_512	chr6	85562100	85562400	Hypermethylation	HCMvsC
DiffMeth_513	chr6	88679700	88680000	Hypermethylation	HCMvsC
DiffMeth_514	chr6	88716300	88716600	Hypermethylation	HCMvsC
DiffMeth_515	chr6	91609500	91609800	Hypermethylation	HCMvsC
DiffMeth_516	chr6	94443000	94443300	Hypermethylation	HCMvsC
DiffMeth_517	chr6	96321300	96321600	Hypermethylation	HCMvsC
DiffMeth_518	chr6	104785200	104785500	Hypermethylation	HCMvsC
DiffMeth_519	chr6	107486100	107486400	Hypermethylation	HCMvsC
DiffMeth_520	chr6	108350700	108351000	Hypermethylation	HCMvsC
DiffMeth_521	chr6	109206600	109206900	Hypermethylation	HCMvsC
DiffMeth_522	chr6	109758000	109758300	Hypermethylation	HCMvsC
DiffMeth_523	chr6	118127700	118128000	Hypermethylation	HCMvsC
DiffMeth_524	chr6	120792300	120792600	Hypermethylation	HCMvsC
DiffMeth_525	chr6	124501800	124502100	Hypermethylation	HCMvsC
DiffMeth_526	chr6	126702000	126702300	Hypermethylation	HCMvsC
DiffMeth_527	chr6	128824500	128824800	Hypermethylation	HCMvsC
DiffMeth_528	chr6	128967300	128967600	Hypermethylation	HCMvsC
DiffMeth_529	chr6	135177300	135177600	Hypermethylation	HCMvsC
DiffMeth_530	chr6	136198800	136199100	Hypermethylation	HCMvsC
DiffMeth_531	chr6	137052000	137052300	Hypermethylation	HCMvsC
DiffMeth_532	chr6	139021200	139021500	Hypermethylation	HCMvsC
DiffMeth_533	chr6	139070700	139071000	Hypermethylation	HCMvsC
DiffMeth_534	chr6	139824900	139825200	Hypermethylation	HCMvsC
DiffMeth_535	chr6	139858200	139858500	Hypermethylation	HCMvsC
DiffMeth_536	chr6	140120700	140121000	Hypermethylation	HCMvsC
DiffMeth_537	chr6	148747200	148747500	Hypermethylation	HCMvsC
DiffMeth_538	chr6	154368000	154368300	Hypermethylation	HCMvsC
DiffMeth_539	chr6	156938100	156938400	Hypermethylation	HCMvsC
DiffMeth_540	chr6	157336200	157336500	Hypermethylation	HCMvsC
DiffMeth_541	chr6	157466100	157466400	Hypermethylation	HCMvsC
DiffMeth_542	chr6	159810600	159810900	Hypermethylation	HCMvsC
DiffMeth_543	chr6	160102200	160102500	Hypermethylation	HCMvsC
DiffMeth_544	chr6	160653900	160654200	Hypermethylation	HCMvsC
DiffMeth_545	chr6	161077500	161077800	Hypermethylation	HCMvsC
DiffMeth_546	chr6	161760300	161760600	Hypermethylation	HCMvsC
DiffMeth_547	chr6	161897700	161898000	Hypermethylation	HCMvsC
DiffMeth_548	chr6	162466800	162467100	Hypermethylation	HCMvsC
DiffMeth_549	chr6	164931600	164931900	Hypermethylation	HCMvsC
DiffMeth_550	chr6	166616700	166617000	Hypermethylation	HCMvsC
DiffMeth_551	chr6	167673300	167673600	Hypermethylation	HCMvsC
DiffMeth_552	chr6	168393900	168394200	Hypermethylation	HCMvsC
DiffMeth_553	chr6	170576400	170576700	Hypermethylation	HCMvsC
DiffMeth_554	chr7	352200	352500	Hypermethylation	HCMvsC
DiffMeth_555	chr7	1193400	1193700	Hypermethylation	HCMvsC
DiffMeth_556	chr7	1852500	1852800	Hypermethylation	HCMvsC
DiffMeth_557	chr7	3614400	3614700	Hypermethylation	HCMvsC
DiffMeth_558	chr7	4073400	4073700	Hypermethylation	HCMvsC
DiffMeth_559	chr7	12113700	12114000	Hypermethylation	HCMvsC
DiffMeth_560	chr7	21082200	21082500	Hypermethylation	HCMvsC
DiffMeth_561	chr7	21869700	21870000	Hypermethylation	HCMvsC
DiffMeth_562	chr7	23529900	23530200	Hypermethylation	HCMvsC
DiffMeth_563	chr7	24007200	24007500	Hypermethylation	HCMvsC
DiffMeth_564	chr7	24269100	24269400	Hypermethylation	HCMvsC
DiffMeth_565	chr7	24675600	24675900	Hypermethylation	HCMvsC
DiffMeth_566	chr7	25452600	25452900	Hypermethylation	HCMvsC
DiffMeth_567	chr7	25626000	25626300	Hypermethylation	HCMvsC
DiffMeth_568	chr7	27341400	27341700	Hypermethylation	HCMvsC
DiffMeth_569	chr7	28661700	28662000	Hypermethylation	HCMvsC
DiffMeth_570	chr7	32771700	32772000	Hypermethylation	HCMvsC
DiffMeth_571	chr7	34260000	34260300	Hypermethylation	HCMvsC
DiffMeth_572	chr7	34443900	34444200	Hypermethylation	HCMvsC
DiffMeth_573	chr7	36452700	36453000	Hypermethylation	HCMvsC
DiffMeth_574	chr7	37226700	37227000	Hypermethylation	HCMvsC
DiffMeth_575	chr7	39496500	39496800	Hypermethylation	HCMvsC
DiffMeth_576	chr7	41917800	41918100	Hypermethylation	HCMvsC
DiffMeth_577	chr7	42219300	42219600	Hypermethylation	HCMvsC
DiffMeth_578	chr7	42673500	42673800	Hypermethylation	HCMvsC
DiffMeth_579	chr7	43306200	43306500	Hypermethylation	HCMvsC
DiffMeth_580	chr7	43789800	43790100	Hypermethylation	HCMvsC
DiffMeth_581	chr7	44951400	44951700	Hypermethylation	HCMvsC
DiffMeth_582	chr7	45252300	45252600	Hypermethylation	HCMvsC
DiffMeth_583	chr7	46629000	46629300	Hypermethylation	HCMvsC
DiffMeth_584	chr7	47977800	47978100	Hypermethylation	HCMvsC
DiffMeth_585	chr7	47987400	47987700	Hypermethylation	HCMvsC
DiffMeth_586	chr7	48822300	48822600	Hypermethylation	HCMvsC
DiffMeth_587	chr7	50413500	50413800	Hypermethylation	HCMvsC
DiffMeth_588	chr7	52519800	52520100	Hypermethylation	HCMvsC
DiffMeth_589	chr7	55130100	55130400	Hypermethylation	HCMvsC
DiffMeth_590	chr7	61980600	61980900	Hypermethylation	HCMvsC
DiffMeth_591	chr7	63903600	63903900	Hypermethylation	HCMvsC
DiffMeth_592	chr7	64262100	64262400	Hypermethylation	HCMvsC
DiffMeth_593	chr7	70273800	70274100	Hypermethylation	HCMvsC
DiffMeth_594	chr7	71307600	71307900	Hypermethylation	HCMvsC
DiffMeth_595	chr7	71408100	71408400	Hypermethylation	HCMvsC
DiffMeth_596	chr7	71729700	71730000	Hypermethylation	HCMvsC
DiffMeth_597	chr7	75925800	75926100	Hypermethylation	HCMvsC
DiffMeth_598	chr7	75932100	75932400	Hypermethylation	HCMvsC
DiffMeth_599	chr7	90401700	90402000	Hypermethylation	HCMvsC
DiffMeth_600	chr7	95904900	95905200	Hypermethylation	HCMvsC
DiffMeth_601	chr7	95979000	95979300	Hypermethylation	HCMvsC
DiffMeth_602	chr7	98620500	98620800	Hypermethylation	HCMvsC
DiffMeth_603	chr7	100513800	100514100	Hypermethylation	HCMvsC
DiffMeth_604	chr7	101599500	101599800	Hypermethylation	HCMvsC
DiffMeth_605	chr7	102062100	102062400	Hypermethylation	HCMvsC
DiffMeth_606	chr7	104354400	104354700	Hypermethylation	HCMvsC
DiffMeth_607	chr7	104452800	104453100	Hypermethylation	HCMvsC
DiffMeth_608	chr7	107615100	107615400	Hypermethylation	HCMvsC
DiffMeth_609	chr7	113795700	113796000	Hypermethylation	HCMvsC
DiffMeth_610	chr7	114709200	114709500	Hypermethylation	HCMvsC
DiffMeth_611	chr7	115376700	115377000	Hypermethylation	HCMvsC
DiffMeth_612	chr7	121667700	121668000	Hypermethylation	HCMvsC
DiffMeth_613	chr7	128498700	128499000	Hypermethylation	HCMvsC
DiffMeth_614	chr7	132159600	132159900	Hypermethylation	HCMvsC
DiffMeth_615	chr7	132528600	132528900	Hypermethylation	HCMvsC
DiffMeth_616	chr7	134807700	134808000	Hypermethylation	HCMvsC
DiffMeth_617	chr7	136416000	136416300	Hypermethylation	HCMvsC
DiffMeth_618	chr7	136614300	136614600	Hypermethylation	HCMvsC
DiffMeth_619	chr7	136890300	136890600	Hypermethylation	HCMvsC
DiffMeth_620	chr7	139219800	139220100	Hypermethylation	HCMvsC
DiffMeth_621	chr7	139287900	139288200	Hypermethylation	HCMvsC
DiffMeth_622	chr7	141815100	141815400	Hypermethylation	HCMvsC
DiffMeth_623	chr7	143793300	143793600	Hypermethylation	HCMvsC
DiffMeth_624	chr7	144604200	144604500	Hypermethylation	HCMvsC
DiffMeth_625	chr7	145599600	145599900	Hypermethylation	HCMvsC
DiffMeth_626	chr7	147027900	147028200	Hypermethylation	HCMvsC
DiffMeth_627	chr7	147627000	147627300	Hypermethylation	HCMvsC
DiffMeth_628	chr7	149446200	149446500	Hypermethylation	HCMvsC
DiffMeth_629	chr7	154249500	154249800	Hypermethylation	HCMvsC
DiffMeth_630	chr7	158385600	158385900	Hypermethylation	HCMvsC
DiffMeth_631	chr8	97800	98100	Hypermethylation	HCMvsC
DiffMeth_632	chr8	323700	324000	Hypermethylation	HCMvsC
DiffMeth_633	chr8	2122800	2123100	Hypermethylation	HCMvsC
DiffMeth_634	chr8	2256000	2256300	Hypermethylation	HCMvsC
DiffMeth_635	chr8	3139500	3139800	Hypermethylation	HCMvsC
DiffMeth_636	chr8	4921800	4922100	Hypermethylation	HCMvsC
DiffMeth_637	chr8	5469900	5470200	Hypermethylation	HCMvsC
DiffMeth_638	chr8	10585500	10585800	Hypermethylation	HCMvsC
DiffMeth_639	chr8	10647000	10647300	Hypermethylation	HCMvsC
DiffMeth_640	chr8	12647100	12647400	Hypermethylation	HCMvsC
DiffMeth_641	chr8	16655100	16655400	Hypermethylation	HCMvsC
DiffMeth_642	chr8	17486100	17486400	Hypermethylation	HCMvsC
DiffMeth_643	chr8	18156000	18156300	Hypermethylation	HCMvsC
DiffMeth_644	chr8	19477800	19478100	Hypermethylation	HCMvsC
DiffMeth_645	chr8	20507400	20507700	Hypermethylation	HCMvsC
DiffMeth_646	chr8	24841200	24841500	Hypermethylation	HCMvsC
DiffMeth_647	chr8	25105200	25105500	Hypermethylation	HCMvsC
DiffMeth_648	chr8	25847100	25847400	Hypermethylation	HCMvsC
DiffMeth_649	chr8	28446000	28446300	Hypermethylation	HCMvsC
DiffMeth_650	chr8	28461000	28461300	Hypermethylation	HCMvsC
DiffMeth_651	chr8	29652000	29652300	Hypermethylation	HCMvsC
DiffMeth_652	chr8	30149100	30149400	Hypermethylation	HCMvsC
DiffMeth_653	chr8	31889400	31889700	Hypermethylation	HCMvsC
DiffMeth_654	chr8	33096000	33096300	Hypermethylation	HCMvsC
DiffMeth_655	chr8	38341500	38341800	Hypermethylation	HCMvsC
DiffMeth_656	chr8	40627800	40628100	Hypermethylation	HCMvsC
DiffMeth_657	chr8	50439000	50439300	Hypermethylation	HCMvsC
DiffMeth_658	chr8	51165000	51165300	Hypermethylation	HCMvsC
DiffMeth_659	chr8	54306300	54306600	Hypermethylation	HCMvsC
DiffMeth_660	chr8	54419700	54420000	Hypermethylation	HCMvsC
DiffMeth_661	chr8	56408100	56408400	Hypermethylation	HCMvsC
DiffMeth_662	chr8	57401700	57402000	Hypermethylation	HCMvsC
DiffMeth_663	chr8	57649800	57650100	Hypermethylation	HCMvsC
DiffMeth_664	chr8	57969000	57969300	Hypermethylation	HCMvsC
DiffMeth_665	chr8	58290900	58291200	Hypermethylation	HCMvsC
DiffMeth_666	chr8	62068500	62068800	Hypermethylation	HCMvsC
DiffMeth_667	chr8	69783900	69784200	Hypermethylation	HCMvsC
DiffMeth_668	chr8	69802200	69802500	Hypermethylation	HCMvsC
DiffMeth_669	chr8	70980900	70981200	Hypermethylation	HCMvsC
DiffMeth_670	chr8	70997400	70997700	Hypermethylation	HCMvsC
DiffMeth_671	chr8	72696600	72696900	Hypermethylation	HCMvsC
DiffMeth_672	chr8	77404200	77404500	Hypermethylation	HCMvsC
DiffMeth_673	chr8	78754800	78755100	Hypermethylation	HCMvsC
DiffMeth_674	chr8	80361900	80362200	Hypermethylation	HCMvsC
DiffMeth_675	chr8	81052800	81053100	Hypermethylation	HCMvsC
DiffMeth_676	chr8	88708500	88708800	Hypermethylation	HCMvsC
DiffMeth_677	chr8	94171200	94171500	Hypermethylation	HCMvsC
DiffMeth_678	chr8	94944300	94944600	Hypermethylation	HCMvsC
DiffMeth_679	chr8	96774300	96774600	Hypermethylation	HCMvsC
DiffMeth_680	chr8	99273900	99274200	Hypermethylation	HCMvsC
DiffMeth_681	chr8	101223000	101223300	Hypermethylation	HCMvsC
DiffMeth_682	chr8	101519700	101520000	Hypermethylation	HCMvsC
DiffMeth_683	chr8	102303600	102303900	Hypermethylation	HCMvsC
DiffMeth_684	chr8	105615000	105615300	Hypermethylation	HCMvsC
DiffMeth_685	chr8	107773500	107773800	Hypermethylation	HCMvsC
DiffMeth_686	chr8	108518700	108519000	Hypermethylation	HCMvsC
DiffMeth_687	chr8	109608300	109608600	Hypermethylation	HCMvsC
DiffMeth_688	chr8	112183500	112183800	Hypermethylation	HCMvsC
DiffMeth_689	chr8	113278200	113278500	Hypermethylation	HCMvsC
DiffMeth_690	chr8	115352700	115353000	Hypermethylation	HCMvsC
DiffMeth_691	chr8	122063100	122063400	Hypermethylation	HCMvsC
DiffMeth_692	chr8	122384100	122384400	Hypermethylation	HCMvsC
DiffMeth_693	chr8	122781000	122781300	Hypermethylation	HCMvsC
DiffMeth_694	chr8	124514400	124514700	Hypermethylation	HCMvsC
DiffMeth_695	chr8	125034300	125034600	Hypermethylation	HCMvsC
DiffMeth_696	chr8	127879800	127880100	Hypermethylation	HCMvsC
DiffMeth_697	chr8	128796600	128796900	Hypermethylation	HCMvsC
DiffMeth_698	chr8	133054800	133055100	Hypermethylation	HCMvsC
DiffMeth_699	chr8	135979800	135980100	Hypermethylation	HCMvsC
DiffMeth_700	chr8	136184100	136184400	Hypermethylation	HCMvsC
DiffMeth_701	chr8	137759700	137760000	Hypermethylation	HCMvsC
DiffMeth_702	chr8	138216000	138216300	Hypermethylation	HCMvsC
DiffMeth_703	chr8	138425700	138426000	Hypermethylation	HCMvsC
DiffMeth_704	chr8	139152600	139152900	Hypermethylation	HCMvsC
DiffMeth_705	chr8	140711700	140712000	Hypermethylation	HCMvsC
DiffMeth_706	chr8	144218100	144218400	Hypermethylation	HCMvsC
DiffMeth_707	chr8	144759600	144759900	Hypermethylation	HCMvsC
DiffMeth_708	chr8	144980100	144980400	Hypermethylation	HCMvsC
DiffMeth_709	chr9	21600	21900	Hypermethylation	HCMvsC
DiffMeth_710	chr9	1174800	1175100	Hypermethylation	HCMvsC
DiffMeth_711	chr9	1212300	1212600	Hypermethylation	HCMvsC
DiffMeth_712	chr9	3735300	3735600	Hypermethylation	HCMvsC
DiffMeth_713	chr9	4601400	4601700	Hypermethylation	HCMvsC
DiffMeth_714	chr9	4894200	4894500	Hypermethylation	HCMvsC
DiffMeth_715	chr9	5015700	5016000	Hypermethylation	HCMvsC
DiffMeth_716	chr9	7178700	7179000	Hypermethylation	HCMvsC
DiffMeth_717	chr9	7437000	7437300	Hypermethylation	HCMvsC
DiffMeth_718	chr9	10947600	10947900	Hypermethylation	HCMvsC
DiffMeth_719	chr9	18328200	18328500	Hypermethylation	HCMvsC
DiffMeth_720	chr9	18942900	18943200	Hypermethylation	HCMvsC
DiffMeth_721	chr9	21142800	21143100	Hypermethylation	HCMvsC
DiffMeth_722	chr9	22007100	22007400	Hypermethylation	HCMvsC
DiffMeth_723	chr9	23306700	23307000	Hypermethylation	HCMvsC
DiffMeth_724	chr9	24991800	24992100	Hypermethylation	HCMvsC
DiffMeth_725	chr9	27581100	27581400	Hypermethylation	HCMvsC
DiffMeth_726	chr9	33289500	33289800	Hypermethylation	HCMvsC
DiffMeth_727	chr9	35220900	35221200	Hypermethylation	HCMvsC
DiffMeth_728	chr9	36084600	36084900	Hypermethylation	HCMvsC
DiffMeth_729	chr9	37993200	37993500	Hypermethylation	HCMvsC
DiffMeth_730	chr9	69179400	69179700	Hypermethylation	HCMvsC
DiffMeth_731	chr9	69382500	69382800	Hypermethylation	HCMvsC
DiffMeth_732	chr9	69463500	69463800	Hypermethylation	HCMvsC
DiffMeth_733	chr9	76074300	76074600	Hypermethylation	HCMvsC
DiffMeth_734	chr9	77007600	77007900	Hypermethylation	HCMvsC
DiffMeth_735	chr9	79340100	79340400	Hypermethylation	HCMvsC
DiffMeth_736	chr9	80950200	80950500	Hypermethylation	HCMvsC
DiffMeth_737	chr9	81288300	81288600	Hypermethylation	HCMvsC
DiffMeth_738	chr9	83155500	83155800	Hypermethylation	HCMvsC
DiffMeth_739	chr9	85728900	85729200	Hypermethylation	HCMvsC
DiffMeth_740	chr9	87803100	87803400	Hypermethylation	HCMvsC
DiffMeth_741	chr9	90171900	90172200	Hypermethylation	HCMvsC
DiffMeth_742	chr9	91112700	91113000	Hypermethylation	HCMvsC
DiffMeth_743	chr9	91681800	91682100	Hypermethylation	HCMvsC
DiffMeth_744	chr9	92158200	92158500	Hypermethylation	HCMvsC
DiffMeth_745	chr9	94746600	94746900	Hypermethylation	HCMvsC
DiffMeth_746	chr9	95474400	95474700	Hypermethylation	HCMvsC
DiffMeth_747	chr9	96741600	96741900	Hypermethylation	HCMvsC
DiffMeth_748	chr9	99086400	99086700	Hypermethylation	HCMvsC
DiffMeth_749	chr9	99482700	99483000	Hypermethylation	HCMvsC
DiffMeth_750	chr9	107066700	107067000	Hypermethylation	HCMvsC
DiffMeth_751	chr9	107643900	107644200	Hypermethylation	HCMvsC
DiffMeth_752	chr9	109518000	109518300	Hypermethylation	HCMvsC
DiffMeth_753	chr9	111605400	111605700	Hypermethylation	HCMvsC
DiffMeth_754	chr9	112675500	112675800	Hypermethylation	HCMvsC
DiffMeth_755	chr9	113232600	113232900	Hypermethylation	HCMvsC
DiffMeth_756	chr9	117004800	117005100	Hypermethylation	HCMvsC
DiffMeth_757	chr9	120194100	120194400	Hypermethylation	HCMvsC
DiffMeth_758	chr9	121245600	121245900	Hypermethylation	HCMvsC
DiffMeth_759	chr9	126071400	126071700	Hypermethylation	HCMvsC
DiffMeth_760	chr9	127285500	127285800	Hypermethylation	HCMvsC
DiffMeth_761	chr9	129137700	129138000	Hypermethylation	HCMvsC
DiffMeth_762	chr9	129502800	129503100	Hypermethylation	HCMvsC
DiffMeth_763	chr9	130522200	130522500	Hypermethylation	HCMvsC
DiffMeth_764	chr9	132218400	132218700	Hypermethylation	HCMvsC
DiffMeth_765	chr9	132453600	132453900	Hypermethylation	HCMvsC
DiffMeth_766	chr9	134396100	134396400	Hypermethylation	HCMvsC
DiffMeth_767	chr9	135990300	135990600	Hypermethylation	HCMvsC
DiffMeth_768	chr9	140770500	140770800	Hypermethylation	HCMvsC
DiffMeth_769	chr10	1682100	1682400	Hypermethylation	HCMvsC
DiffMeth_770	chr10	1776000	1776300	Hypermethylation	HCMvsC
DiffMeth_771	chr10	2778600	2778900	Hypermethylation	HCMvsC
DiffMeth_772	chr10	2946600	2946900	Hypermethylation	HCMvsC
DiffMeth_773	chr10	3080400	3080700	Hypermethylation	HCMvsC
DiffMeth_774	chr10	4064700	4065000	Hypermethylation	HCMvsC
DiffMeth_775	chr10	4414800	4415100	Hypermethylation	HCMvsC
DiffMeth_776	chr10	4792500	4792800	Hypermethylation	HCMvsC
DiffMeth_777	chr10	6468300	6468600	Hypermethylation	HCMvsC
DiffMeth_778	chr10	7685400	7685700	Hypermethylation	HCMvsC
DiffMeth_779	chr10	8247300	8247600	Hypermethylation	HCMvsC
DiffMeth_780	chr10	9280500	9280800	Hypermethylation	HCMvsC
DiffMeth_781	chr10	12262200	12262500	Hypermethylation	HCMvsC
DiffMeth_782	chr10	12952800	12953100	Hypermethylation	HCMvsC
DiffMeth_783	chr10	13027200	13027500	Hypermethylation	HCMvsC
DiffMeth_784	chr10	14513700	14514000	Hypermethylation	HCMvsC
DiffMeth_785	chr10	16204200	16204500	Hypermethylation	HCMvsC
DiffMeth_786	chr10	16233000	16233300	Hypermethylation	HCMvsC
DiffMeth_787	chr10	16620600	16620900	Hypermethylation	HCMvsC
DiffMeth_788	chr10	16920000	16920300	Hypermethylation	HCMvsC
DiffMeth_789	chr10	17461500	17461800	Hypermethylation	HCMvsC
DiffMeth_790	chr10	19937700	19938000	Hypermethylation	HCMvsC
DiffMeth_791	chr10	21619500	21619800	Hypermethylation	HCMvsC
DiffMeth_792	chr10	23658300	23658600	Hypermethylation	HCMvsC
DiffMeth_793	chr10	24533700	24534000	Hypermethylation	HCMvsC
DiffMeth_794	chr10	25427400	25427700	Hypermethylation	HCMvsC
DiffMeth_795	chr10	26433900	26434200	Hypermethylation	HCMvsC
DiffMeth_796	chr10	26634900	26635200	Hypermethylation	HCMvsC
DiffMeth_797	chr10	26782200	26782500	Hypermethylation	HCMvsC
DiffMeth_798	chr10	27535200	27535500	Hypermethylation	HCMvsC
DiffMeth_799	chr10	28760100	28760400	Hypermethylation	HCMvsC
DiffMeth_800	chr10	31062900	31063200	Hypermethylation	HCMvsC
DiffMeth_801	chr10	33607800	33608100	Hypermethylation	HCMvsC
DiffMeth_802	chr10	33742500	33742800	Hypermethylation	HCMvsC
DiffMeth_803	chr10	36484200	36484500	Hypermethylation	HCMvsC
DiffMeth_804	chr10	36648600	36648900	Hypermethylation	HCMvsC
DiffMeth_805	chr10	47964600	47964900	Hypermethylation	HCMvsC
DiffMeth_806	chr10	52295100	52295400	Hypermethylation	HCMvsC
DiffMeth_807	chr10	57938100	57938400	Hypermethylation	HCMvsC
DiffMeth_808	chr10	59329200	59329500	Hypermethylation	HCMvsC
DiffMeth_809	chr10	61187100	61187400	Hypermethylation	HCMvsC
DiffMeth_810	chr10	64137600	64137900	Hypermethylation	HCMvsC
DiffMeth_811	chr10	72001800	72002100	Hypermethylation	HCMvsC
DiffMeth_812	chr10	72052500	72052800	Hypermethylation	HCMvsC
DiffMeth_813	chr10	73946400	73946700	Hypermethylation	HCMvsC
DiffMeth_814	chr10	74084700	74085000	Hypermethylation	HCMvsC
DiffMeth_815	chr10	75364800	75365100	Hypermethylation	HCMvsC
DiffMeth_816	chr10	77938500	77938800	Hypermethylation	HCMvsC
DiffMeth_817	chr10	82081800	82082100	Hypermethylation	HCMvsC
DiffMeth_818	chr10	84173400	84173700	Hypermethylation	HCMvsC
DiffMeth_819	chr10	84986400	84986700	Hypermethylation	HCMvsC
DiffMeth_820	chr10	86865000	86865300	Hypermethylation	HCMvsC
DiffMeth_821	chr10	87297900	87298200	Hypermethylation	HCMvsC
DiffMeth_822	chr10	88493400	88493700	Hypermethylation	HCMvsC
DiffMeth_823	chr10	91459800	91460100	Hypermethylation	HCMvsC
DiffMeth_824	chr10	92672400	92672700	Hypermethylation	HCMvsC
DiffMeth_825	chr10	95091000	95091300	Hypermethylation	HCMvsC
DiffMeth_826	chr10	96193800	96194100	Hypermethylation	HCMvsC
DiffMeth_827	chr10	99875100	99875400	Hypermethylation	HCMvsC
DiffMeth_828	chr10	100053300	100053600	Hypermethylation	HCMvsC
DiffMeth_829	chr10	108864300	108864600	Hypermethylation	HCMvsC
DiffMeth_830	chr10	108982800	108983100	Hypermethylation	HCMvsC
DiffMeth_831	chr10	111231300	111231600	Hypermethylation	HCMvsC
DiffMeth_832	chr10	111381300	111381600	Hypermethylation	HCMvsC
DiffMeth_833	chr10	112260000	112260300	Hypermethylation	HCMvsC
DiffMeth_834	chr10	113562900	113563200	Hypermethylation	HCMvsC
DiffMeth_835	chr10	115381500	115381800	Hypermethylation	HCMvsC
DiffMeth_836	chr10	117760200	117760500	Hypermethylation	HCMvsC
DiffMeth_837	chr10	117945000	117945300	Hypermethylation	HCMvsC
DiffMeth_838	chr10	118854300	118854600	Hypermethylation	HCMvsC
DiffMeth_839	chr10	120979500	120979800	Hypermethylation	HCMvsC
DiffMeth_840	chr10	121111500	121111800	Hypermethylation	HCMvsC
DiffMeth_841	chr10	121142700	121143000	Hypermethylation	HCMvsC
DiffMeth_842	chr10	122094300	122094600	Hypermethylation	HCMvsC
DiffMeth_843	chr10	122098800	122099100	Hypermethylation	HCMvsC
DiffMeth_844	chr10	122691000	122691300	Hypermethylation	HCMvsC
DiffMeth_845	chr10	125139000	125139300	Hypermethylation	HCMvsC
DiffMeth_846	chr10	126429600	126429900	Hypermethylation	HCMvsC
DiffMeth_847	chr10	126700200	126700500	Hypermethylation	HCMvsC
DiffMeth_848	chr10	126731700	126732000	Hypermethylation	HCMvsC
DiffMeth_849	chr10	126765000	126765300	Hypermethylation	HCMvsC
DiffMeth_850	chr10	126985200	126985500	Hypermethylation	HCMvsC
DiffMeth_851	chr10	127174500	127174800	Hypermethylation	HCMvsC
DiffMeth_852	chr10	129630900	129631200	Hypermethylation	HCMvsC
DiffMeth_853	chr10	130096800	130097100	Hypermethylation	HCMvsC
DiffMeth_854	chr10	130112100	130112400	Hypermethylation	HCMvsC
DiffMeth_855	chr10	131052300	131052600	Hypermethylation	HCMvsC
DiffMeth_856	chr10	132256800	132257100	Hypermethylation	HCMvsC
DiffMeth_857	chr10	135483000	135483300	Hypermethylation	HCMvsC
DiffMeth_858	chr11	2781600	2781900	Hypermethylation	HCMvsC
DiffMeth_859	chr11	4640400	4640700	Hypermethylation	HCMvsC
DiffMeth_860	chr11	11011800	11012100	Hypermethylation	HCMvsC
DiffMeth_861	chr11	11591400	11591700	Hypermethylation	HCMvsC
DiffMeth_862	chr11	14624400	14624700	Hypermethylation	HCMvsC
DiffMeth_863	chr11	18479100	18479400	Hypermethylation	HCMvsC
DiffMeth_864	chr11	18960000	18960300	Hypermethylation	HCMvsC
DiffMeth_865	chr11	19372200	19372500	Hypermethylation	HCMvsC
DiffMeth_866	chr11	21373200	21373500	Hypermethylation	HCMvsC
DiffMeth_867	chr11	25441800	25442100	Hypermethylation	HCMvsC
DiffMeth_868	chr11	25857000	25857300	Hypermethylation	HCMvsC
DiffMeth_869	chr11	30524700	30525000	Hypermethylation	HCMvsC
DiffMeth_870	chr11	31078500	31078800	Hypermethylation	HCMvsC
DiffMeth_871	chr11	33550200	33550500	Hypermethylation	HCMvsC
DiffMeth_872	chr11	34193700	34194000	Hypermethylation	HCMvsC
DiffMeth_873	chr11	38649000	38649300	Hypermethylation	HCMvsC
DiffMeth_874	chr11	39942900	39943200	Hypermethylation	HCMvsC
DiffMeth_875	chr11	40180800	40181100	Hypermethylation	HCMvsC
DiffMeth_876	chr11	44846700	44847000	Hypermethylation	HCMvsC
DiffMeth_877	chr11	48048000	48048300	Hypermethylation	HCMvsC
DiffMeth_878	chr11	50216700	50217000	Hypermethylation	HCMvsC
DiffMeth_879	chr11	55852500	55852800	Hypermethylation	HCMvsC
DiffMeth_880	chr11	56939400	56939700	Hypermethylation	HCMvsC
DiffMeth_881	chr11	58725300	58725600	Hypermethylation	HCMvsC
DiffMeth_882	chr11	58741200	58741500	Hypermethylation	HCMvsC
DiffMeth_883	chr11	63186600	63186900	Hypermethylation	HCMvsC
DiffMeth_884	chr11	64092000	64092300	Hypermethylation	HCMvsC
DiffMeth_885	chr11	69418200	69418500	Hypermethylation	HCMvsC
DiffMeth_886	chr11	69706200	69706500	Hypermethylation	HCMvsC
DiffMeth_887	chr11	70503300	70503600	Hypermethylation	HCMvsC
DiffMeth_888	chr11	71362500	71362800	Hypermethylation	HCMvsC
DiffMeth_889	chr11	73656300	73656600	Hypermethylation	HCMvsC
DiffMeth_890	chr11	73711200	73711500	Hypermethylation	HCMvsC
DiffMeth_891	chr11	77616000	77616300	Hypermethylation	HCMvsC
DiffMeth_892	chr11	79817400	79817700	Hypermethylation	HCMvsC
DiffMeth_893	chr11	82949400	82949700	Hypermethylation	HCMvsC
DiffMeth_894	chr11	88204200	88204500	Hypermethylation	HCMvsC
DiffMeth_895	chr11	89983800	89984100	Hypermethylation	HCMvsC
DiffMeth_896	chr11	90591600	90591900	Hypermethylation	HCMvsC
DiffMeth_897	chr11	92289900	92290200	Hypermethylation	HCMvsC
DiffMeth_898	chr11	92758800	92759100	Hypermethylation	HCMvsC
DiffMeth_899	chr11	95097000	95097300	Hypermethylation	HCMvsC
DiffMeth_900	chr11	95264100	95264400	Hypermethylation	HCMvsC
DiffMeth_901	chr11	97049100	97049400	Hypermethylation	HCMvsC
DiffMeth_902	chr11	102535500	102535800	Hypermethylation	HCMvsC
DiffMeth_903	chr11	106166400	106166700	Hypermethylation	HCMvsC
DiffMeth_904	chr11	111329100	111329400	Hypermethylation	HCMvsC
DiffMeth_905	chr11	111782100	111782400	Hypermethylation	HCMvsC
DiffMeth_906	chr11	112416900	112417200	Hypermethylation	HCMvsC
DiffMeth_907	chr11	112902900	112903200	Hypermethylation	HCMvsC
DiffMeth_908	chr11	114646200	114646500	Hypermethylation	HCMvsC
DiffMeth_909	chr11	116389800	116390100	Hypermethylation	HCMvsC
DiffMeth_910	chr11	117014100	117014400	Hypermethylation	HCMvsC
DiffMeth_911	chr11	118093500	118093800	Hypermethylation	HCMvsC
DiffMeth_912	chr11	121025400	121025700	Hypermethylation	HCMvsC
DiffMeth_913	chr11	121499400	121499700	Hypermethylation	HCMvsC
DiffMeth_914	chr11	124770000	124770300	Hypermethylation	HCMvsC
DiffMeth_915	chr11	126548700	126549000	Hypermethylation	HCMvsC
DiffMeth_916	chr11	126761400	126761700	Hypermethylation	HCMvsC
DiffMeth_917	chr11	131662200	131662500	Hypermethylation	HCMvsC
DiffMeth_918	chr11	133230000	133230300	Hypermethylation	HCMvsC
DiffMeth_919	chr11	133350900	133351200	Hypermethylation	HCMvsC
DiffMeth_920	chr11	133524900	133525200	Hypermethylation	HCMvsC
DiffMeth_921	chr11	133701600	133701900	Hypermethylation	HCMvsC
DiffMeth_922	chr11	133930500	133930800	Hypermethylation	HCMvsC
DiffMeth_923	chr11	134841600	134841900	Hypermethylation	HCMvsC
DiffMeth_924	chr12	2790900	2791200	Hypermethylation	HCMvsC
DiffMeth_925	chr12	2994900	2995200	Hypermethylation	HCMvsC
DiffMeth_926	chr12	4505400	4505700	Hypermethylation	HCMvsC
DiffMeth_927	chr12	5686500	5686800	Hypermethylation	HCMvsC
DiffMeth_928	chr12	6210300	6210600	Hypermethylation	HCMvsC
DiffMeth_929	chr12	7114500	7114800	Hypermethylation	HCMvsC
DiffMeth_930	chr12	7509300	7509600	Hypermethylation	HCMvsC
DiffMeth_931	chr12	8361600	8361900	Hypermethylation	HCMvsC
DiffMeth_932	chr12	10726500	10726800	Hypermethylation	HCMvsC
DiffMeth_933	chr12	15367200	15367500	Hypermethylation	HCMvsC
DiffMeth_934	chr12	19845000	19845300	Hypermethylation	HCMvsC
DiffMeth_935	chr12	21504900	21505200	Hypermethylation	HCMvsC
DiffMeth_936	chr12	22092600	22092900	Hypermethylation	HCMvsC
DiffMeth_937	chr12	23379000	23379300	Hypermethylation	HCMvsC
DiffMeth_938	chr12	25528200	25528500	Hypermethylation	HCMvsC
DiffMeth_939	chr12	25771200	25771500	Hypermethylation	HCMvsC
DiffMeth_940	chr12	28984200	28984500	Hypermethylation	HCMvsC
DiffMeth_941	chr12	31914600	31914900	Hypermethylation	HCMvsC
DiffMeth_942	chr12	32034600	32034900	Hypermethylation	HCMvsC
DiffMeth_943	chr12	48276900	48277200	Hypermethylation	HCMvsC
DiffMeth_944	chr12	50758200	50758500	Hypermethylation	HCMvsC
DiffMeth_945	chr12	64224600	64224900	Hypermethylation	HCMvsC
DiffMeth_946	chr12	65064300	65064600	Hypermethylation	HCMvsC
DiffMeth_947	chr12	68836800	68837100	Hypermethylation	HCMvsC
DiffMeth_948	chr12	73209000	73209300	Hypermethylation	HCMvsC
DiffMeth_949	chr12	83745900	83746200	Hypermethylation	HCMvsC
DiffMeth_950	chr12	83866200	83866500	Hypermethylation	HCMvsC
DiffMeth_951	chr12	89932500	89932800	Hypermethylation	HCMvsC
DiffMeth_952	chr12	92937900	92938200	Hypermethylation	HCMvsC
DiffMeth_953	chr12	95772900	95773200	Hypermethylation	HCMvsC
DiffMeth_954	chr12	95842800	95843100	Hypermethylation	HCMvsC
DiffMeth_955	chr12	96590100	96590400	Hypermethylation	HCMvsC
DiffMeth_956	chr12	100879800	100880100	Hypermethylation	HCMvsC
DiffMeth_957	chr12	101226000	101226300	Hypermethylation	HCMvsC
DiffMeth_958	chr12	103865700	103866000	Hypermethylation	HCMvsC
DiffMeth_959	chr12	106197000	106197300	Hypermethylation	HCMvsC
DiffMeth_960	chr12	107915700	107916000	Hypermethylation	HCMvsC
DiffMeth_961	chr12	108487500	108487800	Hypermethylation	HCMvsC
DiffMeth_962	chr12	108971700	108972000	Hypermethylation	HCMvsC
DiffMeth_963	chr12	109767900	109768200	Hypermethylation	HCMvsC
DiffMeth_964	chr12	110319300	110319600	Hypermethylation	HCMvsC
DiffMeth_965	chr12	111065700	111066000	Hypermethylation	HCMvsC
DiffMeth_966	chr12	111348900	111349200	Hypermethylation	HCMvsC
DiffMeth_967	chr12	117790200	117790500	Hypermethylation	HCMvsC
DiffMeth_968	chr12	118422000	118422300	Hypermethylation	HCMvsC
DiffMeth_969	chr12	119616900	119617200	Hypermethylation	HCMvsC
DiffMeth_970	chr12	121896900	121897200	Hypermethylation	HCMvsC
DiffMeth_971	chr12	125850600	125850900	Hypermethylation	HCMvsC
DiffMeth_972	chr12	127201800	127202100	Hypermethylation	HCMvsC
DiffMeth_973	chr12	127375800	127376100	Hypermethylation	HCMvsC
DiffMeth_974	chr12	127900800	127901100	Hypermethylation	HCMvsC
DiffMeth_975	chr12	128458200	128458500	Hypermethylation	HCMvsC
DiffMeth_976	chr12	129204600	129204900	Hypermethylation	HCMvsC
DiffMeth_977	chr12	129238200	129238500	Hypermethylation	HCMvsC
DiffMeth_978	chr12	130206600	130206900	Hypermethylation	HCMvsC
DiffMeth_979	chr13	25986600	25986900	Hypermethylation	HCMvsC
DiffMeth_980	chr13	26699100	26699400	Hypermethylation	HCMvsC
DiffMeth_981	chr13	27553200	27553500	Hypermethylation	HCMvsC
DiffMeth_982	chr13	29010300	29010600	Hypermethylation	HCMvsC
DiffMeth_983	chr13	31660500	31660800	Hypermethylation	HCMvsC
DiffMeth_984	chr13	32782200	32782500	Hypermethylation	HCMvsC
DiffMeth_985	chr13	38449800	38450100	Hypermethylation	HCMvsC
DiffMeth_986	chr13	40242600	40242900	Hypermethylation	HCMvsC
DiffMeth_987	chr13	40622700	40623000	Hypermethylation	HCMvsC
DiffMeth_988	chr13	41284800	41285100	Hypermethylation	HCMvsC
DiffMeth_989	chr13	42027000	42027300	Hypermethylation	HCMvsC
DiffMeth_990	chr13	43086900	43087200	Hypermethylation	HCMvsC
DiffMeth_991	chr13	43564500	43564800	Hypermethylation	HCMvsC
DiffMeth_992	chr13	44036700	44037000	Hypermethylation	HCMvsC
DiffMeth_993	chr13	44852400	44852700	Hypermethylation	HCMvsC
DiffMeth_994	chr13	46190700	46191000	Hypermethylation	HCMvsC
DiffMeth_995	chr13	46869900	46870200	Hypermethylation	HCMvsC
DiffMeth_996	chr13	47513700	47514000	Hypermethylation	HCMvsC
DiffMeth_997	chr13	47656500	47656800	Hypermethylation	HCMvsC
DiffMeth_998	chr13	47774100	47774400	Hypermethylation	HCMvsC
DiffMeth_999	chr13	53276400	53276700	Hypermethylation	HCMvsC
DiffMeth_1000	chr13	56031300	56031600	Hypermethylation	HCMvsC
DiffMeth_1001	chr13	61309800	61310100	Hypermethylation	HCMvsC
DiffMeth_1002	chr13	63811800	63812100	Hypermethylation	HCMvsC
DiffMeth_1003	chr13	64682100	64682400	Hypermethylation	HCMvsC
DiffMeth_1004	chr13	68765100	68765400	Hypermethylation	HCMvsC
DiffMeth_1005	chr13	71163900	71164200	Hypermethylation	HCMvsC
DiffMeth_1006	chr13	80765100	80765400	Hypermethylation	HCMvsC
DiffMeth_1007	chr13	82319100	82319400	Hypermethylation	HCMvsC
DiffMeth_1008	chr13	82945200	82945500	Hypermethylation	HCMvsC
DiffMeth_1009	chr13	83430300	83430600	Hypermethylation	HCMvsC
DiffMeth_1010	chr13	86546700	86547000	Hypermethylation	HCMvsC
DiffMeth_1011	chr13	90701100	90701400	Hypermethylation	HCMvsC
DiffMeth_1012	chr13	92372400	92372700	Hypermethylation	HCMvsC
DiffMeth_1013	chr13	92379300	92379600	Hypermethylation	HCMvsC
DiffMeth_1014	chr13	92598900	92599200	Hypermethylation	HCMvsC
DiffMeth_1015	chr13	94661700	94662000	Hypermethylation	HCMvsC
DiffMeth_1016	chr13	95898600	95898900	Hypermethylation	HCMvsC
DiffMeth_1017	chr13	96702900	96703200	Hypermethylation	HCMvsC
DiffMeth_1018	chr13	101417100	101417400	Hypermethylation	HCMvsC
DiffMeth_1019	chr13	103024800	103025100	Hypermethylation	HCMvsC
DiffMeth_1020	chr13	104033400	104033700	Hypermethylation	HCMvsC
DiffMeth_1021	chr13	105101700	105102000	Hypermethylation	HCMvsC
DiffMeth_1022	chr13	109635600	109635900	Hypermethylation	HCMvsC
DiffMeth_1023	chr13	109749000	109749300	Hypermethylation	HCMvsC
DiffMeth_1024	chr13	109751400	109751700	Hypermethylation	HCMvsC
DiffMeth_1025	chr13	110061000	110061300	Hypermethylation	HCMvsC
DiffMeth_1026	chr13	110560200	110560500	Hypermethylation	HCMvsC
DiffMeth_1027	chr13	111675300	111675600	Hypermethylation	HCMvsC
DiffMeth_1028	chr13	112763400	112763700	Hypermethylation	HCMvsC
DiffMeth_1029	chr13	113937600	113937900	Hypermethylation	HCMvsC
DiffMeth_1030	chr13	115056900	115057200	Hypermethylation	HCMvsC
DiffMeth_1031	chr14	20279700	20280000	Hypermethylation	HCMvsC
DiffMeth_1032	chr14	22642500	22642800	Hypermethylation	HCMvsC
DiffMeth_1033	chr14	23281500	23281800	Hypermethylation	HCMvsC
DiffMeth_1034	chr14	23894400	23894700	Hypermethylation	HCMvsC
DiffMeth_1035	chr14	23896800	23897100	Hypermethylation	HCMvsC
DiffMeth_1036	chr14	23902800	23903100	Hypermethylation	HCMvsC
DiffMeth_1037	chr14	24809700	24810000	Hypermethylation	HCMvsC
DiffMeth_1038	chr14	40983600	40983900	Hypermethylation	HCMvsC
DiffMeth_1039	chr14	42985500	42985800	Hypermethylation	HCMvsC
DiffMeth_1040	chr14	44679600	44679900	Hypermethylation	HCMvsC
DiffMeth_1041	chr14	50015100	50015400	Hypermethylation	HCMvsC
DiffMeth_1042	chr14	51270900	51271200	Hypermethylation	HCMvsC
DiffMeth_1043	chr14	55828800	55829100	Hypermethylation	HCMvsC
DiffMeth_1044	chr14	56282400	56282700	Hypermethylation	HCMvsC
DiffMeth_1045	chr14	57305400	57305700	Hypermethylation	HCMvsC
DiffMeth_1046	chr14	57439500	57439800	Hypermethylation	HCMvsC
DiffMeth_1047	chr14	61181100	61181400	Hypermethylation	HCMvsC
DiffMeth_1048	chr14	65357400	65357700	Hypermethylation	HCMvsC
DiffMeth_1049	chr14	65611800	65612700	Hypermethylation	HCMvsC
DiffMeth_1050	chr14	66337200	66337500	Hypermethylation	HCMvsC
DiffMeth_1051	chr14	66508500	66508800	Hypermethylation	HCMvsC
DiffMeth_1052	chr14	66827400	66827700	Hypermethylation	HCMvsC
DiffMeth_1053	chr14	69195900	69196200	Hypermethylation	HCMvsC
DiffMeth_1054	chr14	69325200	69325500	Hypermethylation	HCMvsC
DiffMeth_1055	chr14	69854400	69854700	Hypermethylation	HCMvsC
DiffMeth_1056	chr14	70029900	70030200	Hypermethylation	HCMvsC
DiffMeth_1057	chr14	73241700	73242000	Hypermethylation	HCMvsC
DiffMeth_1058	chr14	74112300	74112600	Hypermethylation	HCMvsC
DiffMeth_1059	chr14	74709900	74710200	Hypermethylation	HCMvsC
DiffMeth_1060	chr14	76439100	76439400	Hypermethylation	HCMvsC
DiffMeth_1061	chr14	76925700	76926000	Hypermethylation	HCMvsC
DiffMeth_1062	chr14	79077300	79077600	Hypermethylation	HCMvsC
DiffMeth_1063	chr14	80484300	80484600	Hypermethylation	HCMvsC
DiffMeth_1064	chr14	87365400	87365700	Hypermethylation	HCMvsC
DiffMeth_1065	chr14	88335000	88335300	Hypermethylation	HCMvsC
DiffMeth_1066	chr14	89852400	89852700	Hypermethylation	HCMvsC
DiffMeth_1067	chr14	89881200	89881500	Hypermethylation	HCMvsC
DiffMeth_1068	chr14	90915900	90916200	Hypermethylation	HCMvsC
DiffMeth_1069	chr14	93630900	93631200	Hypermethylation	HCMvsC
DiffMeth_1070	chr14	93737700	93738000	Hypermethylation	HCMvsC
DiffMeth_1071	chr14	94282200	94282500	Hypermethylation	HCMvsC
DiffMeth_1072	chr14	94356600	94356900	Hypermethylation	HCMvsC
DiffMeth_1073	chr14	95002200	95002500	Hypermethylation	HCMvsC
DiffMeth_1074	chr14	95398800	95399100	Hypermethylation	HCMvsC
DiffMeth_1075	chr14	95795400	95795700	Hypermethylation	HCMvsC
DiffMeth_1076	chr14	98450100	98450400	Hypermethylation	HCMvsC
DiffMeth_1077	chr14	99245400	99245700	Hypermethylation	HCMvsC
DiffMeth_1078	chr14	99345600	99345900	Hypermethylation	HCMvsC
DiffMeth_1079	chr14	100257900	100258200	Hypermethylation	HCMvsC
DiffMeth_1080	chr14	104987400	104987700	Hypermethylation	HCMvsC
DiffMeth_1081	chr14	106199100	106199400	Hypermethylation	HCMvsC
DiffMeth_1082	chr14	106576800	106577100	Hypermethylation	HCMvsC
DiffMeth_1083	chr15	20493300	20493600	Hypermethylation	HCMvsC
DiffMeth_1084	chr15	28003200	28003500	Hypermethylation	HCMvsC
DiffMeth_1085	chr15	28179900	28180200	Hypermethylation	HCMvsC
DiffMeth_1086	chr15	28225500	28225800	Hypermethylation	HCMvsC
DiffMeth_1087	chr15	29893200	29893500	Hypermethylation	HCMvsC
DiffMeth_1088	chr15	30176700	30177000	Hypermethylation	HCMvsC
DiffMeth_1089	chr15	32302500	32302800	Hypermethylation	HCMvsC
DiffMeth_1090	chr15	33272100	33272400	Hypermethylation	HCMvsC
DiffMeth_1091	chr15	33278100	33278400	Hypermethylation	HCMvsC
DiffMeth_1092	chr15	33943800	33944100	Hypermethylation	HCMvsC
DiffMeth_1093	chr15	35082300	35082600	Hypermethylation	HCMvsC
DiffMeth_1094	chr15	35084400	35084700	Hypermethylation	HCMvsC
DiffMeth_1095	chr15	35085600	35085900	Hypermethylation	HCMvsC
DiffMeth_1096	chr15	35086800	35087100	Hypermethylation	HCMvsC
DiffMeth_1097	chr15	37399500	37399800	Hypermethylation	HCMvsC
DiffMeth_1098	chr15	39996300	39996600	Hypermethylation	HCMvsC
DiffMeth_1099	chr15	43826400	43826700	Hypermethylation	HCMvsC
DiffMeth_1100	chr15	44542800	44543100	Hypermethylation	HCMvsC
DiffMeth_1101	chr15	48414000	48414300	Hypermethylation	HCMvsC
DiffMeth_1102	chr15	53611500	53611800	Hypermethylation	HCMvsC
DiffMeth_1103	chr15	53844000	53844300	Hypermethylation	HCMvsC
DiffMeth_1104	chr15	54856200	54856500	Hypermethylation	HCMvsC
DiffMeth_1105	chr15	56156700	56157000	Hypermethylation	HCMvsC
DiffMeth_1106	chr15	57622500	57622800	Hypermethylation	HCMvsC
DiffMeth_1107	chr15	57750900	57751200	Hypermethylation	HCMvsC
DiffMeth_1108	chr15	58595700	58596000	Hypermethylation	HCMvsC
DiffMeth_1109	chr15	60210300	60210600	Hypermethylation	HCMvsC
DiffMeth_1110	chr15	61794000	61794300	Hypermethylation	HCMvsC
DiffMeth_1111	chr15	63334800	63335100	Hypermethylation	HCMvsC
DiffMeth_1112	chr15	63349200	63349500	Hypermethylation	HCMvsC
DiffMeth_1113	chr15	70277100	70277400	Hypermethylation	HCMvsC
DiffMeth_1114	chr15	73640700	73641000	Hypermethylation	HCMvsC
DiffMeth_1115	chr15	75561600	75561900	Hypermethylation	HCMvsC
DiffMeth_1116	chr15	77779500	77779800	Hypermethylation	HCMvsC
DiffMeth_1117	chr15	78839700	78840000	Hypermethylation	HCMvsC
DiffMeth_1118	chr15	79681500	79681800	Hypermethylation	HCMvsC
DiffMeth_1119	chr15	80471100	80471400	Hypermethylation	HCMvsC
DiffMeth_1120	chr15	85347600	85347900	Hypermethylation	HCMvsC
DiffMeth_1121	chr15	86696700	86697000	Hypermethylation	HCMvsC
DiffMeth_1122	chr15	87071700	87072000	Hypermethylation	HCMvsC
DiffMeth_1123	chr15	87512400	87512700	Hypermethylation	HCMvsC
DiffMeth_1124	chr15	89062200	89062500	Hypermethylation	HCMvsC
DiffMeth_1125	chr15	90434400	90434700	Hypermethylation	HCMvsC
DiffMeth_1126	chr15	90647700	90648000	Hypermethylation	HCMvsC
DiffMeth_1127	chr15	92001600	92001900	Hypermethylation	HCMvsC
DiffMeth_1128	chr15	92631900	92632200	Hypermethylation	HCMvsC
DiffMeth_1129	chr15	93151800	93152100	Hypermethylation	HCMvsC
DiffMeth_1130	chr15	93876300	93876600	Hypermethylation	HCMvsC
DiffMeth_1131	chr15	94029900	94030200	Hypermethylation	HCMvsC
DiffMeth_1132	chr15	94031700	94032000	Hypermethylation	HCMvsC
DiffMeth_1133	chr15	96577200	96577500	Hypermethylation	HCMvsC
DiffMeth_1134	chr15	96961200	96961500	Hypermethylation	HCMvsC
DiffMeth_1135	chr15	97478100	97478400	Hypermethylation	HCMvsC
DiffMeth_1136	chr15	99864300	99864600	Hypermethylation	HCMvsC
DiffMeth_1137	chr15	101090400	101090700	Hypermethylation	HCMvsC
DiffMeth_1138	chr16	2088300	2088600	Hypermethylation	HCMvsC
DiffMeth_1139	chr16	5088300	5088600	Hypermethylation	HCMvsC
DiffMeth_1140	chr16	5210100	5210400	Hypermethylation	HCMvsC
DiffMeth_1141	chr16	5624700	5625000	Hypermethylation	HCMvsC
DiffMeth_1142	chr16	6364500	6364800	Hypermethylation	HCMvsC
DiffMeth_1143	chr16	6965400	6965700	Hypermethylation	HCMvsC
DiffMeth_1144	chr16	7928400	7928700	Hypermethylation	HCMvsC
DiffMeth_1145	chr16	8048100	8048400	Hypermethylation	HCMvsC
DiffMeth_1146	chr16	8148900	8149200	Hypermethylation	HCMvsC
DiffMeth_1147	chr16	8605500	8605800	Hypermethylation	HCMvsC
DiffMeth_1148	chr16	8783100	8783400	Hypermethylation	HCMvsC
DiffMeth_1149	chr16	8906400	8906700	Hypermethylation	HCMvsC
DiffMeth_1150	chr16	14862900	14863200	Hypermethylation	HCMvsC
DiffMeth_1151	chr16	15435300	15435600	Hypermethylation	HCMvsC
DiffMeth_1152	chr16	17489100	17489400	Hypermethylation	HCMvsC
DiffMeth_1153	chr16	25358700	25359000	Hypermethylation	HCMvsC
DiffMeth_1154	chr16	26450700	26451000	Hypermethylation	HCMvsC
DiffMeth_1155	chr16	27004200	27004500	Hypermethylation	HCMvsC
DiffMeth_1156	chr16	27184800	27185100	Hypermethylation	HCMvsC
DiffMeth_1157	chr16	27579600	27579900	Hypermethylation	HCMvsC
DiffMeth_1158	chr16	31416900	31417200	Hypermethylation	HCMvsC
DiffMeth_1159	chr16	34289700	34290000	Hypermethylation	HCMvsC
DiffMeth_1160	chr16	34498200	34498500	Hypermethylation	HCMvsC
DiffMeth_1161	chr16	51164700	51165000	Hypermethylation	HCMvsC
DiffMeth_1162	chr16	51882300	51882600	Hypermethylation	HCMvsC
DiffMeth_1163	chr16	51956700	51957000	Hypermethylation	HCMvsC
DiffMeth_1164	chr16	53400300	53400600	Hypermethylation	HCMvsC
DiffMeth_1165	chr16	54872100	54872400	Hypermethylation	HCMvsC
DiffMeth_1166	chr16	55212900	55213200	Hypermethylation	HCMvsC
DiffMeth_1167	chr16	56611800	56612100	Hypermethylation	HCMvsC
DiffMeth_1168	chr16	58061700	58062000	Hypermethylation	HCMvsC
DiffMeth_1169	chr16	63870900	63871200	Hypermethylation	HCMvsC
DiffMeth_1170	chr16	64004100	64004400	Hypermethylation	HCMvsC
DiffMeth_1171	chr16	69552000	69552300	Hypermethylation	HCMvsC
DiffMeth_1172	chr16	72530700	72531000	Hypermethylation	HCMvsC
DiffMeth_1173	chr16	77111100	77111400	Hypermethylation	HCMvsC
DiffMeth_1174	chr16	77613600	77613900	Hypermethylation	HCMvsC
DiffMeth_1175	chr16	78289500	78289800	Hypermethylation	HCMvsC
DiffMeth_1176	chr16	78421800	78422100	Hypermethylation	HCMvsC
DiffMeth_1177	chr16	78973800	78974100	Hypermethylation	HCMvsC
DiffMeth_1178	chr16	80424300	80424600	Hypermethylation	HCMvsC
DiffMeth_1179	chr16	81285300	81285600	Hypermethylation	HCMvsC
DiffMeth_1180	chr16	83649300	83649600	Hypermethylation	HCMvsC
DiffMeth_1181	chr16	84069900	84070200	Hypermethylation	HCMvsC
DiffMeth_1182	chr16	85882800	85883100	Hypermethylation	HCMvsC
DiffMeth_1183	chr16	86992800	86993100	Hypermethylation	HCMvsC
DiffMeth_1184	chr16	89065500	89065800	Hypermethylation	HCMvsC
DiffMeth_1185	chr17	417000	417300	Hypermethylation	HCMvsC
DiffMeth_1186	chr17	887700	888000	Hypermethylation	HCMvsC
DiffMeth_1187	chr17	1227600	1227900	Hypermethylation	HCMvsC
DiffMeth_1188	chr17	2038500	2038800	Hypermethylation	HCMvsC
DiffMeth_1189	chr17	3569700	3570000	Hypermethylation	HCMvsC
DiffMeth_1190	chr17	5662800	5663100	Hypermethylation	HCMvsC
DiffMeth_1191	chr17	6229200	6229500	Hypermethylation	HCMvsC
DiffMeth_1192	chr17	8662500	8662800	Hypermethylation	HCMvsC
DiffMeth_1193	chr17	9265200	9265500	Hypermethylation	HCMvsC
DiffMeth_1194	chr17	11854200	11854500	Hypermethylation	HCMvsC
DiffMeth_1195	chr17	12473100	12473400	Hypermethylation	HCMvsC
DiffMeth_1196	chr17	13459200	13459500	Hypermethylation	HCMvsC
DiffMeth_1197	chr17	15823500	15823800	Hypermethylation	HCMvsC
DiffMeth_1198	chr17	26292300	26292600	Hypermethylation	HCMvsC
DiffMeth_1199	chr17	28344000	28344300	Hypermethylation	HCMvsC
DiffMeth_1200	chr17	30393900	30394200	Hypermethylation	HCMvsC
DiffMeth_1201	chr17	30850200	30850500	Hypermethylation	HCMvsC
DiffMeth_1202	chr17	30897300	30897600	Hypermethylation	HCMvsC
DiffMeth_1203	chr17	31349400	31349700	Hypermethylation	HCMvsC
DiffMeth_1204	chr17	31547400	31547700	Hypermethylation	HCMvsC
DiffMeth_1205	chr17	31739700	31740000	Hypermethylation	HCMvsC
DiffMeth_1206	chr17	31758000	31758300	Hypermethylation	HCMvsC
DiffMeth_1207	chr17	34235400	34235700	Hypermethylation	HCMvsC
DiffMeth_1208	chr17	35038500	35038800	Hypermethylation	HCMvsC
DiffMeth_1209	chr17	37821900	37822500	Hypermethylation	HCMvsC
DiffMeth_1210	chr17	48851700	48852000	Hypermethylation	HCMvsC
DiffMeth_1211	chr17	50106900	50107200	Hypermethylation	HCMvsC
DiffMeth_1212	chr17	53544300	53544600	Hypermethylation	HCMvsC
DiffMeth_1213	chr17	56388600	56388900	Hypermethylation	HCMvsC
DiffMeth_1214	chr17	60897600	60897900	Hypermethylation	HCMvsC
DiffMeth_1215	chr17	63296700	63297000	Hypermethylation	HCMvsC
DiffMeth_1216	chr17	64987200	64987500	Hypermethylation	HCMvsC
DiffMeth_1217	chr17	66503700	66504000	Hypermethylation	HCMvsC
DiffMeth_1218	chr17	66518100	66518400	Hypermethylation	HCMvsC
DiffMeth_1219	chr17	68901600	68901900	Hypermethylation	HCMvsC
DiffMeth_1220	chr17	69190800	69191100	Hypermethylation	HCMvsC
DiffMeth_1221	chr17	70128300	70128600	Hypermethylation	HCMvsC
DiffMeth_1222	chr17	70564200	70564500	Hypermethylation	HCMvsC
DiffMeth_1223	chr17	72016800	72017100	Hypermethylation	HCMvsC
DiffMeth_1224	chr17	76559400	76559700	Hypermethylation	HCMvsC
DiffMeth_1225	chr18	296100	296400	Hypermethylation	HCMvsC
DiffMeth_1226	chr18	641400	641700	Hypermethylation	HCMvsC
DiffMeth_1227	chr18	2034300	2034600	Hypermethylation	HCMvsC
DiffMeth_1228	chr18	3255600	3255900	Hypermethylation	HCMvsC
DiffMeth_1229	chr18	7754700	7755000	Hypermethylation	HCMvsC
DiffMeth_1230	chr18	10813200	10813500	Hypermethylation	HCMvsC
DiffMeth_1231	chr18	11990700	11991000	Hypermethylation	HCMvsC
DiffMeth_1232	chr18	13261800	13262100	Hypermethylation	HCMvsC
DiffMeth_1233	chr18	13969800	13970100	Hypermethylation	HCMvsC
DiffMeth_1234	chr18	19839000	19839300	Hypermethylation	HCMvsC
DiffMeth_1235	chr18	21084900	21085200	Hypermethylation	HCMvsC
DiffMeth_1236	chr18	22476600	22476900	Hypermethylation	HCMvsC
DiffMeth_1237	chr18	22789200	22789500	Hypermethylation	HCMvsC
DiffMeth_1238	chr18	23693100	23693400	Hypermethylation	HCMvsC
DiffMeth_1239	chr18	24214200	24214500	Hypermethylation	HCMvsC
DiffMeth_1240	chr18	25977000	25977300	Hypermethylation	HCMvsC
DiffMeth_1241	chr18	30173100	30173400	Hypermethylation	HCMvsC
DiffMeth_1242	chr18	30369300	30369600	Hypermethylation	HCMvsC
DiffMeth_1243	chr18	30453000	30453300	Hypermethylation	HCMvsC
DiffMeth_1244	chr18	44011500	44011800	Hypermethylation	HCMvsC
DiffMeth_1245	chr18	45694200	45694500	Hypermethylation	HCMvsC
DiffMeth_1246	chr18	45938100	45938400	Hypermethylation	HCMvsC
DiffMeth_1247	chr18	55299900	55300200	Hypermethylation	HCMvsC
DiffMeth_1248	chr18	56004900	56005200	Hypermethylation	HCMvsC
DiffMeth_1249	chr18	57459000	57459300	Hypermethylation	HCMvsC
DiffMeth_1250	chr18	68214300	68214600	Hypermethylation	HCMvsC
DiffMeth_1251	chr18	68798700	68799000	Hypermethylation	HCMvsC
DiffMeth_1252	chr18	71307000	71307300	Hypermethylation	HCMvsC
DiffMeth_1253	chr18	73700100	73700400	Hypermethylation	HCMvsC
DiffMeth_1254	chr18	76697100	76697400	Hypermethylation	HCMvsC
DiffMeth_1255	chr18	77753100	77753400	Hypermethylation	HCMvsC
DiffMeth_1256	chr19	3808500	3808800	Hypermethylation	HCMvsC
DiffMeth_1257	chr19	4414800	4415100	Hypermethylation	HCMvsC
DiffMeth_1258	chr19	6616500	6616800	Hypermethylation	HCMvsC
DiffMeth_1259	chr19	6636900	6637200	Hypermethylation	HCMvsC
DiffMeth_1260	chr19	8122800	8123100	Hypermethylation	HCMvsC
DiffMeth_1261	chr19	8150700	8151000	Hypermethylation	HCMvsC
DiffMeth_1262	chr19	13395600	13395900	Hypermethylation	HCMvsC
DiffMeth_1263	chr19	15032700	15033000	Hypermethylation	HCMvsC
DiffMeth_1264	chr19	16787100	16787400	Hypermethylation	HCMvsC
DiffMeth_1265	chr19	20938500	20938800	Hypermethylation	HCMvsC
DiffMeth_1266	chr19	21453000	21453300	Hypermethylation	HCMvsC
DiffMeth_1267	chr19	22291800	22292100	Hypermethylation	HCMvsC
DiffMeth_1268	chr19	22992000	22992300	Hypermethylation	HCMvsC
DiffMeth_1269	chr19	29041500	29041800	Hypermethylation	HCMvsC
DiffMeth_1270	chr19	29323500	29323800	Hypermethylation	HCMvsC
DiffMeth_1271	chr19	29898300	29898600	Hypermethylation	HCMvsC
DiffMeth_1272	chr19	29915400	29915700	Hypermethylation	HCMvsC
DiffMeth_1273	chr19	31910400	31910700	Hypermethylation	HCMvsC
DiffMeth_1274	chr19	33336600	33336900	Hypermethylation	HCMvsC
DiffMeth_1275	chr19	33642300	33642600	Hypermethylation	HCMvsC
DiffMeth_1276	chr19	34259700	34260000	Hypermethylation	HCMvsC
DiffMeth_1277	chr19	38490300	38490600	Hypermethylation	HCMvsC
DiffMeth_1278	chr19	38849700	38850000	Hypermethylation	HCMvsC
DiffMeth_1279	chr19	39047400	39047700	Hypermethylation	HCMvsC
DiffMeth_1280	chr19	39593700	39594000	Hypermethylation	HCMvsC
DiffMeth_1281	chr19	40693800	40694100	Hypermethylation	HCMvsC
DiffMeth_1282	chr19	42006900	42007200	Hypermethylation	HCMvsC
DiffMeth_1283	chr19	43588800	43589100	Hypermethylation	HCMvsC
DiffMeth_1284	chr19	44420700	44421000	Hypermethylation	HCMvsC
DiffMeth_1285	chr19	45809700	45810000	Hypermethylation	HCMvsC
DiffMeth_1286	chr19	45814800	45815100	Hypermethylation	HCMvsC
DiffMeth_1287	chr19	46913700	46914000	Hypermethylation	HCMvsC
DiffMeth_1288	chr19	47304600	47304900	Hypermethylation	HCMvsC
DiffMeth_1289	chr19	47808300	47808600	Hypermethylation	HCMvsC
DiffMeth_1290	chr19	51076500	51076800	Hypermethylation	HCMvsC
DiffMeth_1291	chr19	52032000	52032300	Hypermethylation	HCMvsC
DiffMeth_1292	chr19	54350400	54350700	Hypermethylation	HCMvsC
DiffMeth_1293	chr19	54439200	54439500	Hypermethylation	HCMvsC
DiffMeth_1294	chr19	55063200	55063500	Hypermethylation	HCMvsC
DiffMeth_1295	chr19	55222500	55222800	Hypermethylation	HCMvsC
DiffMeth_1296	chr19	55395300	55395600	Hypermethylation	HCMvsC
DiffMeth_1297	chr19	55404900	55405200	Hypermethylation	HCMvsC
DiffMeth_1298	chr19	55665300	55665600	Hypermethylation	HCMvsC
DiffMeth_1299	chr20	588000	588300	Hypermethylation	HCMvsC
DiffMeth_1300	chr20	3341400	3341700	Hypermethylation	HCMvsC
DiffMeth_1301	chr20	5322900	5323200	Hypermethylation	HCMvsC
DiffMeth_1302	chr20	12452100	12452400	Hypermethylation	HCMvsC
DiffMeth_1303	chr20	14009400	14009700	Hypermethylation	HCMvsC
DiffMeth_1304	chr20	17004600	17004900	Hypermethylation	HCMvsC
DiffMeth_1305	chr20	17532000	17532300	Hypermethylation	HCMvsC
DiffMeth_1306	chr20	17713200	17713500	Hypermethylation	HCMvsC
DiffMeth_1307	chr20	19909800	19910100	Hypermethylation	HCMvsC
DiffMeth_1308	chr20	19971600	19971900	Hypermethylation	HCMvsC
DiffMeth_1309	chr20	21785700	21786000	Hypermethylation	HCMvsC
DiffMeth_1310	chr20	30590700	30591000	Hypermethylation	HCMvsC
DiffMeth_1311	chr20	33702900	33703200	Hypermethylation	HCMvsC
DiffMeth_1312	chr20	33907200	33907500	Hypermethylation	HCMvsC
DiffMeth_1313	chr20	34867500	34867800	Hypermethylation	HCMvsC
DiffMeth_1314	chr20	35346300	35346600	Hypermethylation	HCMvsC
DiffMeth_1315	chr20	36831000	36831300	Hypermethylation	HCMvsC
DiffMeth_1316	chr20	39963300	39963600	Hypermethylation	HCMvsC
DiffMeth_1317	chr20	44166000	44166300	Hypermethylation	HCMvsC
DiffMeth_1318	chr20	45658500	45658800	Hypermethylation	HCMvsC
DiffMeth_1319	chr20	46494300	46494600	Hypermethylation	HCMvsC
DiffMeth_1320	chr20	46549200	46549500	Hypermethylation	HCMvsC
DiffMeth_1321	chr20	47199000	47199300	Hypermethylation	HCMvsC
DiffMeth_1322	chr20	49860900	49861200	Hypermethylation	HCMvsC
DiffMeth_1323	chr20	50870700	50871000	Hypermethylation	HCMvsC
DiffMeth_1324	chr20	51399000	51399300	Hypermethylation	HCMvsC
DiffMeth_1325	chr20	53760600	53760900	Hypermethylation	HCMvsC
DiffMeth_1326	chr20	54064200	54064500	Hypermethylation	HCMvsC
DiffMeth_1327	chr20	54650100	54650400	Hypermethylation	HCMvsC
DiffMeth_1328	chr20	55691700	55692000	Hypermethylation	HCMvsC
DiffMeth_1329	chr20	56125800	56126100	Hypermethylation	HCMvsC
DiffMeth_1330	chr20	57810300	57810600	Hypermethylation	HCMvsC
DiffMeth_1331	chr20	58017900	58018200	Hypermethylation	HCMvsC
DiffMeth_1332	chr20	58748100	58748400	Hypermethylation	HCMvsC
DiffMeth_1333	chr20	59251800	59252100	Hypermethylation	HCMvsC
DiffMeth_1334	chr20	59771700	59772000	Hypermethylation	HCMvsC
DiffMeth_1335	chr21	14374800	14375100	Hypermethylation	HCMvsC
DiffMeth_1336	chr21	22722900	22723200	Hypermethylation	HCMvsC
DiffMeth_1337	chr21	24523800	24524100	Hypermethylation	HCMvsC
DiffMeth_1338	chr21	26519700	26520000	Hypermethylation	HCMvsC
DiffMeth_1339	chr21	27960000	27960300	Hypermethylation	HCMvsC
DiffMeth_1340	chr21	29355900	29356200	Hypermethylation	HCMvsC
DiffMeth_1341	chr21	29582100	29582400	Hypermethylation	HCMvsC
DiffMeth_1342	chr21	29667900	29668200	Hypermethylation	HCMvsC
DiffMeth_1343	chr21	33310500	33310800	Hypermethylation	HCMvsC
DiffMeth_1344	chr21	34541400	34541700	Hypermethylation	HCMvsC
DiffMeth_1345	chr21	34983000	34983300	Hypermethylation	HCMvsC
DiffMeth_1346	chr21	36361500	36361800	Hypermethylation	HCMvsC
DiffMeth_1347	chr21	38005500	38005800	Hypermethylation	HCMvsC
DiffMeth_1348	chr21	42008100	42008400	Hypermethylation	HCMvsC
DiffMeth_1349	chr21	43684500	43684800	Hypermethylation	HCMvsC
DiffMeth_1350	chr21	45918600	45918900	Hypermethylation	HCMvsC
DiffMeth_1351	chr22	19783800	19784100	Hypermethylation	HCMvsC
DiffMeth_1352	chr22	22572600	22572900	Hypermethylation	HCMvsC
DiffMeth_1353	chr22	23022600	23022900	Hypermethylation	HCMvsC
DiffMeth_1354	chr22	25959300	25959600	Hypermethylation	HCMvsC
DiffMeth_1355	chr22	26384700	26385000	Hypermethylation	HCMvsC
DiffMeth_1356	chr22	26652000	26652300	Hypermethylation	HCMvsC
DiffMeth_1357	chr22	26955900	26956200	Hypermethylation	HCMvsC
DiffMeth_1358	chr22	28036500	28036800	Hypermethylation	HCMvsC
DiffMeth_1359	chr22	29624400	29624700	Hypermethylation	HCMvsC
DiffMeth_1360	chr22	34515600	34515900	Hypermethylation	HCMvsC
DiffMeth_1361	chr22	34528200	34528500	Hypermethylation	HCMvsC
DiffMeth_1362	chr22	36006900	36007200	Hypermethylation	HCMvsC
DiffMeth_1363	chr22	36013200	36013500	Hypermethylation	HCMvsC
DiffMeth_1364	chr22	37026000	37026300	Hypermethylation	HCMvsC
DiffMeth_1365	chr22	38953500	38953800	Hypermethylation	HCMvsC
DiffMeth_1366	chr22	39807300	39807600	Hypermethylation	HCMvsC
DiffMeth_1367	chr22	42034800	42035100	Hypermethylation	HCMvsC
DiffMeth_1368	chr22	43464000	43464300	Hypermethylation	HCMvsC
DiffMeth_1369	chr22	44334000	44334300	Hypermethylation	HCMvsC
DiffMeth_1370	chr22	44817600	44817900	Hypermethylation	HCMvsC
DiffMeth_1371	chr22	45056700	45057000	Hypermethylation	HCMvsC
DiffMeth_1372	chr22	47185500	47185800	Hypermethylation	HCMvsC
DiffMeth_1373	chr22	49741200	49741500	Hypermethylation	HCMvsC
DiffMeth_1374	chrX	3234600	3234900	Hypermethylation	HCMvsC
DiffMeth_1375	chrX	3708600	3708900	Hypermethylation	HCMvsC
DiffMeth_1376	chrX	5613900	5614200	Hypermethylation	HCMvsC
DiffMeth_1377	chrX	8187300	8187600	Hypermethylation	HCMvsC
DiffMeth_1378	chrX	9366900	9367200	Hypermethylation	HCMvsC
DiffMeth_1379	chrX	9984900	9985200	Hypermethylation	HCMvsC
DiffMeth_1380	chrX	10106400	10106700	Hypermethylation	HCMvsC
DiffMeth_1381	chrX	10633500	10633800	Hypermethylation	HCMvsC
DiffMeth_1382	chrX	11444100	11444400	Hypermethylation	HCMvsC
DiffMeth_1383	chrX	13491900	13492200	Hypermethylation	HCMvsC
DiffMeth_1384	chrX	13959300	13959600	Hypermethylation	HCMvsC
DiffMeth_1385	chrX	14173500	14173800	Hypermethylation	HCMvsC
DiffMeth_1386	chrX	17267700	17268000	Hypermethylation	HCMvsC
DiffMeth_1387	chrX	17854500	17854800	Hypermethylation	HCMvsC
DiffMeth_1388	chrX	18154200	18154500	Hypermethylation	HCMvsC
DiffMeth_1389	chrX	18658800	18659100	Hypermethylation	HCMvsC
DiffMeth_1390	chrX	23205900	23206200	Hypermethylation	HCMvsC
DiffMeth_1391	chrX	23673900	23674200	Hypermethylation	HCMvsC
DiffMeth_1392	chrX	23986800	23987100	Hypermethylation	HCMvsC
DiffMeth_1393	chrX	24925200	24925500	Hypermethylation	HCMvsC
DiffMeth_1394	chrX	30975600	30975900	Hypermethylation	HCMvsC
DiffMeth_1395	chrX	34182000	34182300	Hypermethylation	HCMvsC
DiffMeth_1396	chrX	35146200	35146500	Hypermethylation	HCMvsC
DiffMeth_1397	chrX	36318600	36318900	Hypermethylation	HCMvsC
DiffMeth_1398	chrX	39336000	39336300	Hypermethylation	HCMvsC
DiffMeth_1399	chrX	41588700	41589000	Hypermethylation	HCMvsC
DiffMeth_1400	chrX	42430500	42430800	Hypermethylation	HCMvsC
DiffMeth_1401	chrX	44292600	44292900	Hypermethylation	HCMvsC
DiffMeth_1402	chrX	44432400	44432700	Hypermethylation	HCMvsC
DiffMeth_1403	chrX	44747100	44747400	Hypermethylation	HCMvsC
DiffMeth_1404	chrX	47232600	47232900	Hypermethylation	HCMvsC
DiffMeth_1405	chrX	48258000	48258300	Hypermethylation	HCMvsC
DiffMeth_1406	chrX	48503400	48503700	Hypermethylation	HCMvsC
DiffMeth_1407	chrX	49550700	49551000	Hypermethylation	HCMvsC
DiffMeth_1408	chrX	50386500	50386800	Hypermethylation	HCMvsC
DiffMeth_1409	chrX	50486400	50486700	Hypermethylation	HCMvsC
DiffMeth_1410	chrX	54519600	54519900	Hypermethylation	HCMvsC
DiffMeth_1411	chrX	54735300	54735600	Hypermethylation	HCMvsC
DiffMeth_1412	chrX	55368900	55369200	Hypermethylation	HCMvsC
DiffMeth_1413	chrX	57705900	57706200	Hypermethylation	HCMvsC
DiffMeth_1414	chrX	58146900	58147200	Hypermethylation	HCMvsC
DiffMeth_1415	chrX	67923300	67923600	Hypermethylation	HCMvsC
DiffMeth_1416	chrX	77028000	77028300	Hypermethylation	HCMvsC
DiffMeth_1417	chrX	77600100	77600400	Hypermethylation	HCMvsC
DiffMeth_1418	chrX	78667200	78667500	Hypermethylation	HCMvsC
DiffMeth_1419	chrX	79727700	79728000	Hypermethylation	HCMvsC
DiffMeth_1420	chrX	88294500	88294800	Hypermethylation	HCMvsC
DiffMeth_1421	chrX	92601900	92602200	Hypermethylation	HCMvsC
DiffMeth_1422	chrX	99791700	99792000	Hypermethylation	HCMvsC
DiffMeth_1423	chrX	104194800	104195100	Hypermethylation	HCMvsC
DiffMeth_1424	chrX	107405400	107405700	Hypermethylation	HCMvsC
DiffMeth_1425	chrX	112453200	112453500	Hypermethylation	HCMvsC
DiffMeth_1426	chrX	115011000	115011300	Hypermethylation	HCMvsC
DiffMeth_1427	chrX	115829400	115829700	Hypermethylation	HCMvsC
DiffMeth_1428	chrX	115963200	115963500	Hypermethylation	HCMvsC
DiffMeth_1429	chrX	118369200	118369500	Hypermethylation	HCMvsC
DiffMeth_1430	chrX	118643100	118643400	Hypermethylation	HCMvsC
DiffMeth_1431	chrX	121067400	121067700	Hypermethylation	HCMvsC
DiffMeth_1432	chrX	121562700	121563000	Hypermethylation	HCMvsC
DiffMeth_1433	chrX	121587600	121587900	Hypermethylation	HCMvsC
DiffMeth_1434	chrX	124197900	124198200	Hypermethylation	HCMvsC
DiffMeth_1435	chrX	126488700	126489000	Hypermethylation	HCMvsC
DiffMeth_1436	chrX	130046400	130046700	Hypermethylation	HCMvsC
DiffMeth_1437	chrX	130927200	130927500	Hypermethylation	HCMvsC
DiffMeth_1438	chrX	135647100	135647400	Hypermethylation	HCMvsC
DiffMeth_1439	chrX	136734600	136734900	Hypermethylation	HCMvsC
DiffMeth_1440	chrX	138192600	138192900	Hypermethylation	HCMvsC
DiffMeth_1441	chrX	142755000	142755300	Hypermethylation	HCMvsC
DiffMeth_1442	chrX	143391000	143391300	Hypermethylation	HCMvsC
DiffMeth_1443	chrX	144269100	144269400	Hypermethylation	HCMvsC
DiffMeth_1444	chrX	145620900	145621200	Hypermethylation	HCMvsC
DiffMeth_1445	chrX	146342700	146343000	Hypermethylation	HCMvsC
DiffMeth_1446	chrX	147036300	147036600	Hypermethylation	HCMvsC
DiffMeth_1447	chrX	147867300	147867600	Hypermethylation	HCMvsC
DiffMeth_1448	chrX	148371600	148371900	Hypermethylation	HCMvsC
DiffMeth_1449	chrX	152730000	152730300	Hypermethylation	HCMvsC
DiffMeth_1450	chrY	3278100	3278400	Hypermethylation	HCMvsC
DiffMeth_1451	chrY	4925100	4925400	Hypermethylation	HCMvsC
DiffMeth_1452	chrY	8532000	8532300	Hypermethylation	HCMvsC
DiffMeth_1453	chr1	537000	537300	Hypomethylation	HCMvsC
DiffMeth_1454	chr1	1576800	1577100	Hypomethylation	HCMvsC
DiffMeth_1455	chr1	1782300	1782600	Hypomethylation	HCMvsC
DiffMeth_1456	chr1	4325100	4325400	Hypomethylation	HCMvsC
DiffMeth_1457	chr1	4665900	4666200	Hypomethylation	HCMvsC
DiffMeth_1458	chr1	4914600	4914900	Hypomethylation	HCMvsC
DiffMeth_1459	chr1	5246100	5246400	Hypomethylation	HCMvsC
DiffMeth_1460	chr1	5399100	5399400	Hypomethylation	HCMvsC
DiffMeth_1461	chr1	5547600	5547900	Hypomethylation	HCMvsC
DiffMeth_1462	chr1	5745600	5745900	Hypomethylation	HCMvsC
DiffMeth_1463	chr1	5897700	5898000	Hypomethylation	HCMvsC
DiffMeth_1464	chr1	6043800	6044100	Hypomethylation	HCMvsC
DiffMeth_1465	chr1	7139100	7139400	Hypomethylation	HCMvsC
DiffMeth_1466	chr1	7224900	7225200	Hypomethylation	HCMvsC
DiffMeth_1467	chr1	7569000	7569300	Hypomethylation	HCMvsC
DiffMeth_1468	chr1	7597800	7598100	Hypomethylation	HCMvsC
DiffMeth_1469	chr1	7599300	7599600	Hypomethylation	HCMvsC
DiffMeth_1470	chr1	7612200	7612500	Hypomethylation	HCMvsC
DiffMeth_1471	chr1	9170100	9170400	Hypomethylation	HCMvsC
DiffMeth_1472	chr1	9224400	9224700	Hypomethylation	HCMvsC
DiffMeth_1473	chr1	10436700	10437000	Hypomethylation	HCMvsC
DiffMeth_1474	chr1	11068500	11068800	Hypomethylation	HCMvsC
DiffMeth_1475	chr1	11094000	11094300	Hypomethylation	HCMvsC
DiffMeth_1476	chr1	11983800	11984100	Hypomethylation	HCMvsC
DiffMeth_1477	chr1	12043500	12043800	Hypomethylation	HCMvsC
DiffMeth_1478	chr1	12507300	12507600	Hypomethylation	HCMvsC
DiffMeth_1479	chr1	12609900	12610200	Hypomethylation	HCMvsC
DiffMeth_1480	chr1	14108700	14109000	Hypomethylation	HCMvsC
DiffMeth_1481	chr1	16291800	16292100	Hypomethylation	HCMvsC
DiffMeth_1482	chr1	17340600	17340900	Hypomethylation	HCMvsC
DiffMeth_1483	chr1	17376000	17376300	Hypomethylation	HCMvsC
DiffMeth_1484	chr1	17904900	17905200	Hypomethylation	HCMvsC
DiffMeth_1485	chr1	17913600	17913900	Hypomethylation	HCMvsC
DiffMeth_1486	chr1	18180600	18180900	Hypomethylation	HCMvsC
DiffMeth_1487	chr1	18429000	18429300	Hypomethylation	HCMvsC
DiffMeth_1488	chr1	19053000	19053300	Hypomethylation	HCMvsC
DiffMeth_1489	chr1	19139100	19139400	Hypomethylation	HCMvsC
DiffMeth_1490	chr1	19161600	19161900	Hypomethylation	HCMvsC
DiffMeth_1491	chr1	19680300	19680600	Hypomethylation	HCMvsC
DiffMeth_1492	chr1	20606400	20606700	Hypomethylation	HCMvsC
DiffMeth_1493	chr1	20931600	20931900	Hypomethylation	HCMvsC
DiffMeth_1494	chr1	20959200	20959500	Hypomethylation	HCMvsC
DiffMeth_1495	chr1	21578400	21578700	Hypomethylation	HCMvsC
DiffMeth_1496	chr1	21619200	21619500	Hypomethylation	HCMvsC
DiffMeth_1497	chr1	21721800	21722100	Hypomethylation	HCMvsC
DiffMeth_1498	chr1	21894900	21895200	Hypomethylation	HCMvsC
DiffMeth_1499	chr1	21971400	21971700	Hypomethylation	HCMvsC
DiffMeth_1500	chr1	22247100	22247400	Hypomethylation	HCMvsC
DiffMeth_1501	chr1	23903400	23903700	Hypomethylation	HCMvsC
DiffMeth_1502	chr1	24018900	24019200	Hypomethylation	HCMvsC
DiffMeth_1503	chr1	24318900	24319200	Hypomethylation	HCMvsC
DiffMeth_1504	chr1	24405600	24405900	Hypomethylation	HCMvsC
DiffMeth_1505	chr1	27246300	27246600	Hypomethylation	HCMvsC
DiffMeth_1506	chr1	27310500	27310800	Hypomethylation	HCMvsC
DiffMeth_1507	chr1	27401100	27401400	Hypomethylation	HCMvsC
DiffMeth_1508	chr1	28833900	28834200	Hypomethylation	HCMvsC
DiffMeth_1509	chr1	28835100	28835400	Hypomethylation	HCMvsC
DiffMeth_1510	chr1	30164400	30164700	Hypomethylation	HCMvsC
DiffMeth_1511	chr1	30723600	30723900	Hypomethylation	HCMvsC
DiffMeth_1512	chr1	30891000	30891300	Hypomethylation	HCMvsC
DiffMeth_1513	chr1	31221900	31222200	Hypomethylation	HCMvsC
DiffMeth_1514	chr1	31229400	31229700	Hypomethylation	HCMvsC
DiffMeth_1515	chr1	32268600	32268900	Hypomethylation	HCMvsC
DiffMeth_1516	chr1	32372700	32373000	Hypomethylation	HCMvsC
DiffMeth_1517	chr1	32687100	32687400	Hypomethylation	HCMvsC
DiffMeth_1518	chr1	32950800	32951100	Hypomethylation	HCMvsC
DiffMeth_1519	chr1	33343500	33343800	Hypomethylation	HCMvsC
DiffMeth_1520	chr1	35328300	35328600	Hypomethylation	HCMvsC
DiffMeth_1521	chr1	35582700	35583000	Hypomethylation	HCMvsC
DiffMeth_1522	chr1	35656200	35656500	Hypomethylation	HCMvsC
DiffMeth_1523	chr1	36129000	36129300	Hypomethylation	HCMvsC
DiffMeth_1524	chr1	37013700	37014000	Hypomethylation	HCMvsC
DiffMeth_1525	chr1	37285500	37285800	Hypomethylation	HCMvsC
DiffMeth_1526	chr1	37326600	37326900	Hypomethylation	HCMvsC
DiffMeth_1527	chr1	37481100	37481400	Hypomethylation	HCMvsC
DiffMeth_1528	chr1	37575000	37575300	Hypomethylation	HCMvsC
DiffMeth_1529	chr1	37835700	37836000	Hypomethylation	HCMvsC
DiffMeth_1530	chr1	38080200	38080500	Hypomethylation	HCMvsC
DiffMeth_1531	chr1	38557200	38557500	Hypomethylation	HCMvsC
DiffMeth_1532	chr1	40943700	40944000	Hypomethylation	HCMvsC
DiffMeth_1533	chr1	41405400	41405700	Hypomethylation	HCMvsC
DiffMeth_1534	chr1	42003600	42003900	Hypomethylation	HCMvsC
DiffMeth_1535	chr1	42292200	42292500	Hypomethylation	HCMvsC
DiffMeth_1536	chr1	43407600	43407900	Hypomethylation	HCMvsC
DiffMeth_1537	chr1	43620300	43620600	Hypomethylation	HCMvsC
DiffMeth_1538	chr1	44319600	44319900	Hypomethylation	HCMvsC
DiffMeth_1539	chr1	44642700	44643000	Hypomethylation	HCMvsC
DiffMeth_1540	chr1	45301200	45301500	Hypomethylation	HCMvsC
DiffMeth_1541	chr1	46159500	46159800	Hypomethylation	HCMvsC
DiffMeth_1542	chr1	46774500	46774800	Hypomethylation	HCMvsC
DiffMeth_1543	chr1	46805400	46805700	Hypomethylation	HCMvsC
DiffMeth_1544	chr1	47245200	47245500	Hypomethylation	HCMvsC
DiffMeth_1545	chr1	47937000	47937300	Hypomethylation	HCMvsC
DiffMeth_1546	chr1	48279600	48279900	Hypomethylation	HCMvsC
DiffMeth_1547	chr1	48285000	48285300	Hypomethylation	HCMvsC
DiffMeth_1548	chr1	49082400	49082700	Hypomethylation	HCMvsC
DiffMeth_1549	chr1	50400900	50401200	Hypomethylation	HCMvsC
DiffMeth_1550	chr1	53114400	53114700	Hypomethylation	HCMvsC
DiffMeth_1551	chr1	53260500	53260800	Hypomethylation	HCMvsC
DiffMeth_1552	chr1	53573400	53573700	Hypomethylation	HCMvsC
DiffMeth_1553	chr1	54122400	54122700	Hypomethylation	HCMvsC
DiffMeth_1554	chr1	54692100	54692400	Hypomethylation	HCMvsC
DiffMeth_1555	chr1	54719100	54719400	Hypomethylation	HCMvsC
DiffMeth_1556	chr1	55413300	55413600	Hypomethylation	HCMvsC
DiffMeth_1557	chr1	55894800	55895100	Hypomethylation	HCMvsC
DiffMeth_1558	chr1	56818800	56819100	Hypomethylation	HCMvsC
DiffMeth_1559	chr1	56968200	56968500	Hypomethylation	HCMvsC
DiffMeth_1560	chr1	56976900	56977500	Hypomethylation	HCMvsC
DiffMeth_1561	chr1	57840900	57841200	Hypomethylation	HCMvsC
DiffMeth_1562	chr1	58029300	58029600	Hypomethylation	HCMvsC
DiffMeth_1563	chr1	58341600	58341900	Hypomethylation	HCMvsC
DiffMeth_1564	chr1	58585800	58586100	Hypomethylation	HCMvsC
DiffMeth_1565	chr1	58624500	58624800	Hypomethylation	HCMvsC
DiffMeth_1566	chr1	58894500	58894800	Hypomethylation	HCMvsC
DiffMeth_1567	chr1	59726100	59726400	Hypomethylation	HCMvsC
DiffMeth_1568	chr1	60186900	60187200	Hypomethylation	HCMvsC
DiffMeth_1569	chr1	62072400	62072700	Hypomethylation	HCMvsC
DiffMeth_1570	chr1	64263000	64263300	Hypomethylation	HCMvsC
DiffMeth_1571	chr1	64421400	64421700	Hypomethylation	HCMvsC
DiffMeth_1572	chr1	64730100	64730400	Hypomethylation	HCMvsC
DiffMeth_1573	chr1	66273300	66273600	Hypomethylation	HCMvsC
DiffMeth_1574	chr1	67895700	67896000	Hypomethylation	HCMvsC
DiffMeth_1575	chr1	69299700	69300000	Hypomethylation	HCMvsC
DiffMeth_1576	chr1	69373500	69373800	Hypomethylation	HCMvsC
DiffMeth_1577	chr1	70001100	70001400	Hypomethylation	HCMvsC
DiffMeth_1578	chr1	70404900	70405200	Hypomethylation	HCMvsC
DiffMeth_1579	chr1	70512300	70512600	Hypomethylation	HCMvsC
DiffMeth_1580	chr1	70953600	70953900	Hypomethylation	HCMvsC
DiffMeth_1581	chr1	71213400	71213700	Hypomethylation	HCMvsC
DiffMeth_1582	chr1	72075300	72075600	Hypomethylation	HCMvsC
DiffMeth_1583	chr1	73500300	73500600	Hypomethylation	HCMvsC
DiffMeth_1584	chr1	73559100	73559400	Hypomethylation	HCMvsC
DiffMeth_1585	chr1	74289900	74290200	Hypomethylation	HCMvsC
DiffMeth_1586	chr1	75023700	75024000	Hypomethylation	HCMvsC
DiffMeth_1587	chr1	75139800	75140100	Hypomethylation	HCMvsC
DiffMeth_1588	chr1	76332300	76332600	Hypomethylation	HCMvsC
DiffMeth_1589	chr1	76616700	76617000	Hypomethylation	HCMvsC
DiffMeth_1590	chr1	76908900	76909200	Hypomethylation	HCMvsC
DiffMeth_1591	chr1	77518200	77518500	Hypomethylation	HCMvsC
DiffMeth_1592	chr1	78707400	78707700	Hypomethylation	HCMvsC
DiffMeth_1593	chr1	78966000	78966300	Hypomethylation	HCMvsC
DiffMeth_1594	chr1	81262500	81262800	Hypomethylation	HCMvsC
DiffMeth_1595	chr1	82223100	82223400	Hypomethylation	HCMvsC
DiffMeth_1596	chr1	83567100	83567400	Hypomethylation	HCMvsC
DiffMeth_1597	chr1	84156000	84156300	Hypomethylation	HCMvsC
DiffMeth_1598	chr1	84804300	84804600	Hypomethylation	HCMvsC
DiffMeth_1599	chr1	85242300	85242600	Hypomethylation	HCMvsC
DiffMeth_1600	chr1	85249500	85249800	Hypomethylation	HCMvsC
DiffMeth_1601	chr1	85322100	85322400	Hypomethylation	HCMvsC
DiffMeth_1602	chr1	85857900	85858200	Hypomethylation	HCMvsC
DiffMeth_1603	chr1	88310100	88310400	Hypomethylation	HCMvsC
DiffMeth_1604	chr1	89414700	89415000	Hypomethylation	HCMvsC
DiffMeth_1605	chr1	89696400	89696700	Hypomethylation	HCMvsC
DiffMeth_1606	chr1	90907200	90907500	Hypomethylation	HCMvsC
DiffMeth_1607	chr1	91383000	91383300	Hypomethylation	HCMvsC
DiffMeth_1608	chr1	92443200	92443500	Hypomethylation	HCMvsC
DiffMeth_1609	chr1	93613500	93613800	Hypomethylation	HCMvsC
DiffMeth_1610	chr1	94237500	94237800	Hypomethylation	HCMvsC
DiffMeth_1611	chr1	95205300	95205600	Hypomethylation	HCMvsC
DiffMeth_1612	chr1	95320800	95321100	Hypomethylation	HCMvsC
DiffMeth_1613	chr1	95421900	95422200	Hypomethylation	HCMvsC
DiffMeth_1614	chr1	95902500	95902800	Hypomethylation	HCMvsC
DiffMeth_1615	chr1	96675300	96675600	Hypomethylation	HCMvsC
DiffMeth_1616	chr1	96903600	96903900	Hypomethylation	HCMvsC
DiffMeth_1617	chr1	98648700	98649000	Hypomethylation	HCMvsC
DiffMeth_1618	chr1	99922200	99922500	Hypomethylation	HCMvsC
DiffMeth_1619	chr1	100404300	100404600	Hypomethylation	HCMvsC
DiffMeth_1620	chr1	103137000	103137300	Hypomethylation	HCMvsC
DiffMeth_1621	chr1	103582200	103582500	Hypomethylation	HCMvsC
DiffMeth_1622	chr1	104327100	104327400	Hypomethylation	HCMvsC
DiffMeth_1623	chr1	105137400	105137700	Hypomethylation	HCMvsC
DiffMeth_1624	chr1	105626700	105627000	Hypomethylation	HCMvsC
DiffMeth_1625	chr1	107940600	107940900	Hypomethylation	HCMvsC
DiffMeth_1626	chr1	108093000	108093300	Hypomethylation	HCMvsC
DiffMeth_1627	chr1	110376300	110376600	Hypomethylation	HCMvsC
DiffMeth_1628	chr1	110687100	110687400	Hypomethylation	HCMvsC
DiffMeth_1629	chr1	112292700	112293000	Hypomethylation	HCMvsC
DiffMeth_1630	chr1	112585800	112586100	Hypomethylation	HCMvsC
DiffMeth_1631	chr1	112926900	112927200	Hypomethylation	HCMvsC
DiffMeth_1632	chr1	113771400	113771700	Hypomethylation	HCMvsC
DiffMeth_1633	chr1	114864900	114865200	Hypomethylation	HCMvsC
DiffMeth_1634	chr1	115351800	115352100	Hypomethylation	HCMvsC
DiffMeth_1635	chr1	116272500	116272800	Hypomethylation	HCMvsC
DiffMeth_1636	chr1	117020700	117021000	Hypomethylation	HCMvsC
DiffMeth_1637	chr1	119140200	119140500	Hypomethylation	HCMvsC
DiffMeth_1638	chr1	120507900	120508200	Hypomethylation	HCMvsC
DiffMeth_1639	chr1	142557300	142557600	Hypomethylation	HCMvsC
DiffMeth_1640	chr1	144837000	144837300	Hypomethylation	HCMvsC
DiffMeth_1641	chr1	144846900	144847200	Hypomethylation	HCMvsC
DiffMeth_1642	chr1	146615700	146616000	Hypomethylation	HCMvsC
DiffMeth_1643	chr1	147309300	147309600	Hypomethylation	HCMvsC
DiffMeth_1644	chr1	149721900	149722200	Hypomethylation	HCMvsC
DiffMeth_1645	chr1	149783700	149784000	Hypomethylation	HCMvsC
DiffMeth_1646	chr1	149784900	149785200	Hypomethylation	HCMvsC
DiffMeth_1647	chr1	149858700	149859000	Hypomethylation	HCMvsC
DiffMeth_1648	chr1	150551700	150552000	Hypomethylation	HCMvsC
DiffMeth_1649	chr1	150938400	150938700	Hypomethylation	HCMvsC
DiffMeth_1650	chr1	151161600	151161900	Hypomethylation	HCMvsC
DiffMeth_1651	chr1	151497000	151497300	Hypomethylation	HCMvsC
DiffMeth_1652	chr1	152858700	152859000	Hypomethylation	HCMvsC
DiffMeth_1653	chr1	153633600	153633900	Hypomethylation	HCMvsC
DiffMeth_1654	chr1	153636600	153636900	Hypomethylation	HCMvsC
DiffMeth_1655	chr1	153957300	153957600	Hypomethylation	HCMvsC
DiffMeth_1656	chr1	154306800	154307100	Hypomethylation	HCMvsC
DiffMeth_1657	chr1	154701900	154702200	Hypomethylation	HCMvsC
DiffMeth_1658	chr1	154981200	154981500	Hypomethylation	HCMvsC
DiffMeth_1659	chr1	157966200	157966500	Hypomethylation	HCMvsC
DiffMeth_1660	chr1	158188200	158188500	Hypomethylation	HCMvsC
DiffMeth_1661	chr1	158514900	158515200	Hypomethylation	HCMvsC
DiffMeth_1662	chr1	160128000	160128300	Hypomethylation	HCMvsC
DiffMeth_1663	chr1	160261500	160261800	Hypomethylation	HCMvsC
DiffMeth_1664	chr1	160429200	160429500	Hypomethylation	HCMvsC
DiffMeth_1665	chr1	162306600	162306900	Hypomethylation	HCMvsC
DiffMeth_1666	chr1	162466800	162467100	Hypomethylation	HCMvsC
DiffMeth_1667	chr1	164354100	164354400	Hypomethylation	HCMvsC
DiffMeth_1668	chr1	165364200	165364500	Hypomethylation	HCMvsC
DiffMeth_1669	chr1	166351200	166351500	Hypomethylation	HCMvsC
DiffMeth_1670	chr1	167048400	167048700	Hypomethylation	HCMvsC
DiffMeth_1671	chr1	167627700	167628000	Hypomethylation	HCMvsC
DiffMeth_1672	chr1	168585000	168585300	Hypomethylation	HCMvsC
DiffMeth_1673	chr1	168862800	168863100	Hypomethylation	HCMvsC
DiffMeth_1674	chr1	171656700	171657000	Hypomethylation	HCMvsC
DiffMeth_1675	chr1	172011000	172011300	Hypomethylation	HCMvsC
DiffMeth_1676	chr1	172715100	172715400	Hypomethylation	HCMvsC
DiffMeth_1677	chr1	176268000	176268300	Hypomethylation	HCMvsC
DiffMeth_1678	chr1	176577600	176577900	Hypomethylation	HCMvsC
DiffMeth_1679	chr1	177808800	177809100	Hypomethylation	HCMvsC
DiffMeth_1680	chr1	178310700	178311000	Hypomethylation	HCMvsC
DiffMeth_1681	chr1	178656600	178656900	Hypomethylation	HCMvsC
DiffMeth_1682	chr1	179422800	179423100	Hypomethylation	HCMvsC
DiffMeth_1683	chr1	179901000	179901300	Hypomethylation	HCMvsC
DiffMeth_1684	chr1	180130800	180131100	Hypomethylation	HCMvsC
DiffMeth_1685	chr1	180511200	180511500	Hypomethylation	HCMvsC
DiffMeth_1686	chr1	181328700	181329000	Hypomethylation	HCMvsC
DiffMeth_1687	chr1	183857400	183857700	Hypomethylation	HCMvsC
DiffMeth_1688	chr1	183951900	183952200	Hypomethylation	HCMvsC
DiffMeth_1689	chr1	184985700	184986000	Hypomethylation	HCMvsC
DiffMeth_1690	chr1	188328300	188328600	Hypomethylation	HCMvsC
DiffMeth_1691	chr1	189511500	189511800	Hypomethylation	HCMvsC
DiffMeth_1692	chr1	190852500	190852800	Hypomethylation	HCMvsC
DiffMeth_1693	chr1	192263100	192263400	Hypomethylation	HCMvsC
DiffMeth_1694	chr1	194030700	194031000	Hypomethylation	HCMvsC
DiffMeth_1695	chr1	194921100	194921400	Hypomethylation	HCMvsC
DiffMeth_1696	chr1	195417600	195417900	Hypomethylation	HCMvsC
DiffMeth_1697	chr1	197876700	197877000	Hypomethylation	HCMvsC
DiffMeth_1698	chr1	199485300	199485600	Hypomethylation	HCMvsC
DiffMeth_1699	chr1	199542300	199542600	Hypomethylation	HCMvsC
DiffMeth_1700	chr1	199718400	199718700	Hypomethylation	HCMvsC
DiffMeth_1701	chr1	200597400	200597700	Hypomethylation	HCMvsC
DiffMeth_1702	chr1	203099700	203100000	Hypomethylation	HCMvsC
DiffMeth_1703	chr1	203257800	203258100	Hypomethylation	HCMvsC
DiffMeth_1704	chr1	204244200	204244500	Hypomethylation	HCMvsC
DiffMeth_1705	chr1	204995100	204995400	Hypomethylation	HCMvsC
DiffMeth_1706	chr1	205396800	205397100	Hypomethylation	HCMvsC
DiffMeth_1707	chr1	207338700	207339000	Hypomethylation	HCMvsC
DiffMeth_1708	chr1	208592700	208593000	Hypomethylation	HCMvsC
DiffMeth_1709	chr1	209176500	209176800	Hypomethylation	HCMvsC
DiffMeth_1710	chr1	211835100	211835400	Hypomethylation	HCMvsC
DiffMeth_1711	chr1	212538300	212538600	Hypomethylation	HCMvsC
DiffMeth_1712	chr1	214034700	214035000	Hypomethylation	HCMvsC
DiffMeth_1713	chr1	214677600	214677900	Hypomethylation	HCMvsC
DiffMeth_1714	chr1	214718700	214719000	Hypomethylation	HCMvsC
DiffMeth_1715	chr1	219047700	219048000	Hypomethylation	HCMvsC
DiffMeth_1716	chr1	219521700	219522000	Hypomethylation	HCMvsC
DiffMeth_1717	chr1	220497300	220497600	Hypomethylation	HCMvsC
DiffMeth_1718	chr1	220505100	220505400	Hypomethylation	HCMvsC
DiffMeth_1719	chr1	222097500	222097800	Hypomethylation	HCMvsC
DiffMeth_1720	chr1	222213300	222213600	Hypomethylation	HCMvsC
DiffMeth_1721	chr1	222405600	222405900	Hypomethylation	HCMvsC
DiffMeth_1722	chr1	222469500	222469800	Hypomethylation	HCMvsC
DiffMeth_1723	chr1	222661500	222661800	Hypomethylation	HCMvsC
DiffMeth_1724	chr1	223100100	223100400	Hypomethylation	HCMvsC
DiffMeth_1725	chr1	223274700	223275000	Hypomethylation	HCMvsC
DiffMeth_1726	chr1	223338300	223338600	Hypomethylation	HCMvsC
DiffMeth_1727	chr1	223840200	223840500	Hypomethylation	HCMvsC
DiffMeth_1728	chr1	224241600	224241900	Hypomethylation	HCMvsC
DiffMeth_1729	chr1	225888000	225888300	Hypomethylation	HCMvsC
DiffMeth_1730	chr1	226039500	226039800	Hypomethylation	HCMvsC
DiffMeth_1731	chr1	226084800	226085100	Hypomethylation	HCMvsC
DiffMeth_1732	chr1	226193400	226193700	Hypomethylation	HCMvsC
DiffMeth_1733	chr1	226562700	226563000	Hypomethylation	HCMvsC
DiffMeth_1734	chr1	226646100	226646400	Hypomethylation	HCMvsC
DiffMeth_1735	chr1	228728700	228729000	Hypomethylation	HCMvsC
DiffMeth_1736	chr1	228732300	228732600	Hypomethylation	HCMvsC
DiffMeth_1737	chr1	229228500	229228800	Hypomethylation	HCMvsC
DiffMeth_1738	chr1	230367600	230368200	Hypomethylation	HCMvsC
DiffMeth_1739	chr1	230395500	230395800	Hypomethylation	HCMvsC
DiffMeth_1740	chr1	230636700	230637000	Hypomethylation	HCMvsC
DiffMeth_1741	chr1	230987100	230987400	Hypomethylation	HCMvsC
DiffMeth_1742	chr1	231417900	231418200	Hypomethylation	HCMvsC
DiffMeth_1743	chr1	232322700	232323000	Hypomethylation	HCMvsC
DiffMeth_1744	chr1	232729200	232729500	Hypomethylation	HCMvsC
DiffMeth_1745	chr1	232743300	232743600	Hypomethylation	HCMvsC
DiffMeth_1746	chr1	233215500	233215800	Hypomethylation	HCMvsC
DiffMeth_1747	chr1	233376000	233376300	Hypomethylation	HCMvsC
DiffMeth_1748	chr1	234028800	234029100	Hypomethylation	HCMvsC
DiffMeth_1749	chr1	234163800	234164100	Hypomethylation	HCMvsC
DiffMeth_1750	chr1	234754500	234754800	Hypomethylation	HCMvsC
DiffMeth_1751	chr1	234858600	234858900	Hypomethylation	HCMvsC
DiffMeth_1752	chr1	235099500	235099800	Hypomethylation	HCMvsC
DiffMeth_1753	chr1	235668900	235669200	Hypomethylation	HCMvsC
DiffMeth_1754	chr1	235824600	235824900	Hypomethylation	HCMvsC
DiffMeth_1755	chr1	236629200	236629500	Hypomethylation	HCMvsC
DiffMeth_1756	chr1	236700000	236700300	Hypomethylation	HCMvsC
DiffMeth_1757	chr1	238161000	238161300	Hypomethylation	HCMvsC
DiffMeth_1758	chr1	238285500	238285800	Hypomethylation	HCMvsC
DiffMeth_1759	chr1	238994700	238995000	Hypomethylation	HCMvsC
DiffMeth_1760	chr1	240036900	240037200	Hypomethylation	HCMvsC
DiffMeth_1761	chr1	241212300	241212600	Hypomethylation	HCMvsC
DiffMeth_1762	chr1	242176500	242176800	Hypomethylation	HCMvsC
DiffMeth_1763	chr1	242196900	242197200	Hypomethylation	HCMvsC
DiffMeth_1764	chr1	242604900	242605200	Hypomethylation	HCMvsC
DiffMeth_1765	chr1	242780100	242780400	Hypomethylation	HCMvsC
DiffMeth_1766	chr1	242799900	242800200	Hypomethylation	HCMvsC
DiffMeth_1767	chr1	242923200	242923500	Hypomethylation	HCMvsC
DiffMeth_1768	chr1	245178300	245178600	Hypomethylation	HCMvsC
DiffMeth_1769	chr1	245604900	245605200	Hypomethylation	HCMvsC
DiffMeth_1770	chr1	246952500	246952800	Hypomethylation	HCMvsC
DiffMeth_1771	chr1	247945500	247945800	Hypomethylation	HCMvsC
DiffMeth_1772	chr1	248736000	248736300	Hypomethylation	HCMvsC
DiffMeth_1773	chr2	70500	70800	Hypomethylation	HCMvsC
DiffMeth_1774	chr2	1251600	1251900	Hypomethylation	HCMvsC
DiffMeth_1775	chr2	1962600	1962900	Hypomethylation	HCMvsC
DiffMeth_1776	chr2	2132700	2133000	Hypomethylation	HCMvsC
DiffMeth_1777	chr2	2841900	2842200	Hypomethylation	HCMvsC
DiffMeth_1778	chr2	2874000	2874300	Hypomethylation	HCMvsC
DiffMeth_1779	chr2	3668400	3668700	Hypomethylation	HCMvsC
DiffMeth_1780	chr2	3924300	3924600	Hypomethylation	HCMvsC
DiffMeth_1781	chr2	4006800	4007100	Hypomethylation	HCMvsC
DiffMeth_1782	chr2	4011000	4011300	Hypomethylation	HCMvsC
DiffMeth_1783	chr2	4137600	4137900	Hypomethylation	HCMvsC
DiffMeth_1784	chr2	4743600	4743900	Hypomethylation	HCMvsC
DiffMeth_1785	chr2	5943600	5943900	Hypomethylation	HCMvsC
DiffMeth_1786	chr2	6213300	6213600	Hypomethylation	HCMvsC
DiffMeth_1787	chr2	6838500	6838800	Hypomethylation	HCMvsC
DiffMeth_1788	chr2	8875800	8876100	Hypomethylation	HCMvsC
DiffMeth_1789	chr2	9073800	9074100	Hypomethylation	HCMvsC
DiffMeth_1790	chr2	9358800	9359100	Hypomethylation	HCMvsC
DiffMeth_1791	chr2	9487200	9487500	Hypomethylation	HCMvsC
DiffMeth_1792	chr2	10110300	10110600	Hypomethylation	HCMvsC
DiffMeth_1793	chr2	10155000	10155300	Hypomethylation	HCMvsC
DiffMeth_1794	chr2	10787700	10788000	Hypomethylation	HCMvsC
DiffMeth_1795	chr2	11419800	11420100	Hypomethylation	HCMvsC
DiffMeth_1796	chr2	11535600	11535900	Hypomethylation	HCMvsC
DiffMeth_1797	chr2	12244200	12244500	Hypomethylation	HCMvsC
DiffMeth_1798	chr2	12884100	12884400	Hypomethylation	HCMvsC
DiffMeth_1799	chr2	14438400	14438700	Hypomethylation	HCMvsC
DiffMeth_1800	chr2	14574000	14574300	Hypomethylation	HCMvsC
DiffMeth_1801	chr2	14905800	14906100	Hypomethylation	HCMvsC
DiffMeth_1802	chr2	15493500	15493800	Hypomethylation	HCMvsC
DiffMeth_1803	chr2	15836700	15837000	Hypomethylation	HCMvsC
DiffMeth_1804	chr2	15872700	15873000	Hypomethylation	HCMvsC
DiffMeth_1805	chr2	16845600	16845900	Hypomethylation	HCMvsC
DiffMeth_1806	chr2	18797100	18797400	Hypomethylation	HCMvsC
DiffMeth_1807	chr2	19104900	19105200	Hypomethylation	HCMvsC
DiffMeth_1808	chr2	19590900	19591200	Hypomethylation	HCMvsC
DiffMeth_1809	chr2	19860600	19860900	Hypomethylation	HCMvsC
DiffMeth_1810	chr2	20262600	20262900	Hypomethylation	HCMvsC
DiffMeth_1811	chr2	21879600	21879900	Hypomethylation	HCMvsC
DiffMeth_1812	chr2	23113800	23114100	Hypomethylation	HCMvsC
DiffMeth_1813	chr2	24406200	24406500	Hypomethylation	HCMvsC
DiffMeth_1814	chr2	29490000	29490300	Hypomethylation	HCMvsC
DiffMeth_1815	chr2	29751000	29751300	Hypomethylation	HCMvsC
DiffMeth_1816	chr2	30276600	30276900	Hypomethylation	HCMvsC
DiffMeth_1817	chr2	31417800	31418100	Hypomethylation	HCMvsC
DiffMeth_1818	chr2	32128500	32128800	Hypomethylation	HCMvsC
DiffMeth_1819	chr2	32278500	32278800	Hypomethylation	HCMvsC
DiffMeth_1820	chr2	34041300	34041600	Hypomethylation	HCMvsC
DiffMeth_1821	chr2	34547100	34547400	Hypomethylation	HCMvsC
DiffMeth_1822	chr2	34622100	34622400	Hypomethylation	HCMvsC
DiffMeth_1823	chr2	36329400	36329700	Hypomethylation	HCMvsC
DiffMeth_1824	chr2	37244100	37244400	Hypomethylation	HCMvsC
DiffMeth_1825	chr2	38411700	38412000	Hypomethylation	HCMvsC
DiffMeth_1826	chr2	40282500	40282800	Hypomethylation	HCMvsC
DiffMeth_1827	chr2	41029200	41029500	Hypomethylation	HCMvsC
DiffMeth_1828	chr2	42089100	42089400	Hypomethylation	HCMvsC
DiffMeth_1829	chr2	42412200	42412500	Hypomethylation	HCMvsC
DiffMeth_1830	chr2	42615600	42615900	Hypomethylation	HCMvsC
DiffMeth_1831	chr2	42935700	42936000	Hypomethylation	HCMvsC
DiffMeth_1832	chr2	42972900	42973200	Hypomethylation	HCMvsC
DiffMeth_1833	chr2	43163700	43164000	Hypomethylation	HCMvsC
DiffMeth_1834	chr2	43445400	43445700	Hypomethylation	HCMvsC
DiffMeth_1835	chr2	44025300	44025600	Hypomethylation	HCMvsC
DiffMeth_1836	chr2	45465300	45465600	Hypomethylation	HCMvsC
DiffMeth_1837	chr2	46219200	46219500	Hypomethylation	HCMvsC
DiffMeth_1838	chr2	46346700	46347000	Hypomethylation	HCMvsC
DiffMeth_1839	chr2	46772400	46772700	Hypomethylation	HCMvsC
DiffMeth_1840	chr2	47076000	47076300	Hypomethylation	HCMvsC
DiffMeth_1841	chr2	47548500	47548800	Hypomethylation	HCMvsC
DiffMeth_1842	chr2	47627100	47627400	Hypomethylation	HCMvsC
DiffMeth_1843	chr2	49417800	49418100	Hypomethylation	HCMvsC
DiffMeth_1844	chr2	52068000	52068300	Hypomethylation	HCMvsC
DiffMeth_1845	chr2	54715200	54715500	Hypomethylation	HCMvsC
DiffMeth_1846	chr2	54748200	54748500	Hypomethylation	HCMvsC
DiffMeth_1847	chr2	56338500	56338800	Hypomethylation	HCMvsC
DiffMeth_1848	chr2	57525000	57525300	Hypomethylation	HCMvsC
DiffMeth_1849	chr2	58985100	58985400	Hypomethylation	HCMvsC
DiffMeth_1850	chr2	60437400	60437700	Hypomethylation	HCMvsC
DiffMeth_1851	chr2	61866300	61866600	Hypomethylation	HCMvsC
DiffMeth_1852	chr2	61962000	61962300	Hypomethylation	HCMvsC
DiffMeth_1853	chr2	64511400	64511700	Hypomethylation	HCMvsC
DiffMeth_1854	chr2	65066100	65066400	Hypomethylation	HCMvsC
DiffMeth_1855	chr2	65463300	65463600	Hypomethylation	HCMvsC
DiffMeth_1856	chr2	66265800	66266100	Hypomethylation	HCMvsC
DiffMeth_1857	chr2	66552900	66553200	Hypomethylation	HCMvsC
DiffMeth_1858	chr2	66877200	66877500	Hypomethylation	HCMvsC
DiffMeth_1859	chr2	67419000	67419300	Hypomethylation	HCMvsC
DiffMeth_1860	chr2	68001000	68001300	Hypomethylation	HCMvsC
DiffMeth_1861	chr2	68999100	68999400	Hypomethylation	HCMvsC
DiffMeth_1862	chr2	69244500	69244800	Hypomethylation	HCMvsC
DiffMeth_1863	chr2	70565100	70565400	Hypomethylation	HCMvsC
DiffMeth_1864	chr2	70959300	70959600	Hypomethylation	HCMvsC
DiffMeth_1865	chr2	71464500	71464800	Hypomethylation	HCMvsC
DiffMeth_1866	chr2	71705700	71706000	Hypomethylation	HCMvsC
DiffMeth_1867	chr2	72117000	72117300	Hypomethylation	HCMvsC
DiffMeth_1868	chr2	72225600	72225900	Hypomethylation	HCMvsC
DiffMeth_1869	chr2	72239100	72239400	Hypomethylation	HCMvsC
DiffMeth_1870	chr2	73113600	73113900	Hypomethylation	HCMvsC
DiffMeth_1871	chr2	74122200	74122500	Hypomethylation	HCMvsC
DiffMeth_1872	chr2	77318700	77319000	Hypomethylation	HCMvsC
DiffMeth_1873	chr2	77402100	77402400	Hypomethylation	HCMvsC
DiffMeth_1874	chr2	77923500	77923800	Hypomethylation	HCMvsC
DiffMeth_1875	chr2	78178200	78178500	Hypomethylation	HCMvsC
DiffMeth_1876	chr2	79089900	79090200	Hypomethylation	HCMvsC
DiffMeth_1877	chr2	80044200	80044500	Hypomethylation	HCMvsC
DiffMeth_1878	chr2	80239200	80239500	Hypomethylation	HCMvsC
DiffMeth_1879	chr2	80551200	80551500	Hypomethylation	HCMvsC
DiffMeth_1880	chr2	80690400	80690700	Hypomethylation	HCMvsC
DiffMeth_1881	chr2	80859600	80859900	Hypomethylation	HCMvsC
DiffMeth_1882	chr2	80925900	80926200	Hypomethylation	HCMvsC
DiffMeth_1883	chr2	81477600	81477900	Hypomethylation	HCMvsC
DiffMeth_1884	chr2	82156200	82156500	Hypomethylation	HCMvsC
DiffMeth_1885	chr2	84161700	84162000	Hypomethylation	HCMvsC
DiffMeth_1886	chr2	85133400	85133700	Hypomethylation	HCMvsC
DiffMeth_1887	chr2	86144700	86145000	Hypomethylation	HCMvsC
DiffMeth_1888	chr2	86455200	86455500	Hypomethylation	HCMvsC
DiffMeth_1889	chr2	87010500	87010800	Hypomethylation	HCMvsC
DiffMeth_1890	chr2	87775800	87776100	Hypomethylation	HCMvsC
DiffMeth_1891	chr2	88124100	88124400	Hypomethylation	HCMvsC
DiffMeth_1892	chr2	88654800	88655100	Hypomethylation	HCMvsC
DiffMeth_1893	chr2	88784700	88785000	Hypomethylation	HCMvsC
DiffMeth_1894	chr2	88798200	88798500	Hypomethylation	HCMvsC
DiffMeth_1895	chr2	91847400	91847700	Hypomethylation	HCMvsC
DiffMeth_1896	chr2	98867700	98868000	Hypomethylation	HCMvsC
DiffMeth_1897	chr2	99140700	99141000	Hypomethylation	HCMvsC
DiffMeth_1898	chr2	100824600	100824900	Hypomethylation	HCMvsC
DiffMeth_1899	chr2	101146800	101147100	Hypomethylation	HCMvsC
DiffMeth_1900	chr2	101434200	101434500	Hypomethylation	HCMvsC
DiffMeth_1901	chr2	102731400	102731700	Hypomethylation	HCMvsC
DiffMeth_1902	chr2	102959400	102959700	Hypomethylation	HCMvsC
DiffMeth_1903	chr2	102984300	102984600	Hypomethylation	HCMvsC
DiffMeth_1904	chr2	104423700	104424000	Hypomethylation	HCMvsC
DiffMeth_1905	chr2	105098700	105099000	Hypomethylation	HCMvsC
DiffMeth_1906	chr2	105421800	105422100	Hypomethylation	HCMvsC
DiffMeth_1907	chr2	105537600	105537900	Hypomethylation	HCMvsC
DiffMeth_1908	chr2	105870000	105870300	Hypomethylation	HCMvsC
DiffMeth_1909	chr2	106428900	106429200	Hypomethylation	HCMvsC
DiffMeth_1910	chr2	106678800	106679100	Hypomethylation	HCMvsC
DiffMeth_1911	chr2	106954500	106954800	Hypomethylation	HCMvsC
DiffMeth_1912	chr2	106991100	106991400	Hypomethylation	HCMvsC
DiffMeth_1913	chr2	107466900	107467200	Hypomethylation	HCMvsC
DiffMeth_1914	chr2	108391800	108392100	Hypomethylation	HCMvsC
DiffMeth_1915	chr2	109273800	109274100	Hypomethylation	HCMvsC
DiffMeth_1916	chr2	109645200	109645500	Hypomethylation	HCMvsC
DiffMeth_1917	chr2	111565200	111565500	Hypomethylation	HCMvsC
DiffMeth_1918	chr2	112375800	112376100	Hypomethylation	HCMvsC
DiffMeth_1919	chr2	112456500	112456800	Hypomethylation	HCMvsC
DiffMeth_1920	chr2	113212800	113213100	Hypomethylation	HCMvsC
DiffMeth_1921	chr2	115239900	115240200	Hypomethylation	HCMvsC
DiffMeth_1922	chr2	117530700	117531000	Hypomethylation	HCMvsC
DiffMeth_1923	chr2	118437000	118437300	Hypomethylation	HCMvsC
DiffMeth_1924	chr2	119066700	119067000	Hypomethylation	HCMvsC
DiffMeth_1925	chr2	119278500	119278800	Hypomethylation	HCMvsC
DiffMeth_1926	chr2	119820900	119821200	Hypomethylation	HCMvsC
DiffMeth_1927	chr2	119938500	119938800	Hypomethylation	HCMvsC
DiffMeth_1928	chr2	120313500	120313800	Hypomethylation	HCMvsC
DiffMeth_1929	chr2	121105800	121106100	Hypomethylation	HCMvsC
DiffMeth_1930	chr2	121374600	121374900	Hypomethylation	HCMvsC
DiffMeth_1931	chr2	121469400	121469700	Hypomethylation	HCMvsC
DiffMeth_1932	chr2	121516500	121516800	Hypomethylation	HCMvsC
DiffMeth_1933	chr2	121974300	121974600	Hypomethylation	HCMvsC
DiffMeth_1934	chr2	123582300	123582600	Hypomethylation	HCMvsC
DiffMeth_1935	chr2	124342200	124342500	Hypomethylation	HCMvsC
DiffMeth_1936	chr2	124362300	124362600	Hypomethylation	HCMvsC
DiffMeth_1937	chr2	124914600	124914900	Hypomethylation	HCMvsC
DiffMeth_1938	chr2	124958700	124959000	Hypomethylation	HCMvsC
DiffMeth_1939	chr2	125345100	125345400	Hypomethylation	HCMvsC
DiffMeth_1940	chr2	125832600	125832900	Hypomethylation	HCMvsC
DiffMeth_1941	chr2	125844600	125844900	Hypomethylation	HCMvsC
DiffMeth_1942	chr2	127578900	127579200	Hypomethylation	HCMvsC
DiffMeth_1943	chr2	129390900	129391200	Hypomethylation	HCMvsC
DiffMeth_1944	chr2	129741600	129741900	Hypomethylation	HCMvsC
DiffMeth_1945	chr2	130096500	130096800	Hypomethylation	HCMvsC
DiffMeth_1946	chr2	130198800	130199100	Hypomethylation	HCMvsC
DiffMeth_1947	chr2	130515900	130516200	Hypomethylation	HCMvsC
DiffMeth_1948	chr2	130629300	130629600	Hypomethylation	HCMvsC
DiffMeth_1949	chr2	133142100	133142400	Hypomethylation	HCMvsC
DiffMeth_1950	chr2	134481000	134481300	Hypomethylation	HCMvsC
DiffMeth_1951	chr2	134733000	134733300	Hypomethylation	HCMvsC
DiffMeth_1952	chr2	135242700	135243000	Hypomethylation	HCMvsC
DiffMeth_1953	chr2	136872000	136872300	Hypomethylation	HCMvsC
DiffMeth_1954	chr2	137672100	137672400	Hypomethylation	HCMvsC
DiffMeth_1955	chr2	139620300	139620600	Hypomethylation	HCMvsC
DiffMeth_1956	chr2	140161500	140161800	Hypomethylation	HCMvsC
DiffMeth_1957	chr2	140608500	140608800	Hypomethylation	HCMvsC
DiffMeth_1958	chr2	141293400	141293700	Hypomethylation	HCMvsC
DiffMeth_1959	chr2	141405600	141405900	Hypomethylation	HCMvsC
DiffMeth_1960	chr2	141717900	141718200	Hypomethylation	HCMvsC
DiffMeth_1961	chr2	141726600	141726900	Hypomethylation	HCMvsC
DiffMeth_1962	chr2	142371300	142371600	Hypomethylation	HCMvsC
DiffMeth_1963	chr2	145140900	145141200	Hypomethylation	HCMvsC
DiffMeth_1964	chr2	147599100	147599400	Hypomethylation	HCMvsC
DiffMeth_1965	chr2	150228600	150228900	Hypomethylation	HCMvsC
DiffMeth_1966	chr2	151072500	151072800	Hypomethylation	HCMvsC
DiffMeth_1967	chr2	155152800	155153100	Hypomethylation	HCMvsC
DiffMeth_1968	chr2	158354700	158355000	Hypomethylation	HCMvsC
DiffMeth_1969	chr2	159859500	159859800	Hypomethylation	HCMvsC
DiffMeth_1970	chr2	160220100	160220400	Hypomethylation	HCMvsC
DiffMeth_1971	chr2	161013300	161013600	Hypomethylation	HCMvsC
DiffMeth_1972	chr2	161763900	161764200	Hypomethylation	HCMvsC
DiffMeth_1973	chr2	162949800	162950100	Hypomethylation	HCMvsC
DiffMeth_1974	chr2	167154300	167154600	Hypomethylation	HCMvsC
DiffMeth_1975	chr2	167942700	167943000	Hypomethylation	HCMvsC
DiffMeth_1976	chr2	168067500	168067800	Hypomethylation	HCMvsC
DiffMeth_1977	chr2	168615000	168615300	Hypomethylation	HCMvsC
DiffMeth_1978	chr2	168695400	168695700	Hypomethylation	HCMvsC
DiffMeth_1979	chr2	169654800	169655100	Hypomethylation	HCMvsC
DiffMeth_1980	chr2	171693000	171693300	Hypomethylation	HCMvsC
DiffMeth_1981	chr2	172537500	172537800	Hypomethylation	HCMvsC
DiffMeth_1982	chr2	173688000	173688300	Hypomethylation	HCMvsC
DiffMeth_1983	chr2	174128400	174128700	Hypomethylation	HCMvsC
DiffMeth_1984	chr2	175583700	175584000	Hypomethylation	HCMvsC
DiffMeth_1985	chr2	176160600	176160900	Hypomethylation	HCMvsC
DiffMeth_1986	chr2	178228200	178228500	Hypomethylation	HCMvsC
DiffMeth_1987	chr2	179835900	179836200	Hypomethylation	HCMvsC
DiffMeth_1988	chr2	181736400	181736700	Hypomethylation	HCMvsC
DiffMeth_1989	chr2	182652600	182652900	Hypomethylation	HCMvsC
DiffMeth_1990	chr2	184062600	184062900	Hypomethylation	HCMvsC
DiffMeth_1991	chr2	188910900	188911200	Hypomethylation	HCMvsC
DiffMeth_1992	chr2	190523700	190524000	Hypomethylation	HCMvsC
DiffMeth_1993	chr2	191183400	191183700	Hypomethylation	HCMvsC
DiffMeth_1994	chr2	191270700	191271000	Hypomethylation	HCMvsC
DiffMeth_1995	chr2	191882100	191882400	Hypomethylation	HCMvsC
DiffMeth_1996	chr2	192183900	192184200	Hypomethylation	HCMvsC
DiffMeth_1997	chr2	192627900	192628200	Hypomethylation	HCMvsC
DiffMeth_1998	chr2	195019500	195019800	Hypomethylation	HCMvsC
[truncated: 3,054 more rows]
