# Supplementary material for: Generic and queryable data integration schema for transcriptomics and epigenomics studies
Source: Comput Struct Biotechnol J. 2024 Nov 19;23:4232–41. doi: 10.1016/j.csbj.2024.11.022 (PMC11629147; doi:10.1016/j.csbj.2024.11.022)
Supplement: MMC 4 — Final tables for HCM dataset integration. [file mmc4.zip › S9-HCM_TFs.tsv]

Enriched Motifs	concerns@gene	Gene	Motif name	P value	Gene type	Mean expression levels (RPKM)	Type	in@Condition
TF_0	ENSG00000162772.12	ATF3	Atf3(bZIP)/GBM-ATF3-ChIP-Seq(GSE33912)/Homer	1e-11	protein_coding	4.89398099628492	Distal	Control
TF_1	ENSG00000113916.13	BCL6	Bcl6(Zf)/Liver-Bcl6-ChIP-Seq(GSE31578)/Homer	1e-127	protein_coding	4.1029014822736	Distal	Control
TF_2	ENSG00000257923.5	CUX1	CUX1(Homeobox)/K562-CUX1-ChIP-Seq(GSE92882)/Homer	1e-42	protein_coding	8.06065921845063	Distal	Control
TF_3	ENSG00000134954.10	ETS1	ETS1(ETS)/Jurkat-ETS1-ChIP-Seq(GSE17954)/Homer	1e-38	protein_coding	9.31129109664273	Distal	Control
TF_4	ENSG00000006468.9	ETV1	ETV1(ETS)/GIST48-ETV1-ChIP-Seq(GSE22441)/Homer	1e-32	protein_coding	3.79732523075477	Distal	Control
TF_5	ENSG00000118689.10	FOXO3	Foxo3(Forkhead)/U2OS-Foxo3-ChIP-Seq(E-MTAB-2701)/Homer	1e-29	protein_coding	6.30918952448969	Distal	Control
TF_6	ENSG00000141448.4	GATA6	Gata6(Zf)/HUG1N-GATA6-ChIP-Seq(GSE51936)/Homer	1e-13	protein_coding	18.9745221316751	Distal	Control
TF_7	ENSG00000164107.7	HAND2	Hand2(bHLH)/Mesoderm-Hand2-ChIP-Seq(GSE61475)/Homer	1e-42	protein_coding	20.5335585622471	Distal	Control
TF_8	ENSG00000177374.8	HIC1	HIC1(Zf)/Treg-ZBTB29-ChIP-Seq(GSE99889)/Homer	1e-51	protein_coding	7.23784767213037	Distal	Control
TF_9	ENSG00000171223.4	JUNB	JunB(bZIP)/DendriticCells-Junb-ChIP-Seq(GSE36099)/Homer	1e-10	protein_coding	7.79303607875994	Distal	Control
TF_10	ENSG00000155090.10	KLF10	KLF10(Zf)/HEK293-KLF10.GFP-ChIP-Seq(GSE58341)/Homer	1e-23	protein_coding	5.08488991599778	Distal	Control
TF_11	ENSG00000125952.14	MAX	Max(bHLH)/K562-Max-ChIP-Seq(GSE31477)/Homer	1e-32	protein_coding	6.02211474761496	Distal	Control
TF_12	ENSG00000103495.9	MAZ	Maz(Zf)/HepG2-Maz-ChIP-Seq(GSE31477)/Homer	1e-17	protein_coding	6.11762886197248	Distal	Control
TF_13	ENSG00000196712.12	NF1	NF1(CTF)/LNCAP-NF1-ChIP-Seq(Unpublished)/Homer	1e-65	protein_coding	7.98426601789108	Distal	Control
TF_14	ENSG00000204304.7	PBX2	PBX2(Homeobox)/K562-PBX2-ChIP-Seq(Encode)/Homer	1e-44	protein_coding	6.21027269410741	Distal	Control
TF_15	ENSG00000167081.12	PBX3	Pbx3(Homeobox)/GM12878-PBX3-ChIP-Seq(GSE32465)/Homer	1e-15	protein_coding	7.48578422137643	Distal	Control
TF_16	ENSG00000141646.9	SMAD4	Smad4(MAD)/ESC-SMAD4-ChIP-Seq(GSE29422)/Homer	1e-51	protein_coding	6.10814601839726	Distal	Control
TF_17	ENSG00000164736.5	SOX17	Sox17(HMG)/Endoderm-Sox17-ChIP-Seq(GSE61475)/Homer	1e-10	protein_coding	2.96635226734231	Distal	Control
TF_18	ENSG00000125398.5	SOX9	Sox9(HMG)/Limb-SOX9-ChIP-Seq(GSE73225)/Homer	1e-57	protein_coding	3.24638527102675	Distal	Control
TF_19	ENSG00000115415.14	STAT1	STAT1(Stat)/HelaS3-STAT1-ChIP-Seq(GSE12782)/Homer	1e-28	protein_coding	8.31894039741294	Distal	Control
TF_20	ENSG00000168610.10	STAT3	Stat3(Stat)/mES-Stat3-ChIP-Seq(GSE11431)/Homer	1e-58	protein_coding	18.0873162290488	Distal	Control
TF_21	ENSG00000166888.6	STAT6	STAT6(Stat)/Macrophage-Stat6-ChIP-Seq(GSE38377)/Homer	1e-67	protein_coding	3.71865530024665	Distal	Control
TF_22	ENSG00000164532.10	TBX20	Tbx20(T-box)/Heart-Tbx20-ChIP-Seq(GSE29636)/Homer	1e-58	protein_coding	29.7537766628208	Distal	Control
TF_23	ENSG00000196628.9	TCF4	TCF4(bHLH)/SHSY5Y-TCF4-ChIP-Seq(GSE96915)/Homer	1e-135	protein_coding	9.40726045959118	Distal	Control
TF_24	ENSG00000179456.9	ZBTB18	ZBTB18(Zf)/HEK293-ZBTB18.GFP-ChIP-Seq(GSE58341)/Homer	1e-50	protein_coding	5.31848759210353	Distal	Control
TF_25	ENSG00000005889.11	ZFX	ZFX(Zf)/mES-Zfx-ChIP-Seq(GSE11431)/Homer	1e-86	protein_coding	3.77158802007173	Distal	Control
TF_26	ENSG00000136870.6	ZNF189	ZNF189(Zf)/HEK293-ZNF189.GFP-ChIP-Seq(GSE58341)/Homer	1e-14	protein_coding	5.24028259350739	Distal	Control
TF_27	ENSG00000156273.11	BACH1	Bach1(bZIP)/K562-Bach1-ChIP-Seq(GSE31477)/Homer	1e-11	protein_coding	6.55330579895943	Distal	HCM
TF_28	ENSG00000113916.13	BCL6	Bcl6(Zf)/Liver-Bcl6-ChIP-Seq(GSE31578)/Homer	1e-141	protein_coding	3.46907306727358	Distal	HCM
TF_29	ENSG00000134852.10	CLOCK	CLOCK(bHLH)/Liver-Clock-ChIP-Seq(GSE39860)/Homer	1e-35	protein_coding	4.67434423752074	Distal	HCM
TF_30	ENSG00000102974.10	CTCF	CTCF(Zf)/CD4+-CTCF-ChIP-Seq(Barski_et_al.)/Homer	0.0	protein_coding	4.46051775483082	Distal	HCM
TF_31	ENSG00000257923.5	CUX1	CUX1(Homeobox)/K562-CUX1-ChIP-Seq(GSE92882)/Homer	1e-42	protein_coding	10.6161239451145	Distal	HCM
TF_32	ENSG00000120738.7	EGR1	Egr1(Zf)/K562-Egr1-ChIP-Seq(GSE32465)/Homer	1e-38	protein_coding	5.16247540506196	Distal	HCM
TF_33	ENSG00000134954.10	ETS1	ETS1(ETS)/Jurkat-ETS1-ChIP-Seq(GSE17954)/Homer	1e-26	protein_coding	9.94364598175925	Distal	HCM
TF_34	ENSG00000006468.9	ETV1	ETV1(ETS)/GIST48-ETV1-ChIP-Seq(GSE22441)/Homer	1e-35	protein_coding	8.52985780009443	Distal	HCM
TF_35	ENSG00000075426.7	FOSL2	Fosl2(bZIP)/3T3L1-Fosl2-ChIP-Seq(GSE56872)/Homer	1e-11	protein_coding	6.12485215168247	Distal	HCM
TF_36	ENSG00000164916.9	FOXK1	FOXK1(Forkhead)/HEK293-FOXK1-ChIP-Seq(GSE51673)/Homer	1e-26	protein_coding	6.06278559570083	Distal	HCM
TF_37	ENSG00000118689.10	FOXO3	Foxo3(Forkhead)/U2OS-Foxo3-ChIP-Seq(E-MTAB-2701)/Homer	1e-41	protein_coding	7.81199082727224	Distal	HCM
TF_38	ENSG00000114861.14	FOXP1	FOXP1(Forkhead)/H9-FOXP1-ChIP-Seq(GSE31006)/Homer	1e-29	protein_coding	4.08048261309826	Distal	HCM
TF_39	ENSG00000136574.13	GATA4	Gata4(Zf)/Heart-Gata4-ChIP-Seq(GSE35151)/Homer	1e-12	protein_coding	22.5074710297808	Distal	HCM
TF_40	ENSG00000141448.4	GATA6	Gata6(Zf)/HUG1N-GATA6-ChIP-Seq(GSE51936)/Homer	1e-17	protein_coding	22.3878806619446	Distal	HCM
TF_41	ENSG00000164107.7	HAND2	Hand2(bHLH)/Mesoderm-Hand2-ChIP-Seq(GSE61475)/Homer	1e-60	protein_coding	20.0196925561114	Distal	HCM
TF_42	ENSG00000177374.8	HIC1	HIC1(Zf)/Treg-ZBTB29-ChIP-Seq(GSE99889)/Homer	1e-79	protein_coding	4.44733832517527	Distal	HCM
TF_43	ENSG00000108924.9	HLF	HLF(bZIP)/HSC-HLF.Flag-ChIP-Seq(GSE69817)/Homer	1e-10	protein_coding	4.73210484365998	Distal	HCM
TF_44	ENSG00000171223.4	JUNB	JunB(bZIP)/DendriticCells-Junb-ChIP-Seq(GSE36099)/Homer	1e-21	protein_coding	8.41342010552981	Distal	HCM
TF_45	ENSG00000155090.10	KLF10	KLF10(Zf)/HEK293-KLF10.GFP-ChIP-Seq(GSE58341)/Homer	1e-43	protein_coding	4.57147759954234	Distal	HCM
TF_46	ENSG00000125952.14	MAX	Max(bHLH)/K562-Max-ChIP-Seq(GSE31477)/Homer	1e-55	protein_coding	5.53834007091306	Distal	HCM
TF_47	ENSG00000103495.9	MAZ	Maz(Zf)/HepG2-Maz-ChIP-Seq(GSE31477)/Homer	1e-19	protein_coding	6.04055055029894	Distal	HCM
TF_48	ENSG00000196712.12	NF1	NF1(CTF)/LNCAP-NF1-ChIP-Seq(Unpublished)/Homer	1e-88	protein_coding	9.09608347290973	Distal	HCM
TF_49	ENSG00000204304.7	PBX2	PBX2(Homeobox)/K562-PBX2-ChIP-Seq(Encode)/Homer	1e-55	protein_coding	5.78387124454068	Distal	HCM
TF_50	ENSG00000167081.12	PBX3	Pbx3(Homeobox)/GM12878-PBX3-ChIP-Seq(GSE32465)/Homer	1e-17	protein_coding	6.77196298013338	Distal	HCM
TF_51	ENSG00000186951.12	PPARA	PPARa(NR),DR1/Liver-Ppara-ChIP-Seq(GSE47954)/Homer	1e-11	protein_coding	11.5981973504363	Distal	HCM
TF_52	ENSG00000175387.11	SMAD2	Smad2(MAD)/ES-SMAD2-ChIP-Seq(GSE29422)/Homer	1e-53	protein_coding	4.39394953253055	Distal	HCM
TF_53	ENSG00000141646.9	SMAD4	Smad4(MAD)/ESC-SMAD4-ChIP-Seq(GSE29422)/Homer	1e-48	protein_coding	6.92203504814269	Distal	HCM
TF_54	ENSG00000124766.4	SOX4	Sox4(HMG)/proB-Sox4-ChIP-Seq(GSE50066)/Homer	1e-18	protein_coding	4.9054048875947	Distal	HCM
TF_55	ENSG00000125398.5	SOX9	Sox9(HMG)/Limb-SOX9-ChIP-Seq(GSE73225)/Homer	1e-51	protein_coding	4.87917641591413	Distal	HCM
TF_56	ENSG00000115415.14	STAT1	STAT1(Stat)/HelaS3-STAT1-ChIP-Seq(GSE12782)/Homer	1e-22	protein_coding	10.5599939889264	Distal	HCM
TF_57	ENSG00000168610.10	STAT3	Stat3(Stat)/mES-Stat3-ChIP-Seq(GSE11431)/Homer	1e-46	protein_coding	17.0923768983421	Distal	HCM
TF_58	ENSG00000166888.6	STAT6	STAT6(Stat)/Macrophage-Stat6-ChIP-Seq(GSE38377)/Homer	1e-83	protein_coding	5.48016376929507	Distal	HCM
TF_59	ENSG00000164532.10	TBX20	Tbx20(T-box)/Heart-Tbx20-ChIP-Seq(GSE29636)/Homer	1e-51	protein_coding	15.7670820028421	Distal	HCM
TF_60	ENSG00000140262.13	TCF12	Tcf12(bHLH)/GM12878-Tcf12-ChIP-Seq(GSE32465)/Homer	0.0	protein_coding	5.48991970773211	Distal	HCM
TF_61	ENSG00000196628.9	TCF4	TCF4(bHLH)/SHSY5Y-TCF4-ChIP-Seq(GSE96915)/Homer	1e-176	protein_coding	10.8294784253365	Distal	HCM
TF_62	ENSG00000005889.11	ZFX	ZFX(Zf)/mES-Zfx-ChIP-Seq(GSE11431)/Homer	1e-54	protein_coding	4.85125226065669	Distal	HCM
TF_63	ENSG00000169957.8	ZNF768	ZNF768(Zf)/Rajj-ZNF768-ChIP-Seq(GSE111879)/Homer	1e-10	protein_coding	7.15599656138489	Distal	HCM
TF_64	ENSG00000257923.5	CUX1	CUX1(Homeobox)/K562-CUX1-ChIP-Seq(GSE92882)/Homer	1e-20	protein_coding	8.06065921845063	Proximal	Control
TF_65	ENSG00000205250.4	E2F4	E2F4(E2F)/K562-E2F4-ChIP-Seq(GSE31477)/Homer	1e-295	protein_coding	4.83757139139377	Proximal	Control
TF_66	ENSG00000120690.9	ELF1	ELF1(ETS)/Jurkat-ELF1-ChIP-Seq(SRA014231)/Homer	1e-183	protein_coding	4.67916278129939	Proximal	Control
TF_67	ENSG00000158711.9	ELK4	Elk4(ETS)/Hela-Elk4-ChIP-Seq(GSE31477)/Homer	1e-273	protein_coding	4.6543998775296	Proximal	Control
TF_68	ENSG00000134954.10	ETS1	ETS1(ETS)/Jurkat-ETS1-ChIP-Seq(GSE17954)/Homer	1e-82	protein_coding	9.31129109664273	Proximal	Control
TF_69	ENSG00000006468.9	ETV1	ETV1(ETS)/GIST48-ETV1-ChIP-Seq(GSE22441)/Homer	1e-77	protein_coding	3.79732523075477	Proximal	Control
TF_70	ENSG00000136574.13	GATA4	Gata4(Zf)/Heart-Gata4-ChIP-Seq(GSE35151)/Homer	1e-24	protein_coding	23.2723983912523	Proximal	Control
TF_71	ENSG00000141448.4	GATA6	Gata6(Zf)/HUG1N-GATA6-ChIP-Seq(GSE51936)/Homer	1e-29	protein_coding	18.9745221316751	Proximal	Control
TF_72	ENSG00000108924.9	HLF	HLF(bZIP)/HSC-HLF.Flag-ChIP-Seq(GSE69817)/Homer	1e-11	protein_coding	6.39663276704787	Proximal	Control
TF_73	ENSG00000168310.6	IRF2	IRF2(IRF)/Erythroblas-IRF2-ChIP-Seq(GSE36985)/Homer	1e-16	protein_coding	4.21837629731201	Proximal	Control
TF_74	ENSG00000130522.4	JUND	JunD(bZIP)/K562-JunD-ChIP-Seq/Homer	1e-23	protein_coding	24.2449473162946	Proximal	Control
TF_75	ENSG00000155090.10	KLF10	KLF10(Zf)/HEK293-KLF10.GFP-ChIP-Seq(GSE58341)/Homer	1e-12	protein_coding	5.08488991599778	Proximal	Control
TF_76	ENSG00000067082.10	KLF6	KLF6(Zf)/PDAC-KLF6-ChIP-Seq(GSE64557)/Homer	1e-79	protein_coding	7.10302622051858	Proximal	Control
TF_77	ENSG00000119138.3	KLF9	Klf9(Zf)/GBM-Klf9-ChIP-Seq(GSE62211)/Homer	1e-56	protein_coding	15.1270044934971	Proximal	Control
TF_78	ENSG00000103495.9	MAZ	Maz(Zf)/HepG2-Maz-ChIP-Seq(GSE31477)/Homer	1e-207	protein_coding	6.11762886197248	Proximal	Control
TF_79	ENSG00000204304.7	PBX2	PBX2(Homeobox)/K562-PBX2-ChIP-Seq(Encode)/Homer	1e-10	protein_coding	6.21027269410741	Proximal	Control
TF_80	ENSG00000115415.14	STAT1	STAT1(Stat)/HelaS3-STAT1-ChIP-Seq(GSE12782)/Homer	1e-23	protein_coding	8.31894039741294	Proximal	Control
TF_81	ENSG00000168610.10	STAT3	Stat3(Stat)/mES-Stat3-ChIP-Seq(GSE11431)/Homer	1e-38	protein_coding	18.0873162290488	Proximal	Control
TF_82	ENSG00000166888.6	STAT6	STAT6(Stat)/Macrophage-Stat6-ChIP-Seq(GSE38377)/Homer	1e-19	protein_coding	3.71865530024665	Proximal	Control
TF_83	ENSG00000100811.6	YY1	YY1(Zf)/Promoter/Homer	1e-92	protein_coding	8.24141653824377	Proximal	Control
TF_84	ENSG00000113916.13	BCL6	Bcl6(Zf)/Liver-Bcl6-ChIP-Seq(GSE31578)/Homer	1e-10	protein_coding	3.46907306727358	Proximal	HCM
TF_85	ENSG00000205250.4	E2F4	E2F4(E2F)/K562-E2F4-ChIP-Seq(GSE31477)/Homer	0.0	protein_coding	4.42671736277392	Proximal	HCM
TF_86	ENSG00000120738.7	EGR1	Egr1(Zf)/K562-Egr1-ChIP-Seq(GSE32465)/Homer	1e-111	protein_coding	5.16247540506196	Proximal	HCM
TF_87	ENSG00000120690.9	ELF1	ELF1(ETS)/Jurkat-ELF1-ChIP-Seq(SRA014231)/Homer	1e-180	protein_coding	5.21575115335789	Proximal	HCM
TF_88	ENSG00000158711.9	ELK4	Elk4(ETS)/Hela-Elk4-ChIP-Seq(GSE31477)/Homer	1e-250	protein_coding	5.08006141224967	Proximal	HCM
TF_89	ENSG00000134954.10	ETS1	ETS1(ETS)/Jurkat-ETS1-ChIP-Seq(GSE17954)/Homer	1e-73	protein_coding	9.94364598175925	Proximal	HCM
TF_90	ENSG00000006468.9	ETV1	ETV1(ETS)/GIST48-ETV1-ChIP-Seq(GSE22441)/Homer	1e-91	protein_coding	8.52985780009443	Proximal	HCM
TF_91	ENSG00000164916.9	FOXK1	FOXK1(Forkhead)/HEK293-FOXK1-ChIP-Seq(GSE51673)/Homer	1e-15	protein_coding	6.06278559570083	Proximal	HCM
TF_92	ENSG00000136574.13	GATA4	Gata4(Zf)/Heart-Gata4-ChIP-Seq(GSE35151)/Homer	1e-15	protein_coding	22.5074710297808	Proximal	HCM
TF_93	ENSG00000141448.4	GATA6	Gata6(Zf)/HUG1N-GATA6-ChIP-Seq(GSE51936)/Homer	1e-21	protein_coding	22.3878806619446	Proximal	HCM
TF_94	ENSG00000108924.9	HLF	HLF(bZIP)/HSC-HLF.Flag-ChIP-Seq(GSE69817)/Homer	1e-16	protein_coding	4.73210484365998	Proximal	HCM
TF_95	ENSG00000130522.4	JUND	JunD(bZIP)/K562-JunD-ChIP-Seq/Homer	1e-28	protein_coding	15.2549588833139	Proximal	HCM
TF_96	ENSG00000155090.10	KLF10	KLF10(Zf)/HEK293-KLF10.GFP-ChIP-Seq(GSE58341)/Homer	1e-24	protein_coding	4.57147759954234	Proximal	HCM
TF_97	ENSG00000109787.8	KLF3	KLF3(Zf)/MEF-Klf3-ChIP-Seq(GSE44748)/Homer	1e-64	protein_coding	4.19415838203392	Proximal	HCM
TF_98	ENSG00000067082.10	KLF6	KLF6(Zf)/PDAC-KLF6-ChIP-Seq(GSE64557)/Homer	1e-88	protein_coding	7.15134000149283	Proximal	HCM
TF_99	ENSG00000119138.3	KLF9	Klf9(Zf)/GBM-Klf9-ChIP-Seq(GSE62211)/Homer	1e-62	protein_coding	11.9253146460339	Proximal	HCM
TF_100	ENSG00000103495.9	MAZ	Maz(Zf)/HepG2-Maz-ChIP-Seq(GSE31477)/Homer	1e-246	protein_coding	6.04055055029894	Proximal	HCM
TF_101	ENSG00000165030.3	NFIL3	NFIL3(bZIP)/HepG2-NFIL3-ChIP-Seq(Encode)/Homer	1e-29	protein_coding	5.15535214821231	Proximal	HCM
TF_102	ENSG00000185591.5	SP1	Sp1(Zf)/Promoter/Homer	1e-294	protein_coding	5.09916645184223	Proximal	HCM
TF_103	ENSG00000115415.14	STAT1	STAT1(Stat)/HelaS3-STAT1-ChIP-Seq(GSE12782)/Homer	1e-28	protein_coding	10.5599939889264	Proximal	HCM
TF_104	ENSG00000168610.10	STAT3	Stat3(Stat)/mES-Stat3-ChIP-Seq(GSE11431)/Homer	1e-41	protein_coding	17.0923768983421	Proximal	HCM
TF_105	ENSG00000166888.6	STAT6	STAT6(Stat)/Macrophage-Stat6-ChIP-Seq(GSE38377)/Homer	1e-16	protein_coding	5.48016376929507	Proximal	HCM
TF_106	ENSG00000007866.14	TEAD3	TEAD3(TEA)/HepG2-TEAD3-ChIP-Seq(Encode)/Homer	1e-10	protein_coding	5.48639669834319	Proximal	HCM
TF_107	ENSG00000100811.6	YY1	YY1(Zf)/Promoter/Homer	1e-53	protein_coding	8.05045761482147	Proximal	HCM
TF_108	ENSG00000102974.10	CTCF	CTCF(Zf)/CD4+-CTCF-ChIP-Seq(Barski_et_al.)/Homer	1e-323	protein_coding	6.46487640913942	Distal	Fetus
TF_109	ENSG00000257923.5	CUX1	CUX1(Homeobox)/K562-CUX1-ChIP-Seq(GSE92882)/Homer	1e-13	protein_coding	11.688026333551	Distal	Fetus
TF_110	ENSG00000221818.4	EBF2	EBF2(EBF)/BrownAdipose-EBF2-ChIP-Seq(GSE97114)/Homer	1e-44	protein_coding	3.86151809162236	Distal	Fetus
TF_111	ENSG00000120738.7	EGR1	Egr1(Zf)/K562-Egr1-ChIP-Seq(GSE32465)/Homer	1e-26	protein_coding	14.3804223231086	Distal	Fetus
TF_112	ENSG00000134954.10	ETS1	ETS1(ETS)/Jurkat-ETS1-ChIP-Seq(GSE17954)/Homer	1e-19	protein_coding	14.1109327535859	Distal	Fetus
TF_113	ENSG00000006468.9	ETV1	ETV1(ETS)/GIST48-ETV1-ChIP-Seq(GSE22441)/Homer	1e-16	protein_coding	7.43135389633678	Distal	Fetus
TF_114	ENSG00000164916.9	FOXK1	FOXK1(Forkhead)/HEK293-FOXK1-ChIP-Seq(GSE51673)/Homer	1e-13	protein_coding	8.55044602304107	Distal	Fetus
TF_115	ENSG00000118689.10	FOXO3	Foxo3(Forkhead)/U2OS-Foxo3-ChIP-Seq(E-MTAB-2701)/Homer	1e-18	protein_coding	9.44472420903716	Distal	Fetus
TF_116	ENSG00000136574.13	GATA4	Gata4(Zf)/Heart-Gata4-ChIP-Seq(GSE35151)/Homer	1e-18	protein_coding	26.9942023469502	Distal	Fetus
TF_117	ENSG00000141448.4	GATA6	Gata6(Zf)/HUG1N-GATA6-ChIP-Seq(GSE51936)/Homer	1e-25	protein_coding	52.764302619371	Distal	Fetus
TF_118	ENSG00000164107.7	HAND2	Hand2(bHLH)/Mesoderm-Hand2-ChIP-Seq(GSE61475)/Homer	1e-26	protein_coding	36.440414535781	Distal	Fetus
TF_119	ENSG00000177374.8	HIC1	HIC1(Zf)/Treg-ZBTB29-ChIP-Seq(GSE99889)/Homer	1e-45	protein_coding	10.8203170867187	Distal	Fetus
TF_120	ENSG00000155090.10	KLF10	KLF10(Zf)/HEK293-KLF10.GFP-ChIP-Seq(GSE58341)/Homer	1e-22	protein_coding	6.15772347198317	Distal	Fetus
TF_121	ENSG00000125952.14	MAX	Max(bHLH)/K562-Max-ChIP-Seq(GSE31477)/Homer	1e-12	protein_coding	4.93632505194432	Distal	Fetus
TF_122	ENSG00000103495.9	MAZ	Maz(Zf)/HepG2-Maz-ChIP-Seq(GSE31477)/Homer	1e-30	protein_coding	26.8801261387907	Distal	Fetus
TF_123	ENSG00000116604.13	MEF2D	Mef2d(MADS)/Retina-Mef2d-ChIP-Seq(GSE61391)/Homer	1e-11	protein_coding	10.0518047395071	Distal	Fetus
TF_124	ENSG00000196712.12	NF1	NF1(CTF)/LNCAP-NF1-ChIP-Seq(Unpublished)/Homer	1e-67	protein_coding	7.99632814298217	Distal	Fetus
TF_125	ENSG00000204304.7	PBX2	PBX2(Homeobox)/K562-PBX2-ChIP-Seq(Encode)/Homer	1e-23	protein_coding	10.2207315666195	Distal	Fetus
TF_126	ENSG00000175387.11	SMAD2	Smad2(MAD)/ES-SMAD2-ChIP-Seq(GSE29422)/Homer	1e-37	protein_coding	4.79416230361559	Distal	Fetus
TF_127	ENSG00000166949.11	SMAD3	Smad3(MAD)/NPC-Smad3-ChIP-Seq(GSE36673)/Homer	1e-17	protein_coding	3.82733610413807	Distal	Fetus
TF_128	ENSG00000141646.9	SMAD4	Smad4(MAD)/ESC-SMAD4-ChIP-Seq(GSE29422)/Homer	1e-38	protein_coding	9.00983742350149	Distal	Fetus
TF_129	ENSG00000115415.14	STAT1	STAT1(Stat)/HelaS3-STAT1-ChIP-Seq(GSE12782)/Homer	1e-12	protein_coding	8.21372574132623	Distal	Fetus
TF_130	ENSG00000168610.10	STAT3	Stat3(Stat)/mES-Stat3-ChIP-Seq(GSE11431)/Homer	1e-24	protein_coding	12.9281166738576	Distal	Fetus
TF_131	ENSG00000164532.10	TBX20	Tbx20(T-box)/Heart-Tbx20-ChIP-Seq(GSE29636)/Homer	1e-44	protein_coding	112.216373165407	Distal	Fetus
TF_132	ENSG00000140262.13	TCF12	Tcf12(bHLH)/GM12878-Tcf12-ChIP-Seq(GSE32465)/Homer	1e-125	protein_coding	9.2806384700496	Distal	Fetus
TF_133	ENSG00000118526.6	TCF21	Tcf21(bHLH)/ArterySmoothMuscle-Tcf21-ChIP-Seq(GSE61369)/Homer	1e-101	protein_coding	6.81314843145093	Distal	Fetus
TF_134	ENSG00000071564.10	TCF3	Tcf3(HMG)/mES-Tcf3-ChIP-Seq(GSE11724)/Homer	1e-13	protein_coding	5.5025111686465	Distal	Fetus
TF_135	ENSG00000196628.9	TCF4	TCF4(bHLH)/SHSY5Y-TCF4-ChIP-Seq(GSE96915)/Homer	1e-57	protein_coding	13.4346552271971	Distal	Fetus
TF_136	ENSG00000187079.10	TEAD1	TEAD1(TEAD)/HepG2-TEAD1-ChIP-Seq(Encode)/Homer	1e-14	protein_coding	17.5090834420869	Distal	Fetus
TF_137	ENSG00000179456.9	ZBTB18	ZBTB18(Zf)/HEK293-ZBTB18.GFP-ChIP-Seq(GSE58341)/Homer	1e-18	protein_coding	6.23029121384277	Distal	Fetus
TF_138	ENSG00000005889.11	ZFX	ZFX(Zf)/mES-Zfx-ChIP-Seq(GSE11431)/Homer	1e-39	protein_coding	4.32416048624114	Distal	Fetus
TF_139	ENSG00000257923.5	CUX1	CUX1(Homeobox)/K562-CUX1-ChIP-Seq(GSE92882)/Homer	1e-12	protein_coding	11.688026333551	Proximal	Fetus
TF_140	ENSG00000205250.4	E2F4	E2F4(E2F)/K562-E2F4-ChIP-Seq(GSE31477)/Homer	1e-310	protein_coding	4.5013895346346	Proximal	Fetus
TF_141	ENSG00000120738.7	EGR1	Egr1(Zf)/K562-Egr1-ChIP-Seq(GSE32465)/Homer	1e-78	protein_coding	14.3804223231086	Proximal	Fetus
TF_142	ENSG00000120690.9	ELF1	ELF1(ETS)/Jurkat-ELF1-ChIP-Seq(SRA014231)/Homer	1e-194	protein_coding	4.99206837177495	Proximal	Fetus
TF_143	ENSG00000158711.9	ELK4	Elk4(ETS)/Hela-Elk4-ChIP-Seq(GSE31477)/Homer	1e-248	protein_coding	5.0472078758385	Proximal	Fetus
TF_144	ENSG00000134954.10	ETS1	ETS1(ETS)/Jurkat-ETS1-ChIP-Seq(GSE17954)/Homer	1e-65	protein_coding	14.1109327535859	Proximal	Fetus
TF_145	ENSG00000006468.9	ETV1	ETV1(ETS)/GIST48-ETV1-ChIP-Seq(GSE22441)/Homer	1e-62	protein_coding	7.43135389633678	Proximal	Fetus
TF_146	ENSG00000164916.9	FOXK1	FOXK1(Forkhead)/HEK293-FOXK1-ChIP-Seq(GSE51673)/Homer	1e-10	protein_coding	8.55044602304107	Proximal	Fetus
TF_147	ENSG00000154727.6	GABPA	GABPA(ETS)/Jurkat-GABPa-ChIP-Seq(GSE17954)/Homer	1e-92	protein_coding	4.43207584586737	Proximal	Fetus
TF_148	ENSG00000136574.13	GATA4	Gata4(Zf)/Heart-Gata4-ChIP-Seq(GSE35151)/Homer	1e-13	protein_coding	26.9942023469502	Proximal	Fetus
TF_149	ENSG00000141448.4	GATA6	Gata6(Zf)/HUG1N-GATA6-ChIP-Seq(GSE51936)/Homer	1e-16	protein_coding	52.764302619371	Proximal	Fetus
TF_150	ENSG00000168310.6	IRF2	IRF2(IRF)/Erythroblas-IRF2-ChIP-Seq(GSE36985)/Homer	1e-10	protein_coding	4.87747698689914	Proximal	Fetus
TF_151	ENSG00000130522.4	JUND	JunD(bZIP)/K562-JunD-ChIP-Seq/Homer	1e-31	protein_coding	24.2678856269454	Proximal	Fetus
TF_152	ENSG00000155090.10	KLF10	KLF10(Zf)/HEK293-KLF10.GFP-ChIP-Seq(GSE58341)/Homer	1e-14	protein_coding	6.15772347198317	Proximal	Fetus
TF_153	ENSG00000109787.8	KLF3	KLF3(Zf)/MEF-Klf3-ChIP-Seq(GSE44748)/Homer	1e-91	protein_coding	7.02914889653346	Proximal	Fetus
TF_154	ENSG00000067082.10	KLF6	KLF6(Zf)/PDAC-KLF6-ChIP-Seq(GSE64557)/Homer	1e-80	protein_coding	17.9376727974577	Proximal	Fetus
TF_155	ENSG00000119138.3	KLF9	Klf9(Zf)/GBM-Klf9-ChIP-Seq(GSE62211)/Homer	1e-70	protein_coding	5.92716768403332	Proximal	Fetus
TF_156	ENSG00000103495.9	MAZ	Maz(Zf)/HepG2-Maz-ChIP-Seq(GSE31477)/Homer	1e-184	protein_coding	26.8801261387907	Proximal	Fetus
TF_157	ENSG00000165030.3	NFIL3	NFIL3(bZIP)/HepG2-NFIL3-ChIP-Seq(Encode)/Homer	1e-30	protein_coding	13.9209269756855	Proximal	Fetus
TF_158	ENSG00000185591.5	SP1	Sp1(Zf)/Promoter/Homer	0.0	protein_coding	7.43173748120164	Proximal	Fetus
TF_159	ENSG00000115415.14	STAT1	STAT1(Stat)/HelaS3-STAT1-ChIP-Seq(GSE12782)/Homer	1e-21	protein_coding	8.21372574132623	Proximal	Fetus
TF_160	ENSG00000168610.10	STAT3	Stat3(Stat)/mES-Stat3-ChIP-Seq(GSE11431)/Homer	1e-26	protein_coding	12.9281166738576	Proximal	Fetus
TF_161	ENSG00000100811.6	YY1	YY1(Zf)/Promoter/Homer	1e-110	protein_coding	11.1551882832597	Proximal	Fetus
