# Supplementary material for: Generic and queryable data integration schema for transcriptomics and epigenomics studies
Source: Comput Struct Biotechnol J. 2024 Nov 19;23:4232–41. doi: 10.1016/j.csbj.2024.11.022 (PMC11629147; doi:10.1016/j.csbj.2024.11.022)
Supplement: MMC 5 — Final tables for Honeybee dataset integration. [file mmc5.zip]

Archive with 10 entries (10 files):
- S10-Honeybee_Atac.tsv
- S11-Honeybee_ATF1.tsv
- S12-Honeybee_Chip.tsv
- S13-Honeybee_Condition.tsv
- S14-Honeybee_Context.tsv
- S15-Honeybee_Contrast.txt
- S16-Honeybee_DEGs.tsv
- S17-Honeybee_reference.txt
- S19-Honeybee_enrichment.tsv
- S19-Honeybee_Swicth.tsv
