# Supplementary material for: Generic and queryable data integration schema for transcriptomics and epigenomics studies
Source: Comput Struct Biotechnol J. 2024 Nov 19;23:4232–41. doi: 10.1016/j.csbj.2024.11.022 (PMC11629147; doi:10.1016/j.csbj.2024.11.022)
Supplement: MMC 5 — Final tables for Honeybee dataset integration. [file mmc5.zip › S10-Honeybee_Atac.tsv]

Atac peak	Chromosome	PeakStart	PeakEnd	log2foldchange	pvalue	qvalue	annotation	distanceToTSS	ClosestTSS_GO	measured_in@Condition
Atac_0	NC_037652.1	7731597	7731878	0.814421484080882	0.000762557834591111	1.0	Promoter	-2899	.	2Q
Atac_1	NC_037643.1	15014746	15014959	-0.0445550360945955	0.666606630173594	1.0	Distal Intergenic	-9592	GO:0005525::GTP binding;GO:0006614::SRP-dependent cotranslational protein targeting to membrane	2Q
Atac_2	NC_037639.1	12137664	12137972	0.299768981266327	0.0754824040222863	1.0	Promoter	653	GO:0006835::dicarboxylic acid transport;GO:0016020::membrane;GO:0017153::sodium:dicarboxylate symporter activity	2Q
Atac_3	NC_037649.1	2036523	2037013	0.85536390766076	0.000409116803621211	1.0	Distal Intergenic	-14117	GO:0003676::nucleic acid binding;GO:0003677::DNA binding;GO:0005524::ATP binding;GO:0016787::hydrolase activity	2Q
Atac_4	NC_037650.1	6036388	6036692	0.101428423840542	0.366670341333332	1.0	Intron	3434	GO:0003677::DNA binding;GO:0003917::DNA topoisomerase type I activity;GO:0004252::serine-type endopeptidase activity;GO:0005515::protein binding;GO:0005694::chromosome;GO:0005886::plasma membrane;GO:0006265::DNA topological change;GO:0008948::oxaloacetate decarboxylase activity;GO:0015081::sodium ion transmembrane transporter activity;GO:0016020::membrane;GO:0071436::sodium ion export	2Q
Atac_5	NC_037650.1	6100077	6100360	0.276694022624772	0.0930208019402461	1.0	Intron	-7606	GO:0003677::DNA binding;GO:0003917::DNA topoisomerase type I activity;GO:0004252::serine-type endopeptidase activity;GO:0005515::protein binding;GO:0005694::chromosome;GO:0005886::plasma membrane;GO:0006265::DNA topological change;GO:0008948::oxaloacetate decarboxylase activity;GO:0015081::sodium ion transmembrane transporter activity;GO:0016020::membrane;GO:0071436::sodium ion export	2Q
Atac_6	NC_037651.1	5193224	5193724	1.07582840337292	0.0490579278419563	1.0	Intron	8041	GO:0005230::extracellular ligand-gated ion channel activity;GO:0006810::transport;GO:0006811::ion transport;GO:0016020::membrane;GO:0016021::integral component of membrane	2Q
Atac_7	NC_037651.1	8050278	8050765	1.31551603277839	0.00956617269073851	1.0	Promoter	-981	GO:0003779::actin binding;GO:0003824::catalytic activity;GO:0005216::ion channel activity;GO:0005242::inward rectifier potassium channel activity;GO:0006811::ion transport;GO:0006813::potassium ion transport;GO:0007010::cytoskeleton organization;GO:0016020::membrane;GO:0016021::integral component of membrane;GO:0051536::iron-sulfur cluster binding;GO:0055085::transmembrane transport	2Q
Atac_8	NC_037651.1	10642695	10643340	0.635163057572733	0.160035107974817	1.0	Promoter	1857	GO:0004540::ribonuclease activity;GO:0004672::protein kinase activity;GO:0005515::protein binding;GO:0005524::ATP binding;GO:0006397::mRNA processing;GO:0006468::protein phosphorylation;GO:0016020::membrane;GO:0016773::phosphotransferase activity, alcohol group as acceptor	2Q
Atac_9	NC_037638.1	8525020	8525296	0.210038837249899	0.285873415961539	1.0	Exon	-7906	GO:0006801::superoxide metabolic process;GO:0046872::metal ion binding;GO:0055114::oxidation-reduction process	2Q
Atac_10	NC_037639.1	10355301	10355964	-0.0720342568166055	0.766283205539651	1.0	Promoter	2232	GO:0005515::protein binding;GO:0019901::protein kinase binding	2Q
Atac_11	NC_037640.1	12675658	12675965	0.304703064241002	0.0715284836558874	1.0	Promoter	-1748	GO:0004930::G-protein coupled receptor activity;GO:0007186::G-protein coupled receptor signaling pathway;GO:0016021::integral component of membrane	2Q
Atac_12	NC_037640.1	11691680	11692196	0.910983004797526	0.0455124108312647	1.0	Promoter	695	GO:0008033::tRNA processing;GO:0016491::oxidoreductase activity;GO:0050660::flavin adenine dinucleotide binding;GO:0055114::oxidation-reduction process;GO:0071949::FAD binding	2Q
Atac_13	NC_037640.1	3066112	3066522	1.51123695746237	0.0994344876402856	1.0	Intron	-7441	GO:0016533::cyclin-dependent protein kinase 5 holoenzyme complex;GO:0016534::cyclin-dependent protein kinase 5 activator activity	2Q
Atac_14	NC_037640.1	2544735	2545149	0.0641719633072	0.412545877401585	1.0	3' UTR	57691	GO:0003677::DNA binding;GO:0003700::sequence-specific DNA binding transcription factor activity;GO:0004252::serine-type endopeptidase activity;GO:0005634::nucleus;GO:0005886::plasma membrane;GO:0006355::regulation of transcription, DNA-templated;GO:0007165::signal transduction;GO:0016237::microautophagy;GO:0016579::protein deubiquitination;GO:0034448::EGO complex;GO:0036459::ubiquitinyl hydrolase…	2Q
Atac_15	NC_037641.1	12351719	12352208	0.688832308365271	0.00434515914753029	1.0	Exon	6235	GO:0005216::ion channel activity;GO:0005515::protein binding;GO:0006811::ion transport;GO:0016020::membrane;GO:0016021::integral component of membrane;GO:0042919::benzoate transport;GO:0042925::benzoate transporter activity;GO:0055085::transmembrane transport	2Q
Atac_16	NC_037641.1	9811818	9812281	0.372517908704268	0.105091273324806	1.0	5' UTR	28034	.	2Q
Atac_17	NC_037642.1	4545653	4545897	0.591342891231374	0.102045277788839	1.0	Intron	72989	GO:0003993::acid phosphatase activity;GO:0005515::protein binding;GO:0005634::nucleus;GO:0006479::protein methylation;GO:0008168::methyltransferase activity;GO:0016798::hydrolase activity, acting on glycosyl bonds;GO:0046872::metal ion binding;GO:0051726::regulation of cell cycle	2Q
Atac_18	NC_037642.1	11345034	11345665	0.350228755728162	0.0818309732762514	1.0	Promoter	2161	GO:0005515::protein binding;GO:0005622::intracellular;GO:0005634::nucleus;GO:0006396::RNA processing;GO:0006397::mRNA processing	2Q
Atac_19	NC_037644.1	13992470	13992730	-0.0311598036613805	0.797370031840569	1.0	Intron	13795	GO:0001558::regulation of cell growth;GO:0003700::sequence-specific DNA binding transcription factor activity;GO:0005739::mitochondrion;GO:0008083::growth factor activity;GO:0016020::membrane;GO:0055085::transmembrane transport;GO:0097351::toxin-antitoxin pair type II binding	2Q
Atac_20	NC_037644.1	12702261	12702932	1.55367684270655	0.00147179666052127	1.0	Intron	5561	GO:0000103::sulfate assimilation;GO:0003333::amino acid transmembrane transport;GO:0003676::nucleic acid binding;GO:0003779::actin binding;GO:0004020::adenylylsulfate kinase activity;GO:0004190::aspartic-type endopeptidase activity;GO:0004482::mRNA (guanine-N7-)-methyltransferase activity;GO:0005524::ATP binding;GO:0006370::7-methylguanosine mRNA capping;GO:0007010::cytoskeleton organization;GO:0…	2Q
Atac_21	NC_037644.1	12701799	12702097	1.47011848150878	0.000467083514418022	1.0	Intron	6396	GO:0000103::sulfate assimilation;GO:0003333::amino acid transmembrane transport;GO:0003676::nucleic acid binding;GO:0003779::actin binding;GO:0004020::adenylylsulfate kinase activity;GO:0004190::aspartic-type endopeptidase activity;GO:0004482::mRNA (guanine-N7-)-methyltransferase activity;GO:0005524::ATP binding;GO:0006370::7-methylguanosine mRNA capping;GO:0007010::cytoskeleton organization;GO:0…	2Q
Atac_22	NC_037644.1	2688980	2689199	0.656221913734409	0.0031140141162868	1.0	Intron	9829	GO:0003677::DNA binding;GO:0003779::actin binding;GO:0007010::cytoskeleton organization	2Q
Atac_23	NC_037645.1	8266349	8266704	0.428483546144097	0.000237208103665628	1.0	Exon	-7714	GO:0004806::triglyceride lipase activity;GO:0006886::intracellular protein transport;GO:0008152::metabolic process;GO:0009405::pathogenesis;GO:0016042::lipid catabolic process;GO:0016192::vesicle-mediated transport;GO:0016787::hydrolase activity;GO:0019835::cytolysis;GO:0019867::outer membrane;GO:0030131::clathrin adaptor complex	2Q
Atac_24	NC_037646.1	8703158	8703436	0.0470287958270625	0.738883934372801	1.0	Promoter	0	GO:0000398::mRNA splicing, via spliceosome;GO:0000808::origin recognition complex;GO:0003677::DNA binding;GO:0003700::sequence-specific DNA binding transcription factor activity;GO:0003723::RNA binding;GO:0003779::actin binding;GO:0003917::DNA topoisomerase type I activity;GO:0004252::serine-type endopeptidase activity;GO:0005215::transporter activity;GO:0005634::nucleus;GO:0005694::chromosome;GO…	2Q
Atac_25	NC_037645.1	6489632	6490555	0.581055316838768	0.0188919975292734	1.0	3' UTR	3825	GO:0003676::nucleic acid binding	2Q
Atac_26	NC_037638.1	14737034	14737773	0.551464228627197	0.00256300178784798	1.0	Promoter	582	GO:0003779::actin binding;GO:0007010::cytoskeleton organization;GO:0070836::caveola assembly	2Q
Atac_27	NC_037645.1	2243572	2244124	0.628235752535905	0.059901965639927	1.0	Promoter	1800	GO:0015078::hydrogen ion transmembrane transporter activity;GO:0015991::ATP hydrolysis coupled proton transport;GO:0033177::proton-transporting two-sector ATPase complex, proton-transporting domain	2Q
Atac_28	NC_037648.1	10474887	10475184	0.850445622417598	0.105649531419236	1.0	Promoter	-524	GO:0003684::damaged DNA binding;GO:0006289::nucleotide-excision repair;GO:0008152::metabolic process;GO:0008534::oxidized purine nucleobase lesion DNA N-glycosylase activity;GO:0016758::transferase activity, transferring hexosyl groups	2Q
Atac_29	NC_037642.1	13306063	13306284	0.273602594480977	0.147062620465842	1.0	Intron	3054	GO:0008033::tRNA processing;GO:0016021::integral component of membrane;GO:0016620::oxidoreductase activity, acting on the aldehyde or oxo group of donors, NAD or NADP as acceptor;GO:0051287::NAD binding;GO:0055114::oxidation-reduction process	2Q
Atac_30	NC_037638.1	15165547	15165840	0.238284669084924	0.138848329489566	1.0	Promoter	649	GO:0005975::carbohydrate metabolic process;GO:0016773::phosphotransferase activity, alcohol group as acceptor	2Q
Atac_31	NC_037639.1	13365580	13365962	0.445123152776338	0.0109100850867283	1.0	Exon	5067	.	2Q
Atac_32	NC_037648.1	7134026	7134388	0.79703497866944	0.0335786037066137	1.0	Exon	11652	GO:0004252::serine-type endopeptidase activity;GO:0005886::plasma membrane;GO:0008270::zinc ion binding;GO:0008948::oxaloacetate decarboxylase activity;GO:0015081::sodium ion transmembrane transporter activity;GO:0016020::membrane;GO:0035556::intracellular signal transduction;GO:0046872::metal ion binding;GO:0071436::sodium ion export	2Q
Atac_33	NC_037647.1	12049343	12050091	0.892317735888312	0.00349424670870147	1.0	3' UTR	6420	GO:0003676::nucleic acid binding;GO:0003723::RNA binding;GO:0004535::poly(A)-specific ribonuclease activity;GO:0005634::nucleus;GO:0005737::cytoplasm;GO:0006402::mRNA catabolic process;GO:0046872::metal ion binding	2Q
Atac_34	NC_037645.1	1750896	1751203	0.340873483004167	0.252178617920842	1.0	Promoter	34	GO:0046872::metal ion binding	2Q
Atac_35	NC_037644.1	10738459	10738912	0.67776519366854	0.113977902178522	1.0	Exon	12928	GO:0008152::metabolic process;GO:0008168::methyltransferase activity;GO:0008237::metallopeptidase activity;GO:0008270::zinc ion binding	2Q
Atac_36	NC_037638.1	7107416	7107848	0.507695417468959	0.0735711474345321	1.0	Intron	7321	GO:0005515::protein binding;GO:0008092::cytoskeletal protein binding;GO:0030674::protein binding, bridging;GO:0042802::identical protein binding;GO:0043130::ubiquitin binding	2Q
Atac_37	NC_037647.1	6157335	6157741	0.209649080754036	0.226497013989733	1.0	Distal Intergenic	70699	GO:0004673::protein histidine kinase activity;GO:0005515::protein binding;GO:0007165::signal transduction	2Q
Atac_38	NC_037648.1	7714847	7715181	0.582099697305306	0.106227986607163	1.0	Intron	-11241	GO:0003677::DNA binding;GO:0005634::nucleus;GO:0006355::regulation of transcription, DNA-templated;GO:0009289::pilus;GO:0015886::heme transport;GO:0016021::integral component of membrane;GO:0017004::cytochrome complex assembly;GO:0046872::metal ion binding	2Q
Atac_39	NC_037650.1	5645409	5645750	0.448783225530175	0.024315036207822	1.0	Promoter	-742	GO:0005515::protein binding	2Q
Atac_40	NC_037650.1	6335713	6336183	0.41570294233861	0.203277202843323	1.0	Promoter	-1075	GO:0007165::signal transduction;GO:0016020::membrane;GO:0016788::hydrolase activity, acting on ester bonds	2Q
Atac_41	NC_037651.1	3994960	3995266	0.565562648167286	0.0917449165454526	1.0	Intron	46464	GO:0005515::protein binding;GO:0007009::plasma membrane organization;GO:0009523::photosystem II;GO:0015979::photosynthesis;GO:0016020::membrane;GO:0030430::host cell cytoplasm	2Q
Atac_42	NC_037651.1	7822479	7822762	0.419643530411567	0.0175491672106186	1.0	3' UTR	-7773	GO:0005576::extracellular region;GO:0008083::growth factor activity;GO:0008283::cell proliferation	2Q
Atac_43	NC_037651.1	9308348	9308978	0.60334269096556	0.0467856332801754	1.0	3' UTR	7377	GO:0000002::mitochondrial genome maintenance;GO:0005515::protein binding;GO:0005634::nucleus;GO:0005789::endoplasmic reticulum membrane;GO:0006886::intracellular protein transport;GO:0016192::vesicle-mediated transport;GO:0030117::membrane coat	2Q
Atac_44	NC_037653.1	7039509	7039817	0.67790127878646	0.00544686665867796	1.0	Intron	19152	GO:0005515::protein binding;GO:0005739::mitochondrion;GO:0006355::regulation of transcription, DNA-templated;GO:0016021::integral component of membrane;GO:0034597::phosphatidylinositol-4,5-bisphosphate 4-phosphatase activity;GO:0046856::phosphatidylinositol dephosphorylation;GO:0046983::protein dimerization activity	2Q
Atac_45	NC_037653.1	7115539	7115835	1.60426923433714	0.087132298828551	1.0	Intron	13919	GO:0005515::protein binding;GO:0005739::mitochondrion;GO:0006355::regulation of transcription, DNA-templated;GO:0016021::integral component of membrane;GO:0034597::phosphatidylinositol-4,5-bisphosphate 4-phosphatase activity;GO:0046856::phosphatidylinositol dephosphorylation;GO:0046983::protein dimerization activity	2Q
Atac_46	NC_037653.1	6761485	6762064	1.18825206466676	0.0344919049748206	1.0	Promoter	791	GO:0006520::cellular amino acid metabolic process;GO:0016829::lyase activity;GO:0016831::carboxy-lyase activity;GO:0019752::carboxylic acid metabolic process;GO:0030170::pyridoxal phosphate binding	2Q
Atac_47	NC_037638.1	19440542	19441622	0.414350187010577	0.0751720830861511	1.0	3' UTR	3704	GO:0003676::nucleic acid binding;GO:0008270::zinc ion binding;GO:0015099::nickel cation transmembrane transporter activity;GO:0016021::integral component of membrane;GO:0035444::nickel cation transmembrane transport;GO:0046872::metal ion binding	2Q
Atac_48	NC_037638.1	2794138	2794464	0.340923427829449	0.0315039076917463	1.0	Intron	-94969	GO:0003743::translation initiation factor activity;GO:0003899::DNA-directed RNA polymerase activity;GO:0004190::aspartic-type endopeptidase activity;GO:0005219::ryanodine-sensitive calcium-release channel activity;GO:0005634::nucleus;GO:0005737::cytoplasm;GO:0005739::mitochondrion;GO:0005789::endoplasmic reticulum membrane;GO:0005852::eukaryotic translation initiation factor 3 complex;GO:0006270:…	2Q
Atac_49	NC_037638.1	24815554	24816099	0.753813915020512	0.0484296213348016	1.0	Intron	8487	GO:0006812::cation transport;GO:0015299::solute:proton antiporter activity;GO:0016021::integral component of membrane;GO:0055085::transmembrane transport	2Q
Atac_50	NC_037641.1	12605817	12606466	0.327263998109972	0.0424481023988603	1.0	Promoter	1875	GO:0003677::DNA binding;GO:0004190::aspartic-type endopeptidase activity;GO:0005975::carbohydrate metabolic process;GO:0006355::regulation of transcription, DNA-templated;GO:0016021::integral component of membrane;GO:0030248::cellulose binding	2Q
Atac_51	NC_037642.1	13661880	13662224	0.102729561395868	0.605478426488003	1.0	Promoter	2281	GO:0003779::actin binding;GO:0004252::serine-type endopeptidase activity;GO:0005506::iron ion binding;GO:0007010::cytoskeleton organization;GO:0016032::viral process;GO:0016705::oxidoreductase activity, acting on paired donors, with incorporation or reduction of molecular oxygen;GO:0019082::viral protein processing;GO:0020037::heme binding;GO:0055114::oxidation-reduction process	2Q
Atac_52	NC_037642.1	5424870	5425246	0.683978811640453	0.00248013390676113	1.0	Promoter	-549	GO:0016021::integral component of membrane;GO:0055085::transmembrane transport	2Q
Atac_53	NC_037641.1	10599028	10599527	1.00285819953422	0.00713921890883242	1.0	3' UTR	4699	GO:0003700::sequence-specific DNA binding transcription factor activity;GO:0004190::aspartic-type endopeptidase activity;GO:0005739::mitochondrion;GO:0006355::regulation of transcription, DNA-templated;GO:0007224::smoothened signaling pathway;GO:0016021::integral component of membrane;GO:0019079::viral genome replication;GO:0030337::DNA polymerase processivity factor activity;GO:0031224::intrinsi…	2Q
Atac_54	NC_037644.1	8765226	8765530	0.319693933237557	0.0466589339930249	1.0	Promoter	2119	GO:0005179::hormone activity;GO:0005576::extracellular region;GO:0006508::proteolysis;GO:0008152::metabolic process;GO:0008236::serine-type peptidase activity;GO:0016787::hydrolase activity	2Q
Atac_55	NC_037645.1	5106246	5107187	1.20409541491541	0.00815652036197815	1.0	Exon	6989	GO:0005524::ATP binding;GO:0005525::GTP binding;GO:0016887::ATPase activity	2Q
Atac_56	NC_037646.1	10956090	10956378	0.715757419611757	0.00460549939634504	1.0	Intron	4589	GO:0008121::ubiquinol-cytochrome-c reductase activity;GO:0008440::inositol-1,4,5-trisphosphate 3-kinase activity;GO:0055114::oxidation-reduction process	2Q
Atac_57	NC_037646.1	8802980	8803296	0.59410173365343	0.0181584095213298	1.0	3' UTR	-5380	GO:0004930::G-protein coupled receptor activity;GO:0007186::G-protein coupled receptor signaling pathway;GO:0016021::integral component of membrane	2Q
Atac_58	NC_037646.1	8472046	8472467	1.03365038810456	0.068256180065915	1.0	Promoter	1204	GO:0001104::RNA polymerase II transcription cofactor activity;GO:0005509::calcium ion binding;GO:0006357::regulation of transcription from RNA polymerase II promoter;GO:0016021::integral component of membrane;GO:0016592::mediator complex;GO:0050909::sensory perception of taste	2Q
Atac_59	NC_037640.1	1705087	1705377	0.871453780878576	0.0212154506076179	1.0	Intron	41485	GO:0008948::oxaloacetate decarboxylase activity;GO:0015081::sodium ion transmembrane transporter activity;GO:0016020::membrane;GO:0071436::sodium ion export	2Q
Atac_60	NC_037648.1	14409860	14410168	0.431350953695529	0.074910535368125	1.0	Promoter	-876	GO:0005524::ATP binding;GO:0006810::transport;GO:0015018::galactosylgalactosylxylosylprotein 3-beta-glucuronosyltransferase activity;GO:0016020::membrane;GO:0016021::integral component of membrane;GO:0042626::ATPase activity, coupled to transmembrane movement of substances	2Q
Atac_61	NC_037648.1	14411623	14412145	0.275004377518351	0.0642298039038208	1.0	Promoter	572	GO:0005524::ATP binding;GO:0006810::transport;GO:0015018::galactosylgalactosylxylosylprotein 3-beta-glucuronosyltransferase activity;GO:0016020::membrane;GO:0016021::integral component of membrane;GO:0042626::ATPase activity, coupled to transmembrane movement of substances	2Q
Atac_62	NC_037641.1	348531	348800	1.4943331794132	0.00679474809068178	1.0	Intron	-45777	GO:0005739::mitochondrion;GO:0016787::hydrolase activity	2Q
Atac_63	NC_037641.1	297681	298064	1.28619821411041	0.012328633896198	1.0	Intron	4690	GO:0005739::mitochondrion;GO:0016787::hydrolase activity	2Q
Atac_64	NC_037652.1	5142385	5142753	0.729248265891849	0.0551373668670197	1.0	Intron	14748	.	2Q
Atac_65	NC_037653.1	7165658	7166049	0.475198965614821	0.0178123051044666	1.0	Promoter	-679	GO:0006729::tetrahydrobiopterin biosynthetic process;GO:0008124::4-alpha-hydroxytetrahydrobiopterin dehydratase activity	2Q
Atac_66	NC_037640.1	1443152	1443495	0.451489427753911	0.0158464299354392	1.0	Distal Intergenic	7138	GO:0001614::purinergic nucleotide receptor activity;GO:0004725::protein tyrosine phosphatase activity;GO:0004931::extracellular ATP-gated cation channel activity;GO:0005887::integral component of plasma membrane;GO:0006470::protein dephosphorylation;GO:0008138::protein tyrosine/serine/threonine phosphatase activity;GO:0033198::response to ATP;GO:0098655::cation transmembrane transport	2Q
Atac_67	NC_037652.1	2554522	2554833	0.513194946659907	0.0689848686528058	1.0	Promoter	1015	GO:0005515::protein binding	2Q
Atac_68	NC_037642.1	901087	901361	0.506899465025864	0.00322791296571377	1.0	Promoter	0	GO:0005102::receptor binding;GO:0005576::extracellular region;GO:0007275::multicellular organismal development;GO:0016055::Wnt signaling pathway	2Q
Atac_69	NC_037645.1	1472579	1473049	0.431953445809119	0.0154966265437703	1.0	Exon	5755	GO:0003677::DNA binding;GO:0004842::ubiquitin-protein transferase activity;GO:0004882::androgen receptor activity;GO:0005496::steroid binding;GO:0005576::extracellular region;GO:0005634::nucleus;GO:0006355::regulation of transcription, DNA-templated;GO:0006952::defense response;GO:0016020::membrane;GO:0030001::metal ion transport;GO:0030521::androgen receptor signaling pathway;GO:0046873::metal i…	2Q
Atac_70	NC_037643.1	7171587	7171867	0.474013920817408	0.0626871616104278	1.0	3' UTR	3249	GO:0003676::nucleic acid binding;GO:0003723::RNA binding	2Q
Atac_71	NC_037644.1	4337146	4337682	0.614119192453462	0.0368312970761814	1.0	Exon	35309	GO:0003682::chromatin binding;GO:0009523::photosystem II;GO:0015979::photosynthesis;GO:0016020::membrane;GO:0042301::phosphate ion binding;GO:0050821::protein stabilization	2Q
Atac_72	NC_037644.1	4595727	4596105	1.40843160542881	0.0502015398285198	1.0	Intron	49327	GO:0003682::chromatin binding;GO:0009523::photosystem II;GO:0015979::photosynthesis;GO:0016020::membrane;GO:0042301::phosphate ion binding;GO:0050821::protein stabilization	2Q
Atac_73	NC_037642.1	11440005	11440647	0.470586705969972	0.00870771885449882	1.0	Promoter	-436	GO:0003887::DNA-directed DNA polymerase activity;GO:0005515::protein binding	2Q
Atac_74	NC_037644.1	1387979	1389138	0.477015706564872	0.0268938938351553	1.0	Exon	6613	GO:0005515::protein binding;GO:0016020::membrane	2Q
Atac_75	NC_037639.1	9422737	9423502	0.811845744380494	0.0197563688375716	1.0	Intron	18942	GO:0000808::origin recognition complex;GO:0004252::serine-type endopeptidase activity;GO:0005515::protein binding;GO:0005634::nucleus;GO:0005886::plasma membrane;GO:0005887::integral component of plasma membrane;GO:0006260::DNA replication;GO:0008565::protein transporter activity;GO:0008948::oxaloacetate decarboxylase activity;GO:0015031::protein transport;GO:0015078::hydrogen ion transmembrane t…	2Q
Atac_76	NC_037644.1	4724881	4725873	0.63412818653939	0.010799026349822	1.0	Promoter	2013	.	2Q
Atac_77	NC_037643.1	16605067	16605453	0.641183986154991	0.0290433830001857	1.0	Promoter	485	GO:0005506::iron ion binding;GO:0016226::iron-sulfur cluster assembly;GO:0051536::iron-sulfur cluster binding	2Q
Atac_78	NC_037641.1	1866792	1867056	0.648785646892571	0.0432147316626687	1.0	Intron	7324	GO:0016021::integral component of membrane;GO:0022857::transmembrane transporter activity;GO:0055085::transmembrane transport	2Q
Atac_79	NC_037648.1	10519485	10520059	2.0239562163496	0.00699372562870105	1.0	Promoter	2232	GO:0004930::G-protein coupled receptor activity;GO:0007186::G-protein coupled receptor signaling pathway;GO:0016020::membrane;GO:0016021::integral component of membrane	2Q
Atac_80	NC_037648.1	10515940	10516339	2.0852461151099	0.0089450540321454	1.0	Intron	5952	GO:0004930::G-protein coupled receptor activity;GO:0007186::G-protein coupled receptor signaling pathway;GO:0016020::membrane;GO:0016021::integral component of membrane	2Q
Atac_81	NC_037644.1	12354660	12354938	0.655960727897706	0.0410818004074278	1.0	Exon	-5820	GO:0005515::protein binding	2Q
Atac_82	NC_037650.1	10593839	10594106	0.397485698983527	0.0381282315578308	1.0	Distal Intergenic	-5797	GO:0003677::DNA binding;GO:0005216::ion channel activity;GO:0006811::ion transport;GO:0016020::membrane;GO:0051260::protein homooligomerization;GO:0055085::transmembrane transport	2Q
Atac_83	NC_037642.1	5280514	5280963	0.0242266537671748	0.856711255743602	1.0	Intron	3202	GO:0003677::DNA binding;GO:0004222::metalloendopeptidase activity;GO:0004867::serine-type endopeptidase inhibitor activity;GO:0005102::receptor binding;GO:0005515::protein binding;GO:0005576::extracellular region;GO:0007155::cell adhesion;GO:0008233::peptidase activity;GO:0014068::positive regulation of phosphatidylinositol 3-kinase signaling;GO:0016020::membrane;GO:0016021::integral component of…	2Q
Atac_84	NC_037639.1	4479124	4480029	0.595460424384193	0.0232688720938907	1.0	Promoter	76	GO:0003676::nucleic acid binding;GO:0004386::helicase activity;GO:0005524::ATP binding;GO:0008654::phospholipid biosynthetic process;GO:0008750::NAD(P)+ transhydrogenase (AB-specific) activity;GO:0016020::membrane;GO:0016021::integral component of membrane;GO:0016780::phosphotransferase activity, for other substituted phosphate groups;GO:0050661::NADP binding;GO:0055114::oxidation-reduction proce…	2Q
Atac_85	NC_037644.1	2007767	2008076	1.74451100168707	0.00717287267867805	1.0	Intron	4969	GO:0004672::protein kinase activity;GO:0005524::ATP binding;GO:0006468::protein phosphorylation	2Q
Atac_86	NC_037649.1	9998204	9998662	1.09153315626224	0.101395130479385	1.0	Intron	11070	GO:0006629::lipid metabolic process;GO:0009882::blue light photoreceptor activity;GO:0071949::FAD binding	2Q
Atac_87	NC_037638.1	14849442	14850119	0.514008943094973	0.0620503016346743	1.0	Promoter	932	GO:0003870::5-aminolevulinate synthase activity;GO:0005759::mitochondrial matrix;GO:0006520::cellular amino acid metabolic process;GO:0006778::porphyrin-containing compound metabolic process;GO:0009058::biosynthetic process;GO:0016829::lyase activity;GO:0030170::pyridoxal phosphate binding	2Q
Atac_88	NC_037647.1	668221	668605	1.65538975050872	0.00986290918737295	1.0	Intron	35708	GO:0006506::GPI anchor biosynthetic process;GO:0008146::sulfotransferase activity;GO:0015016::[heparan sulfate]-glucosamine N-sulfotransferase activity;GO:0016021::integral component of membrane;GO:0016787::hydrolase activity;GO:0017176::phosphatidylinositol N-acetylglucosaminyltransferase activity	2Q
Atac_89	NC_037647.1	666176	666588	0.591928328054108	0.119020355332343	1.0	Intron	37725	GO:0006506::GPI anchor biosynthetic process;GO:0008146::sulfotransferase activity;GO:0015016::[heparan sulfate]-glucosamine N-sulfotransferase activity;GO:0016021::integral component of membrane;GO:0016787::hydrolase activity;GO:0017176::phosphatidylinositol N-acetylglucosaminyltransferase activity	2Q
Atac_90	NC_037647.1	664972	665412	0.756365220651371	0.00959553397192321	1.0	Intron	38901	GO:0006506::GPI anchor biosynthetic process;GO:0008146::sulfotransferase activity;GO:0015016::[heparan sulfate]-glucosamine N-sulfotransferase activity;GO:0016021::integral component of membrane;GO:0016787::hydrolase activity;GO:0017176::phosphatidylinositol N-acetylglucosaminyltransferase activity	2Q
Atac_91	NC_037641.1	5104499	5104818	0.323553315628206	0.0384863992101994	1.0	Intron	26354	GO:0008270::zinc ion binding;GO:0016021::integral component of membrane	2Q
Atac_92	NC_037644.1	1503299	1503571	0.271398307690506	0.055748682525929	1.0	Intron	-5693	GO:0005086::ARF guanyl-nucleotide exchange factor activity;GO:0005515::protein binding;GO:0032012::regulation of ARF protein signal transduction	2Q
Atac_93	NC_037643.1	4166942	4167512	0.587012464550413	0.0162967976070857	1.0	Intron	42532	GO:0003677::DNA binding;GO:0005509::calcium ion binding;GO:0005578::proteinaceous extracellular matrix;GO:0006355::regulation of transcription, DNA-templated;GO:0006457::protein folding;GO:0007165::signal transduction	2Q
Atac_94	NC_037650.1	2058150	2058480	2.0195657714337	0.0198883146562641	1.0	Intron	36027	GO:0003824::catalytic activity;GO:0004866::endopeptidase inhibitor activity;GO:0005515::protein binding;GO:0005576::extracellular region;GO:0005615::extracellular space	2Q
Atac_95	NC_037650.1	2059563	2059872	2.32839047944213	0.0120215700203688	1.0	Intron	34635	GO:0003824::catalytic activity;GO:0004866::endopeptidase inhibitor activity;GO:0005515::protein binding;GO:0005576::extracellular region;GO:0005615::extracellular space	2Q
Atac_96	NC_037648.1	9058306	9058558	0.24404191181941	0.193908672153366	1.0	Promoter	0	GO:0016851::magnesium chelatase activity	2Q
Atac_97	NC_037650.1	10330386	10330780	0.31720920369387	0.0172209663051949	1.0	3' UTR	3387	GO:0005198::structural molecule activity;GO:0016020::membrane;GO:0019028::viral capsid;GO:0019031::viral envelope;GO:0030472::mitotic spindle organization in nucleus;GO:0042729::DASH complex;GO:0072686::mitotic spindle	2Q
Atac_98	NC_037649.1	3079793	3080310	0.661876293923306	0.000512377324029526	1.0	Promoter	2224	GO:0003677::DNA binding;GO:0003899::DNA-directed RNA polymerase activity;GO:0005665::DNA-directed RNA polymerase II, core complex;GO:0006351::transcription, DNA-templated;GO:0006366::transcription from RNA polymerase II promoter	2Q
Atac_99	NC_037648.1	15098638	15098919	0.960539383339903	0.0278587873271789	1.0	Exon	4072	GO:0003676::nucleic acid binding;GO:0005634::nucleus;GO:0006694::steroid biosynthetic process;GO:0008168::methyltransferase activity	2Q
Atac_100	NC_037648.1	7243718	7244060	0.402703972559287	0.0203941139554669	1.0	Exon	5580	.	2Q
Atac_101	NC_037653.1	1096544	1097401	0.652115348343157	0.0221778640686941	1.0	Promoter	1466	GO:0002949::tRNA threonylcarbamoyladenosine modification;GO:0003676::nucleic acid binding;GO:0003723::RNA binding;GO:0003724::RNA helicase activity;GO:0005524::ATP binding;GO:0006281::DNA repair;GO:0006310::DNA recombination;GO:0006355::regulation of transcription, DNA-templated;GO:0008134::transcription factor binding;GO:0008233::peptidase activity;GO:0009372::quorum sensing;GO:0009378::four-way…	2Q
Atac_102	NC_037644.1	1373168	1374139	0.412047223595682	0.0359476695087448	1.0	Exon	3330	.	2Q
Atac_103	NC_037642.1	13141615	13142412	0.347639138494595	0.157879525406744	1.0	Promoter	676	GO:0006812::cation transport;GO:0016021::integral component of membrane;GO:0016887::ATPase activity	2Q
Atac_104	NC_037648.1	15426569	15427619	0.382706479527627	0.144175632319866	1.0	Promoter	-1186	GO:0000398::mRNA splicing, via spliceosome;GO:0005515::protein binding;GO:0005634::nucleus;GO:0006397::mRNA processing	2Q
Atac_105	NC_037649.1	3072665	3072972	0.355154442337815	0.0291013437871967	1.0	Promoter	-351	GO:0007224::smoothened signaling pathway;GO:0016021::integral component of membrane	2Q
Atac_106	NC_037643.1	13270332	13271078	0.778983456482519	0.00380458809770985	1.0	Promoter	-1222	GO:0016787::hydrolase activity	2Q
Atac_107	NC_037644.1	12751818	12752087	0.669679784989725	0.0534482784861656	1.0	Promoter	540	GO:0005506::iron ion binding;GO:0009055::electron carrier activity;GO:0015979::photosynthesis;GO:0020037::heme binding;GO:0031361::integral component of thylakoid membrane	2Q
Atac_108	NC_037642.1	7736443	7736706	0.46850756913047	0.0689510582811591	1.0	Intron	75690	GO:0003677::DNA binding;GO:0005615::extracellular space;GO:0006355::regulation of transcription, DNA-templated	2Q
Atac_109	NC_037642.1	7725061	7725367	0.509786360628069	0.184004357888103	1.0	Intron	64308	GO:0003677::DNA binding;GO:0005615::extracellular space;GO:0006355::regulation of transcription, DNA-templated	2Q
Atac_110	NC_037638.1	22127550	22127792	1.13497441992253	0.00580943742709257	1.0	Intron	-15750	GO:0004930::G-protein coupled receptor activity;GO:0007186::G-protein coupled receptor signaling pathway;GO:0016020::membrane;GO:0016021::integral component of membrane;GO:0030246::carbohydrate binding	2Q
Atac_111	NC_037649.1	898554	898972	0.649976161232341	0.00543740979796347	1.0	Promoter	1851	GO:0003677::DNA binding;GO:0003899::DNA-directed RNA polymerase activity;GO:0005515::protein binding;GO:0006351::transcription, DNA-templated	2Q
Atac_112	NC_037641.1	1937980	1938297	1.65812192583603	0.0145866379940837	1.0	Intron	18209	GO:0005515::protein binding	2Q
Atac_113	NC_037638.1	11601172	11601562	0.452461660076046	0.00274556262331035	1.0	Promoter	0	GO:0003924::GTPase activity;GO:0005524::ATP binding;GO:0005525::GTP binding;GO:0016020::membrane;GO:0016887::ATPase activity	2Q
Atac_114	NC_037646.1	1546000	1546396	0.340558921746874	0.00778877789565071	1.0	Intron	4362	GO:0003676::nucleic acid binding;GO:0003723::RNA binding	2Q
Atac_115	NC_037641.1	111359	111627	1.5781642582694	0.0103296301360232	1.0	Intron	17470	GO:0019031::viral envelope	2Q
Atac_116	NC_037640.1	461066	461469	0.726595688392018	0.0207152064327497	1.0	Promoter	1023	GO:0003746::translation elongation factor activity;GO:0005853::eukaryotic translation elongation factor 1 complex;GO:0006414::translational elongation;GO:0051302::regulation of cell division	2Q
Atac_117	NC_037649.1	8652640	8652965	0.640973688892545	0.0294535998570878	1.0	Promoter	2302	GO:0004418::hydroxymethylbilane synthase activity;GO:0007165::signal transduction;GO:0033014::tetrapyrrole biosynthetic process;GO:0046872::metal ion binding	2Q
Atac_118	NC_037646.1	10657434	10657715	0.826116643851547	0.0536271327149336	1.0	Downstream	10499	GO:0000087::mitotic M phase;GO:0004252::serine-type endopeptidase activity;GO:0004725::protein tyrosine phosphatase activity;GO:0005622::intracellular;GO:0005634::nucleus;GO:0005739::mitochondrion;GO:0005886::plasma membrane;GO:0006338::chromatin remodeling;GO:0006470::protein dephosphorylation;GO:0090544::BAF-type complex	2Q
Atac_119	NC_037649.1	9518751	9519039	0.270507506319317	0.128946254515815	1.0	Intron	103644	GO:0000166::nucleotide binding;GO:0000398::mRNA splicing, via spliceosome;GO:0001104::RNA polymerase II transcription cofactor activity;GO:0003852::2-isopropylmalate synthase activity;GO:0004252::serine-type endopeptidase activity;GO:0005515::protein binding;GO:0005681::spliceosomal complex;GO:0005789::endoplasmic reticulum membrane;GO:0005886::plasma membrane;GO:0006323::DNA packaging;GO:0006357…	2Q
Atac_120	NC_037639.1	3902176	3902439	0.865589193293089	0.0199430244163919	1.0	Promoter	-1341	GO:0008289::lipid binding;GO:0042754::negative regulation of circadian rhythm;GO:0045892::negative regulation of transcription, DNA-templated	2Q
Atac_121	NC_037646.1	6048818	6049147	1.45913610455599	0.0384195293309629	1.0	Distal Intergenic	5174	GO:0003700::sequence-specific DNA binding transcription factor activity;GO:0006355::regulation of transcription, DNA-templated;GO:0009405::pathogenesis;GO:0016021::integral component of membrane;GO:0043565::sequence-specific DNA binding	2Q
Atac_122	NC_037648.1	8926846	8927083	0.847850787973309	0.0275754078478224	1.0	3' UTR	-9081	GO:0003723::RNA binding;GO:0003724::RNA helicase activity;GO:0004161::dimethylallyltranstransferase activity;GO:0005524::ATP binding;GO:0008033::tRNA processing;GO:0009058::biosynthetic process;GO:0016887::ATPase activity	2Q
Atac_123	NC_037648.1	8923432	8923904	0.665822972515741	0.0257466327687292	1.0	3' UTR	-5667	GO:0003723::RNA binding;GO:0003724::RNA helicase activity;GO:0004161::dimethylallyltranstransferase activity;GO:0005524::ATP binding;GO:0008033::tRNA processing;GO:0009058::biosynthetic process;GO:0016887::ATPase activity	2Q
Atac_124	NC_037644.1	10845936	10846192	0.81529166586944	0.014538185718936	1.0	Intron	-19244	GO:0003677::DNA binding;GO:0006310::DNA recombination;GO:0007224::smoothened signaling pathway	2Q
Atac_125	NC_037646.1	7482101	7482339	0.408851047751614	0.0448814939983172	1.0	Promoter	0	GO:0005215::transporter activity;GO:0006810::transport;GO:0016020::membrane	2Q
Atac_126	NC_037650.1	4568025	4568584	0.222642304871589	0.0836505286457466	1.0	Promoter	1705	GO:0001104::RNA polymerase II transcription cofactor activity;GO:0003677::DNA binding;GO:0004190::aspartic-type endopeptidase activity;GO:0005198::structural molecule activity;GO:0005515::protein binding;GO:0005634::nucleus;GO:0005672::transcription factor TFIIA complex;GO:0005739::mitochondrion;GO:0005789::endoplasmic reticulum membrane;GO:0006270::DNA replication initiation;GO:0006357::regulati…	2Q
Atac_127	NC_037638.1	24154108	24154343	0.569261803083918	0.0609759144558188	1.0	Promoter	1089	.	2Q
Atac_128	NC_037639.1	15269536	15269889	0.969053947380047	0.0293790315703502	1.0	Promoter	1433	GO:0003677::DNA binding;GO:0003700::sequence-specific DNA binding transcription factor activity;GO:0004930::G-protein coupled receptor activity;GO:0005515::protein binding;GO:0006352::DNA-templated transcription, initiation;GO:0006355::regulation of transcription, DNA-templated;GO:0007186::G-protein coupled receptor signaling pathway;GO:0016021::integral component of membrane;GO:0016987::sigma fa…	2Q
Atac_129	NC_037648.1	10059879	10060173	0.484448341085295	0.0293803422973673	1.0	Promoter	2337	.	2Q
Atac_130	NC_037652.1	834252	834596	1.9732003843767	0.0288670245531619	1.0	Intron	7281	GO:0003677::DNA binding;GO:0003924::GTPase activity;GO:0005524::ATP binding;GO:0005525::GTP binding;GO:0005664::nuclear origin of replication recognition complex;GO:0006260::DNA replication;GO:0016020::membrane;GO:0016887::ATPase activity	2Q
Atac_131	NC_037641.1	12785607	12786349	0.921944137230885	0.00874533439013266	1.0	Intron	-5740	GO:0004222::metalloendopeptidase activity;GO:0004672::protein kinase activity;GO:0004713::protein tyrosine kinase activity;GO:0004871::signal transducer activity;GO:0005524::ATP binding;GO:0005925::focal adhesion;GO:0006468::protein phosphorylation;GO:0006508::proteolysis;GO:0007172::signal complex assembly;GO:0009847::spore germination;GO:0016020::membrane;GO:0016021::integral component of membr…	2Q
Atac_132	NC_037645.1	4540666	4541144	0.795881090162824	0.0350723260477246	1.0	Promoter	-418	GO:0004252::serine-type endopeptidase activity;GO:0004571::mannosyl-oligosaccharide 1,2-alpha-mannosidase activity;GO:0004860::protein kinase inhibitor activity;GO:0005509::calcium ion binding;GO:0005576::extracellular region;GO:0006508::proteolysis;GO:0016020::membrane	2Q
Atac_133	NC_037638.1	17754860	17755077	1.72247829608081	0.00393492337678849	1.0	Intron	44250	GO:0003677::DNA binding;GO:0006355::regulation of transcription, DNA-templated	2Q
Atac_134	NC_037640.1	12088920	12089184	0.869327472392353	0.00336652598598984	1.0	Exon	-9201	GO:0004674::protein serine/threonine kinase activity	2Q
Atac_135	NC_037642.1	4975839	4976101	0.49003974683365	0.00906318673381537	1.0	Intron	3439	GO:0000413::protein peptidyl-prolyl isomerization;GO:0003755::peptidyl-prolyl cis-trans isomerase activity;GO:0006457::protein folding	2Q
Atac_136	NC_037649.1	1120907	1121490	0.836391170286398	0.0196851731798443	1.0	Intron	-19033	GO:0003735::structural constituent of ribosome;GO:0005622::intracellular;GO:0005840::ribosome;GO:0006412::translation;GO:0007160::cell-matrix adhesion	2Q
Atac_137	NC_037650.1	3765378	3765816	0.490664063297752	0.00952756790664869	1.0	3' UTR	3221	GO:0016787::hydrolase activity;GO:0016811::hydrolase activity, acting on carbon-nitrogen (but not peptide) bonds, in linear amides;GO:0046080::dUTP metabolic process	2Q
Atac_138	NC_037646.1	7821693	7822056	0.493288749636635	0.00927604117169707	1.0	3' UTR	3731	GO:0051262::protein tetramerization	2Q
Atac_139	NC_037644.1	12730286	12730884	0.767578525954163	0.00139995290232659	1.0	3' UTR	5984	GO:0005634::nucleus;GO:0006260::DNA replication	2Q
Atac_140	NC_037638.1	6012497	6012880	0.598734259559639	0.00726603969113701	1.0	Distal Intergenic	5517	GO:0000090::mitotic anaphase;GO:0000940::condensed chromosome outer kinetochore;GO:0005876::spindle microtubule;GO:0006891::intra-Golgi vesicle-mediated transport;GO:0007059::chromosome segregation;GO:0007067::mitotic nuclear division;GO:0008017::microtubule binding;GO:0017119::Golgi transport complex;GO:0031110::regulation of microtubule polymerization or depolymerization;GO:0051301::cell divisi…	2Q
Atac_141	NC_037640.1	7353216	7353466	0.186819064919298	0.2324742074427	1.0	Distal Intergenic	-37507	GO:0003677::DNA binding;GO:0005515::protein binding;GO:0006865::amino acid transport;GO:0016020::membrane;GO:0046872::metal ion binding	2Q
Atac_142	NC_037643.1	17047942	17048381	1.47645273277619	0.0209306687219989	1.0	Promoter	-1765	GO:0019031::viral envelope	2Q
Atac_143	NC_037651.1	4867023	4867262	1.32208209323735	0.00648318926798119	1.0	Intron	7199	GO:0004656::procollagen-proline 4-dioxygenase activity;GO:0005783::endoplasmic reticulum;GO:0016702::oxidoreductase activity, acting on single donors with incorporation of molecular oxygen, incorporation of two atoms of oxygen;GO:0055114::oxidation-reduction process	2Q
Atac_144	NC_037638.1	3191746	3192088	0.853851696118285	0.0701255831247575	1.0	Promoter	-1768	GO:0003896::DNA primase activity;GO:0004386::helicase activity;GO:0005524::ATP binding;GO:0005525::GTP binding;GO:0007264::small GTPase mediated signal transduction;GO:0008270::zinc ion binding;GO:0015556::C4-dicarboxylate transmembrane transporter activity;GO:0015740::C4-dicarboxylate transport;GO:0016021::integral component of membrane	2Q
Atac_145	NC_037639.1	1915871	1916195	0.883737028259281	0.0062800602906274	1.0	Promoter	433	GO:0005261::cation channel activity;GO:0005515::protein binding;GO:0019076::viral release from host cell;GO:0032801::receptor catabolic process;GO:0033644::host cell membrane	2Q
Atac_146	NC_037638.1	34485	34889	1.47719719059545	0.0220396251972856	1.0	Intron	-3527	GO:0005515::protein binding;GO:0006464::cellular protein modification process;GO:0015031::protein transport	2Q
Atac_147	NC_037646.1	8055901	8056243	0.524451294829958	0.0090897775169439	1.0	Promoter	-500	GO:0000398::mRNA splicing, via spliceosome;GO:0004222::metalloendopeptidase activity;GO:0005230::extracellular ligand-gated ion channel activity;GO:0005634::nucleus;GO:0005681::spliceosomal complex;GO:0006508::proteolysis;GO:0006810::transport;GO:0006811::ion transport;GO:0008270::zinc ion binding;GO:0016020::membrane	2Q
Atac_148	NC_037646.1	11076407	11077051	0.473791014926902	0.0633205114693494	1.0	Exon	3397	GO:0000166::nucleotide binding;GO:0004812::aminoacyl-tRNA ligase activity;GO:0005524::ATP binding;GO:0006418::tRNA aminoacylation for protein translation	2Q
Atac_149	NC_037639.1	14758348	14758662	0.334166902922267	0.0201397973039664	1.0	Promoter	-98	GO:0004674::protein serine/threonine kinase activity;GO:0005856::cytoskeleton;GO:0008092::cytoskeletal protein binding;GO:0030866::cortical actin cytoskeleton organization	2Q
Atac_150	NC_037639.1	1298884	1299266	1.29427125271534	0.130407121788185	1.0	Distal Intergenic	-43124	GO:0005737::cytoplasm;GO:0006457::protein folding	2Q
Atac_151	NC_037650.1	2536916	2537468	0.425971388226014	0.00830028057553632	1.0	Promoter	1975	GO:0004672::protein kinase activity;GO:0005524::ATP binding;GO:0006468::protein phosphorylation	2Q
Atac_152	NC_037638.1	20561553	20562068	0.409237955897884	0.239556276731603	1.0	Promoter	1992	.	2Q
Atac_153	NC_037651.1	7890824	7891116	0.377027088817543	0.125031092614181	1.0	Promoter	-732	GO:0005515::protein binding;GO:0006364::rRNA processing;GO:0032040::small-subunit processome	2Q
Atac_154	NC_037641.1	2910628	2910913	0.330299466483993	0.0839467178661371	1.0	Promoter	2428	GO:0003676::nucleic acid binding;GO:0016020::membrane;GO:0016757::transferase activity, transferring glycosyl groups	2Q
Atac_155	NC_037641.1	2916335	2916680	0.247549055707704	0.179036382893843	1.0	Promoter	-1118	GO:0003676::nucleic acid binding;GO:0016020::membrane;GO:0016757::transferase activity, transferring glycosyl groups	2Q
Atac_156	NC_037642.1	13670233	13670548	0.313045492685723	0.142953387366574	1.0	Promoter	1217	GO:0004672::protein kinase activity;GO:0005524::ATP binding;GO:0005576::extracellular region;GO:0006468::protein phosphorylation;GO:0009405::pathogenesis	2Q
Atac_157	NC_037644.1	1134517	1134915	0.261887578881491	0.0530373494173334	1.0	Intron	47555	GO:0003700::sequence-specific DNA binding transcription factor activity;GO:0005634::nucleus;GO:0006355::regulation of transcription, DNA-templated	2Q
Atac_158	NC_037644.1	5345496	5345824	0.796009775755733	0.0433438527715787	1.0	Intron	42518	GO:0003700::sequence-specific DNA binding transcription factor activity;GO:0005672::transcription factor TFIIA complex;GO:0006355::regulation of transcription, DNA-templated;GO:0006367::transcription initiation from RNA polymerase II promoter;GO:0009878::nodule morphogenesis;GO:0043565::sequence-specific DNA binding;GO:0046872::metal ion binding	2Q
Atac_159	NC_037644.1	5375235	5375888	0.572386911566598	0.0437612861360407	1.0	Intron	72257	GO:0003700::sequence-specific DNA binding transcription factor activity;GO:0005672::transcription factor TFIIA complex;GO:0006355::regulation of transcription, DNA-templated;GO:0006367::transcription initiation from RNA polymerase II promoter;GO:0009878::nodule morphogenesis;GO:0043565::sequence-specific DNA binding;GO:0046872::metal ion binding	2Q
Atac_160	NC_037646.1	8759139	8759540	0.459119156287024	0.0573822206432814	1.0	Promoter	-2046	.	2Q
Atac_161	NC_037642.1	5926838	5927269	0.623674067999892	0.00202663179674927	1.0	Promoter	1141	.	2Q
Atac_162	NC_037645.1	7660184	7660582	0.683272820388625	0.0156047015451894	1.0	Promoter	0	.	2Q
Atac_163	NC_037648.1	2050763	2051201	0.307463674050648	0.0947758499207633	1.0	Distal Intergenic	-7522	GO:0005576::extracellular region;GO:0009405::pathogenesis;GO:0019871::sodium channel inhibitor activity	2Q
Atac_164	NC_037644.1	114763	115032	0.915280752110827	0.042854771777023	1.0	Promoter	1602	GO:0004930::G-protein coupled receptor activity;GO:0007186::G-protein coupled receptor signaling pathway;GO:0016021::integral component of membrane;GO:0046872::metal ion binding	2Q
Atac_165	NC_037645.1	9573713	9573953	0.463297879128798	0.141809761815587	1.0	Distal Intergenic	-19159	.	2Q
Atac_166	NC_037643.1	11314427	11315012	0.509714556657334	0.0656141162394131	1.0	Distal Intergenic	3521	GO:0030234::enzyme regulator activity;GO:0050790::regulation of catalytic activity	2Q
Atac_167	NC_037640.1	591902	592812	0.580313786290545	0.0590189218147569	1.0	Promoter	-2957	GO:0004177::aminopeptidase activity;GO:0030145::manganese ion binding	2Q
Atac_168	NC_037640.1	588096	588682	1.33030588496021	0.142632547355974	1.0	Exon	-7087	GO:0004177::aminopeptidase activity;GO:0030145::manganese ion binding	2Q
Atac_169	NC_037640.1	9580730	9581029	0.952974765757802	0.0404618187594529	1.0	Distal Intergenic	4482	GO:0007166::cell surface receptor signaling pathway;GO:0016020::membrane	2Q
Atac_170	NC_037649.1	4019909	4020146	0.387175203408165	0.0409262940956456	1.0	Distal Intergenic	3258	.	2Q
Atac_171	NC_037642.1	11387672	11387983	0.687449433057695	0.0244010122215405	1.0	5' UTR	4393	GO:0004383::guanylate cyclase activity;GO:0006182::cGMP biosynthetic process;GO:0007411::axon guidance;GO:0008270::zinc ion binding;GO:0009190::cyclic nucleotide biosynthetic process;GO:0016849::phosphorus-oxygen lyase activity;GO:0035556::intracellular signal transduction	2Q
Atac_172	NC_037645.1	11513098	11513322	0.357480271196435	0.0545397383427261	1.0	Intron	-11349	GO:0004930::G-protein coupled receptor activity;GO:0007186::G-protein coupled receptor signaling pathway;GO:0016021::integral component of membrane	2Q
Atac_173	NC_037639.1	2070072	2070330	0.323098295256574	0.0617824932702703	1.0	Promoter	0	GO:0004810::tRNA adenylyltransferase activity;GO:0005886::plasma membrane;GO:0016437::tRNA cytidylyltransferase activity	2Q
Atac_174	NC_037644.1	767101	767429	1.10541110464482	0.00725288100446744	1.0	Promoter	293	.	2Q
Atac_175	NC_037640.1	5673714	5674004	0.0989923200283538	0.525633365274007	1.0	Exon	-15365	GO:0005576::extracellular region;GO:0006952::defense response	2Q
Atac_176	NC_037645.1	8091667	8091978	1.04269314388496	0.00429048256627912	1.0	Distal Intergenic	-18210	GO:0003700::sequence-specific DNA binding transcription factor activity;GO:0003743::translation initiation factor activity;GO:0003896::DNA primase activity;GO:0004386::helicase activity;GO:0005739::mitochondrion;GO:0006355::regulation of transcription, DNA-templated;GO:0006413::translational initiation;GO:0008270::zinc ion binding;GO:0012511::monolayer-surrounded lipid storage body;GO:0016021::in…	2Q
Atac_177	NC_037643.1	7323356	7324074	0.421075037886676	0.0326004876982244	1.0	3' UTR	10043	.	2Q
Atac_178	NC_037649.1	1197286	1197550	0.955586408885132	0.0156750140868869	1.0	Intron	-29134	.	2Q
Atac_179	NC_037648.1	10529176	10529739	0.43752393378756	0.00204603524062882	1.0	Promoter	-1098	.	2Q
Atac_180	NC_037643.1	14737408	14737883	0.86964767321054	0.0175057051505401	1.0	Promoter	135	.	2Q
Atac_181	NC_037648.1	12400627	12401112	0.41177606283538	0.0442663885480805	1.0	Intron	-7613	GO:0003677::DNA binding;GO:0003723::RNA binding;GO:0004197::cysteine-type endopeptidase activity;GO:0006355::regulation of transcription, DNA-templated;GO:0006810::transport;GO:0006886::intracellular protein transport;GO:0006888::ER to Golgi vesicle-mediated transport;GO:0008242::omega peptidase activity;GO:0008270::zinc ion binding;GO:0016021::integral component of membrane;GO:0016740::transfera…	2Q
Atac_182	NC_037648.1	12245474	12245995	0.624820466915671	0.0386354786815907	1.0	Intron	6638	GO:0003677::DNA binding;GO:0003723::RNA binding;GO:0004197::cysteine-type endopeptidase activity;GO:0006355::regulation of transcription, DNA-templated;GO:0006810::transport;GO:0006886::intracellular protein transport;GO:0006888::ER to Golgi vesicle-mediated transport;GO:0008242::omega peptidase activity;GO:0008270::zinc ion binding;GO:0016021::integral component of membrane;GO:0016740::transfera…	2Q
Atac_183	NC_037648.1	12392240	12392541	1.44263260890595	0.0367804943518871	1.0	Intron	-16184	GO:0003677::DNA binding;GO:0003723::RNA binding;GO:0004197::cysteine-type endopeptidase activity;GO:0006355::regulation of transcription, DNA-templated;GO:0006810::transport;GO:0006886::intracellular protein transport;GO:0006888::ER to Golgi vesicle-mediated transport;GO:0008242::omega peptidase activity;GO:0008270::zinc ion binding;GO:0016021::integral component of membrane;GO:0016740::transfera…	2Q
Atac_184	NC_037653.1	2831356	2831890	0.448807678781921	0.0224455928663216	1.0	Promoter	-441	GO:0005515::protein binding	2Q
Atac_185	NC_037648.1	15504734	15505045	0.357569290932704	0.012183787067228	1.0	Promoter	1265	.	2Q
Atac_186	NC_037638.1	10986776	10986993	0.792516052799481	0.133914731163927	1.0	Promoter	-1870	GO:0016021::integral component of membrane	2Q
Atac_187	NC_037643.1	13247392	13247710	0.833531054284201	0.0393683286326942	1.0	Intron	10252	GO:0005515::protein binding;GO:0008270::zinc ion binding	2Q
Atac_188	NC_037642.1	6436498	6436745	0.907917476244676	0.026819717166311	1.0	Intron	13117	GO:0005739::mitochondrion	2Q
Atac_189	NC_037640.1	5607709	5608032	0.190180869892756	0.34605210031346	1.0	Intron	-21429	.	2Q
Atac_190	NC_037647.1	11646119	11646860	0.648076986299959	0.0326670009121873	1.0	Promoter	2703	GO:0046983::protein dimerization activity	2Q
Atac_191	NC_037638.1	7326280	7326642	1.75686273557606	0.194278797091871	1.0	Intron	91616	.	2Q
Atac_192	NC_037640.1	9968092	9968355	0.983009289472038	0.0146871689184354	1.0	Intron	20140	GO:0019031::viral envelope	2Q
Atac_193	NC_037649.1	7007381	7007713	1.14082008248181	0.00276896660077624	1.0	Promoter	-2959	GO:0016021::integral component of membrane;GO:0022857::transmembrane transporter activity;GO:0046983::protein dimerization activity;GO:0055085::transmembrane transport	2Q
Atac_194	NC_037644.1	172475	172772	0.352038197518779	0.203626416250989	1.0	3' UTR	-3632	.	2Q
Atac_195	NC_037648.1	3256466	3256997	0.652886757156229	0.0543921558921228	1.0	Distal Intergenic	-12296	.	2Q
Atac_196	NC_037650.1	5895422	5895956	0.840998337890353	0.0662513588483711	1.0	Exon	7112	GO:0003723::RNA binding;GO:0006396::RNA processing;GO:0008174::mRNA methyltransferase activity;GO:0080009::mRNA methylation	2Q
Atac_197	NC_037641.1	5077015	5077338	1.98786287918376	0.0484380844386984	1.0	Promoter	-654	.	2Q
Atac_198	NC_037641.1	5078229	5078824	2.43071058287047	0.0795635383894547	1.0	Promoter	237	.	2Q
Atac_199	NC_037641.1	5083884	5084154	1.08769634158651	0.0768427605048537	1.0	Exon	5892	.	2Q
Atac_200	NC_037641.1	5092917	5093494	1.34939086346071	0.097490583547345	1.0	Intron	14925	.	2Q
Atac_201	NC_037653.1	3083374	3083694	0.359037380774642	0.0356225084268712	1.0	3' UTR	-10675	.	2Q
Atac_202	NC_037643.1	9001819	9002122	0.518318018591803	0.135338339877011	1.0	Promoter	176	.	2Q
Atac_203	NC_037652.1	5169889	5170158	0.332764606693084	0.131948610749686	1.0	Promoter	-834	.	2Q
Atac_204	NC_037640.1	7059889	7060415	0.325708032966696	0.0945164038094823	1.0	Intron	40249	.	2Q
Atac_205	NC_037643.1	9131279	9131942	0.529910258301301	0.00339992102048244	1.0	Promoter	2339	GO:0005515::protein binding;GO:0005622::intracellular;GO:0008270::zinc ion binding	2Q
Atac_206	NC_037638.1	13175885	13176179	1.20703964180095	0.000448296411325654	1.0	Distal Intergenic	-25587	.	2Q
Atac_207	NC_037640.1	8867714	8868059	1.76564968387612	0.00377149036392402	1.0	Intron	19456	.	2Q
Atac_208	NC_037641.1	8392924	8393406	1.85222775756689	0.0692885494424606	1.0	Intron	-10934	GO:0001104::RNA polymerase II transcription cofactor activity;GO:0004190::aspartic-type endopeptidase activity;GO:0005515::protein binding;GO:0005634::nucleus;GO:0006270::DNA replication initiation;GO:0006357::regulation of transcription from RNA polymerase II promoter;GO:0006367::transcription initiation from RNA polymerase II promoter;GO:0006886::intracellular protein transport;GO:0006888::ER t…	2Q
Atac_209	NC_037651.1	10015487	10015906	0.941277937146162	0.0759982947213906	1.0	Promoter	2279	.	2Q
Atac_210	NC_037644.1	13449182	13449595	1.04788778428481	0.042480197353402	1.0	Promoter	725	.	2Q
Atac_211	NC_037641.1	5455436	5455872	0.643970056773117	0.0197394937087444	1.0	Promoter	-610	GO:0000276::mitochondrial proton-transporting ATP synthase complex, coupling factor F(o);GO:0005890::sodium:potassium-exchanging ATPase complex;GO:0006813::potassium ion transport;GO:0006814::sodium ion transport;GO:0008948::oxaloacetate decarboxylase activity;GO:0015078::hydrogen ion transmembrane transporter activity;GO:0015081::sodium ion transmembrane transporter activity;GO:0015986::ATP synt…	2Q
Atac_212	NC_037647.1	10129518	10130078	-0.0603696871768943	0.640592655358663	1.0	Promoter	0	GO:0003700::sequence-specific DNA binding transcription factor activity;GO:0005634::nucleus;GO:0006355::regulation of transcription, DNA-templated;GO:0008270::zinc ion binding;GO:0043401::steroid hormone mediated signaling pathway;GO:0043565::sequence-specific DNA binding	2Q
Atac_213	NC_037644.1	6765952	6766226	0.963158516351746	0.0605978379814526	1.0	Distal Intergenic	15935	.	2Q
Atac_214	NC_037643.1	13839541	13840166	1.72063199251588	0.112273977283222	1.0	Intron	148948	GO:0003700::sequence-specific DNA binding transcription factor activity;GO:0005515::protein binding;GO:0005634::nucleus;GO:0006355::regulation of transcription, DNA-templated;GO:0008948::oxaloacetate decarboxylase activity;GO:0015081::sodium ion transmembrane transporter activity;GO:0016020::membrane;GO:0019069::viral capsid assembly;GO:0042025::host cell nucleus;GO:0046872::metal ion binding;GO:…	2Q
Atac_215	NC_037643.1	11854676	11854943	0.33137626011172	0.142802546633047	1.0	Exon	-5202	.	2Q
Atac_216	NC_037642.1	6694892	6695136	0.257073240541488	0.123303382293615	1.0	Distal Intergenic	-15201	.	2Q
Atac_217	NC_037641.1	4680994	4681452	1.2787488597515	0.00186550562152959	1.0	Intron	-6900	.	2Q
Atac_218	NC_037649.1	9706202	9706818	0.737508959424599	0.015818823642869	1.0	3' UTR	-6682	GO:0005515::protein binding;GO:0030414::peptidase inhibitor activity	2Q
Atac_219	NC_037639.1	14969815	14970378	-0.0323160707302	0.712657003028843	1.0	3' UTR	8360	GO:0005783::endoplasmic reticulum;GO:0006812::cation transport;GO:0006886::intracellular protein transport;GO:0008324::cation transmembrane transporter activity;GO:0016021::integral component of membrane;GO:0016817::hydrolase activity, acting on acid anhydrides	2Q
Atac_220	NC_037640.1	6297814	6298496	0.682489402257354	0.209111352582546	1.0	Intron	-21144	.	2Q
Atac_221	NC_037641.1	5060852	5061297	0.583781908779999	0.0169133479309531	1.0	Exon	5018	.	2Q
Atac_222	NC_037641.1	5062349	5063085	0.6061689248845	0.0330074292577563	1.0	Exon	6515	.	2Q
Atac_223	NC_037638.1	6251436	6251685	0.56054566619173	0.0556589979541921	1.0	Intron	-5550	.	2Q
Atac_224	NC_037642.1	13052799	13053074	0.408396581836149	0.00468461424386263	1.0	Promoter	701	GO:0006355::regulation of transcription, DNA-templated	2Q
Atac_225	NC_037638.1	5567159	5567494	0.676172965422286	0.00447306097133318	1.0	Promoter	1437	.	2Q
Atac_226	NC_037644.1	10064016	10064320	1.40774513248306	0.0537378317162154	1.0	Promoter	-2422	GO:0003700::sequence-specific DNA binding transcription factor activity;GO:0005179::hormone activity;GO:0005576::extracellular region;GO:0006355::regulation of transcription, DNA-templated;GO:0043565::sequence-specific DNA binding	2Q
Atac_227	NC_037644.1	10043691	10044024	0.622314438549082	0.135666168048914	1.0	Intron	17570	GO:0003700::sequence-specific DNA binding transcription factor activity;GO:0005179::hormone activity;GO:0005576::extracellular region;GO:0006355::regulation of transcription, DNA-templated;GO:0043565::sequence-specific DNA binding	2Q
Atac_228	NC_037644.1	10482635	10483094	0.116808933135204	0.308505119071432	1.0	Promoter	1723	.	2Q
Atac_229	NC_037645.1	4200509	4200908	1.18445507889921	0.11257739487775	1.0	Promoter	843	.	2Q
Atac_230	NC_037647.1	3053524	3053780	1.23290669644504	0.0175854639139263	1.0	Intron	7038	.	2Q
Atac_231	NC_037647.1	4979568	4979882	0.861673012890503	0.0701453374124717	1.0	Intron	27839	.	2Q
Atac_232	NC_037649.1	2243206	2243460	0.630949084306577	0.0159476296508405	1.0	Intron	-6242	.	2Q
Atac_233	NC_037649.1	9003008	9003335	-0.1111638911728	0.161752923640623	1.0	Intron	40289	.	2Q
Atac_234	NC_037650.1	5746255	5746544	0.996381597373441	0.0155862670735343	1.0	Promoter	-2273	GO:0000775::chromosome, centromeric region;GO:0003677::DNA binding;GO:0003682::chromatin binding;GO:0005634::nucleus;GO:0006355::regulation of transcription, DNA-templated	2Q
Atac_235	NC_037644.1	6245512	6245791	0.913059405186656	0.044209885285637	1.0	Exon	139413	GO:0003735::structural constituent of ribosome;GO:0005622::intracellular;GO:0005840::ribosome;GO:0006412::translation	2Q
Atac_236	NC_037646.1	532064	532530	0.603236111966516	0.0158054173698402	1.0	Exon	17891	.	2Q
Atac_237	NC_037639.1	2517266	2517874	0.741572834662831	0.0645616094087416	1.0	Downstream	-5945	.	2Q
Atac_238	NC_037640.1	9227704	9228063	0.467706649238707	0.018489397614391	1.0	Intron	-13229	.	2Q
Atac_239	NC_037640.1	8274114	8274596	0.43183120423349	0.0754706022212971	1.0	Promoter	-1119	.	2Q
Atac_240	NC_037640.1	8275012	8275285	0.683453740360188	0.0550612645409307	1.0	Promoter	-2017	.	2Q
Atac_241	NC_037641.1	8631969	8632237	1.07341444601688	0.000789990499105721	1.0	Distal Intergenic	5621	.	2Q
Atac_242	NC_037643.1	6811238	6811537	0.332782983607631	0.097496474737746	1.0	Intron	10653	GO:0003677::DNA binding;GO:0006355::regulation of transcription, DNA-templated	2Q
Atac_243	NC_037644.1	8423310	8423557	0.832738871467227	0.0303933903980746	1.0	Exon	3530	.	2Q
Atac_244	NC_037646.1	6763004	6763483	1.5656270616186	0.0510033917059469	1.0	Promoter	1170	.	2Q
Atac_245	NC_037648.1	14487029	14487309	0.614182211673202	0.0318856968821533	1.0	Promoter	-2934	GO:0003723::RNA binding;GO:0004252::serine-type endopeptidase activity;GO:0004535::poly(A)-specific ribonuclease activity;GO:0005634::nucleus;GO:0005737::cytoplasm;GO:0005886::plasma membrane;GO:0006402::mRNA catabolic process;GO:0008948::oxaloacetate decarboxylase activity;GO:0015081::sodium ion transmembrane transporter activity;GO:0016020::membrane;GO:0046872::metal ion binding;GO:0071436::sod…	2Q
Atac_246	NC_037648.1	13850008	13850595	-0.0942468578052901	0.486356061157414	1.0	Promoter	-890	GO:0016020::membrane	2Q
Atac_247	NC_037649.1	2018158	2018580	0.676261331735892	0.0196912749149231	1.0	Promoter	1162	GO:0003677::DNA binding;GO:0003905::alkylbase DNA N-glycosylase activity;GO:0006284::base-excision repair	2Q
Atac_248	NC_037649.1	2016346	2016771	0.630053339879769	0.0168086916603462	1.0	Promoter	2971	GO:0003677::DNA binding;GO:0003905::alkylbase DNA N-glycosylase activity;GO:0006284::base-excision repair	2Q
Atac_249	NC_037649.1	9698198	9698526	0.146284107989608	0.532658989488646	1.0	Downstream	9313	GO:0005515::protein binding;GO:0008289::lipid binding;GO:0016021::integral component of membrane;GO:0034639::L-amino acid efflux transmembrane transporter activity	2Q
Atac_250	NC_037651.1	7951579	7951942	0.180571528139315	0.330644887149162	1.0	Promoter	-1954	GO:0019031::viral envelope	2Q
Atac_251	NC_037638.1	1601413	1601751	0.266677774969038	0.279448967439968	1.0	Intron	-8176	GO:0005137::interleukin-5 receptor binding;GO:0005576::extracellular region;GO:0006955::immune response;GO:0008083::growth factor activity;GO:0046872::metal ion binding	2Q
Atac_252	NC_037638.1	27359498	27359733	0.150092816249703	0.191151463301851	1.0	Intron	-7628	GO:0008083::growth factor activity;GO:0008654::phospholipid biosynthetic process;GO:0009878::nodule morphogenesis;GO:0016020::membrane;GO:0016780::phosphotransferase activity, for other substituted phosphate groups;GO:0046872::metal ion binding	2Q
Atac_253	NC_037653.1	3979700	3980088	-0.494422450958095	0.0368257556718842	1.0	Intron	5845	GO:0003677::DNA binding;GO:0004190::aspartic-type endopeptidase activity;GO:0015743::malate transport;GO:0016021::integral component of membrane	2W
Atac_254	NC_037653.1	4026033	4026280	-0.210543803633	0.186142331158426	1.0	Intron	10312	GO:0003677::DNA binding;GO:0004190::aspartic-type endopeptidase activity;GO:0015743::malate transport;GO:0016021::integral component of membrane	2W
Atac_255	NC_037650.1	10176647	10176902	-0.296829161143582	0.14678753346712	1.0	Intron	10448	GO:0004672::protein kinase activity;GO:0005524::ATP binding;GO:0006468::protein phosphorylation	2W
Atac_256	NC_037650.1	10122767	10122992	-0.512773196541606	0.011659477886829	1.0	Intron	14669	GO:0004672::protein kinase activity;GO:0005524::ATP binding;GO:0006468::protein phosphorylation	2W
Atac_257	NC_037645.1	7415188	7415450	-0.762406167819765	0.0152329606230139	1.0	Distal Intergenic	-11493	GO:0004252::serine-type endopeptidase activity;GO:0005886::plasma membrane;GO:0006355::regulation of transcription, DNA-templated;GO:0008152::metabolic process;GO:0016787::hydrolase activity;GO:0019048::modulation by virus of host morphology or physiology;GO:0043401::steroid hormone mediated signaling pathway	2W
Atac_258	NC_037647.1	11212775	11213012	-0.211834742743229	0.256268268874089	1.0	Promoter	-2438	GO:0004672::protein kinase activity;GO:0005524::ATP binding;GO:0006468::protein phosphorylation	2W
Atac_259	NC_037647.1	11117250	11117493	-0.302281999603255	0.132449929939255	1.0	Intron	24944	GO:0004672::protein kinase activity;GO:0005524::ATP binding;GO:0006468::protein phosphorylation	2W
Atac_260	NC_037647.1	10213361	10213794	0.0102696795645622	0.95511633808369	1.0	Promoter	0	GO:0005741::mitochondrial outer membrane;GO:0055085::transmembrane transport	2W
Atac_261	NC_037648.1	14390593	14391447	-0.476699611476432	0.0186118632236347	1.0	Intron	-8540	.	2W
Atac_262	NC_037651.1	6961716	6962145	-0.275872244599888	0.238186169878737	1.0	Distal Intergenic	-16601	GO:0005634::nucleus;GO:0046872::metal ion binding	2W
Atac_263	NC_037651.1	7198544	7198774	-0.679977428468485	0.0494761830751841	1.0	Promoter	-826	GO:0016021::integral component of membrane;GO:0022857::transmembrane transporter activity;GO:0055085::transmembrane transport	2W
Atac_264	NC_037651.1	8713475	8713697	-0.597492107475054	0.0593371230486536	1.0	Promoter	1516	GO:0003700::sequence-specific DNA binding transcription factor activity;GO:0003951::NAD+ kinase activity;GO:0004871::signal transducer activity;GO:0006355::regulation of transcription, DNA-templated;GO:0006741::NADP biosynthetic process;GO:0007165::signal transduction;GO:0008152::metabolic process;GO:0016301::kinase activity	2W
Atac_265	NC_037652.1	7756360	7756811	-0.371157625230791	0.0253179673697671	1.0	Promoter	0	GO:0003723::RNA binding;GO:0003735::structural constituent of ribosome;GO:0005622::intracellular;GO:0005840::ribosome;GO:0006412::translation;GO:0006810::transport;GO:0042254::ribosome biogenesis	2W
Atac_266	NC_037653.1	6529337	6529629	-0.0722221167026363	0.592703418803834	1.0	Intron	72770	GO:0000398::mRNA splicing, via spliceosome;GO:0004190::aspartic-type endopeptidase activity;GO:0005634::nucleus;GO:0005681::spliceosomal complex;GO:0006270::DNA replication initiation;GO:0006629::lipid metabolic process;GO:0007411::axon guidance;GO:0008083::growth factor activity;GO:0008270::zinc ion binding;GO:0009297::pilus assembly;GO:0016020::membrane;GO:0016021::integral component of membran…	2W
Atac_267	NC_037638.1	17591843	17592083	-0.147862734764788	0.376603863872474	1.0	Exon	-14732	GO:0005185::neurohypophyseal hormone activity;GO:0005576::extracellular region;GO:0007155::cell adhesion;GO:0007165::signal transduction;GO:0016021::integral component of membrane;GO:0016485::protein processing	2W
Atac_268	NC_037638.1	6999382	6999650	-0.551803139601535	0.0668282262012818	1.0	Promoter	0	GO:0009522::photosystem I;GO:0009538::photosystem I reaction center;GO:0015979::photosynthesis	2W
Atac_269	NC_037638.1	23340756	23341050	-0.297847930799109	0.256414828040046	1.0	Promoter	2594	GO:0016021::integral component of membrane;GO:0055085::transmembrane transport	2W
Atac_270	NC_037639.1	15010713	15011239	-0.269489558272259	0.0212999629091099	1.0	Intron	27896	GO:0003677::DNA binding;GO:0004564::beta-fructofuranosidase activity;GO:0004575::sucrose alpha-glucosidase activity;GO:0005664::nuclear origin of replication recognition complex;GO:0006260::DNA replication;GO:0006629::lipid metabolic process;GO:0009236::cobalamin biosynthetic process;GO:0016012::sarcoglycan complex;GO:0016021::integral component of membrane;GO:0046872::metal ion binding;GO:004847…	2W
Atac_271	NC_037639.1	14635329	14636067	-0.475372711999254	0.0198398583141205	1.0	Exon	6843	.	2W
Atac_272	NC_037639.1	14720105	14720390	-0.331939473381286	0.00955697121437968	1.0	Promoter	1813	GO:0005634::nucleus;GO:0045893::positive regulation of transcription, DNA-templated;GO:0050765::negative regulation of phagocytosis	2W
Atac_273	NC_037639.1	12252032	12252402	-0.302748915738097	0.0737693927624948	1.0	Promoter	-2008	GO:0000226::microtubule cytoskeleton organization;GO:0015630::microtubule cytoskeleton;GO:0016567::protein ubiquitination;GO:0016586::RSC complex;GO:0043044::ATP-dependent chromatin remodeling;GO:0090263::positive regulation of canonical Wnt signaling pathway	2W
Atac_274	NC_037639.1	8665226	8665482	-1.28576105544953	0.0152009843332437	1.0	Distal Intergenic	6609	.	2W
Atac_275	NC_037639.1	8554347	8554659	-0.756789222090923	0.079100569901119	1.0	Distal Intergenic	-103958	.	2W
Atac_276	NC_037639.1	5955620	5956025	-0.141583886522023	0.223229362972238	1.0	3' UTR	8549	GO:0003723::RNA binding	2W
Atac_277	NC_037639.1	5964279	5964665	-0.558826562100701	0.0210080420405194	1.0	Promoter	0	GO:0003723::RNA binding	2W
Atac_278	NC_037640.1	2599137	2599409	-0.49835228755584	0.015423291556704	1.0	Intron	3431	GO:0003677::DNA binding;GO:0003700::sequence-specific DNA binding transcription factor activity;GO:0004252::serine-type endopeptidase activity;GO:0005634::nucleus;GO:0005886::plasma membrane;GO:0006355::regulation of transcription, DNA-templated;GO:0007165::signal transduction;GO:0016237::microautophagy;GO:0016579::protein deubiquitination;GO:0034448::EGO complex;GO:0036459::ubiquitinyl hydrolase…	2W
Atac_279	NC_037641.1	13377064	13377432	-0.494922827279676	0.0480072697411549	1.0	Intron	6554	GO:0005509::calcium ion binding;GO:0006629::lipid metabolic process;GO:0007156::homophilic cell adhesion via plasma membrane adhesion molecules;GO:0016020::membrane	2W
Atac_280	NC_037642.1	1079904	1080384	-1.59796767957159	0.0485633272979764	1.0	Intron	27840	GO:0003779::actin binding;GO:0005246::calcium channel regulator activity;GO:0005525::GTP binding;GO:0005576::extracellular region;GO:0005739::mitochondrion;GO:0006816::calcium ion transport;GO:0007010::cytoskeleton organization;GO:0016020::membrane;GO:0016614::oxidoreductase activity, acting on CH-OH group of donors;GO:0042030::ATPase inhibitor activity;GO:0042381::hemolymph coagulation;GO:004687…	2W
Atac_281	NC_037642.1	8882163	8882446	-0.512826482352432	0.0148097780554219	1.0	Promoter	-639	.	2W
Atac_282	NC_037642.1	11829664	11830053	-0.19780553346934	0.14997156332959	1.0	Promoter	0	GO:0005515::protein binding	2W
Atac_283	NC_037642.1	12440648	12440932	-0.32642252656653	0.00108316864203756	1.0	Intron	28253	GO:0004656::procollagen-proline 4-dioxygenase activity;GO:0005783::endoplasmic reticulum;GO:0016491::oxidoreductase activity;GO:0016702::oxidoreductase activity, acting on single donors with incorporation of molecular oxygen, incorporation of two atoms of oxygen;GO:0048309::endoplasmic reticulum inheritance;GO:0051028::mRNA transport;GO:0051321::meiotic cell cycle;GO:0055114::oxidation-reduction …	2W
Atac_284	NC_037642.1	12903622	12903906	-0.317766917640114	0.172217769921096	1.0	Promoter	2373	GO:0005216::ion channel activity;GO:0005515::protein binding;GO:0005789::endoplasmic reticulum membrane;GO:0006811::ion transport;GO:0016020::membrane;GO:0055085::transmembrane transport	2W
Atac_285	NC_037642.1	12870213	12870455	-0.695375322200614	0.0591484948336129	1.0	Intron	35824	GO:0005216::ion channel activity;GO:0005515::protein binding;GO:0005789::endoplasmic reticulum membrane;GO:0006811::ion transport;GO:0016020::membrane;GO:0055085::transmembrane transport	2W
Atac_286	NC_037643.1	9570195	9570477	-0.452091154117506	0.145895841845581	1.0	Intron	-11546	GO:0000150::recombinase activity;GO:0003677::DNA binding;GO:0003700::sequence-specific DNA binding transcription factor activity;GO:0006310::DNA recombination;GO:0006355::regulation of transcription, DNA-templated;GO:0006812::cation transport;GO:0008324::cation transmembrane transporter activity;GO:0016020::membrane	2W
Atac_287	NC_037644.1	14022509	14022924	-0.546526051359212	0.0618448898459142	1.0	Intron	5611	GO:0000746::conjugation;GO:0007411::axon guidance;GO:0016021::integral component of membrane;GO:0019087::transformation of host cell by virus	2W
Atac_288	NC_037646.1	8570418	8571015	-1.37749749150568	0.0388938921583772	1.0	Exon	16255	GO:0001104::RNA polymerase II transcription cofactor activity;GO:0003700::sequence-specific DNA binding transcription factor activity;GO:0005737::cytoplasm;GO:0006355::regulation of transcription, DNA-templated;GO:0006357::regulation of transcription from RNA polymerase II promoter;GO:0007275::multicellular organismal development;GO:0008092::cytoskeletal protein binding;GO:0016592::mediator compl…	2W
Atac_289	NC_037646.1	8571384	8571717	-0.383630091112812	0.0426910099418412	1.0	Intron	17221	GO:0001104::RNA polymerase II transcription cofactor activity;GO:0003700::sequence-specific DNA binding transcription factor activity;GO:0005737::cytoplasm;GO:0006355::regulation of transcription, DNA-templated;GO:0006357::regulation of transcription from RNA polymerase II promoter;GO:0007275::multicellular organismal development;GO:0008092::cytoskeletal protein binding;GO:0016592::mediator compl…	2W
Atac_290	NC_037646.1	5448714	5449031	-0.241720048865234	0.150249181333324	1.0	Intron	11907	GO:0005523::tropomyosin binding;GO:0009401::phosphoenolpyruvate-dependent sugar phosphotransferase system;GO:0051694::pointed-end actin filament capping	2W
Atac_291	NC_037638.1	12220516	12220785	-0.468383372036612	5.83209223150114e-05	1.0	5' UTR	4941	GO:0003824::catalytic activity;GO:0006629::lipid metabolic process;GO:0008152::metabolic process	2W
Atac_292	NC_037650.1	7367767	7368137	-1.49426623897542	0.0136025169734454	1.0	Distal Intergenic	13384	GO:0005096::GTPase activator activity;GO:0005515::protein binding;GO:0005737::cytoplasm	2W
Atac_293	NC_037638.1	15098479	15098719	-0.117991699584604	0.41623739768174	1.0	Promoter	-633	GO:0008270::zinc ion binding;GO:0046872::metal ion binding	2W
Atac_294	NC_037648.1	2433086	2433306	-0.410921149180942	0.0180613116670555	1.0	Promoter	0	GO:0005515::protein binding;GO:0006810::transport;GO:0043190::ATP-binding cassette (ABC) transporter complex	2W
Atac_295	NC_037638.1	5620176	5620384	-1.0095687659336	0.0596194650853617	1.0	Promoter	-370	GO:0004222::metalloendopeptidase activity;GO:0006508::proteolysis;GO:0008270::zinc ion binding;GO:0031012::extracellular matrix	2W
Atac_296	NC_037646.1	7032632	7032919	-0.409740413223896	0.0280245720298039	1.0	Promoter	0	GO:0003735::structural constituent of ribosome;GO:0005622::intracellular;GO:0005840::ribosome;GO:0006412::translation	2W
Atac_297	NC_037642.1	11041928	11042139	-0.773585641691337	0.0125460455650436	1.0	Intron	42195	GO:0005515::protein binding;GO:0005524::ATP binding;GO:0005634::nucleus;GO:0006355::regulation of transcription, DNA-templated	2W
Atac_298	NC_037638.1	3683010	3683339	-0.191687501840495	0.493386701250654	1.0	Promoter	-739	GO:0003676::nucleic acid binding;GO:0003723::RNA binding;GO:0004535::poly(A)-specific ribonuclease activity;GO:0005634::nucleus;GO:0005737::cytoplasm;GO:0006402::mRNA catabolic process;GO:0016021::integral component of membrane;GO:0046872::metal ion binding	2W
Atac_299	NC_037645.1	12574190	12574780	-0.779818468882114	0.0606966496811376	1.0	Exon	16195	GO:0003774::motor activity;GO:0005515::protein binding;GO:0005524::ATP binding;GO:0005737::cytoplasm;GO:0008092::cytoskeletal protein binding;GO:0016020::membrane;GO:0016459::myosin complex;GO:0019898::extrinsic component of membrane;GO:0048193::Golgi vesicle transport	2W
Atac_300	NC_037638.1	16701544	16701943	-0.452414568895706	0.121424449116986	1.0	Intron	10241	GO:0004222::metalloendopeptidase activity;GO:0008233::peptidase activity;GO:0031012::extracellular matrix	2W
Atac_301	NC_037640.1	6998613	6998912	-0.44134731042246	0.061585080488018	1.0	Intron	-6963	GO:0003735::structural constituent of ribosome;GO:0005089::Rho guanyl-nucleotide exchange factor activity;GO:0005622::intracellular;GO:0005840::ribosome;GO:0006412::translation;GO:0007165::signal transduction;GO:0035023::regulation of Rho protein signal transduction	2W
Atac_302	NC_037640.1	12204415	12204655	-0.502779065940825	0.00264590952831303	1.0	Promoter	1057	GO:0005576::extracellular region;GO:0006030::chitin metabolic process;GO:0008061::chitin binding;GO:0016670::oxidoreductase activity, acting on a sulfur group of donors, oxygen as acceptor;GO:0030328::prenylcysteine catabolic process;GO:0055114::oxidation-reduction process	2W
Atac_303	NC_037649.1	8113506	8113729	-0.242398619113194	0.205712956977615	1.0	Promoter	860	GO:0008641::small protein activating enzyme activity;GO:0008677::2-dehydropantoate 2-reductase activity;GO:0016491::oxidoreductase activity;GO:0055114::oxidation-reduction process;GO:0071949::FAD binding	2W
Atac_304	NC_037647.1	7673881	7674158	0.200384782848927	0.313755992850933	1.0	Intron	-3260	GO:0004190::aspartic-type endopeptidase activity;GO:0005634::nucleus;GO:0006914::autophagy;GO:0008855::exodeoxyribonuclease VII activity;GO:0015078::hydrogen ion transmembrane transporter activity;GO:0015991::ATP hydrolysis coupled proton transport;GO:0016021::integral component of membrane;GO:0033179::proton-transporting V-type ATPase, V0 domain;GO:0046872::metal ion binding;GO:0055085::transmem…	2W
Atac_305	NC_037647.1	6240436	6240744	-0.38782290806868	0.188498002160996	1.0	Intron	-11996	GO:0004673::protein histidine kinase activity;GO:0005515::protein binding;GO:0007165::signal transduction	2W
Atac_306	NC_037648.1	10235067	10235374	-0.427335036386942	0.4895959940042	1.0	Intron	-4026	GO:0003677::DNA binding;GO:0003700::sequence-specific DNA binding transcription factor activity;GO:0003743::translation initiation factor activity;GO:0005215::transporter activity;GO:0005219::ryanodine-sensitive calcium-release channel activity;GO:0005634::nucleus;GO:0005737::cytoplasm;GO:0005789::endoplasmic reticulum membrane;GO:0005840::ribosome;GO:0005852::eukaryotic translation initiation fa…	2W
Atac_307	NC_037648.1	13206986	13207207	-0.161221060756729	0.131155446203629	1.0	Intron	4140	GO:0001522::pseudouridine synthesis;GO:0003723::RNA binding;GO:0009451::RNA modification;GO:0009982::pseudouridine synthase activity	2W
Atac_308	NC_037649.1	7044061	7044333	-0.348399988106385	0.0386736381393889	1.0	Promoter	-582	GO:0005509::calcium ion binding;GO:0007156::homophilic cell adhesion via plasma membrane adhesion molecules;GO:0016020::membrane	2W
Atac_309	NC_037649.1	11146834	11147045	-0.29583271613385	0.173393358512425	1.0	Intron	13720	GO:0003779::actin binding;GO:0004114::3',5'-cyclic-nucleotide phosphodiesterase activity;GO:0005739::mitochondrion;GO:0006886::intracellular protein transport;GO:0006888::ER to Golgi vesicle-mediated transport;GO:0007010::cytoskeleton organization;GO:0007165::signal transduction;GO:0008233::peptidase activity;GO:0030127::COPII vesicle coat	2W
Atac_310	NC_037649.1	8823284	8823565	-0.164414461451146	0.329781237559127	1.0	Intron	11647	GO:0003824::catalytic activity;GO:0005102::receptor binding;GO:0009451::RNA modification;GO:0014068::positive regulation of phosphatidylinositol 3-kinase signaling;GO:0016020::membrane;GO:0043548::phosphatidylinositol 3-kinase binding;GO:0050776::regulation of immune response;GO:0051536::iron-sulfur cluster binding;GO:0051539::4 iron, 4 sulfur cluster binding	2W
Atac_311	NC_037649.1	10604588	10604888	-0.676552649134506	0.0239219172746091	1.0	Intron	-55207	GO:0003824::catalytic activity;GO:0006355::regulation of transcription, DNA-templated;GO:0008152::metabolic process;GO:0016791::phosphatase activity;GO:0046872::metal ion binding	2W
Atac_312	NC_037650.1	6338875	6339177	-0.16404196370097	0.365360975051142	1.0	Promoter	-358	GO:0007165::signal transduction;GO:0016020::membrane;GO:0016788::hydrolase activity, acting on ester bonds	2W
Atac_313	NC_037650.1	6353179	6353449	-0.302720271333505	0.137409273648642	1.0	Promoter	915	GO:0007165::signal transduction;GO:0016020::membrane;GO:0016788::hydrolase activity, acting on ester bonds	2W
Atac_314	NC_037651.1	4612854	4613180	-0.669728817122687	0.007657328227226	1.0	3' UTR	4076	.	2W
Atac_315	NC_037651.1	7304628	7304898	-0.344757488980656	0.186089201167854	1.0	Intron	22215	GO:0004930::G-protein coupled receptor activity;GO:0005216::ion channel activity;GO:0005515::protein binding;GO:0005524::ATP binding;GO:0005618::cell wall;GO:0006073::cellular glucan metabolic process;GO:0006355::regulation of transcription, DNA-templated;GO:0006811::ion transport;GO:0006812::cation transport;GO:0007186::G-protein coupled receptor signaling pathway;GO:0008324::cation transmembran…	2W
Atac_316	NC_037651.1	7360688	7361555	-0.421134696106395	0.121927652836621	1.0	Intron	48300	GO:0003677::DNA binding;GO:0004564::beta-fructofuranosidase activity;GO:0004575::sucrose alpha-glucosidase activity;GO:0005672::transcription factor TFIIA complex;GO:0006355::regulation of transcription, DNA-templated;GO:0006367::transcription initiation from RNA polymerase II promoter;GO:0043565::sequence-specific DNA binding	2W
Atac_317	NC_037651.1	8844895	8845377	-0.663929024546143	0.112781448437467	1.0	Promoter	0	GO:0003677::DNA binding;GO:0003700::sequence-specific DNA binding transcription factor activity;GO:0003779::actin binding;GO:0006355::regulation of transcription, DNA-templated;GO:0007010::cytoskeleton organization	2W
Atac_318	NC_037652.1	9181687	9181901	-0.40330566131606	0.137312478092687	1.0	Intron	8031	GO:0005515::protein binding	2W
Atac_319	NC_037652.1	8982750	8983209	-0.444613201339985	0.0102863739770182	1.0	Exon	4698	GO:0016787::hydrolase activity	2W
Atac_320	NC_037652.1	8810196	8810443	-0.451882345260497	0.108600367547919	1.0	Promoter	-193	GO:0004872::receptor activity;GO:0016021::integral component of membrane	2W
Atac_321	NC_037652.1	3147728	3148023	-0.513726934802363	0.103029644327896	1.0	Distal Intergenic	-71097	GO:0016021::integral component of membrane;GO:0022857::transmembrane transporter activity;GO:0055085::transmembrane transport	2W
Atac_322	NC_037638.1	16442178	16442464	-0.461142303108743	0.0382288838547482	1.0	Intron	38515	GO:0004252::serine-type endopeptidase activity;GO:0004540::ribonuclease activity;GO:0004930::G-protein coupled receptor activity;GO:0005215::transporter activity;GO:0005515::protein binding;GO:0005886::plasma membrane;GO:0006810::transport;GO:0007165::signal transduction;GO:0007186::G-protein coupled receptor signaling pathway;GO:0008289::lipid binding;GO:0008948::oxaloacetate decarboxylase activ…	2W
Atac_323	NC_037638.1	16452599	16453008	-0.469655821167034	0.00986505718517392	1.0	Intron	27971	GO:0004252::serine-type endopeptidase activity;GO:0004540::ribonuclease activity;GO:0004930::G-protein coupled receptor activity;GO:0005215::transporter activity;GO:0005515::protein binding;GO:0005886::plasma membrane;GO:0006810::transport;GO:0007165::signal transduction;GO:0007186::G-protein coupled receptor signaling pathway;GO:0008289::lipid binding;GO:0008948::oxaloacetate decarboxylase activ…	2W
Atac_324	NC_037638.1	10937078	10937318	-0.502815473420352	0.0373505478473881	1.0	Promoter	0	GO:0008270::zinc ion binding	2W
Atac_325	NC_037638.1	8579040	8579446	-0.728262170312552	0.040286251467207	1.0	Intron	-24330	GO:0001104::RNA polymerase II transcription cofactor activity;GO:0004252::serine-type endopeptidase activity;GO:0004672::protein kinase activity;GO:0005524::ATP binding;GO:0005672::transcription factor TFIIA complex;GO:0005886::plasma membrane;GO:0006357::regulation of transcription from RNA polymerase II promoter;GO:0006367::transcription initiation from RNA polymerase II promoter;GO:0006468::pr…	2W
Atac_326	NC_037638.1	3001226	3001543	-0.205797477184776	0.164389661298396	1.0	Intron	111793	GO:0003743::translation initiation factor activity;GO:0003899::DNA-directed RNA polymerase activity;GO:0004190::aspartic-type endopeptidase activity;GO:0005219::ryanodine-sensitive calcium-release channel activity;GO:0005634::nucleus;GO:0005737::cytoplasm;GO:0005739::mitochondrion;GO:0005789::endoplasmic reticulum membrane;GO:0005852::eukaryotic translation initiation factor 3 complex;GO:0006270:…	2W
Atac_327	NC_037638.1	25625062	25625358	-0.417210646631136	0.0162217043791483	1.0	Distal Intergenic	-43023	.	2W
Atac_328	NC_037638.1	25492155	25492399	-0.210533794689208	0.143458569228037	1.0	Intron	18242	.	2W
Atac_329	NC_037639.1	13389138	13389350	-0.447189345310988	0.151662389072908	1.0	Promoter	0	GO:0004833::tryptophan 2,3-dioxygenase activity;GO:0005737::cytoplasm;GO:0006779::porphyrin-containing compound biosynthetic process;GO:0019441::tryptophan catabolic process to kynurenine;GO:0020037::heme binding;GO:0055114::oxidation-reduction process	2W
Atac_330	NC_037639.1	12294931	12295432	-0.776961127740588	0.0377539968040067	1.0	3' UTR	-10775	GO:0004518::nuclease activity;GO:0005515::protein binding;GO:0015093::ferrous iron transmembrane transporter activity;GO:0015684::ferrous iron transport;GO:0016021::integral component of membrane	2W
Atac_331	NC_037639.1	11961949	11962403	-0.836926156732667	0.0990496684820325	1.0	Intron	5334	GO:0005524::ATP binding;GO:0097588::archaeal or bacterial-type flagellum-dependent cell motility	2W
Atac_332	NC_037640.1	3712344	3712603	-0.712821368596822	0.0420404474007974	1.0	Promoter	609	GO:0003924::GTPase activity;GO:0005524::ATP binding;GO:0005525::GTP binding;GO:0005739::mitochondrion;GO:0016020::membrane;GO:0016887::ATPase activity	2W
Atac_333	NC_037641.1	11347461	11348231	-0.555564691138909	0.115057553694866	1.0	Intron	52459	GO:0005869::dynactin complex	2W
Atac_334	NC_037642.1	8762085	8762319	-0.432762506682843	0.135154795782243	1.0	Intron	79203	GO:0006812::cation transport;GO:0008324::cation transmembrane transporter activity;GO:0016021::integral component of membrane;GO:0055085::transmembrane transport	2W
Atac_335	NC_037643.1	12678039	12678267	-0.358001066714517	0.04711244747946	1.0	Intron	-24571	GO:0005186::pheromone activity;GO:0005515::protein binding;GO:0031505::fungal-type cell wall organization	2W
Atac_336	NC_037643.1	10473619	10473902	-0.215637227951065	0.525783316911898	1.0	Distal Intergenic	-86888	GO:0000902::cell morphogenesis;GO:0005515::protein binding;GO:0006955::immune response;GO:0008982::protein-N(PI)-phosphohistidine-sugar phosphotransferase activity;GO:0016020::membrane;GO:0042470::melanosome	2W
Atac_337	NC_037645.1	4921477	4921741	-0.412273898426944	0.158127533408539	1.0	Intron	-133004	GO:0003677::DNA binding;GO:0004867::serine-type endopeptidase inhibitor activity;GO:0005515::protein binding;GO:0006313::transposition, DNA-mediated;GO:0015074::DNA integration;GO:0019031::viral envelope	2W
Atac_338	NC_037639.1	4936722	4937208	-0.436633125712567	0.147008294211337	1.0	Distal Intergenic	-39192	GO:0000042::protein targeting to Golgi;GO:0005515::protein binding;GO:0007049::cell cycle	2W
Atac_339	NC_037652.1	5109916	5110162	-0.655873113340252	0.055529072634257	1.0	Intron	3769	GO:0005515::protein binding;GO:0005524::ATP binding;GO:0008270::zinc ion binding;GO:0046872::metal ion binding	2W
Atac_340	NC_037652.1	5109315	5109717	-0.314717682388502	0.171981289338348	1.0	Intron	3168	GO:0005515::protein binding;GO:0005524::ATP binding;GO:0008270::zinc ion binding;GO:0046872::metal ion binding	2W
Atac_341	NC_037649.1	3100312	3100607	0.124991007842092	0.531127713218015	1.0	Promoter	1683	GO:0016020::membrane;GO:0016021::integral component of membrane;GO:0030001::metal ion transport;GO:0046873::metal ion transmembrane transporter activity;GO:0055085::transmembrane transport	2W
Atac_342	NC_037646.1	7910168	7910662	-0.623495564764326	0.0606448099655227	1.0	Promoter	9	GO:0016888::endodeoxyribonuclease activity, producing 5'-phosphomonoesters	2W
Atac_343	NC_037645.1	8201380	8201594	-0.361774142512021	0.122901832603273	1.0	Promoter	-1259	.	2W
Atac_344	NC_037643.1	16556592	16556825	-0.795250412482686	0.0296980607983428	1.0	Exon	7983	GO:0003333::amino acid transmembrane transport;GO:0006810::transport;GO:0015171::amino acid transmembrane transporter activity;GO:0016020::membrane;GO:0055085::transmembrane transport	2W
Atac_345	NC_037644.1	4525007	4525277	-1.31192912387337	0.00153565711795216	1.0	Intron	-100536	GO:0003682::chromatin binding;GO:0009523::photosystem II;GO:0015979::photosynthesis;GO:0016020::membrane;GO:0042301::phosphate ion binding;GO:0050821::protein stabilization	2W
Atac_346	NC_037652.1	2251557	2251831	-0.546821185407618	0.044824898371399	1.0	Promoter	-1853	GO:0002949::tRNA threonylcarbamoyladenosine modification;GO:0003924::GTPase activity;GO:0005524::ATP binding;GO:0005525::GTP binding;GO:0006614::SRP-dependent cotranslational protein targeting to membrane;GO:0008152::metabolic process;GO:0016020::membrane;GO:0016301::kinase activity;GO:0016887::ATPase activity	2W
Atac_347	NC_037651.1	4954206	4954490	-0.457526510956453	0.163304874039763	1.0	Promoter	5	GO:0003676::nucleic acid binding;GO:0003677::DNA binding;GO:0005524::ATP binding;GO:0005634::nucleus;GO:0006397::mRNA processing;GO:0016787::hydrolase activity;GO:0046660::female sex differentiation;GO:0050485::oxidoreductase activity, acting on X-H and Y-H to form an X-Y bond, with a disulfide as acceptor;GO:0055114::oxidation-reduction process	2W
Atac_348	NC_037644.1	4722574	4722837	-0.777734463797891	0.058147934637649	1.0	Promoter	0	.	2W
Atac_349	NC_037642.1	5902348	5902721	-0.575071123503994	0.0279592155982896	1.0	Promoter	13	GO:0006835::dicarboxylic acid transport;GO:0016020::membrane;GO:0017153::sodium:dicarboxylate symporter activity	2W
Atac_350	NC_037643.1	4780605	4780978	-0.639095097064797	0.058897871252428	1.0	Distal Intergenic	8075	GO:0016020::membrane;GO:0030001::metal ion transport;GO:0046873::metal ion transmembrane transporter activity;GO:0055085::transmembrane transport	2W
Atac_351	NC_037646.1	6947645	6948009	-0.737886527601655	0.019373190853754	1.0	Promoter	-2786	GO:0004252::serine-type endopeptidase activity;GO:0005515::protein binding;GO:0006508::proteolysis;GO:0010167::response to nitrate;GO:0015706::nitrate transport;GO:0016020::membrane;GO:0016021::integral component of membrane	2W
Atac_352	NC_037647.1	4521383	4521696	-0.674133399703501	0.0710037008783199	1.0	Promoter	0	GO:0004550::nucleoside diphosphate kinase activity;GO:0006165::nucleoside diphosphate phosphorylation;GO:0006183::GTP biosynthetic process;GO:0006228::UTP biosynthetic process;GO:0006241::CTP biosynthetic process	2W
Atac_353	NC_037645.1	4033548	4033783	-0.152082796636946	0.230593160057353	1.0	Intron	18565	GO:0005509::calcium ion binding;GO:0005515::protein binding;GO:0005737::cytoplasm;GO:0009523::photosystem II;GO:0015979::photosynthesis;GO:0016021::integral component of membrane;GO:0019684::photosynthesis, light reaction	2W
Atac_354	NC_037645.1	6656513	6656849	-0.207992070515494	0.346616852704056	1.0	Intron	-3037	GO:0005515::protein binding	2W
Atac_355	NC_037648.1	1857524	1857820	-0.405361874138996	0.0979360902239887	1.0	Intron	-7737	GO:0003677::DNA binding;GO:0006355::regulation of transcription, DNA-templated	2W
Atac_356	NC_037640.1	12492830	12493075	-1.07591091603749	0.0399566338127436	1.0	Promoter	-2937	GO:0008146::sulfotransferase activity;GO:0016021::integral component of membrane	2W
Atac_357	NC_037640.1	12379315	12380117	-1.38567629354845	0.0663285481140426	1.0	Intron	36210	GO:0008146::sulfotransferase activity;GO:0016021::integral component of membrane	2W
Atac_358	NC_037640.1	12378592	12378895	-1.4310168943712	0.0663313758803946	1.0	Intron	35487	GO:0008146::sulfotransferase activity;GO:0016021::integral component of membrane	2W
Atac_359	NC_037640.1	12509965	12510235	-0.614184101572476	0.00557544907782647	1.0	Distal Intergenic	12906	GO:0008146::sulfotransferase activity;GO:0016021::integral component of membrane	2W
Atac_360	NC_037642.1	4944031	4944260	-0.0332052957111147	0.791524051238233	1.0	Promoter	875	GO:0016021::integral component of membrane	2W
Atac_361	NC_037645.1	3550239	3550455	-0.521232546287162	0.0183187823760963	1.0	Promoter	0	.	2W
Atac_362	NC_037647.1	696908	697166	-0.626629436086388	0.0144147013056272	1.0	Intron	7147	GO:0006506::GPI anchor biosynthetic process;GO:0008146::sulfotransferase activity;GO:0015016::[heparan sulfate]-glucosamine N-sulfotransferase activity;GO:0016021::integral component of membrane;GO:0016787::hydrolase activity;GO:0017176::phosphatidylinositol N-acetylglucosaminyltransferase activity	2W
Atac_363	NC_037645.1	2388706	2388953	-0.537228859829775	0.00631267759130856	1.0	Promoter	-704	GO:0046983::protein dimerization activity	2W
Atac_364	NC_037645.1	12558463	12558765	-0.862847587111673	0.00424133917791816	1.0	3' UTR	3234	GO:0006629::lipid metabolic process	2W
Atac_365	NC_037640.1	11033977	11034259	-0.210620084930479	0.142940542366326	1.0	Intron	14963	GO:0005219::ryanodine-sensitive calcium-release channel activity;GO:0005509::calcium ion binding;GO:0005515::protein binding;GO:0005672::transcription factor TFIIA complex;GO:0006367::transcription initiation from RNA polymerase II promoter;GO:0006874::cellular calcium ion homeostasis;GO:0007219::Notch signaling pathway;GO:0007275::multicellular organismal development;GO:0008855::exodeoxyribonucl…	2W
Atac_366	NC_037640.1	11046934	11047197	-0.314692186924747	0.157742632187679	1.0	Promoter	2025	GO:0005219::ryanodine-sensitive calcium-release channel activity;GO:0005509::calcium ion binding;GO:0005515::protein binding;GO:0005672::transcription factor TFIIA complex;GO:0006367::transcription initiation from RNA polymerase II promoter;GO:0006874::cellular calcium ion homeostasis;GO:0007219::Notch signaling pathway;GO:0007275::multicellular organismal development;GO:0008855::exodeoxyribonucl…	2W
Atac_367	NC_037641.1	7890858	7891209	-0.23411453048318	0.264117714373508	1.0	Promoter	2819	GO:0003735::structural constituent of ribosome;GO:0005622::intracellular;GO:0005840::ribosome;GO:0006355::regulation of transcription, DNA-templated;GO:0006412::translation;GO:0007218::neuropeptide signaling pathway;GO:0007631::feeding behavior	2W
Atac_368	NC_037641.1	12287761	12288105	-0.149252069585336	0.536233312353845	1.0	Promoter	-2229	GO:0005515::protein binding;GO:0030176::integral component of endoplasmic reticulum membrane;GO:2001256::regulation of store-operated calcium entry	2W
Atac_369	NC_037640.1	4325806	4326036	-0.472054226212872	0.0139386931814749	1.0	Promoter	0	GO:0003677::DNA binding;GO:0005515::protein binding	2W
Atac_370	NC_037647.1	2553279	2553735	-1.38355929334232	0.00427407752537075	1.0	Intron	6936	GO:0004672::protein kinase activity;GO:0005524::ATP binding;GO:0006468::protein phosphorylation;GO:0016020::membrane;GO:0016773::phosphotransferase activity, alcohol group as acceptor;GO:0045444::fat cell differentiation	2W
Atac_371	NC_037650.1	7243069	7243354	-0.685586944448324	0.0184054612004311	1.0	Distal Intergenic	19435	GO:0000725::recombinational repair;GO:0003677::DNA binding;GO:0004672::protein kinase activity;GO:0005524::ATP binding;GO:0005634::nucleus;GO:0006260::DNA replication;GO:0006468::protein phosphorylation;GO:0015074::DNA integration;GO:0097196::Shu complex	2W
Atac_372	NC_037650.1	7249259	7249503	-0.282897073108623	0.0691745870051832	1.0	Distal Intergenic	13286	GO:0000725::recombinational repair;GO:0003677::DNA binding;GO:0004672::protein kinase activity;GO:0005524::ATP binding;GO:0005634::nucleus;GO:0006260::DNA replication;GO:0006468::protein phosphorylation;GO:0015074::DNA integration;GO:0097196::Shu complex	2W
Atac_373	NC_037638.1	4616292	4616562	-0.32600277366785	0.210863670706124	1.0	Intron	-5042	GO:0005102::receptor binding;GO:0005576::extracellular region;GO:0007275::multicellular organismal development;GO:0016055::Wnt signaling pathway	2W
Atac_374	NC_037641.1	9533443	9533785	-0.935393892347411	0.0537297359665724	1.0	Distal Intergenic	-19565	.	2W
Atac_375	NC_037638.1	16214090	16214354	-0.219365519459868	0.114812366550726	1.0	Intron	-45051	GO:0005887::integral component of plasma membrane;GO:0016021::integral component of membrane	2W
Atac_376	NC_037643.1	16090404	16090641	-0.261934985898016	0.144434754900377	1.0	Exon	3928	GO:0004672::protein kinase activity;GO:0004675::transmembrane receptor protein serine/threonine kinase activity;GO:0005524::ATP binding;GO:0006120::mitochondrial electron transport, NADH to ubiquinone;GO:0006468::protein phosphorylation;GO:0008137::NADH dehydrogenase (ubiquinone) activity;GO:0016020::membrane;GO:0055114::oxidation-reduction process	2W
Atac_377	NC_037643.1	16095226	16095488	-0.73490792491243	0.0128998344980593	1.0	Promoter	501	GO:0004672::protein kinase activity;GO:0004675::transmembrane receptor protein serine/threonine kinase activity;GO:0005524::ATP binding;GO:0006120::mitochondrial electron transport, NADH to ubiquinone;GO:0006468::protein phosphorylation;GO:0008137::NADH dehydrogenase (ubiquinone) activity;GO:0016020::membrane;GO:0055114::oxidation-reduction process	2W
Atac_378	NC_037652.1	868897	869364	-1.00382055343715	0.0541389274004519	1.0	Intron	-7803	GO:0003924::GTPase activity;GO:0004930::G-protein coupled receptor activity;GO:0005524::ATP binding;GO:0005525::GTP binding;GO:0007186::G-protein coupled receptor signaling pathway;GO:0016020::membrane;GO:0016021::integral component of membrane;GO:0016887::ATPase activity	2W
Atac_379	NC_037650.1	3861423	3861683	-0.598920476411598	0.00576357177801767	1.0	Exon	-7144	.	2W
Atac_380	NC_037640.1	6356365	6356605	-0.543002292090214	0.0703868490740174	1.0	Exon	-5460	GO:0004383::guanylate cyclase activity;GO:0004672::protein kinase activity;GO:0005524::ATP binding;GO:0006182::cGMP biosynthetic process;GO:0006468::protein phosphorylation;GO:0009190::cyclic nucleotide biosynthetic process;GO:0016849::phosphorus-oxygen lyase activity;GO:0035556::intracellular signal transduction	2W
Atac_381	NC_037643.1	10944494	10944805	-0.440760724332039	0.021435575183175	1.0	Distal Intergenic	-77233	GO:0003676::nucleic acid binding;GO:0005634::nucleus	2W
Atac_382	NC_037643.1	10957831	10958425	-0.365225358264892	0.198336158458641	1.0	Distal Intergenic	-90570	GO:0003676::nucleic acid binding;GO:0005634::nucleus	2W
Atac_383	NC_037644.1	13446580	13446868	-0.3863807088357	0.14341449346323	1.0	Promoter	1487	.	2W
Atac_384	NC_037646.1	1641745	1641996	-0.617911979930764	0.00460695858723442	1.0	Promoter	118	.	2W
Atac_385	NC_037640.1	12068766	12069175	-0.249514580998825	0.391824720063577	1.0	3' UTR	-3844	GO:0005515::protein binding;GO:0007166::cell surface receptor signaling pathway;GO:0016020::membrane	2W
Atac_386	NC_037639.1	13481662	13482047	-0.447581915162486	0.150576542887339	1.0	Exon	20007	GO:0003723::RNA binding;GO:0003724::RNA helicase activity;GO:0003924::GTPase activity;GO:0004871::signal transducer activity;GO:0004930::G-protein coupled receptor activity;GO:0005524::ATP binding;GO:0005525::GTP binding;GO:0006355::regulation of transcription, DNA-templated;GO:0006810::transport;GO:0007186::G-protein coupled receptor signaling pathway;GO:0007606::sensory perception of chemical s…	2W
Atac_387	NC_037648.1	8280888	8281141	-0.367064587889527	0.0758263778229517	1.0	Promoter	-216	GO:0006629::lipid metabolic process;GO:0008152::metabolic process;GO:0016787::hydrolase activity	2W
Atac_388	NC_037638.1	18291741	18291963	-0.522652598925809	0.0130496208341123	1.0	Distal Intergenic	-8023	GO:0005515::protein binding;GO:0005634::nucleus;GO:0006047::UDP-N-acetylglucosamine metabolic process;GO:0006886::intracellular protein transport;GO:0006888::ER to Golgi vesicle-mediated transport;GO:0016021::integral component of membrane;GO:0016903::oxidoreductase activity, acting on the aldehyde or oxo group of donors;GO:0030127::COPII vesicle coat;GO:0031224::intrinsic component of membrane;G…	2W
Atac_389	NC_037645.1	1283111	1283363	-0.525525000680301	0.0755576245092132	1.0	Intron	-8574	GO:0004252::serine-type endopeptidase activity;GO:0005515::protein binding;GO:0005886::plasma membrane;GO:0006355::regulation of transcription, DNA-templated;GO:0006631::fatty acid metabolic process;GO:0006779::porphyrin-containing compound biosynthetic process;GO:0043565::sequence-specific DNA binding;GO:0050151::oleate hydratase activity;GO:0055114::oxidation-reduction process;GO:0071949::FAD b…	2W
Atac_390	NC_037645.1	1268229	1268649	-0.579514201327038	0.0954790286638078	1.0	Intron	4942	GO:0004252::serine-type endopeptidase activity;GO:0005515::protein binding;GO:0005886::plasma membrane;GO:0006355::regulation of transcription, DNA-templated;GO:0006631::fatty acid metabolic process;GO:0006779::porphyrin-containing compound biosynthetic process;GO:0043565::sequence-specific DNA binding;GO:0050151::oleate hydratase activity;GO:0055114::oxidation-reduction process;GO:0071949::FAD b…	2W
Atac_391	NC_037643.1	17204191	17204531	-0.197933354600055	0.125792756843934	1.0	Intron	10431	GO:0003677::DNA binding;GO:0006355::regulation of transcription, DNA-templated;GO:0008855::exodeoxyribonuclease VII activity;GO:0016020::membrane	2W
Atac_392	NC_037653.1	4193782	4194125	-0.570833913305538	0.01554880612369	1.0	Intron	13488	GO:0003677::DNA binding;GO:0003723::RNA binding;GO:0003726::double-stranded RNA adenosine deaminase activity	2W
Atac_393	NC_037642.1	8490759	8491102	-0.637265373875556	0.0638515869333061	1.0	Promoter	0	GO:0003677::DNA binding;GO:0003917::DNA topoisomerase type I activity;GO:0005215::transporter activity;GO:0005694::chromosome;GO:0005886::plasma membrane;GO:0006265::DNA topological change;GO:0015721::bile acid and bile salt transport;GO:0019069::viral capsid assembly;GO:0046982::protein heterodimerization activity	2W
Atac_394	NC_037652.1	3754632	3754935	-0.728342368912467	0.0921680732193978	1.0	Promoter	0	.	2W
Atac_395	NC_037649.1	8551541	8551785	-0.643996268419199	0.0158885568654902	1.0	Promoter	30	.	2W
Atac_396	NC_037653.1	3677725	3677983	-0.795766481703015	0.0151314590071981	1.0	Intron	3479	GO:0003677::DNA binding;GO:0005634::nucleus;GO:0008121::ubiquinol-cytochrome-c reductase activity;GO:0008270::zinc ion binding;GO:0009236::cobalamin biosynthetic process;GO:0016021::integral component of membrane;GO:0019087::transformation of host cell by virus;GO:0055114::oxidation-reduction process	2W
Atac_397	NC_037644.1	13568701	13569018	-0.463725509057247	0.012023471107973	1.0	Intron	11749	GO:0003700::sequence-specific DNA binding transcription factor activity;GO:0003735::structural constituent of ribosome;GO:0005622::intracellular;GO:0005634::nucleus;GO:0005840::ribosome;GO:0006355::regulation of transcription, DNA-templated;GO:0006412::translation;GO:0006810::transport;GO:0016020::membrane;GO:0043565::sequence-specific DNA binding	2W
Atac_398	NC_037640.1	5533028	5533398	-0.357836835023784	0.115572365098245	1.0	Intron	32290	GO:0031514::motile cilium;GO:0048870::cell motility	2W
Atac_399	NC_037650.1	1720861	1721232	-1.07825074154339	0.0381099539130794	1.0	Intron	24774	GO:0015708::silicate transport;GO:0046872::metal ion binding	2W
Atac_400	NC_037652.1	3262539	3262821	-0.57449268831411	0.017575174494762	1.0	Promoter	2200	GO:0000178::exosome (RNase complex);GO:0003723::RNA binding	2W
Atac_401	NC_037642.1	5456400	5456645	-0.787704027869481	0.0375622650776962	1.0	Promoter	-1789	GO:0003779::actin binding;GO:0005213::structural constituent of chorion;GO:0005576::extracellular region;GO:0007010::cytoskeleton organization;GO:0007304::chorion-containing eggshell formation;GO:0042600::chorion	2W
Atac_402	NC_037638.1	14942263	14942515	-0.579035750579266	0.120327376339308	1.0	Intron	-3297	GO:0005634::nucleus;GO:0008171::O-methyltransferase activity	2W
Atac_403	NC_037646.1	7625452	7625733	-0.48766410635478	0.0143205735458493	1.0	Intron	-3568	GO:0005578::proteinaceous extracellular matrix;GO:0016020::membrane;GO:0016972::thiol oxidase activity;GO:0043395::heparan sulfate proteoglycan binding;GO:0055114::oxidation-reduction process	2W
Atac_404	NC_037649.1	9909361	9909721	0.0121678095988277	0.948049586335956	1.0	Intron	22242	GO:0003743::translation initiation factor activity;GO:0004190::aspartic-type endopeptidase activity;GO:0004252::serine-type endopeptidase activity;GO:0005634::nucleus;GO:0005668::RNA polymerase transcription factor SL1 complex;GO:0005737::cytoplasm;GO:0005783::endoplasmic reticulum;GO:0005789::endoplasmic reticulum membrane;GO:0005852::eukaryotic translation initiation factor 3 complex;GO:0005886…	2W
Atac_405	NC_037650.1	3479021	3479308	-0.952616288113419	0.0466821781392985	1.0	Promoter	0	GO:0003676::nucleic acid binding	2W
Atac_406	NC_037642.1	9315229	9315465	-0.427857414007769	0.0310148504350248	1.0	Promoter	211	GO:0003777::microtubule motor activity;GO:0005524::ATP binding;GO:0007018::microtubule-based movement;GO:0008017::microtubule binding	2W
Atac_407	NC_037642.1	11751209	11751465	-0.432167895009208	0.0949319262721268	1.0	Intron	4984	GO:0005515::protein binding;GO:0016020::membrane	2W
Atac_408	NC_037645.1	1952774	1953212	-0.727384483750037	0.0569825182121047	1.0	Promoter	0	GO:0005509::calcium ion binding;GO:0005783::endoplasmic reticulum;GO:0006457::protein folding;GO:0051082::unfolded protein binding	2W
Atac_409	NC_037652.1	4476146	4476526	-0.485032269671221	0.0631602203462332	1.0	Promoter	620	GO:0003735::structural constituent of ribosome;GO:0005622::intracellular;GO:0005840::ribosome;GO:0006412::translation	2W
Atac_410	NC_037648.1	15558495	15558846	-0.301954450166137	0.0559035217438444	1.0	Exon	3942	GO:0005515::protein binding	2W
Atac_411	NC_037647.1	8443768	8443982	-0.285920513549566	0.0734655353315996	1.0	Promoter	0	GO:0003677::DNA binding;GO:0005634::nucleus;GO:0005664::nuclear origin of replication recognition complex;GO:0005739::mitochondrion;GO:0006260::DNA replication;GO:0031144::proteasome localization;GO:0071630::nucleus-associated proteasomal ubiquitin-dependent protein catabolic process	2W
Atac_412	NC_037638.1	16668972	16669225	-1.58598524394629	0.00168705963571947	1.0	Promoter	2542	GO:0004930::G-protein coupled receptor activity;GO:0007186::G-protein coupled receptor signaling pathway;GO:0016021::integral component of membrane	2W
Atac_413	NC_037638.1	2388052	2388424	-0.900335250082526	0.0395208570072896	1.0	Promoter	-2174	GO:0003677::DNA binding;GO:0004190::aspartic-type endopeptidase activity;GO:0005634::nucleus;GO:0005680::anaphase-promoting complex;GO:0006355::regulation of transcription, DNA-templated;GO:0006397::mRNA processing;GO:0016021::integral component of membrane;GO:0030071::regulation of mitotic metaphase/anaphase transition;GO:0031145::anaphase-promoting complex-dependent proteasomal ubiquitin-depend…	2W
Atac_414	NC_037640.1	260293	260563	-0.568249005500848	0.0224797243181103	1.0	Promoter	-586	.	2W
Atac_415	NC_037647.1	7470237	7470597	-1.10230745885833	0.0641289098840466	1.0	Intron	26296	GO:0005515::protein binding	2W
Atac_416	NC_037642.1	2751042	2751344	-0.6952538970263	0.00571316136878781	1.0	Exon	5577	GO:0046872::metal ion binding	2W
Atac_417	NC_037648.1	14568786	14569284	-0.461925222067775	0.102103714189514	1.0	Promoter	-2229	GO:0004867::serine-type endopeptidase inhibitor activity;GO:0005515::protein binding;GO:0005576::extracellular region;GO:0005634::nucleus;GO:0006355::regulation of transcription, DNA-templated	2W
Atac_418	NC_037650.1	9586142	9586541	-0.47851807963652	0.0470365483841139	1.0	Intron	8433	GO:0005515::protein binding	2W
Atac_419	NC_037644.1	13677687	13677932	-0.632294931120775	0.010885564474673	1.0	Intron	3039	.	2W
Atac_420	NC_037644.1	13676425	13676710	-0.606258360400256	0.00255508405519746	1.0	Intron	4261	.	2W
Atac_421	NC_037644.1	13677013	13677278	-0.527178223032963	0.0304597113679795	1.0	Intron	3693	.	2W
Atac_422	NC_037649.1	7909005	7909302	-0.345177983408396	0.0637291770802711	1.0	Distal Intergenic	13911	GO:0003677::DNA binding;GO:0006355::regulation of transcription, DNA-templated	2W
Atac_423	NC_037653.1	2698104	2698312	-0.10068333295551	0.176660840526229	1.0	Promoter	0	.	2W
Atac_424	NC_037646.1	3305523	3305904	-1.16105047435539	0.0900074960064113	1.0	Promoter	-1571	GO:0005515::protein binding	2W
Atac_425	NC_037645.1	4545819	4546100	-0.219689769770783	0.20892547626438	1.0	Intron	-5571	GO:0004252::serine-type endopeptidase activity;GO:0004571::mannosyl-oligosaccharide 1,2-alpha-mannosidase activity;GO:0004860::protein kinase inhibitor activity;GO:0005509::calcium ion binding;GO:0005576::extracellular region;GO:0006508::proteolysis;GO:0016020::membrane	2W
Atac_426	NC_037640.1	12852569	12852806	-1.05371007367011	0.0645786152965793	1.0	Intron	14435	GO:0004140::dephospho-CoA kinase activity;GO:0005524::ATP binding;GO:0015937::coenzyme A biosynthetic process	2W
Atac_427	NC_037642.1	13218003	13218762	-0.450343186459224	0.130804577463097	1.0	Downstream	-4828	GO:0003993::acid phosphatase activity	2W
Atac_428	NC_037644.1	10294701	10294969	-0.134998412595173	0.414702513585747	1.0	Intron	-30004	GO:0016020::membrane;GO:0016032::viral process;GO:0055114::oxidation-reduction process	2W
Atac_429	NC_037648.1	15046134	15046422	-0.479973980771774	0.0401748509246197	1.0	Promoter	2219	GO:0005164::tumor necrosis factor receptor binding;GO:0005216::ion channel activity;GO:0005576::extracellular region;GO:0006955::immune response;GO:0009405::pathogenesis;GO:0016020::membrane	2W
Atac_430	NC_037648.1	15952612	15952966	-0.572330730216009	0.0839654942158914	1.0	3' UTR	3887	GO:0005515::protein binding	2W
Atac_431	NC_037644.1	9686766	9687028	-0.192731011098522	0.0817091405064831	1.0	Intron	27330	.	2W
Atac_432	NC_037651.1	6437354	6437569	-0.274344137286816	0.129065605843376	1.0	Promoter	0	GO:0005328::neurotransmitter:sodium symporter activity;GO:0006836::neurotransmitter transport;GO:0016021::integral component of membrane	2W
Atac_433	NC_037638.1	24315405	24315785	-0.710129389758583	0.0849821763554047	1.0	Intron	7181	GO:0003779::actin binding;GO:0005515::protein binding;GO:0007010::cytoskeleton organization;GO:0007155::cell adhesion;GO:0009289::pilus;GO:0016021::integral component of membrane	2W
Atac_434	NC_037639.1	15568959	15569224	-0.539326860243619	0.0733556982569613	1.0	Downstream	4078	GO:0007049::cell cycle	2W
Atac_435	NC_037643.1	3771328	3771970	-1.48353407975357	0.0031933027973983	1.0	Promoter	-408	GO:0003777::microtubule motor activity;GO:0003924::GTPase activity;GO:0005524::ATP binding;GO:0005741::mitochondrial outer membrane;GO:0006606::protein import into nucleus;GO:0006810::transport;GO:0007018::microtubule-based movement;GO:0008053::mitochondrial fusion;GO:0016021::integral component of membrane;GO:0016887::ATPase activity;GO:0030286::dynein complex	2W
Atac_436	NC_037639.1	12088230	12088530	-0.363318673923517	0.0453730482091568	1.0	Intron	45472	GO:0004169::dolichyl-phosphate-mannose-protein mannosyltransferase activity;GO:0006506::GPI anchor biosynthetic process;GO:0016021::integral component of membrane;GO:0016758::transferase activity, transferring hexosyl groups;GO:0035269::protein O-linked mannosylation	2W
Atac_437	NC_037648.1	2762047	2762688	-0.536161397506328	0.0698381246502826	1.0	Promoter	0	GO:0006820::anion transport;GO:0008509::anion transmembrane transporter activity;GO:0016021::integral component of membrane	2W
Atac_438	NC_037646.1	10059333	10059559	-0.491871342118241	0.0060617004397656	1.0	Intron	4964	GO:0000772::mating pheromone activity;GO:0008152::metabolic process;GO:0016020::membrane;GO:0016491::oxidoreductase activity	2W
Atac_439	NC_037640.1	7483772	7484011	-0.663065779302421	0.156224238300409	1.0	Distal Intergenic	59874	GO:0003677::DNA binding;GO:0005515::protein binding;GO:0006865::amino acid transport;GO:0016020::membrane;GO:0046872::metal ion binding	2W
Atac_440	NC_037638.1	14970392	14970664	-0.347804547755352	0.0216277515436082	1.0	Promoter	-2217	GO:0005515::protein binding;GO:0016491::oxidoreductase activity;GO:0016817::hydrolase activity, acting on acid anhydrides;GO:0055114::oxidation-reduction process	2W
Atac_441	NC_037640.1	4388057	4388595	-0.339170462938763	0.113368492210674	1.0	Intron	-3412	.	2W
Atac_442	NC_037642.1	6333340	6333672	-0.454204279172697	0.067249841756357	1.0	Distal Intergenic	21985	GO:0003677::DNA binding;GO:0004882::androgen receptor activity;GO:0005496::steroid binding;GO:0005634::nucleus;GO:0005672::transcription factor TFIIA complex;GO:0006270::DNA replication initiation;GO:0006355::regulation of transcription, DNA-templated;GO:0006367::transcription initiation from RNA polymerase II promoter;GO:0016021::integral component of membrane;GO:0016192::vesicle-mediated transp…	2W
Atac_443	NC_037648.1	14173827	14174068	-0.155801790913479	0.213965573422046	1.0	Promoter	-176	GO:0003677::DNA binding;GO:0005885::Arp2/3 protein complex;GO:0015629::actin cytoskeleton;GO:0030041::actin filament polymerization;GO:0034314::Arp2/3 complex-mediated actin nucleation	2W
Atac_444	NC_037652.1	6255676	6255910	-0.768542546848327	0.0426639580883437	1.0	Intron	14517	GO:0005634::nucleus;GO:0005739::mitochondrion;GO:0006629::lipid metabolic process;GO:0046872::metal ion binding	2W
Atac_445	NC_037651.1	8972991	8973209	-0.69793886405115	0.0315108689020409	1.0	Intron	4740	GO:0004806::triglyceride lipase activity;GO:0006629::lipid metabolic process	2W
Atac_446	NC_037652.1	7695619	7695872	-0.534421524203772	0.113263540524337	1.0	Promoter	0	GO:0030472::mitotic spindle organization in nucleus;GO:0042729::DASH complex;GO:0072686::mitotic spindle	2W
Atac_447	NC_037641.1	12079684	12080113	-0.199151798824274	0.0986686925034714	1.0	Exon	5596	GO:0003700::sequence-specific DNA binding transcription factor activity;GO:0006355::regulation of transcription, DNA-templated;GO:0016020::membrane;GO:0030001::metal ion transport;GO:0046873::metal ion transmembrane transporter activity;GO:0055085::transmembrane transport	2W
Atac_448	NC_037650.1	4363247	4363485	-0.521220672480318	0.0103843989011913	1.0	Promoter	-561	GO:0004674::protein serine/threonine kinase activity;GO:0016021::integral component of membrane	2W
Atac_449	NC_037645.1	12116542	12117106	-0.324511594847245	0.210873972262515	1.0	Promoter	-8	GO:0003824::catalytic activity;GO:0008152::metabolic process	2W
Atac_450	NC_037643.1	2674830	2675085	-0.258627395746309	0.15066176918004	1.0	Promoter	0	GO:0005524::ATP binding;GO:0016020::membrane;GO:0016773::phosphotransferase activity, alcohol group as acceptor	2W
Atac_451	NC_037649.1	9045584	9045914	-0.697154378906117	0.0595944781852352	1.0	Intron	35374	GO:0005515::protein binding;GO:0006355::regulation of transcription, DNA-templated;GO:0006810::transport;GO:0016021::integral component of membrane;GO:0046983::protein dimerization activity	2W
Atac_452	NC_037646.1	11948962	11949329	-0.482476700419925	0.024805619428406	1.0	Promoter	0	GO:0004129::cytochrome-c oxidase activity;GO:0007165::signal transduction;GO:0019089::transmission of virus	2W
Atac_453	NC_037651.1	9775695	9775950	-0.695230308747678	0.0338496757233632	1.0	Promoter	2516	.	2W
Atac_454	NC_037652.1	2192371	2192613	-0.508300507568441	0.00360276476023542	1.0	Promoter	0	GO:0006891::intra-Golgi vesicle-mediated transport;GO:0017119::Golgi transport complex	2W
Atac_455	NC_037651.1	10426459	10426790	-0.125782333547452	0.239275520662791	1.0	Exon	3298	.	2W
Atac_456	NC_037639.1	8163862	8164160	-0.599423879354601	0.0990010491983424	1.0	Promoter	0	.	2W
Atac_457	NC_037639.1	8286923	8287165	-0.407096881648447	0.0179511584883877	1.0	Distal Intergenic	-65645	GO:0000398::mRNA splicing, via spliceosome;GO:0003968::RNA-directed RNA polymerase activity;GO:0005681::spliceosomal complex;GO:0006508::proteolysis;GO:0006813::potassium ion transport;GO:0008190::eukaryotic initiation factor 4E binding;GO:0008234::cysteine-type peptidase activity;GO:0008948::oxaloacetate decarboxylase activity;GO:0015081::sodium ion transmembrane transporter activity;GO:0016020:…	2W
Atac_458	NC_037639.1	8324885	8325187	-0.384856430843594	0.0878974284974413	1.0	Distal Intergenic	-103607	GO:0000398::mRNA splicing, via spliceosome;GO:0003968::RNA-directed RNA polymerase activity;GO:0005681::spliceosomal complex;GO:0006508::proteolysis;GO:0006813::potassium ion transport;GO:0008190::eukaryotic initiation factor 4E binding;GO:0008234::cysteine-type peptidase activity;GO:0008948::oxaloacetate decarboxylase activity;GO:0015081::sodium ion transmembrane transporter activity;GO:0016020:…	2W
Atac_459	NC_037650.1	9634107	9634367	-0.282080186609817	0.291933795610095	1.0	Distal Intergenic	-23652	.	2W
Atac_460	NC_037642.1	8667661	8667982	-0.273336654926869	0.153587309897707	1.0	Distal Intergenic	-10405	GO:0001104::RNA polymerase II transcription cofactor activity;GO:0003677::DNA binding;GO:0003700::sequence-specific DNA binding transcription factor activity;GO:0003887::DNA-directed DNA polymerase activity;GO:0004252::serine-type endopeptidase activity;GO:0005634::nucleus;GO:0005732::small nucleolar ribonucleoprotein complex;GO:0005789::endoplasmic reticulum membrane;GO:0005886::plasma membrane;…	2W
Atac_461	NC_037651.1	9520990	9521236	-0.470016828780043	0.0590596340185311	1.0	Intron	9985	GO:0005634::nucleus;GO:0007010::cytoskeleton organization;GO:0008017::microtubule binding;GO:0016020::membrane;GO:0046872::metal ion binding	2W
Atac_462	NC_037651.1	9522178	9522929	-0.570164409252105	0.125554248184184	1.0	Intron	8292	GO:0005634::nucleus;GO:0007010::cytoskeleton organization;GO:0008017::microtubule binding;GO:0016020::membrane;GO:0046872::metal ion binding	2W
Atac_463	NC_037651.1	9494884	9495233	-0.497901911822886	0.121935522310312	1.0	Intron	35988	GO:0005634::nucleus;GO:0007010::cytoskeleton organization;GO:0008017::microtubule binding;GO:0016020::membrane;GO:0046872::metal ion binding	2W
Atac_464	NC_037642.1	11889483	11889742	-0.301340627979223	0.0130174389840819	1.0	Intron	47583	.	2W
Atac_465	NC_037647.1	2503342	2503658	-0.527467006530122	0.0859119631464424	1.0	Distal Intergenic	5580	.	2W
Atac_466	NC_037642.1	10485412	10485813	-0.0726497644293498	0.286700898793457	1.0	Promoter	507	.	2W
Atac_467	NC_037650.1	3520738	3520956	-0.25882308006844	0.448437997496666	1.0	Promoter	-982	GO:0003677::DNA binding;GO:0003887::DNA-directed DNA polymerase activity;GO:0004674::protein serine/threonine kinase activity;GO:0005096::GTPase activator activity;GO:0005198::structural molecule activity;GO:0005515::protein binding;GO:0005634::nucleus;GO:0005732::small nucleolar ribonucleoprotein complex;GO:0005789::endoplasmic reticulum membrane;GO:0005944::phosphatidylinositol 3-kinase complex…	2W
Atac_468	NC_037639.1	896222	896478	-0.497138321618789	0.0311190056890466	1.0	Intron	-22333	GO:0005524::ATP binding;GO:0035299::inositol pentakisphosphate 2-kinase activity	2W
Atac_469	NC_037650.1	2478191	2478586	-0.510461864955383	0.0684078629266303	1.0	3' UTR	-6351	GO:0004197::cysteine-type endopeptidase activity;GO:0006508::proteolysis;GO:0042981::regulation of apoptotic process	2W
Atac_470	NC_037649.1	9222785	9223066	-0.469274453712483	0.234582924911072	1.0	Intron	-5733	.	2W
Atac_471	NC_037638.1	8176327	8176556	-0.424048719899683	0.0191398585657172	1.0	Promoter	0	GO:0003700::sequence-specific DNA binding transcription factor activity;GO:0004674::protein serine/threonine kinase activity;GO:0005634::nucleus;GO:0006355::regulation of transcription, DNA-templated;GO:0008608::attachment of spindle microtubules to kinetochore;GO:0016020::membrane;GO:0030001::metal ion transport;GO:0042729::DASH complex;GO:0044780::bacterial-type flagellum assembly;GO:0046873::m…	2W
Atac_472	NC_037639.1	13761299	13762017	-1.30085572780367	0.0317824772052446	1.0	Intron	-7792	GO:0004252::serine-type endopeptidase activity;GO:0005840::ribosome;GO:0005886::plasma membrane;GO:0008083::growth factor activity;GO:0016020::membrane;GO:0019856::pyrimidine nucleobase biosynthetic process	2W
Atac_473	NC_037639.1	13825567	13825855	-0.600774388256756	0.00345457235994797	1.0	Intron	37007	GO:0004252::serine-type endopeptidase activity;GO:0005840::ribosome;GO:0005886::plasma membrane;GO:0008083::growth factor activity;GO:0016020::membrane;GO:0019856::pyrimidine nucleobase biosynthetic process	2W
Atac_474	NC_037642.1	7897907	7898247	-0.201552157415541	0.274988582547502	1.0	Intron	214084	GO:0003723::RNA binding;GO:0003743::translation initiation factor activity;GO:0005850::eukaryotic translation initiation factor 2 complex	2W
Atac_475	NC_037642.1	7928475	7928719	-0.296915369301146	0.11292187996097	1.0	Intron	183612	GO:0003723::RNA binding;GO:0003743::translation initiation factor activity;GO:0005850::eukaryotic translation initiation factor 2 complex	2W
Atac_476	NC_037642.1	7945592	7945891	-0.432776877016524	0.131146363825514	1.0	Intron	166440	GO:0003723::RNA binding;GO:0003743::translation initiation factor activity;GO:0005850::eukaryotic translation initiation factor 2 complex	2W
Atac_477	NC_037640.1	4715951	4716259	-0.295047161777733	0.0748099672899442	1.0	Intron	13147	GO:0046872::metal ion binding	2W
Atac_478	NC_037650.1	6756609	6757162	-0.763519238608585	0.0723751908022141	1.0	Intron	-39625	.	2W
Atac_479	NC_037650.1	6712635	6713000	-0.726982177812358	0.137024738069217	1.0	Intron	3981	.	2W
Atac_480	NC_037640.1	5012069	5012335	-0.299480800638559	0.108985232068978	1.0	Distal Intergenic	-3094	GO:0005515::protein binding;GO:0005634::nucleus;GO:0007165::signal transduction;GO:0043565::sequence-specific DNA binding	2W
Atac_481	NC_037638.1	17747529	17747811	-0.802643799681753	0.00268305927877375	1.0	Intron	43156	GO:0003677::DNA binding;GO:0003735::structural constituent of ribosome;GO:0005622::intracellular;GO:0005840::ribosome;GO:0006355::regulation of transcription, DNA-templated;GO:0006412::translation	2W
Atac_482	NC_037643.1	3941701	3941980	-0.526473598224276	0.081681792646891	1.0	Intron	18496	GO:0004672::protein kinase activity;GO:0004714::transmembrane receptor protein tyrosine kinase activity;GO:0005524::ATP binding;GO:0006468::protein phosphorylation;GO:0006810::transport;GO:0007169::transmembrane receptor protein tyrosine kinase signaling pathway;GO:0016020::membrane;GO:0016021::integral component of membrane;GO:0016773::phosphotransferase activity, alcohol group as acceptor;GO:00…	2W
Atac_483	NC_037647.1	8372140	8372397	-0.221087745910129	0.147530475382692	1.0	Intron	-10438	GO:0005515::protein binding	2W
Atac_484	NC_037643.1	6475241	6475461	-0.587362879404891	0.142554721596101	1.0	Promoter	0	GO:0003723::RNA binding	2W
Atac_485	NC_037647.1	9773456	9773752	-0.0224856504156067	0.918829528137296	1.0	Distal Intergenic	-4776	GO:0003677::DNA binding;GO:0003700::sequence-specific DNA binding transcription factor activity;GO:0004564::beta-fructofuranosidase activity;GO:0004575::sucrose alpha-glucosidase activity;GO:0005198::structural molecule activity;GO:0005576::extracellular region;GO:0005887::integral component of plasma membrane;GO:0006355::regulation of transcription, DNA-templated;GO:0008200::ion channel inhibito…	2W
Atac_486	NC_037639.1	12726355	12726563	-0.532793790496565	0.00934387765673262	1.0	Promoter	0	GO:0004197::cysteine-type endopeptidase activity;GO:0004930::G-protein coupled receptor activity;GO:0007606::sensory perception of chemical stimulus;GO:0016020::membrane;GO:0016021::integral component of membrane;GO:0016032::viral process;GO:0016820::hydrolase activity, acting on acid anhydrides, catalyzing transmembrane movement of substances	2W
Atac_487	NC_037642.1	9885283	9885593	-0.313804764502957	0.0938119274866248	1.0	Promoter	779	.	2W
Atac_488	NC_037639.1	12520432	12520995	-0.351530408922142	0.0673453868278154	1.0	Intron	8515	GO:0003677::DNA binding;GO:0006355::regulation of transcription, DNA-templated;GO:0008270::zinc ion binding	2W
Atac_489	NC_037647.1	7938514	7938740	-0.195964744794982	0.322763440141548	1.0	Promoter	-1164	.	2W
Atac_490	NC_037653.1	2440717	2441065	-0.768751251343891	0.0737476029951302	1.0	Exon	8691	GO:0005622::intracellular;GO:0005634::nucleus;GO:0005737::cytoplasm;GO:0006309::apoptotic DNA fragmentation;GO:0006915::apoptotic process;GO:0016787::hydrolase activity	2W
Atac_491	NC_037639.1	10770217	10770510	-0.30181809313466	0.234691102347491	1.0	Intron	36647	GO:0016788::hydrolase activity, acting on ester bonds;GO:0020037::heme binding	2W
Atac_492	NC_037639.1	10829655	10829968	-0.401444126655928	0.0775514433972898	1.0	Distal Intergenic	-20829	GO:0016788::hydrolase activity, acting on ester bonds;GO:0020037::heme binding	2W
Atac_493	NC_037643.1	3708577	3708844	-0.866463710969133	0.155832731550273	1.0	Intron	10068	.	2W
Atac_494	NC_037638.1	15361186	15361532	-0.617085712851328	0.00644159439279659	1.0	Distal Intergenic	23907	GO:0003677::DNA binding;GO:0070836::caveola assembly	2W
Atac_495	NC_037638.1	15366415	15366672	-0.231895452656411	0.0625183116220828	1.0	Distal Intergenic	18767	GO:0003677::DNA binding;GO:0070836::caveola assembly	2W
Atac_496	NC_037638.1	11236226	11236465	-0.439580723790222	0.0959997941616023	1.0	Intron	-3345	.	2W
Atac_497	NC_037645.1	9104599	9104894	-1.25447179145367	0.00170266460060858	1.0	Promoter	1879	GO:0000123::histone acetyltransferase complex;GO:0003713::transcription coactivator activity;GO:0004402::histone acetyltransferase activity;GO:0005634::nucleus;GO:0006355::regulation of transcription, DNA-templated;GO:0007165::signal transduction;GO:0016573::histone acetylation	2W
Atac_498	NC_037641.1	8752987	8753313	-0.676883599669835	0.0369326439811494	1.0	Intron	24019	GO:0006464::cellular protein modification process;GO:0042302::structural constituent of cuticle	2W
Atac_499	NC_037641.1	8762954	8763215	-0.585705270410624	0.0943875353665583	1.0	Intron	14117	GO:0006464::cellular protein modification process;GO:0042302::structural constituent of cuticle	2W
Atac_500	NC_037643.1	17595960	17596488	-0.428343826324396	0.166234476879093	1.0	Distal Intergenic	-65225	GO:0008270::zinc ion binding;GO:0046872::metal ion binding	2W
Atac_501	NC_037650.1	9280222	9280565	-1.30098836055984	0.0157257788309817	1.0	Intron	21733	GO:0000276::mitochondrial proton-transporting ATP synthase complex, coupling factor F(o);GO:0005515::protein binding;GO:0015078::hydrogen ion transmembrane transporter activity;GO:0015986::ATP synthesis coupled proton transport;GO:0016021::integral component of membrane	2W
Atac_502	NC_037642.1	9754609	9755006	-0.715278067852489	0.0165894494103053	1.0	Promoter	-524	GO:0009186::deoxyribonucleoside diphosphate metabolic process;GO:0055114::oxidation-reduction process	2W
Atac_503	NC_037638.1	273567	274087	-1.32540933996777	0.00302819218483431	1.0	Intron	-3436	GO:0005515::protein binding;GO:0007016::cytoskeletal anchoring at plasma membrane;GO:0016010::dystrophin-associated glycoprotein complex	2W
Atac_504	NC_037650.1	4519525	4519823	-0.164426677929302	0.52106304346617	1.0	Promoter	0	GO:0004675::transmembrane receptor protein serine/threonine kinase activity;GO:0016020::membrane	2W
Atac_505	NC_037640.1	5598718	5598968	-0.293727693017323	0.0140147025702802	1.0	Intron	-30493	.	2W
Atac_506	NC_037640.1	5577756	5578052	-0.381779097211197	0.109174440085135	1.0	Intron	-51409	.	2W
Atac_507	NC_037639.1	5507440	5507703	-0.769581115439698	0.00905108430537004	1.0	Promoter	283	GO:0005515::protein binding	2W
Atac_508	NC_037642.1	5569767	5570423	-1.11114840095325	0.000219045922713096	1.0	Intron	-15252	GO:0016021::integral component of membrane;GO:0022857::transmembrane transporter activity;GO:0055085::transmembrane transport	2W
Atac_509	NC_037649.1	10915023	10915253	-0.242391344673381	0.0556046892326988	1.0	Intron	-9474	GO:0005272::sodium channel activity;GO:0006814::sodium ion transport;GO:0007165::signal transduction;GO:0016020::membrane	2W
Atac_510	NC_037642.1	10556373	10556624	-0.181535776053617	0.381194154263295	1.0	Intron	27967	GO:0004190::aspartic-type endopeptidase activity;GO:0005524::ATP binding;GO:0005672::transcription factor TFIIA complex;GO:0006367::transcription initiation from RNA polymerase II promoter;GO:0016021::integral component of membrane	2W
Atac_511	NC_037653.1	3223185	3223417	-0.363568259765166	0.140449832368256	1.0	Distal Intergenic	5638	.	2W
Atac_512	NC_037643.1	10124555	10124851	-0.46493957854697	0.055476363959098	1.0	Intron	-34348	.	2W
Atac_513	NC_037649.1	11365882	11366153	-0.102227594431378	0.551878612442767	1.0	Intron	4656	.	2W
Atac_514	NC_037645.1	12275708	12275926	-0.378319467051217	0.424644839877212	1.0	Intron	7606	.	2W
Atac_515	NC_037638.1	8707827	8708057	-0.466933632232228	0.203498811747004	1.0	Exon	-5549	.	2W
Atac_516	NC_037644.1	7887519	7887829	-1.16022773516262	0.0759124797465716	1.0	Intron	10646	.	2W
Atac_517	NC_037644.1	1295041	1295476	-0.49684027843325	0.0188851636738054	1.0	Exon	3575	.	2W
Atac_518	NC_037638.1	4442050	4442286	-0.325462989993302	0.0178465734453179	1.0	Promoter	1158	GO:0005515::protein binding;GO:0046872::metal ion binding	2W
Atac_519	NC_037640.1	11709995	11710248	0.0284481634788948	0.853632376312361	1.0	3' UTR	-6334	.	2W
Atac_520	NC_037648.1	2215782	2216042	-0.563824882443735	0.0513747934727269	1.0	Promoter	2426	.	2W
Atac_521	NC_037652.1	9228114	9228374	-0.599234415250832	0.0868253603781157	1.0	Distal Intergenic	-37429	.	2W
Atac_522	NC_037638.1	12769448	12769696	-0.487290429727459	0.00446806709246716	1.0	Intron	-17623	.	2W
Atac_523	NC_037638.1	12777726	12778004	-0.291532611583092	0.216891397652684	1.0	Intron	-9315	.	2W
Atac_524	NC_037645.1	8547210	8547415	-0.628333549975138	0.0791632034295157	1.0	Intron	5892	.	2W
Atac_525	NC_037638.1	12680893	12681124	-0.489280368083208	0.0236406937968966	1.0	Intron	4098	GO:0005576::extracellular region;GO:0009405::pathogenesis;GO:0019871::sodium channel inhibitor activity	2W
Atac_526	NC_037652.1	5117487	5117834	-0.103229121975353	0.54824002229251	1.0	Intron	9453	.	2W
Atac_527	NC_037642.1	13423884	13424474	-0.825482538139253	0.0327940293346488	1.0	Promoter	653	.	2W
Atac_528	NC_037640.1	7056401	7056748	-0.237755219184723	0.218704624903762	1.0	Intron	43916	.	2W
Atac_529	NC_037651.1	10071964	10072238	-0.637723743634869	0.0282612236322692	1.0	Promoter	-1482	.	2W
Atac_530	NC_037653.1	2244836	2245062	-0.574882183124149	0.0668720555541088	1.0	Intron	7251	.	2W
Atac_531	NC_037641.1	5359577	5359850	-0.705714489006148	0.0063316362136683	1.0	Intron	-5007	.	2W
Atac_532	NC_037652.1	3553122	3553453	-0.951326390155686	0.0261657502094197	1.0	Intron	5726	GO:0005096::GTPase activator activity	2W
Atac_533	NC_037638.1	6336780	6337053	-1.01202186681303	0.0621286643296456	1.0	Promoter	41	.	2W
Atac_534	NC_037639.1	14697229	14697472	-0.143230549721591	0.378763630469712	1.0	Exon	-7021	GO:0006275::regulation of DNA replication	2W
Atac_535	NC_037641.1	5325372	5325670	-1.50825833089215	0.019120731314855	1.0	Promoter	2949	.	2W
Atac_536	NC_037638.1	27112279	27112558	-0.828051542260572	0.001815660605402	1.0	Promoter	1975	GO:0006032::chitin catabolic process;GO:0008061::chitin binding	2W
Atac_537	NC_037640.1	4884422	4884672	-0.549582174296106	0.105628267660543	1.0	Promoter	-1807	.	2W
Atac_538	NC_037649.1	9305596	9305892	-0.599965009173819	0.100926079348023	1.0	Promoter	720	GO:0000796::condensin complex;GO:0003677::DNA binding;GO:0003700::sequence-specific DNA binding transcription factor activity;GO:0004252::serine-type endopeptidase activity;GO:0005219::ryanodine-sensitive calcium-release channel activity;GO:0005576::extracellular region;GO:0005634::nucleus;GO:0005886::plasma membrane;GO:0005944::phosphatidylinositol 3-kinase complex, class IB;GO:0006270::DNA repl…	2W
Atac_539	NC_037652.1	8694623	8695093	-0.96682777841205	0.0137063297013182	1.0	Promoter	2424	GO:0005634::nucleus;GO:0005739::mitochondrion;GO:0045333::cellular respiration	2W
Atac_540	NC_037645.1	6946795	6947059	-0.341486756460118	0.182999043813538	1.0	Distal Intergenic	-5645	.	2W
Atac_541	NC_037642.1	2238802	2239045	-0.179259030033978	0.177845427900364	1.0	Promoter	-608	GO:0004857::enzyme inhibitor activity;GO:0006811::ion transport;GO:0016020::membrane;GO:0019054::modulation by virus of host process	2W
Atac_542	NC_037638.1	1950845	1951067	-0.800028677188881	0.00374137871038393	1.0	Promoter	508	GO:0016021::integral component of membrane	2W
Atac_543	NC_037643.1	14772746	14773008	-0.471861239333859	0.0591632054635619	1.0	Promoter	2371	.	2W
Atac_544	NC_037644.1	12200622	12200932	-0.445016269405443	0.0969756379507558	1.0	Promoter	-2328	GO:0005515::protein binding	2W
Atac_545	NC_037653.1	4755726	4755972	-0.542763307850724	0.0464198043336512	1.0	Promoter	2178	GO:0016021::integral component of membrane	2W
Atac_546	NC_037643.1	17424204	17424663	-0.564996369645835	0.133662566262137	1.0	Distal Intergenic	81389	GO:0003777::microtubule motor activity;GO:0005524::ATP binding;GO:0005737::cytoplasm;GO:0007018::microtubule-based movement;GO:0008017::microtubule binding;GO:0008092::cytoskeletal protein binding;GO:0019898::extrinsic component of membrane	2W
Atac_547	NC_037647.1	9677098	9677534	-0.574168874001128	0.0825607137621666	1.0	Distal Intergenic	-83275	GO:0000287::magnesium ion binding;GO:0005524::ATP binding;GO:0006188::IMP biosynthetic process;GO:0016021::integral component of membrane;GO:0016879::ligase activity, forming carbon-nitrogen bonds	2W
Atac_548	NC_037651.1	7135381	7135690	-0.360097508490694	0.124762653893856	1.0	Intron	-37673	GO:0003676::nucleic acid binding	2W
Atac_549	NC_037640.1	13047434	13047662	-0.273140954403989	0.00756647901384053	1.0	Intron	6291	GO:0003333::amino acid transmembrane transport;GO:0016866::intramolecular transferase activity;GO:0030244::cellulose biosynthetic process	2W
Atac_550	NC_037649.1	9106081	9106542	-2.27805028028729	0.00110717469110271	1.0	Intron	21916	.	2W
Atac_551	NC_037652.1	4611291	4611564	-0.496309829633764	0.198574276836331	1.0	Promoter	-930	.	2W
Atac_552	NC_037652.1	7654048	7654581	-0.830839977875944	0.0115867240508696	1.0	Exon	-7014	GO:0005179::hormone activity	2W
Atac_553	NC_037641.1	7599331	7599865	-1.14349194202374	0.00277933372440354	1.0	Promoter	2655	.	2W
Atac_554	NC_037639.1	14358291	14358800	-0.392873196664074	0.110704542475522	1.0	Intron	-6314	GO:0006950::response to stress;GO:0009415::response to water;GO:0016021::integral component of membrane	2W
Atac_555	NC_037639.1	14343447	14343702	-0.340239587632102	0.00548111014106739	1.0	Intron	8275	GO:0006950::response to stress;GO:0009415::response to water;GO:0016021::integral component of membrane	2W
Atac_556	NC_037653.1	3200733	3201032	-0.357703341182872	0.209961069975416	1.0	Distal Intergenic	-6098	.	2W
Atac_557	NC_037639.1	11007150	11007401	-0.515618099710171	0.0560681723141491	1.0	Intron	20383	.	2W
Atac_558	NC_037644.1	3664398	3664682	-0.304448334691547	0.261579166649139	1.0	5' UTR	-4984	.	2W
Atac_559	NC_037643.1	11968221	11968475	-0.329559414850735	0.095856421361951	1.0	Promoter	2161	GO:0043231::intracellular membrane-bounded organelle;GO:0051537::2 iron, 2 sulfur cluster binding	2W
Atac_560	NC_037647.1	10672087	10672399	-0.583103282204431	0.0465072078392978	1.0	Promoter	-4	.	2W
Atac_561	NC_037648.1	2559249	2559499	-0.727074901000441	0.00171655378491581	1.0	Promoter	2504	.	2W
Atac_562	NC_037641.1	550843	551102	-0.246371434322634	0.0322366530240246	1.0	Distal Intergenic	-4860	GO:0005742::mitochondrial outer membrane translocase complex;GO:0045040::protein import into mitochondrial outer membrane	2W
Atac_563	NC_037653.1	3650170	3650447	-0.433269435536541	0.0963270997488301	1.0	Distal Intergenic	-5045	.	2W
Atac_564	NC_037640.1	9103320	9103586	-0.229134583166447	0.140093996628652	1.0	Intron	-11452	.	2W
Atac_565	NC_037640.1	9108093	9108413	-0.299958614157804	0.0799423343439394	1.0	Intron	-6625	.	2W
Atac_566	NC_037645.1	850653	850939	-0.412813700024607	0.113114820256055	1.0	Intron	-6587	.	2W
Atac_567	NC_037641.1	6486943	6487267	-0.387023651678735	0.129652122198373	1.0	Promoter	-1537	.	2W
Atac_568	NC_037649.1	9758788	9759089	-0.326380763988011	0.0948630110499672	1.0	Intron	45288	GO:0005515::protein binding;GO:0030414::peptidase inhibitor activity	2W
Atac_569	NC_037638.1	1634634	1635035	-0.12479027085422	0.366703381445427	1.0	Promoter	-2749	.	2W
Atac_570	NC_037638.1	23773588	23773896	-0.354092949797245	0.182572882223049	1.0	Promoter	-750	GO:0016787::hydrolase activity	2W
Atac_571	NC_037652.1	6967178	6967436	-0.595646732751757	0.00404822460814658	1.0	Promoter	-955	GO:0004984::olfactory receptor activity;GO:0005549::odorant binding;GO:0005789::endoplasmic reticulum membrane;GO:0007608::sensory perception of smell;GO:0016020::membrane	2W
Atac_572	NC_037640.1	11730682	11730920	-0.551117898304659	0.203869362596038	1.0	Promoter	1948	.	2W
Atac_573	NC_037640.1	12568253	12568522	0.0321108516843779	0.931379382152473	1.0	Intron	6591	.	2W
Atac_574	NC_037641.1	10003270	10004055	-0.522821362556987	0.159602677381678	1.0	Exon	-12599	.	2W
Atac_575	NC_037641.1	7775553	7776003	-0.336876900130889	0.0795673418431772	1.0	Intron	-53321	.	2W
Atac_576	NC_037642.1	10364010	10364219	-0.151745173493226	0.472830832899182	1.0	Intron	-4280	GO:0015232::heme transporter activity;GO:0015886::heme transport	2W
Atac_577	NC_037642.1	7230966	7231297	-0.498114575397326	0.0336827376567623	1.0	3' UTR	-6437	.	2W
Atac_578	NC_037643.1	8793403	8793900	-1.08146563942005	0.0105671132319141	1.0	Intron	-3081	.	2W
Atac_579	NC_037643.1	3977510	3977860	-0.273908223037305	0.18382575718045	1.0	Intron	9387	.	2W
Atac_580	NC_037643.1	13969928	13970154	-0.268470636448816	0.168249192428974	1.0	Intron	22574	.	2W
Atac_581	NC_037644.1	10913060	10913309	-0.361912984368519	0.123467460684156	1.0	Promoter	2495	.	2W
Atac_582	NC_037645.1	9700249	9700601	-1.36234587304782	0.0045145855705978	1.0	Intron	-13071	.	2W
Atac_583	NC_037645.1	11860755	11861133	-1.09742235590633	0.0735810905862949	1.0	Promoter	-800	.	2W
Atac_584	NC_037645.1	7861768	7862203	-0.422843724854203	0.0904526180702134	1.0	Distal Intergenic	6103	.	2W
Atac_585	NC_037647.1	2888179	2888545	-0.445261976040549	0.000663689182944946	1.0	Intron	4952	.	2W
Atac_586	NC_037647.1	6524214	6524766	-1.26136510831732	0.0273773257560872	1.0	Distal Intergenic	10472	GO:0034597::phosphatidylinositol-4,5-bisphosphate 4-phosphatase activity;GO:0046856::phosphatidylinositol dephosphorylation	2W
Atac_587	NC_037648.1	14102457	14102754	-0.485742563541929	0.0146144902977645	1.0	Promoter	2516	.	2W
Atac_588	NC_037648.1	1494729	1495090	-1.02399167691374	0.049020128846559	1.0	Promoter	-2929	GO:0009607::response to biotic stimulus;GO:0016021::integral component of membrane;GO:0016817::hydrolase activity, acting on acid anhydrides	2W
Atac_589	NC_037648.1	2860462	2860715	-0.407244934325222	0.0683407927902308	1.0	Exon	6081	.	2W
Atac_590	NC_037649.1	10790999	10791261	-0.0213122631406134	0.863273617683255	1.0	Intron	-7048	.	2W
Atac_591	NC_037651.1	8179919	8180168	-0.832206259324472	0.00357281201727553	1.0	Exon	-15545	GO:0004674::protein serine/threonine kinase activity;GO:0015948::methanogenesis	2W
Atac_592	NC_037651.1	4718106	4718353	-0.674798734626478	0.0757663970851994	1.0	Intron	-10698	GO:0003700::sequence-specific DNA binding transcription factor activity;GO:0006355::regulation of transcription, DNA-templated;GO:0019402::galactitol metabolic process;GO:0042025::host cell nucleus	2W
Atac_593	NC_037652.1	5243219	5243478	-0.461253456100237	0.00810227059506603	1.0	Intron	-6067	.	2W
Atac_594	NC_037652.1	5682423	5682718	-0.854960775344266	0.0376159216893695	1.0	Promoter	2543	.	2W
Atac_595	NC_037652.1	5683079	5683381	-1.11745286542758	0.00854181907717002	1.0	Promoter	1880	.	2W
Atac_596	NC_037652.1	5683708	5684001	-1.50267219150407	0.000853626534144911	1.0	Promoter	1260	.	2W
Atac_597	NC_037652.1	5550171	5550450	-0.520988934764355	0.0178401058211957	1.0	Promoter	1652	GO:0004071::aspartate-ammonia ligase activity;GO:0005737::cytoplasm;GO:0006529::asparagine biosynthetic process;GO:0007059::chromosome segregation;GO:0034508::centromere complex assembly	2W
Atac_598	NC_037652.1	4745645	4745947	-1.47782207601416	0.0195801231566731	1.0	Intron	-3303	.	2W
Atac_599	NC_037652.1	1240634	1240960	-0.941031130070729	0.00814901123764024	1.0	Intron	69447	GO:0004674::protein serine/threonine kinase activity	2W
Atac_600	NC_037652.1	7738605	7739035	-0.610582733981016	0.050286544527147	1.0	Promoter	1710	GO:0005515::protein binding	2W
Atac_601	NC_037652.1	7739611	7739855	-0.94682399265588	0.00917240665516334	1.0	Promoter	890	GO:0005515::protein binding	2W
Atac_602	NC_037639.1	15415465	15415714	-0.100104262474912	0.208963293295624	1.0	Distal Intergenic	-15342	.	2W
Atac_603	NC_037647.1	8978113	8978403	-0.523872536380867	0.0166828442403719	1.0	Distal Intergenic	24828	GO:0000124::SAGA complex;GO:0003677::DNA binding;GO:0003712::transcription cofactor activity;GO:0003887::DNA-directed DNA polymerase activity;GO:0004190::aspartic-type endopeptidase activity;GO:0004882::androgen receptor activity;GO:0005496::steroid binding;GO:0005634::nucleus;GO:0005672::transcription factor TFIIA complex;GO:0006351::transcription, DNA-templated;GO:0006355::regulation of transcr…	2W
Atac_604	NC_037642.1	6509637	6509930	-0.431900959367572	0.0120696414938985	1.0	Intron	8228	GO:0003678::DNA helicase activity;GO:0005524::ATP binding;GO:0006260::DNA replication	2W
Atac_605	NC_037639.1	11279896	11280401	-0.294683095670617	0.177302837772031	1.0	Intron	-13884	GO:0005215::transporter activity;GO:0006810::transport;GO:0016779::nucleotidyltransferase activity	2W
Atac_606	NC_037640.1	9333293	9333718	-0.545821323838041	0.0773969765424968	1.0	Intron	11940	.	2W
Atac_607	NC_037641.1	12536527	12536860	-0.139594597227081	0.412416258706664	1.0	Intron	-10157	.	2W
Atac_608	NC_037641.1	6299081	6299313	-0.433326517980601	0.263711989370333	1.0	Intron	20227	.	2W
Atac_609	NC_037641.1	6354773	6355066	-0.27755774984913	0.0619038417584528	1.0	Intron	-35233	.	2W
Atac_610	NC_037641.1	11517604	11517868	-0.674889362624495	0.0961551601005402	1.0	Promoter	-347	.	2W
Atac_611	NC_037642.1	10027425	10027945	-1.66835418141497	0.0445943600173557	1.0	Downstream	4107	GO:0003700::sequence-specific DNA binding transcription factor activity;GO:0005634::nucleus;GO:0006355::regulation of transcription, DNA-templated	2W
Atac_612	NC_037643.1	5302329	5302729	-1.05345087449675	0.0948804528428592	1.0	Promoter	-2974	GO:0005515::protein binding	2W
Atac_613	NC_037644.1	14134916	14135197	-1.00164559514381	0.0646745537890526	1.0	Intron	-64917	.	2W
Atac_614	NC_037644.1	14135308	14135572	-1.44546205322662	0.0130405558554981	1.0	Intron	-65309	.	2W
Atac_615	NC_037644.1	14094208	14094499	-0.763711349114338	0.00656580814194607	1.0	Intron	-24209	.	2W
Atac_616	NC_037644.1	10174714	10175003	-0.251232711184372	0.013937698292093	1.0	Promoter	385	.	2W
Atac_617	NC_037644.1	7288420	7288719	-0.600741465551217	0.118265802285219	1.0	Intron	-44811	.	2W
Atac_618	NC_037646.1	3007877	3008205	-0.39924415011751	0.364954056550919	1.0	Promoter	696	GO:0003677::DNA binding;GO:0003918::DNA topoisomerase type II (ATP-hydrolyzing) activity;GO:0004252::serine-type endopeptidase activity;GO:0005694::chromosome;GO:0006265::DNA topological change;GO:0006508::proteolysis;GO:0008270::zinc ion binding	2W
Atac_619	NC_037647.1	8787369	8787644	-0.402600281941372	0.0749237782848441	1.0	Promoter	-1006	GO:0001104::RNA polymerase II transcription cofactor activity;GO:0003677::DNA binding;GO:0005887::integral component of plasma membrane;GO:0006310::DNA recombination;GO:0006357::regulation of transcription from RNA polymerase II promoter;GO:0016592::mediator complex	2W
Atac_620	NC_037647.1	11233331	11233755	-0.418163726745119	0.0621619009108322	1.0	Promoter	0	.	2W
Atac_621	NC_037638.1	8618542	8618837	-0.739248399812576	0.00464118161988421	1.0	Promoter	2917	GO:0003779::actin binding;GO:0007010::cytoskeleton organization;GO:0007218::neuropeptide signaling pathway;GO:0008255::ecdysis-triggering hormone activity;GO:0009523::photosystem II;GO:0009539::photosystem II reaction center;GO:0015979::photosynthesis;GO:0016020::membrane;GO:0018990::ecdysis, chitin-based cuticle	2W
Atac_622	NC_037648.1	16226472	16226777	-0.458373022169755	0.0256000206380054	1.0	Promoter	346	GO:0009055::electron carrier activity;GO:0016020::membrane;GO:0020037::heme binding;GO:0055114::oxidation-reduction process	2W
Atac_623	NC_037648.1	11831748	11831992	-0.382845382689167	0.00872825571457114	1.0	Distal Intergenic	-11553	GO:0003677::DNA binding;GO:0006355::regulation of transcription, DNA-templated	2W
Atac_624	NC_037648.1	11835765	11835983	-0.290727697375563	0.133440366247595	1.0	Downstream	-15570	GO:0003677::DNA binding;GO:0006355::regulation of transcription, DNA-templated	2W
Atac_625	NC_037648.1	11703544	11703864	-0.467370790403381	0.031403899819469	1.0	Promoter	1077	GO:0008270::zinc ion binding	2W
Atac_626	NC_037648.1	11716482	11716881	-0.539571442181647	0.0238973177975021	1.0	Intron	14015	GO:0008270::zinc ion binding	2W
Atac_627	NC_037648.1	13817545	13817783	-0.941111793547298	0.0425660412817347	1.0	Distal Intergenic	8991	GO:0004652::polynucleotide adenylyltransferase activity;GO:0043631::RNA polyadenylation	2W
Atac_628	NC_037648.1	13816836	13817268	-0.760454589670189	0.00257548331610043	1.0	Distal Intergenic	8282	GO:0004652::polynucleotide adenylyltransferase activity;GO:0043631::RNA polyadenylation	2W
Atac_629	NC_037650.1	7020371	7020688	-0.894072307696744	0.00114224168185105	1.0	Distal Intergenic	18444	GO:0051539::4 iron, 4 sulfur cluster binding	2W
Atac_630	NC_037651.1	5322152	5322478	-1.33993696259564	0.0416970261788439	1.0	Intron	21432	GO:0008168::methyltransferase activity;GO:0016706::oxidoreductase activity, acting on paired donors, with incorporation or reduction of molecular oxygen, 2-oxoglutarate as one donor, and incorporation of one atom each of oxygen into both donors;GO:0055114::oxidation-reduction process	2W
Atac_631	NC_037651.1	8342664	8342974	-1.10802657132251	0.0927420509967126	1.0	Promoter	-271	.	2W
Atac_632	NC_037638.1	1575923	1576173	-0.244077383077253	0.0749597061103627	1.0	Intron	17064	GO:0005137::interleukin-5 receptor binding;GO:0005576::extracellular region;GO:0006955::immune response;GO:0008083::growth factor activity;GO:0046872::metal ion binding	2W
Atac_633	NC_037638.1	27426841	27427145	-0.328426841518438	0.0954991470231952	1.0	Distal Intergenic	-7174	GO:0008083::growth factor activity;GO:0008654::phospholipid biosynthetic process;GO:0009878::nodule morphogenesis;GO:0016020::membrane;GO:0016780::phosphotransferase activity, for other substituted phosphate groups;GO:0046872::metal ion binding	2W
Atac_634	NC_037638.1	27366455	27366722	-0.496075213294963	0.193031172666712	1.0	Intron	-14585	GO:0008083::growth factor activity;GO:0008654::phospholipid biosynthetic process;GO:0009878::nodule morphogenesis;GO:0016020::membrane;GO:0016780::phosphotransferase activity, for other substituted phosphate groups;GO:0046872::metal ion binding	2W
Atac_635	NC_037641.1	5032548	5033350	0.628147275	0.037932133	1.0	Promoter	2311	GO:0005319::lipid transporter activity;GO:0005576::extracellular region;GO:0005737::cytoplasm;GO:0006084::acetyl-CoA metabolic process;GO:0006869::lipid transport;GO:0007155::cell adhesion;GO:0008814::citrate CoA-transferase activity;GO:0009346::citrate lyase complex;GO:0009523::photosystem II;GO:0015979::photosynthesis;GO:0016020::membrane;GO:0030193::regulation of blood coagulation	4Q
Atac_636	NC_037648.1	12485534	12485958	1.324028886	0.000980114	1.0	Intron	10970	GO:0003677::DNA binding;GO:0003700::sequence-specific DNA binding transcription factor activity;GO:0005515::protein binding;GO:0006355::regulation of transcription, DNA-templated;GO:0007155::cell adhesion;GO:0009405::pathogenesis;GO:0019062::virion attachment to host cell	4Q
Atac_637	NC_037648.1	12448745	12449017	0.915234395	0.000535059	1.0	Promoter	1729	GO:0003677::DNA binding;GO:0003700::sequence-specific DNA binding transcription factor activity;GO:0005515::protein binding;GO:0006355::regulation of transcription, DNA-templated;GO:0007155::cell adhesion;GO:0009405::pathogenesis;GO:0019062::virion attachment to host cell	4Q
Atac_638	NC_037648.1	12483524	12483822	0.806848812	0.006123888	1.0	Intron	8960	GO:0003677::DNA binding;GO:0003700::sequence-specific DNA binding transcription factor activity;GO:0005515::protein binding;GO:0006355::regulation of transcription, DNA-templated;GO:0007155::cell adhesion;GO:0009405::pathogenesis;GO:0019062::virion attachment to host cell	4Q
Atac_639	NC_037650.1	11192607	11193024	0.375934221	0.105269014	1.0	Promoter	-881	.	4Q
Atac_640	NC_037642.1	7549808	7550283	0.946228718	0.039224614	1.0	Intron	-10668	GO:0005509::calcium ion binding;GO:0005515::protein binding;GO:0005634::nucleus;GO:0007154::cell communication;GO:0007219::Notch signaling pathway;GO:0007275::multicellular organismal development;GO:0016020::membrane;GO:0016021::integral component of membrane;GO:0019079::viral genome replication	4Q
Atac_641	NC_037641.1	3413896	3414210	1.476221309	0.000454575	1.0	Promoter	412	GO:0003676::nucleic acid binding	4Q
Atac_642	NC_037638.1	19725101	19725576	0.669198257	0.189036977	1.0	Distal Intergenic	-9179	GO:0005102::receptor binding;GO:0005576::extracellular region;GO:0007275::multicellular organismal development;GO:0016055::Wnt signaling pathway	4Q
Atac_643	NC_037644.1	7758626	7758983	0.311925811	0.071400454	1.0	Intron	54162	GO:0008237::metallopeptidase activity;GO:0008270::zinc ion binding	4Q
Atac_644	NC_037644.1	7778656	7778943	0.890161943	0.00779711	1.0	3' UTR	34202	GO:0008237::metallopeptidase activity;GO:0008270::zinc ion binding	4Q
Atac_645	NC_037650.1	5996429	5996804	0.47014612	0.097114251	1.0	Promoter	938	GO:0004252::serine-type endopeptidase activity;GO:0006508::proteolysis	4Q
Atac_646	NC_037642.1	13099781	13100170	-0.011614209	0.971446353	1.0	Promoter	0	GO:0003993::acid phosphatase activity	4Q
Atac_647	NC_037652.1	6339222	6339503	0.787221665	0.011197065	1.0	Promoter	0	GO:0004930::G-protein coupled receptor activity;GO:0007186::G-protein coupled receptor signaling pathway;GO:0016021::integral component of membrane	4Q
Atac_648	NC_037652.1	6362279	6363473	1.172779255	0.039266228	1.0	5' UTR	20741	GO:0004930::G-protein coupled receptor activity;GO:0007186::G-protein coupled receptor signaling pathway;GO:0016021::integral component of membrane	4Q
Atac_649	NC_037645.1	470770	471095	1.07012554	0.023227488	1.0	Intron	38822	GO:0005216::ion channel activity;GO:0006811::ion transport;GO:0008649::rRNA methyltransferase activity;GO:0009297::pilus assembly;GO:0016020::membrane;GO:0019867::outer membrane;GO:0055085::transmembrane transport;GO:0070475::rRNA base methylation	4Q
Atac_650	NC_037653.1	3967405	3967697	1.779772369	0.00091437	1.0	Intron	-6158	GO:0003677::DNA binding;GO:0004190::aspartic-type endopeptidase activity;GO:0015743::malate transport;GO:0016021::integral component of membrane	4Q
Atac_651	NC_037653.1	3952601	3952988	-0.120946953	0.490037646	1.0	Promoter	0	GO:0003677::DNA binding;GO:0004190::aspartic-type endopeptidase activity;GO:0015743::malate transport;GO:0016021::integral component of membrane	4Q
Atac_652	NC_037652.1	7732285	7733028	0.606928401	0.008700725	1.0	Promoter	-1749	.	4Q
Atac_653	NC_037652.1	7731601	7731892	1.835513374	0.020163099	1.0	Promoter	-2885	.	4Q
Atac_654	NC_037642.1	11685067	11685475	0.655238568	0.056928665	1.0	Exon	5793	GO:0016117::carotenoid biosynthetic process;GO:0016491::oxidoreductase activity;GO:0016614::oxidoreductase activity, acting on CH-OH group of donors;GO:0016705::oxidoreductase activity, acting on paired donors, with incorporation or reduction of molecular oxygen;GO:0050660::flavin adenine dinucleotide binding;GO:0055114::oxidation-reduction process	4Q
Atac_655	NC_037642.1	11675760	11676396	0.89322195	0.013434732	1.0	Promoter	-2878	GO:0016117::carotenoid biosynthetic process;GO:0016491::oxidoreductase activity;GO:0016614::oxidoreductase activity, acting on CH-OH group of donors;GO:0016705::oxidoreductase activity, acting on paired donors, with incorporation or reduction of molecular oxygen;GO:0050660::flavin adenine dinucleotide binding;GO:0055114::oxidation-reduction process	4Q
Atac_656	NC_037645.1	9674038	9674401	0.492056907	0.029105681	1.0	Intron	-4509	GO:0003700::sequence-specific DNA binding transcription factor activity;GO:0005634::nucleus;GO:0006270::DNA replication initiation;GO:0006355::regulation of transcription, DNA-templated;GO:0008270::zinc ion binding;GO:0016032::viral process;GO:0043401::steroid hormone mediated signaling pathway;GO:0043565::sequence-specific DNA binding	4Q
Atac_657	NC_037645.1	9722148	9722503	0.335258125	0.030289506	1.0	Intron	-3691	GO:0003700::sequence-specific DNA binding transcription factor activity;GO:0005634::nucleus;GO:0006270::DNA replication initiation;GO:0006355::regulation of transcription, DNA-templated;GO:0008270::zinc ion binding;GO:0016032::viral process;GO:0043401::steroid hormone mediated signaling pathway;GO:0043565::sequence-specific DNA binding	4Q
Atac_658	NC_037645.1	9670257	9670529	1.287245874	0.000962644	1.0	Intron	-8381	GO:0003700::sequence-specific DNA binding transcription factor activity;GO:0005634::nucleus;GO:0006270::DNA replication initiation;GO:0006355::regulation of transcription, DNA-templated;GO:0008270::zinc ion binding;GO:0016032::viral process;GO:0043401::steroid hormone mediated signaling pathway;GO:0043565::sequence-specific DNA binding	4Q
Atac_659	NC_037645.1	9653637	9653952	0.841542153	0.012894654	1.0	Intron	-24958	GO:0003700::sequence-specific DNA binding transcription factor activity;GO:0005634::nucleus;GO:0006270::DNA replication initiation;GO:0006355::regulation of transcription, DNA-templated;GO:0008270::zinc ion binding;GO:0016032::viral process;GO:0043401::steroid hormone mediated signaling pathway;GO:0043565::sequence-specific DNA binding	4Q
Atac_660	NC_037645.1	9645830	9646166	0.850697263	0.039826076	1.0	Intron	18883	GO:0003700::sequence-specific DNA binding transcription factor activity;GO:0005634::nucleus;GO:0006270::DNA replication initiation;GO:0006355::regulation of transcription, DNA-templated;GO:0008270::zinc ion binding;GO:0016032::viral process;GO:0043401::steroid hormone mediated signaling pathway;GO:0043565::sequence-specific DNA binding	4Q
Atac_661	NC_037641.1	11096552	11096948	-0.030661818	0.806996652	1.0	Promoter	0	GO:0003677::DNA binding;GO:0003700::sequence-specific DNA binding transcription factor activity;GO:0006355::regulation of transcription, DNA-templated	4Q
Atac_662	NC_037642.1	7346310	7346637	1.729494698	0.02692304	1.0	Exon	5304	GO:0003924::GTPase activity;GO:0005524::ATP binding;GO:0005525::GTP binding;GO:0006576::cellular biogenic amine metabolic process;GO:0015093::ferrous iron transmembrane transporter activity;GO:0015684::ferrous iron transport;GO:0016021::integral component of membrane	4Q
Atac_663	NC_037642.1	7347009	7347352	1.392060847	0.01288847	1.0	3' UTR	4589	GO:0003924::GTPase activity;GO:0005524::ATP binding;GO:0005525::GTP binding;GO:0006576::cellular biogenic amine metabolic process;GO:0015093::ferrous iron transmembrane transporter activity;GO:0015684::ferrous iron transport;GO:0016021::integral component of membrane	4Q
Atac_664	NC_037645.1	7421409	7421686	1.044190649	0.040142452	1.0	Distal Intergenic	-5257	GO:0004252::serine-type endopeptidase activity;GO:0005886::plasma membrane;GO:0006355::regulation of transcription, DNA-templated;GO:0008152::metabolic process;GO:0016787::hydrolase activity;GO:0019048::modulation by virus of host morphology or physiology;GO:0043401::steroid hormone mediated signaling pathway	4Q
Atac_665	NC_037645.1	7405961	7406333	0.556678567	0.008289824	1.0	Distal Intergenic	-20610	GO:0004252::serine-type endopeptidase activity;GO:0005886::plasma membrane;GO:0006355::regulation of transcription, DNA-templated;GO:0008152::metabolic process;GO:0016787::hydrolase activity;GO:0019048::modulation by virus of host morphology or physiology;GO:0043401::steroid hormone mediated signaling pathway	4Q
Atac_666	NC_037645.1	7415164	7415470	0.527331367	0.069299821	1.0	Distal Intergenic	-11473	GO:0004252::serine-type endopeptidase activity;GO:0005886::plasma membrane;GO:0006355::regulation of transcription, DNA-templated;GO:0008152::metabolic process;GO:0016787::hydrolase activity;GO:0019048::modulation by virus of host morphology or physiology;GO:0043401::steroid hormone mediated signaling pathway	4Q
Atac_667	NC_037651.1	4890841	4891162	0.469140309	0.107511324	1.0	Promoter	559	GO:0006508::proteolysis;GO:0008152::metabolic process;GO:0008236::serine-type peptidase activity;GO:0016787::hydrolase activity	4Q
Atac_668	NC_037649.1	7356173	7356838	0.890249272	0.028310457	1.0	Promoter	-918	GO:0000276::mitochondrial proton-transporting ATP synthase complex, coupling factor F(o);GO:0015078::hydrogen ion transmembrane transporter activity;GO:0015986::ATP synthesis coupled proton transport;GO:0016021::integral component of membrane;GO:0019031::viral envelope	4Q
Atac_669	NC_037649.1	7359407	7359686	0.845059697	0.043835568	1.0	Promoter	0	GO:0000276::mitochondrial proton-transporting ATP synthase complex, coupling factor F(o);GO:0015078::hydrogen ion transmembrane transporter activity;GO:0015986::ATP synthesis coupled proton transport;GO:0016021::integral component of membrane;GO:0019031::viral envelope	4Q
Atac_670	NC_037650.1	9130713	9131123	0.707901644	0.107022347	1.0	Promoter	935	GO:0003824::catalytic activity;GO:0005975::carbohydrate metabolic process;GO:0043169::cation binding	4Q
Atac_671	NC_037646.1	10867406	10867886	0.31593626	0.29178714	1.0	5' UTR	3099	GO:0000150::recombinase activity;GO:0003677::DNA binding;GO:0005515::protein binding;GO:0006310::DNA recombination;GO:0043565::sequence-specific DNA binding	4Q
Atac_672	NC_037644.1	9518975	9520792	1.151989334	0.113142546	1.0	Intron	13704	GO:0004190::aspartic-type endopeptidase activity;GO:0004930::G-protein coupled receptor activity;GO:0005230::extracellular ligand-gated ion channel activity;GO:0005787::signal peptidase complex;GO:0006465::signal peptide processing;GO:0006810::transport;GO:0006811::ion transport;GO:0007186::G-protein coupled receptor signaling pathway;GO:0008233::peptidase activity;GO:0008565::protein transporter…	4Q
Atac_673	NC_037651.1	1825492	1825828	0.977539898	0.02043973	1.0	Intron	26493	GO:0003677::DNA binding;GO:0005230::extracellular ligand-gated ion channel activity;GO:0005515::protein binding;GO:0005634::nucleus;GO:0005739::mitochondrion;GO:0006355::regulation of transcription, DNA-templated;GO:0006810::transport;GO:0006811::ion transport;GO:0006952::defense response;GO:0016020::membrane;GO:0045122::aflatoxin biosynthetic process	4Q
Atac_674	NC_037645.1	2755469	2755812	0.552926724	0.05269001	1.0	3' UTR	3631	.	4Q
Atac_675	NC_037647.1	11770007	11770427	0.550562849	0.040484923	1.0	Intron	8736	GO:0005096::GTPase activator activity;GO:0030695::GTPase regulator activity;GO:0051056::regulation of small GTPase mediated signal transduction	4Q
Atac_676	NC_037647.1	11714646	11715106	1.045132708	0.070826497	1.0	Promoter	2410	GO:0005096::GTPase activator activity;GO:0030695::GTPase regulator activity;GO:0051056::regulation of small GTPase mediated signal transduction	4Q
Atac_677	NC_037647.1	11661724	11662108	2.133969021	0.012074312	1.0	Promoter	0	GO:0016021::integral component of membrane;GO:0055085::transmembrane transport	4Q
Atac_678	NC_037647.1	11302128	11302611	1.161536751	0.026150655	1.0	Promoter	2250	GO:0003676::nucleic acid binding;GO:0003677::DNA binding;GO:0004852::uroporphyrinogen-III synthase activity;GO:0005524::ATP binding;GO:0005739::mitochondrion;GO:0016787::hydrolase activity;GO:0033014::tetrapyrrole biosynthetic process	4Q
Atac_679	NC_037647.1	11301507	11301951	1.046915532	0.023780287	1.0	Promoter	2910	GO:0003676::nucleic acid binding;GO:0003677::DNA binding;GO:0004852::uroporphyrinogen-III synthase activity;GO:0005524::ATP binding;GO:0005739::mitochondrion;GO:0016787::hydrolase activity;GO:0033014::tetrapyrrole biosynthetic process	4Q
Atac_680	NC_037647.1	11128777	11129018	-0.046952639	0.746641517	1.0	Intron	13419	GO:0004672::protein kinase activity;GO:0005524::ATP binding;GO:0006468::protein phosphorylation	4Q
Atac_681	NC_037647.1	11204381	11204705	1.312607395	0.005464329	1.0	Intron	4536	GO:0004672::protein kinase activity;GO:0005524::ATP binding;GO:0006468::protein phosphorylation	4Q
Atac_682	NC_037647.1	8749736	8750197	0.77034725	0.050626188	1.0	Exon	19793	GO:0003723::RNA binding;GO:0003968::RNA-directed RNA polymerase activity;GO:0004222::metalloendopeptidase activity;GO:0005524::ATP binding;GO:0006351::transcription, DNA-templated;GO:0006810::transport;GO:0008270::zinc ion binding;GO:0008948::oxaloacetate decarboxylase activity;GO:0015081::sodium ion transmembrane transporter activity;GO:0016020::membrane;GO:0016021::integral component of membran…	4Q
Atac_683	NC_037647.1	2748318	2748757	1.980540657	0.031845383	1.0	Intron	8322	GO:0006812::cation transport;GO:0015299::solute:proton antiporter activity;GO:0016021::integral component of membrane;GO:0055085::transmembrane transport	4Q
Atac_684	NC_037648.1	13845107	13845518	1.159255279	0.12143393	1.0	Promoter	33	GO:0070836::caveola assembly	4Q
Atac_685	NC_037648.1	13847300	13847601	0.806037923	0.031514388	1.0	Promoter	602	GO:0070836::caveola assembly	4Q
Atac_686	NC_037648.1	13984638	13984950	0.752321288	0.106668935	1.0	Promoter	1201	GO:0000276::mitochondrial proton-transporting ATP synthase complex, coupling factor F(o);GO:0004190::aspartic-type endopeptidase activity;GO:0004252::serine-type endopeptidase activity;GO:0005515::protein binding;GO:0005739::mitochondrion;GO:0005886::plasma membrane;GO:0006886::intracellular protein transport;GO:0015078::hydrogen ion transmembrane transporter activity;GO:0015986::ATP synthesis co…	4Q
Atac_687	NC_037648.1	15768933	15769231	0.173487233	0.237543719	1.0	Promoter	-1124	GO:0003735::structural constituent of ribosome;GO:0005622::intracellular;GO:0005840::ribosome;GO:0006412::translation;GO:0019843::rRNA binding	4Q
Atac_688	NC_037648.1	16280219	16280699	0.530437926	0.033350354	1.0	Exon	3801	GO:0003677::DNA binding;GO:0003887::DNA-directed DNA polymerase activity;GO:0005246::calcium channel regulator activity;GO:0006260::DNA replication;GO:0006816::calcium ion transport;GO:0006950::response to stress;GO:0016020::membrane;GO:0019031::viral envelope;GO:0042030::ATPase inhibitor activity;GO:0046872::metal ion binding	4Q
Atac_689	NC_037648.1	2719844	2720263	0.941782053	0.001982407	1.0	5' UTR	14137	GO:0003824::catalytic activity;GO:0004129::cytochrome-c oxidase activity;GO:0005634::nucleus;GO:0006952::defense response;GO:0008134::transcription factor binding;GO:0008152::metabolic process	4Q
Atac_690	NC_037648.1	2942831	2943200	0.759150572	0.042621211	1.0	Intron	6665	GO:0005216::ion channel activity;GO:0005249::voltage-gated potassium channel activity;GO:0006811::ion transport;GO:0006813::potassium ion transport;GO:0016020::membrane;GO:0016021::integral component of membrane;GO:0030955::potassium ion binding;GO:0042742::defense response to bacterium;GO:0051260::protein homooligomerization;GO:0055085::transmembrane transport	4Q
Atac_691	NC_037648.1	3122409	3122845	0.460443029	0.084941824	1.0	Intron	13330	GO:0005216::ion channel activity;GO:0005249::voltage-gated potassium channel activity;GO:0006811::ion transport;GO:0006813::potassium ion transport;GO:0016020::membrane;GO:0016021::integral component of membrane;GO:0030955::potassium ion binding;GO:0042742::defense response to bacterium;GO:0051260::protein homooligomerization;GO:0055085::transmembrane transport	4Q
Atac_692	NC_037648.1	3107203	3107452	0.764608165	0.054766345	1.0	Promoter	-1627	GO:0005216::ion channel activity;GO:0005249::voltage-gated potassium channel activity;GO:0006811::ion transport;GO:0006813::potassium ion transport;GO:0016020::membrane;GO:0016021::integral component of membrane;GO:0030955::potassium ion binding;GO:0042742::defense response to bacterium;GO:0051260::protein homooligomerization;GO:0055085::transmembrane transport	4Q
Atac_693	NC_037648.1	3197944	3198322	0.435941003	0.026712555	1.0	Intron	-13395	GO:0005216::ion channel activity;GO:0005249::voltage-gated potassium channel activity;GO:0006811::ion transport;GO:0006813::potassium ion transport;GO:0016020::membrane;GO:0016021::integral component of membrane;GO:0030955::potassium ion binding;GO:0042742::defense response to bacterium;GO:0051260::protein homooligomerization;GO:0055085::transmembrane transport	4Q
Atac_694	NC_037648.1	9835513	9835835	1.197849192	0.023669692	1.0	Promoter	752	GO:0005643::nuclear pore;GO:0005680::anaphase-promoting complex;GO:0005739::mitochondrion;GO:0016020::membrane;GO:0030001::metal ion transport;GO:0030071::regulation of mitotic metaphase/anaphase transition;GO:0031145::anaphase-promoting complex-dependent proteasomal ubiquitin-dependent protein catabolic process;GO:0046873::metal ion transmembrane transporter activity;GO:0055085::transmembrane tr…	4Q
Atac_695	NC_037648.1	10080346	10080677	0.883354939	0.017022493	1.0	Intron	7758	GO:0005886::plasma membrane	4Q
Atac_696	NC_037648.1	12495341	12496575	1.018567435	0.009432949	1.0	Exon	3150	GO:0016021::integral component of membrane;GO:0019058::viral life cycle	4Q
Atac_697	NC_037648.1	12688702	12688925	1.068978317	0.02608376	1.0	Intron	-3912	GO:0003700::sequence-specific DNA binding transcription factor activity;GO:0005515::protein binding;GO:0006355::regulation of transcription, DNA-templated;GO:0006915::apoptotic process;GO:0042025::host cell nucleus;GO:0043565::sequence-specific DNA binding	4Q
Atac_698	NC_037648.1	12668609	12669124	0.705019759	0.02353961	1.0	Promoter	1413	GO:0003700::sequence-specific DNA binding transcription factor activity;GO:0005515::protein binding;GO:0006355::regulation of transcription, DNA-templated;GO:0006915::apoptotic process;GO:0042025::host cell nucleus;GO:0043565::sequence-specific DNA binding	4Q
Atac_699	NC_037648.1	12677226	12677466	1.186114161	0.04603251	1.0	Intron	6078	GO:0003700::sequence-specific DNA binding transcription factor activity;GO:0005515::protein binding;GO:0006355::regulation of transcription, DNA-templated;GO:0006915::apoptotic process;GO:0042025::host cell nucleus;GO:0043565::sequence-specific DNA binding	4Q
Atac_700	NC_037648.1	12890935	12891260	0.817351861	0.065958296	1.0	Promoter	2039	GO:0005515::protein binding	4Q
Atac_701	NC_037648.1	12966439	12966794	1.080735972	0.026615463	1.0	Exon	7601	GO:0004383::guanylate cyclase activity;GO:0006182::cGMP biosynthetic process;GO:0006480::N-terminal protein amino acid methylation;GO:0008168::methyltransferase activity;GO:0009190::cyclic nucleotide biosynthetic process;GO:0016849::phosphorus-oxygen lyase activity;GO:0035556::intracellular signal transduction	4Q
Atac_702	NC_037648.1	12968880	12969895	1.086790079	0.063869742	1.0	3' UTR	10042	GO:0004383::guanylate cyclase activity;GO:0006182::cGMP biosynthetic process;GO:0006480::N-terminal protein amino acid methylation;GO:0008168::methyltransferase activity;GO:0009190::cyclic nucleotide biosynthetic process;GO:0016849::phosphorus-oxygen lyase activity;GO:0035556::intracellular signal transduction	4Q
Atac_703	NC_037648.1	12952837	12953213	0.879897197	0.000674436	1.0	Exon	-3784	GO:0004383::guanylate cyclase activity;GO:0006182::cGMP biosynthetic process;GO:0006480::N-terminal protein amino acid methylation;GO:0008168::methyltransferase activity;GO:0009190::cyclic nucleotide biosynthetic process;GO:0016849::phosphorus-oxygen lyase activity;GO:0035556::intracellular signal transduction	4Q
Atac_704	NC_037648.1	13005701	13006168	0.264732384	0.119550713	1.0	Exon	4463	GO:0005515::protein binding;GO:0005576::extracellular region;GO:0005975::carbohydrate metabolic process;GO:0006030::chitin metabolic process;GO:0008061::chitin binding;GO:0016810::hydrolase activity, acting on carbon-nitrogen (but not peptide) bonds	4Q
Atac_705	NC_037648.1	13234159	13234466	0.592686052	0.057308	1.0	Promoter	1565	GO:0004013::adenosylhomocysteinase activity;GO:0006520::cellular amino acid metabolic process;GO:0006730::one-carbon metabolic process;GO:0006813::potassium ion transport;GO:0016491::oxidoreductase activity;GO:0051287::NAD binding;GO:0055114::oxidation-reduction process	4Q
Atac_706	NC_037649.1	1934575	1934875	0.749759612	0.028274608	1.0	Intron	5995	GO:0003723::RNA binding	4Q
Atac_707	NC_037649.1	1879061	1879369	1.534465109	0.033856965	1.0	Intron	-22710	GO:0003723::RNA binding	4Q
Atac_708	NC_037649.1	1862714	1863375	0.845688364	0.0901845	1.0	Intron	-38704	GO:0003723::RNA binding	4Q
Atac_709	NC_037649.1	1701113	1701385	0.647921012	0.000619299	1.0	Distal Intergenic	-7904	GO:0003723::RNA binding	4Q
Atac_710	NC_037649.1	5246322	5246573	1.059845869	0.003378919	1.0	Promoter	2076	GO:0000166::nucleotide binding;GO:0005524::ATP binding;GO:0005737::cytoplasm;GO:0008033::tRNA processing;GO:0016773::phosphotransferase activity, alcohol group as acceptor;GO:0016879::ligase activity, forming carbon-nitrogen bonds	4Q
Atac_711	NC_037649.1	5413084	5413568	0.905650061	0.073620579	1.0	Intron	139135	GO:0003735::structural constituent of ribosome;GO:0005515::protein binding;GO:0005622::intracellular;GO:0005840::ribosome;GO:0006412::translation	4Q
Atac_712	NC_037649.1	5389800	5390082	1.116355107	0.00559667	1.0	Intron	115851	GO:0003735::structural constituent of ribosome;GO:0005515::protein binding;GO:0005622::intracellular;GO:0005840::ribosome;GO:0006412::translation	4Q
Atac_713	NC_037649.1	5386819	5387263	1.110370776	0.000314475	1.0	Intron	112870	GO:0003735::structural constituent of ribosome;GO:0005515::protein binding;GO:0005622::intracellular;GO:0005840::ribosome;GO:0006412::translation	4Q
Atac_714	NC_037649.1	5376192	5376522	0.764307189	0.0058741	1.0	Intron	102243	GO:0003735::structural constituent of ribosome;GO:0005515::protein binding;GO:0005622::intracellular;GO:0005840::ribosome;GO:0006412::translation	4Q
Atac_715	NC_037649.1	5353627	5354152	0.958169066	0.076726162	1.0	Intron	79678	GO:0003735::structural constituent of ribosome;GO:0005515::protein binding;GO:0005622::intracellular;GO:0005840::ribosome;GO:0006412::translation	4Q
Atac_716	NC_037649.1	5386023	5386261	1.083566369	0.029701961	1.0	Intron	112074	GO:0003735::structural constituent of ribosome;GO:0005515::protein binding;GO:0005622::intracellular;GO:0005840::ribosome;GO:0006412::translation	4Q
Atac_717	NC_037649.1	6969724	6970021	0.614930946	0.019877456	1.0	Distal Intergenic	19618	GO:0005509::calcium ion binding;GO:0005515::protein binding;GO:0006836::neurotransmitter transport;GO:0009405::pathogenesis;GO:0019835::cytolysis;GO:0019867::outer membrane;GO:0019905::syntaxin binding	4Q
Atac_718	NC_037649.1	8309127	8309456	0.409679784	0.393922681	1.0	Exon	3686	GO:0003677::DNA binding;GO:0005328::neurotransmitter:sodium symporter activity;GO:0005727::extrachromosomal circular DNA;GO:0006260::DNA replication;GO:0006836::neurotransmitter transport;GO:0016020::membrane;GO:0016021::integral component of membrane;GO:0051260::protein homooligomerization	4Q
Atac_719	NC_037649.1	8310897	8311337	0.726915082	0.092455341	1.0	Exon	5456	GO:0003677::DNA binding;GO:0005328::neurotransmitter:sodium symporter activity;GO:0005727::extrachromosomal circular DNA;GO:0006260::DNA replication;GO:0006836::neurotransmitter transport;GO:0016020::membrane;GO:0016021::integral component of membrane;GO:0051260::protein homooligomerization	4Q
Atac_720	NC_037649.1	8305305	8305589	0.556316026	0.096035951	1.0	Promoter	0	GO:0003677::DNA binding;GO:0005328::neurotransmitter:sodium symporter activity;GO:0005727::extrachromosomal circular DNA;GO:0006260::DNA replication;GO:0006836::neurotransmitter transport;GO:0016020::membrane;GO:0016021::integral component of membrane;GO:0051260::protein homooligomerization	4Q
Atac_721	NC_037649.1	11105325	11105745	0.730450769	0.104682388	1.0	Distal Intergenic	-21512	GO:0005506::iron ion binding;GO:0016705::oxidoreductase activity, acting on paired donors, with incorporation or reduction of molecular oxygen;GO:0020037::heme binding;GO:0055114::oxidation-reduction process	4Q
Atac_722	NC_037649.1	11238467	11238791	0.689978623	0.106523211	1.0	Promoter	250	GO:0005515::protein binding;GO:0008270::zinc ion binding	4Q
Atac_723	NC_037649.1	11217266	11217681	1.103488511	0.000814436	1.0	Distal Intergenic	21360	GO:0005515::protein binding;GO:0008270::zinc ion binding	4Q
Atac_724	NC_037649.1	11387045	11387386	0.900442218	0.017608452	1.0	Promoter	1034	GO:0003676::nucleic acid binding;GO:0003700::sequence-specific DNA binding transcription factor activity;GO:0005634::nucleus;GO:0006355::regulation of transcription, DNA-templated	4Q
Atac_725	NC_037649.1	11396641	11397056	0.820881199	0.131395107	1.0	Distal Intergenic	10630	GO:0003676::nucleic acid binding;GO:0003700::sequence-specific DNA binding transcription factor activity;GO:0005634::nucleus;GO:0006355::regulation of transcription, DNA-templated	4Q
Atac_726	NC_037649.1	8785212	8785529	0.412976585	0.217365689	1.0	Intron	46410	GO:0005515::protein binding;GO:0016021::integral component of membrane	4Q
Atac_727	NC_037649.1	10153502	10154050	0.267010365	0.131917504	1.0	Intron	14588	GO:0005515::protein binding;GO:0005576::extracellular region;GO:0005739::mitochondrion;GO:0009405::pathogenesis;GO:0019031::viral envelope;GO:0019870::potassium channel inhibitor activity	4Q
Atac_728	NC_037649.1	10727406	10727849	1.469234212	0.093304004	1.0	Exon	6080	GO:0005201::extracellular matrix structural constituent;GO:0005578::proteinaceous extracellular matrix;GO:0005581::collagen trimer;GO:0007275::multicellular organismal development	4Q
Atac_729	NC_037649.1	10726659	10727153	1.320060808	0.092580657	1.0	Exon	5333	GO:0005201::extracellular matrix structural constituent;GO:0005578::proteinaceous extracellular matrix;GO:0005581::collagen trimer;GO:0007275::multicellular organismal development	4Q
Atac_730	NC_037650.1	3777134	3777467	0.36162889	0.089869377	1.0	Promoter	2037	GO:0004672::protein kinase activity;GO:0005524::ATP binding;GO:0006468::protein phosphorylation;GO:0016020::membrane;GO:0016773::phosphotransferase activity, alcohol group as acceptor	4Q
Atac_731	NC_037650.1	4181646	4181938	1.264805152	0.007282767	1.0	Distal Intergenic	-7989	GO:0000287::magnesium ion binding;GO:0005524::ATP binding;GO:0005672::transcription factor TFIIA complex;GO:0006355::regulation of transcription, DNA-templated;GO:0006367::transcription initiation from RNA polymerase II promoter;GO:0008900::hydrogen:potassium-exchanging ATPase activity;GO:0015991::ATP hydrolysis coupled proton transport;GO:0016020::membrane;GO:0019042::viral latency;GO:0033644::h…	4Q
Atac_732	NC_037650.1	4209606	4209979	0.817756428	0.113653848	1.0	Intron	19677	GO:0000287::magnesium ion binding;GO:0005524::ATP binding;GO:0005672::transcription factor TFIIA complex;GO:0006355::regulation of transcription, DNA-templated;GO:0006367::transcription initiation from RNA polymerase II promoter;GO:0008900::hydrogen:potassium-exchanging ATPase activity;GO:0015991::ATP hydrolysis coupled proton transport;GO:0016020::membrane;GO:0019042::viral latency;GO:0033644::h…	4Q
Atac_733	NC_037650.1	4295707	4296567	0.526605161	0.180914724	1.0	Distal Intergenic	12005	.	4Q
Atac_734	NC_037650.1	4497085	4497373	0.674121832	0.018029052	1.0	Promoter	-1553	GO:0000145::exocyst;GO:0000921::septin ring assembly;GO:0003924::GTPase activity;GO:0004871::signal transducer activity;GO:0005102::receptor binding;GO:0005515::protein binding;GO:0005577::fibrinogen complex;GO:0005737::cytoplasm;GO:0005741::mitochondrial outer membrane;GO:0005940::septin ring;GO:0006606::protein import into nucleus;GO:0006891::intra-Golgi vesicle-mediated transport;GO:0006904::v…	4Q
Atac_735	NC_037650.1	5316222	5316747	1.112475399	0.121313397	1.0	Promoter	474	GO:0003700::sequence-specific DNA binding transcription factor activity;GO:0004252::serine-type endopeptidase activity;GO:0005886::plasma membrane;GO:0006355::regulation of transcription, DNA-templated;GO:0043565::sequence-specific DNA binding	4Q
Atac_736	NC_037650.1	5333489	5333916	0.839434239	0.161806531	1.0	Intron	4733	GO:0003700::sequence-specific DNA binding transcription factor activity;GO:0004252::serine-type endopeptidase activity;GO:0005886::plasma membrane;GO:0006355::regulation of transcription, DNA-templated;GO:0043565::sequence-specific DNA binding	4Q
Atac_737	NC_037650.1	5408974	5409465	0.778886365	0.03289375	1.0	Intron	-10588	GO:0003700::sequence-specific DNA binding transcription factor activity;GO:0004252::serine-type endopeptidase activity;GO:0005886::plasma membrane;GO:0006355::regulation of transcription, DNA-templated;GO:0043565::sequence-specific DNA binding	4Q
Atac_738	NC_037650.1	5346984	5347583	1.27774632	0.131149663	1.0	Intron	7525	GO:0003700::sequence-specific DNA binding transcription factor activity;GO:0004252::serine-type endopeptidase activity;GO:0005886::plasma membrane;GO:0006355::regulation of transcription, DNA-templated;GO:0043565::sequence-specific DNA binding	4Q
Atac_739	NC_037650.1	5659300	5659705	0.609760167	0.063364379	1.0	Distal Intergenic	5220	GO:0005515::protein binding	4Q
Atac_740	NC_037650.1	5944350	5944757	0.633753618	0.130287687	1.0	Distal Intergenic	-9212	GO:0006505::GPI anchor metabolic process;GO:0006886::intracellular protein transport;GO:0016787::hydrolase activity;GO:0016788::hydrolase activity, acting on ester bonds;GO:0098599::palmitoyl hydrolase activity	4Q
Atac_741	NC_037650.1	6167506	6167902	0.471153306	0.110789697	1.0	Distal Intergenic	-15804	GO:0003677::DNA binding;GO:0003917::DNA topoisomerase type I activity;GO:0004252::serine-type endopeptidase activity;GO:0005515::protein binding;GO:0005694::chromosome;GO:0005886::plasma membrane;GO:0006265::DNA topological change;GO:0008948::oxaloacetate decarboxylase activity;GO:0015081::sodium ion transmembrane transporter activity;GO:0016020::membrane;GO:0071436::sodium ion export	4Q
Atac_742	NC_037650.1	6155965	6156301	0.689250258	0.031948366	1.0	Distal Intergenic	-4263	GO:0003677::DNA binding;GO:0003917::DNA topoisomerase type I activity;GO:0004252::serine-type endopeptidase activity;GO:0005515::protein binding;GO:0005694::chromosome;GO:0005886::plasma membrane;GO:0006265::DNA topological change;GO:0008948::oxaloacetate decarboxylase activity;GO:0015081::sodium ion transmembrane transporter activity;GO:0016020::membrane;GO:0071436::sodium ion export	4Q
Atac_743	NC_037650.1	6046355	6046900	1.010932063	0.068810974	1.0	Promoter	-702	GO:0003677::DNA binding;GO:0003917::DNA topoisomerase type I activity;GO:0004252::serine-type endopeptidase activity;GO:0005515::protein binding;GO:0005694::chromosome;GO:0005886::plasma membrane;GO:0006265::DNA topological change;GO:0008948::oxaloacetate decarboxylase activity;GO:0015081::sodium ion transmembrane transporter activity;GO:0016020::membrane;GO:0071436::sodium ion export	4Q
Atac_744	NC_037650.1	6039023	6039285	0.858978132	0.073675011	1.0	Promoter	841	GO:0003677::DNA binding;GO:0003917::DNA topoisomerase type I activity;GO:0004252::serine-type endopeptidase activity;GO:0005515::protein binding;GO:0005694::chromosome;GO:0005886::plasma membrane;GO:0006265::DNA topological change;GO:0008948::oxaloacetate decarboxylase activity;GO:0015081::sodium ion transmembrane transporter activity;GO:0016020::membrane;GO:0071436::sodium ion export	4Q
Atac_745	NC_037650.1	6040022	6040472	0.811667898	0.083118401	1.0	Promoter	0	GO:0003677::DNA binding;GO:0003917::DNA topoisomerase type I activity;GO:0004252::serine-type endopeptidase activity;GO:0005515::protein binding;GO:0005694::chromosome;GO:0005886::plasma membrane;GO:0006265::DNA topological change;GO:0008948::oxaloacetate decarboxylase activity;GO:0015081::sodium ion transmembrane transporter activity;GO:0016020::membrane;GO:0071436::sodium ion export	4Q
Atac_746	NC_037650.1	6147608	6147899	0.353152352	0.19777535	1.0	Intron	3794	GO:0003677::DNA binding;GO:0003917::DNA topoisomerase type I activity;GO:0004252::serine-type endopeptidase activity;GO:0005515::protein binding;GO:0005694::chromosome;GO:0005886::plasma membrane;GO:0006265::DNA topological change;GO:0008948::oxaloacetate decarboxylase activity;GO:0015081::sodium ion transmembrane transporter activity;GO:0016020::membrane;GO:0071436::sodium ion export	4Q
Atac_747	NC_037650.1	6187731	6188321	0.734379018	0.07024862	1.0	Exon	-36029	GO:0003677::DNA binding;GO:0003917::DNA topoisomerase type I activity;GO:0004252::serine-type endopeptidase activity;GO:0005515::protein binding;GO:0005694::chromosome;GO:0005886::plasma membrane;GO:0006265::DNA topological change;GO:0008948::oxaloacetate decarboxylase activity;GO:0015081::sodium ion transmembrane transporter activity;GO:0016020::membrane;GO:0071436::sodium ion export	4Q
Atac_748	NC_037650.1	6264412	6264843	0.58343909	0.125847885	1.0	Intron	18265	GO:0005173::stem cell factor receptor binding;GO:0005245::voltage-gated calcium channel activity;GO:0005515::protein binding;GO:0005891::voltage-gated calcium channel complex;GO:0007155::cell adhesion;GO:0016020::membrane;GO:0016021::integral component of membrane;GO:0070588::calcium ion transmembrane transport	4Q
Atac_749	NC_037650.1	6239939	6240214	0.424581099	0.01821184	1.0	Promoter	-1597	GO:0005173::stem cell factor receptor binding;GO:0005245::voltage-gated calcium channel activity;GO:0005515::protein binding;GO:0005891::voltage-gated calcium channel complex;GO:0007155::cell adhesion;GO:0016020::membrane;GO:0016021::integral component of membrane;GO:0070588::calcium ion transmembrane transport	4Q
Atac_750	NC_037650.1	6196683	6196915	0.258524606	0.368602737	1.0	Intron	-44896	GO:0005173::stem cell factor receptor binding;GO:0005245::voltage-gated calcium channel activity;GO:0005515::protein binding;GO:0005891::voltage-gated calcium channel complex;GO:0007155::cell adhesion;GO:0016020::membrane;GO:0016021::integral component of membrane;GO:0070588::calcium ion transmembrane transport	4Q
Atac_751	NC_037650.1	6893340	6893595	0.533708465	0.149115961	1.0	Distal Intergenic	-31652	GO:0016757::transferase activity, transferring glycosyl groups	4Q
Atac_752	NC_037651.1	4557576	4558302	0.981192219	0.127829618	1.0	Exon	15480	GO:0003774::motor activity;GO:0005515::protein binding;GO:0005524::ATP binding;GO:0005856::cytoskeleton;GO:0016459::myosin complex	4Q
Atac_753	NC_037651.1	4558869	4559304	1.030051961	0.051431549	1.0	Exon	16773	GO:0003774::motor activity;GO:0005515::protein binding;GO:0005524::ATP binding;GO:0005856::cytoskeleton;GO:0016459::myosin complex	4Q
Atac_754	NC_037651.1	4694667	4695310	0.838040089	0.046051256	1.0	Promoter	1585	GO:0008152::metabolic process;GO:0045893::positive regulation of transcription, DNA-templated	4Q
Atac_755	NC_037651.1	5267790	5268293	1.32735737	0.135554214	1.0	Promoter	98	GO:0000808::origin recognition complex;GO:0003677::DNA binding;GO:0003700::sequence-specific DNA binding transcription factor activity;GO:0004252::serine-type endopeptidase activity;GO:0004930::G-protein coupled receptor activity;GO:0005216::ion channel activity;GO:0005515::protein binding;GO:0005576::extracellular region;GO:0005634::nucleus;GO:0005886::plasma membrane;GO:0006260::DNA replication…	4Q
Atac_756	NC_037651.1	5783050	5783362	0.920989143	0.015044278	1.0	Distal Intergenic	-5812	GO:0005249::voltage-gated potassium channel activity;GO:0005506::iron ion binding;GO:0006811::ion transport;GO:0008948::oxaloacetate decarboxylase activity;GO:0015081::sodium ion transmembrane transporter activity;GO:0016020::membrane;GO:0016705::oxidoreductase activity, acting on paired donors, with incorporation or reduction of molecular oxygen;GO:0020037::heme binding;GO:0055114::oxidation-red…	4Q
Atac_757	NC_037651.1	5787522	5787831	0.369273122	0.11689025	1.0	Promoter	-1343	GO:0005249::voltage-gated potassium channel activity;GO:0005506::iron ion binding;GO:0006811::ion transport;GO:0008948::oxaloacetate decarboxylase activity;GO:0015081::sodium ion transmembrane transporter activity;GO:0016020::membrane;GO:0016705::oxidoreductase activity, acting on paired donors, with incorporation or reduction of molecular oxygen;GO:0020037::heme binding;GO:0055114::oxidation-red…	4Q
Atac_758	NC_037651.1	7016950	7017387	0.287553663	0.394167481	1.0	Intron	-16927	GO:0005634::nucleus;GO:0046872::metal ion binding	4Q
Atac_759	NC_037651.1	6942419	6942953	1.163836646	0.130680152	1.0	Intron	-35793	GO:0005634::nucleus;GO:0046872::metal ion binding	4Q
Atac_760	NC_037651.1	6972373	6972883	1.069080664	0.089853075	1.0	Distal Intergenic	-5863	GO:0005634::nucleus;GO:0046872::metal ion binding	4Q
Atac_761	NC_037651.1	7021411	7021862	1.164501071	0.065311168	1.0	Intron	-12452	GO:0005634::nucleus;GO:0046872::metal ion binding	4Q
Atac_762	NC_037651.1	8025724	8026203	0.606246945	0.04332169	1.0	Promoter	1639	GO:0003700::sequence-specific DNA binding transcription factor activity;GO:0005216::ion channel activity;GO:0005242::inward rectifier potassium channel activity;GO:0006355::regulation of transcription, DNA-templated;GO:0006811::ion transport;GO:0006813::potassium ion transport;GO:0016020::membrane;GO:0016021::integral component of membrane;GO:0055085::transmembrane transport	4Q
Atac_763	NC_037651.1	8315101	8316039	0.160445924	0.320974865	1.0	Promoter	192	GO:0005247::voltage-gated chloride channel activity;GO:0006821::chloride transport;GO:0015031::protein transport;GO:0016020::membrane;GO:0016032::viral process;GO:0030176::integral component of endoplasmic reticulum membrane;GO:0055085::transmembrane transport	4Q
Atac_764	NC_037651.1	8324006	8324371	0.640416199	0.139357717	1.0	Promoter	2579	GO:0005247::voltage-gated chloride channel activity;GO:0006821::chloride transport;GO:0015031::protein transport;GO:0016020::membrane;GO:0016032::viral process;GO:0030176::integral component of endoplasmic reticulum membrane;GO:0055085::transmembrane transport	4Q
Atac_765	NC_037651.1	8703959	8704580	0.962231336	0.089646683	1.0	3' UTR	-7379	GO:0003700::sequence-specific DNA binding transcription factor activity;GO:0003951::NAD+ kinase activity;GO:0004871::signal transducer activity;GO:0006355::regulation of transcription, DNA-templated;GO:0006741::NADP biosynthetic process;GO:0007165::signal transduction;GO:0008152::metabolic process;GO:0016301::kinase activity	4Q
Atac_766	NC_037651.1	8701872	8702124	0.462227886	0.020586085	1.0	Exon	-9835	GO:0003700::sequence-specific DNA binding transcription factor activity;GO:0003951::NAD+ kinase activity;GO:0004871::signal transducer activity;GO:0006355::regulation of transcription, DNA-templated;GO:0006741::NADP biosynthetic process;GO:0007165::signal transduction;GO:0008152::metabolic process;GO:0016301::kinase activity	4Q
Atac_767	NC_037651.1	8704690	8705434	0.869078271	0.040457636	1.0	Distal Intergenic	-6525	GO:0003700::sequence-specific DNA binding transcription factor activity;GO:0003951::NAD+ kinase activity;GO:0004871::signal transducer activity;GO:0006355::regulation of transcription, DNA-templated;GO:0006741::NADP biosynthetic process;GO:0007165::signal transduction;GO:0008152::metabolic process;GO:0016301::kinase activity	4Q
Atac_768	NC_037651.1	8717433	8717737	0.612240445	0.047069567	1.0	Promoter	-789	GO:0003700::sequence-specific DNA binding transcription factor activity;GO:0003951::NAD+ kinase activity;GO:0004871::signal transducer activity;GO:0006355::regulation of transcription, DNA-templated;GO:0006741::NADP biosynthetic process;GO:0007165::signal transduction;GO:0008152::metabolic process;GO:0016301::kinase activity	4Q
Atac_769	NC_037651.1	9291003	9291295	0.505614769	0.22965458	1.0	Promoter	-155	GO:0005215::transporter activity;GO:0005739::mitochondrion;GO:0005747::mitochondrial respiratory chain complex I;GO:0006810::transport;GO:0016020::membrane;GO:0016021::integral component of membrane;GO:0022857::transmembrane transporter activity;GO:0055085::transmembrane transport	4Q
Atac_770	NC_037651.1	9416598	9416844	0.559600687	0.038686402	1.0	Promoter	-160	GO:0005515::protein binding	4Q
Atac_771	NC_037651.1	9868667	9869069	0.190765662	0.301058864	1.0	Promoter	2742	GO:0003993::acid phosphatase activity;GO:0004672::protein kinase activity;GO:0004829::threonine-tRNA ligase activity;GO:0005515::protein binding;GO:0005524::ATP binding;GO:0005737::cytoplasm;GO:0006468::protein phosphorylation;GO:0008270::zinc ion binding;GO:0046872::metal ion binding;GO:0048013::ephrin receptor signaling pathway	4Q
Atac_772	NC_037651.1	10493399	10493920	1.151379482	0.006669139	1.0	Promoter	29	GO:0004222::metalloendopeptidase activity;GO:0006508::proteolysis;GO:0030153::bacteriocin immunity	4Q
Atac_773	NC_037651.1	10322608	10323422	0.916365602	0.122682595	1.0	Intron	44360	GO:0016021::integral component of membrane	4Q
Atac_774	NC_037651.1	10343781	10344310	0.784516439	0.152578355	1.0	Exon	23472	GO:0016021::integral component of membrane	4Q
Atac_775	NC_037652.1	1365873	1366292	0.620162583	0.053169195	1.0	Promoter	1578	GO:0005267::potassium channel activity	4Q
Atac_776	NC_037652.1	1372102	1372404	0.193182098	0.154119271	1.0	Promoter	-1087	GO:0005267::potassium channel activity	4Q
Atac_777	NC_037652.1	8779279	8779574	0.226032743	0.041398962	1.0	Promoter	-1384	GO:0003677::DNA binding;GO:0003824::catalytic activity;GO:0004252::serine-type endopeptidase activity;GO:0004871::signal transducer activity;GO:0005886::plasma membrane;GO:0006304::DNA modification;GO:0007165::signal transduction;GO:0008948::oxaloacetate decarboxylase activity;GO:0015081::sodium ion transmembrane transporter activity;GO:0016020::membrane;GO:0016021::integral component of membrane…	4Q
Atac_778	NC_037652.1	7780508	7780791	0.397532302	0.043720916	1.0	Promoter	-399	GO:0007276::gamete generation;GO:0016021::integral component of membrane;GO:0022857::transmembrane transporter activity;GO:0055085::transmembrane transport	4Q
Atac_779	NC_037652.1	7172970	7174397	0.853429945	0.098868922	1.0	Distal Intergenic	-15055	GO:0003677::DNA binding;GO:0003924::GTPase activity;GO:0004190::aspartic-type endopeptidase activity;GO:0005047::signal recognition particle binding;GO:0005515::protein binding;GO:0005525::GTP binding;GO:0005634::nucleus;GO:0005732::small nucleolar ribonucleoprotein complex;GO:0005785::signal recognition particle receptor complex;GO:0005944::phosphatidylinositol 3-kinase complex, class IB;GO:0006…	4Q
Atac_780	NC_037652.1	7149275	7149689	0.661347039	0.017895017	1.0	Distal Intergenic	-39763	GO:0003677::DNA binding;GO:0003924::GTPase activity;GO:0004190::aspartic-type endopeptidase activity;GO:0005047::signal recognition particle binding;GO:0005515::protein binding;GO:0005525::GTP binding;GO:0005634::nucleus;GO:0005732::small nucleolar ribonucleoprotein complex;GO:0005785::signal recognition particle receptor complex;GO:0005944::phosphatidylinositol 3-kinase complex, class IB;GO:0006…	4Q
Atac_781	NC_037652.1	7175018	7175268	0.312517229	0.155602185	1.0	Distal Intergenic	-14184	GO:0003677::DNA binding;GO:0003924::GTPase activity;GO:0004190::aspartic-type endopeptidase activity;GO:0005047::signal recognition particle binding;GO:0005515::protein binding;GO:0005525::GTP binding;GO:0005634::nucleus;GO:0005732::small nucleolar ribonucleoprotein complex;GO:0005785::signal recognition particle receptor complex;GO:0005944::phosphatidylinositol 3-kinase complex, class IB;GO:0006…	4Q
Atac_782	NC_037652.1	7181283	7181602	0.337417332	0.032207077	1.0	Distal Intergenic	-7850	GO:0003677::DNA binding;GO:0003924::GTPase activity;GO:0004190::aspartic-type endopeptidase activity;GO:0005047::signal recognition particle binding;GO:0005515::protein binding;GO:0005525::GTP binding;GO:0005634::nucleus;GO:0005732::small nucleolar ribonucleoprotein complex;GO:0005785::signal recognition particle receptor complex;GO:0005944::phosphatidylinositol 3-kinase complex, class IB;GO:0006…	4Q
Atac_783	NC_037652.1	7042989	7043595	1.290003348	0.060705068	1.0	Distal Intergenic	-4648	GO:0000775::chromosome, centromeric region;GO:0000921::septin ring assembly;GO:0003677::DNA binding;GO:0003682::chromatin binding;GO:0003743::translation initiation factor activity;GO:0003779::actin binding;GO:0003824::catalytic activity;GO:0004872::receptor activity;GO:0005215::transporter activity;GO:0005634::nucleus;GO:0005672::transcription factor TFIIA complex;GO:0005739::mitochondrion;GO:00…	4Q
Atac_784	NC_037652.1	7104080	7104571	1.178694229	0.029396957	1.0	Distal Intergenic	-65739	GO:0000775::chromosome, centromeric region;GO:0000921::septin ring assembly;GO:0003677::DNA binding;GO:0003682::chromatin binding;GO:0003743::translation initiation factor activity;GO:0003779::actin binding;GO:0003824::catalytic activity;GO:0004872::receptor activity;GO:0005215::transporter activity;GO:0005634::nucleus;GO:0005672::transcription factor TFIIA complex;GO:0005739::mitochondrion;GO:00…	4Q
Atac_785	NC_037652.1	7033632	7034272	1.146296269	0.08015397	1.0	Intron	3583	GO:0000775::chromosome, centromeric region;GO:0000921::septin ring assembly;GO:0003677::DNA binding;GO:0003682::chromatin binding;GO:0003743::translation initiation factor activity;GO:0003779::actin binding;GO:0003824::catalytic activity;GO:0004872::receptor activity;GO:0005215::transporter activity;GO:0005634::nucleus;GO:0005672::transcription factor TFIIA complex;GO:0005739::mitochondrion;GO:00…	4Q
Atac_786	NC_037652.1	7109581	7110090	1.272305692	0.034065894	1.0	Distal Intergenic	-71240	GO:0000775::chromosome, centromeric region;GO:0000921::septin ring assembly;GO:0003677::DNA binding;GO:0003682::chromatin binding;GO:0003743::translation initiation factor activity;GO:0003779::actin binding;GO:0003824::catalytic activity;GO:0004872::receptor activity;GO:0005215::transporter activity;GO:0005634::nucleus;GO:0005672::transcription factor TFIIA complex;GO:0005739::mitochondrion;GO:00…	4Q
Atac_787	NC_037653.1	7021978	7022296	0.884881258	0.028042993	1.0	Exon	29087	GO:0000062::fatty-acyl-CoA binding;GO:0005201::extracellular matrix structural constituent;GO:0005578::proteinaceous extracellular matrix;GO:0005581::collagen trimer;GO:0007275::multicellular organismal development;GO:0019217::regulation of fatty acid metabolic process	4Q
Atac_788	NC_037653.1	6459293	6459767	0.898543168	0.016481799	1.0	Promoter	2726	GO:0000398::mRNA splicing, via spliceosome;GO:0004190::aspartic-type endopeptidase activity;GO:0005634::nucleus;GO:0005681::spliceosomal complex;GO:0006270::DNA replication initiation;GO:0006629::lipid metabolic process;GO:0007411::axon guidance;GO:0008083::growth factor activity;GO:0008270::zinc ion binding;GO:0009297::pilus assembly;GO:0016020::membrane;GO:0016021::integral component of membran…	4Q
Atac_789	NC_037653.1	6483270	6483572	0.097512368	0.294849216	1.0	Intron	26703	GO:0000398::mRNA splicing, via spliceosome;GO:0004190::aspartic-type endopeptidase activity;GO:0005634::nucleus;GO:0005681::spliceosomal complex;GO:0006270::DNA replication initiation;GO:0006629::lipid metabolic process;GO:0007411::axon guidance;GO:0008083::growth factor activity;GO:0008270::zinc ion binding;GO:0009297::pilus assembly;GO:0016020::membrane;GO:0016021::integral component of membran…	4Q
Atac_790	NC_037653.1	6517559	6517998	0.917083319	0.000423034	1.0	Intron	60992	GO:0000398::mRNA splicing, via spliceosome;GO:0004190::aspartic-type endopeptidase activity;GO:0005634::nucleus;GO:0005681::spliceosomal complex;GO:0006270::DNA replication initiation;GO:0006629::lipid metabolic process;GO:0007411::axon guidance;GO:0008083::growth factor activity;GO:0008270::zinc ion binding;GO:0009297::pilus assembly;GO:0016020::membrane;GO:0016021::integral component of membran…	4Q
Atac_791	NC_037653.1	6449032	6449337	0.458562494	0.146551908	1.0	Intron	-7230	GO:0000398::mRNA splicing, via spliceosome;GO:0004190::aspartic-type endopeptidase activity;GO:0005634::nucleus;GO:0005681::spliceosomal complex;GO:0006270::DNA replication initiation;GO:0006629::lipid metabolic process;GO:0007411::axon guidance;GO:0008083::growth factor activity;GO:0008270::zinc ion binding;GO:0009297::pilus assembly;GO:0016020::membrane;GO:0016021::integral component of membran…	4Q
Atac_792	NC_037653.1	6507186	6507694	0.48891976	0.084948016	1.0	Intron	50619	GO:0000398::mRNA splicing, via spliceosome;GO:0004190::aspartic-type endopeptidase activity;GO:0005634::nucleus;GO:0005681::spliceosomal complex;GO:0006270::DNA replication initiation;GO:0006629::lipid metabolic process;GO:0007411::axon guidance;GO:0008083::growth factor activity;GO:0008270::zinc ion binding;GO:0009297::pilus assembly;GO:0016020::membrane;GO:0016021::integral component of membran…	4Q
Atac_793	NC_037653.1	6502795	6503176	0.724250481	0.039297396	1.0	Intron	46228	GO:0000398::mRNA splicing, via spliceosome;GO:0004190::aspartic-type endopeptidase activity;GO:0005634::nucleus;GO:0005681::spliceosomal complex;GO:0006270::DNA replication initiation;GO:0006629::lipid metabolic process;GO:0007411::axon guidance;GO:0008083::growth factor activity;GO:0008270::zinc ion binding;GO:0009297::pilus assembly;GO:0016020::membrane;GO:0016021::integral component of membran…	4Q
Atac_794	NC_037653.1	6493978	6494244	0.51167327	0.022388907	1.0	Intron	37411	GO:0000398::mRNA splicing, via spliceosome;GO:0004190::aspartic-type endopeptidase activity;GO:0005634::nucleus;GO:0005681::spliceosomal complex;GO:0006270::DNA replication initiation;GO:0006629::lipid metabolic process;GO:0007411::axon guidance;GO:0008083::growth factor activity;GO:0008270::zinc ion binding;GO:0009297::pilus assembly;GO:0016020::membrane;GO:0016021::integral component of membran…	4Q
Atac_795	NC_037653.1	6495590	6495864	0.917839207	0.061146074	1.0	Intron	39023	GO:0000398::mRNA splicing, via spliceosome;GO:0004190::aspartic-type endopeptidase activity;GO:0005634::nucleus;GO:0005681::spliceosomal complex;GO:0006270::DNA replication initiation;GO:0006629::lipid metabolic process;GO:0007411::axon guidance;GO:0008083::growth factor activity;GO:0008270::zinc ion binding;GO:0009297::pilus assembly;GO:0016020::membrane;GO:0016021::integral component of membran…	4Q
Atac_796	NC_037653.1	6669947	6670660	1.536983881	0.082766012	1.0	Promoter	-1250	GO:0005815::microtubule organizing center;GO:0006606::protein import into nucleus	4Q
Atac_797	NC_037653.1	6679546	6680468	0.590528389	0.023622718	1.0	Exon	7636	GO:0005815::microtubule organizing center;GO:0006606::protein import into nucleus	4Q
Atac_798	NC_037638.1	117736	118258	1.233136841	0.009863638	1.0	Promoter	0	GO:0003676::nucleic acid binding;GO:0008270::zinc ion binding	4Q
Atac_799	NC_037638.1	22757768	22758334	0.763784586	0.137923837	1.0	Intron	14284	GO:0005515::protein binding	4Q
Atac_800	NC_037638.1	21466323	21467066	0.891332033	0.068626125	1.0	Exon	-6328	GO:0004668::protein-arginine deiminase activity;GO:0005515::protein binding;GO:0009446::putrescine biosynthetic process	4Q
Atac_801	NC_037638.1	21325735	21326120	0.687705468	0.042467422	1.0	Intron	-147274	GO:0004668::protein-arginine deiminase activity;GO:0005515::protein binding;GO:0009446::putrescine biosynthetic process	4Q
Atac_802	NC_037638.1	21320220	21320622	0.459973346	0.070390295	1.0	Intron	-152772	GO:0004668::protein-arginine deiminase activity;GO:0005515::protein binding;GO:0009446::putrescine biosynthetic process	4Q
Atac_803	NC_037638.1	21304319	21304695	0.68388469	0.04109053	1.0	Intron	-168699	GO:0004668::protein-arginine deiminase activity;GO:0005515::protein binding;GO:0009446::putrescine biosynthetic process	4Q
Atac_804	NC_037638.1	21443398	21443682	0.416892447	0.192914741	1.0	Intron	-29712	GO:0004668::protein-arginine deiminase activity;GO:0005515::protein binding;GO:0009446::putrescine biosynthetic process	4Q
Atac_805	NC_037638.1	21356201	21356691	0.896187348	0.117600911	1.0	Intron	-116703	GO:0004668::protein-arginine deiminase activity;GO:0005515::protein binding;GO:0009446::putrescine biosynthetic process	4Q
Atac_806	NC_037638.1	21415187	21415735	0.010010859	0.917384073	1.0	Intron	-57659	GO:0004668::protein-arginine deiminase activity;GO:0005515::protein binding;GO:0009446::putrescine biosynthetic process	4Q
Atac_807	NC_037638.1	21397518	21398109	0.917112203	0.102959569	1.0	Intron	-75285	GO:0004668::protein-arginine deiminase activity;GO:0005515::protein binding;GO:0009446::putrescine biosynthetic process	4Q
Atac_808	NC_037638.1	20279903	20280357	0.864725967	0.08275191	1.0	3' UTR	3989	GO:0005634::nucleus;GO:0045892::negative regulation of transcription, DNA-templated	4Q
Atac_809	NC_037638.1	18850067	18850361	0.809119055	0.022282738	1.0	Promoter	1423	GO:0004222::metalloendopeptidase activity;GO:0005576::extracellular region;GO:0008233::peptidase activity;GO:0031012::extracellular matrix	4Q
Atac_810	NC_037638.1	16039176	16039567	1.21535101	0.012484454	1.0	Intron	-8396	GO:0003677::DNA binding;GO:0007067::mitotic nuclear division;GO:0051382::kinetochore assembly	4Q
Atac_811	NC_037638.1	16038118	16038602	1.187698829	0.073758697	1.0	3' UTR	7906	GO:0001503::ossification;GO:0003700::sequence-specific DNA binding transcription factor activity;GO:0005576::extracellular region;GO:0005634::nucleus;GO:0006355::regulation of transcription, DNA-templated;GO:0007155::cell adhesion;GO:0008270::zinc ion binding;GO:0016020::membrane;GO:0043401::steroid hormone mediated signaling pathway;GO:0043565::sequence-specific DNA binding	4Q
Atac_812	NC_037638.1	15936447	15936820	0.994048617	0.000892178	1.0	Intron	7163	GO:0001503::ossification;GO:0003700::sequence-specific DNA binding transcription factor activity;GO:0005576::extracellular region;GO:0005634::nucleus;GO:0006355::regulation of transcription, DNA-templated;GO:0007155::cell adhesion;GO:0008270::zinc ion binding;GO:0016020::membrane;GO:0043401::steroid hormone mediated signaling pathway;GO:0043565::sequence-specific DNA binding	4Q
Atac_813	NC_037638.1	15993334	15993720	0.396059765	0.206038042	1.0	Intron	18076	GO:0001503::ossification;GO:0003700::sequence-specific DNA binding transcription factor activity;GO:0005576::extracellular region;GO:0005634::nucleus;GO:0006355::regulation of transcription, DNA-templated;GO:0007155::cell adhesion;GO:0008270::zinc ion binding;GO:0016020::membrane;GO:0043401::steroid hormone mediated signaling pathway;GO:0043565::sequence-specific DNA binding	4Q
Atac_814	NC_037638.1	10951204	10951698	0.750492225	0.056233311	1.0	Exon	8780	GO:0003677::DNA binding;GO:0004672::protein kinase activity;GO:0005089::Rho guanyl-nucleotide exchange factor activity;GO:0005515::protein binding;GO:0005524::ATP binding;GO:0006355::regulation of transcription, DNA-templated;GO:0006468::protein phosphorylation;GO:0035023::regulation of Rho protein signal transduction	4Q
Atac_815	NC_037638.1	10975871	10976265	0.441101885	0.153181034	1.0	Promoter	0	GO:0004930::G-protein coupled receptor activity;GO:0005515::protein binding;GO:0016020::membrane	4Q
Atac_816	NC_037638.1	10244506	10244763	0.630181727	0.030296372	1.0	3' UTR	17405	GO:0005509::calcium ion binding	4Q
Atac_817	NC_037638.1	10249814	10250371	0.451425338	0.094959444	1.0	Intron	22713	GO:0005509::calcium ion binding	4Q
Atac_818	NC_037638.1	8527269	8527529	0.757985201	0.005333538	1.0	Exon	-5673	GO:0006801::superoxide metabolic process;GO:0046872::metal ion binding;GO:0055114::oxidation-reduction process	4Q
Atac_819	NC_037638.1	8496581	8496960	1.23305561	0.011512955	1.0	Promoter	-2788	GO:0003677::DNA binding;GO:0003887::DNA-directed DNA polymerase activity;GO:0004003::ATP-dependent DNA helicase activity;GO:0004190::aspartic-type endopeptidase activity;GO:0005524::ATP binding;GO:0005525::GTP binding;GO:0005634::nucleus;GO:0006260::DNA replication;GO:0006270::DNA replication initiation;GO:0006351::transcription, DNA-templated;GO:0006359::regulation of transcription from RNA poly…	4Q
Atac_820	NC_037638.1	8277907	8278254	1.739364879	0.004749931	1.0	Promoter	-2669	GO:0003677::DNA binding;GO:0003887::DNA-directed DNA polymerase activity;GO:0004003::ATP-dependent DNA helicase activity;GO:0004190::aspartic-type endopeptidase activity;GO:0005524::ATP binding;GO:0005525::GTP binding;GO:0005634::nucleus;GO:0006260::DNA replication;GO:0006270::DNA replication initiation;GO:0006351::transcription, DNA-templated;GO:0006359::regulation of transcription from RNA poly…	4Q
Atac_821	NC_037638.1	8407861	8408292	0.858777634	0.108543787	1.0	Promoter	1357	GO:0003677::DNA binding;GO:0003887::DNA-directed DNA polymerase activity;GO:0004003::ATP-dependent DNA helicase activity;GO:0004190::aspartic-type endopeptidase activity;GO:0005524::ATP binding;GO:0005525::GTP binding;GO:0005634::nucleus;GO:0006260::DNA replication;GO:0006270::DNA replication initiation;GO:0006351::transcription, DNA-templated;GO:0006359::regulation of transcription from RNA poly…	4Q
Atac_822	NC_037638.1	8515733	8516125	0.820636859	0.14563751	1.0	Intron	15985	GO:0003677::DNA binding;GO:0003887::DNA-directed DNA polymerase activity;GO:0004003::ATP-dependent DNA helicase activity;GO:0004190::aspartic-type endopeptidase activity;GO:0005524::ATP binding;GO:0005525::GTP binding;GO:0005634::nucleus;GO:0006260::DNA replication;GO:0006270::DNA replication initiation;GO:0006351::transcription, DNA-templated;GO:0006359::regulation of transcription from RNA poly…	4Q
Atac_823	NC_037638.1	8251232	8251616	0.386871945	0.055437112	1.0	Intron	3979	GO:0003677::DNA binding;GO:0003887::DNA-directed DNA polymerase activity;GO:0004003::ATP-dependent DNA helicase activity;GO:0004190::aspartic-type endopeptidase activity;GO:0005524::ATP binding;GO:0005525::GTP binding;GO:0005634::nucleus;GO:0006260::DNA replication;GO:0006270::DNA replication initiation;GO:0006351::transcription, DNA-templated;GO:0006359::regulation of transcription from RNA poly…	4Q
Atac_824	NC_037638.1	8508152	8508537	0.802658853	0.035225012	1.0	Intron	8404	GO:0003677::DNA binding;GO:0003887::DNA-directed DNA polymerase activity;GO:0004003::ATP-dependent DNA helicase activity;GO:0004190::aspartic-type endopeptidase activity;GO:0005524::ATP binding;GO:0005525::GTP binding;GO:0005634::nucleus;GO:0006260::DNA replication;GO:0006270::DNA replication initiation;GO:0006351::transcription, DNA-templated;GO:0006359::regulation of transcription from RNA poly…	4Q
Atac_825	NC_037638.1	8256124	8256577	0.635447627	0.005281065	1.0	Intron	8871	GO:0003677::DNA binding;GO:0003887::DNA-directed DNA polymerase activity;GO:0004003::ATP-dependent DNA helicase activity;GO:0004190::aspartic-type endopeptidase activity;GO:0005524::ATP binding;GO:0005525::GTP binding;GO:0005634::nucleus;GO:0006260::DNA replication;GO:0006270::DNA replication initiation;GO:0006351::transcription, DNA-templated;GO:0006359::regulation of transcription from RNA poly…	4Q
Atac_826	NC_037638.1	4999227	4999584	0.937782646	0.008278454	1.0	Intron	9477	GO:0003677::DNA binding;GO:0003700::sequence-specific DNA binding transcription factor activity;GO:0003918::DNA topoisomerase type II (ATP-hydrolyzing) activity;GO:0005515::protein binding;GO:0005634::nucleus;GO:0005694::chromosome;GO:0006265::DNA topological change;GO:0006355::regulation of transcription, DNA-templated	4Q
Atac_827	NC_037638.1	5005989	5006384	0.814802433	0.024353319	1.0	Promoter	2677	GO:0003677::DNA binding;GO:0003700::sequence-specific DNA binding transcription factor activity;GO:0003918::DNA topoisomerase type II (ATP-hydrolyzing) activity;GO:0005515::protein binding;GO:0005634::nucleus;GO:0005694::chromosome;GO:0006265::DNA topological change;GO:0006355::regulation of transcription, DNA-templated	4Q
Atac_828	NC_037638.1	5005212	5005460	0.326736284	0.218621614	1.0	Intron	3601	GO:0003677::DNA binding;GO:0003700::sequence-specific DNA binding transcription factor activity;GO:0003918::DNA topoisomerase type II (ATP-hydrolyzing) activity;GO:0005515::protein binding;GO:0005634::nucleus;GO:0005694::chromosome;GO:0006265::DNA topological change;GO:0006355::regulation of transcription, DNA-templated	4Q
Atac_829	NC_037638.1	3170974	3171395	0.60563029	0.021357098	1.0	Promoter	1654	GO:0008152::metabolic process;GO:0016597::amino acid binding;GO:0016714::oxidoreductase activity, acting on paired donors, with incorporation or reduction of molecular oxygen, reduced pteridine as one donor, and incorporation of one atom of oxygen;GO:0055114::oxidation-reduction process	4Q
Atac_830	NC_037638.1	3170208	3170476	0.726491818	0.024658989	1.0	Promoter	2573	GO:0008152::metabolic process;GO:0016597::amino acid binding;GO:0016714::oxidoreductase activity, acting on paired donors, with incorporation or reduction of molecular oxygen, reduced pteridine as one donor, and incorporation of one atom of oxygen;GO:0055114::oxidation-reduction process	4Q
Atac_831	NC_037638.1	2545227	2545534	0.523442801	0.074658252	1.0	3' UTR	23352	GO:0005515::protein binding;GO:0005737::cytoplasm;GO:0005739::mitochondrion;GO:0007009::plasma membrane organization;GO:0009523::photosystem II;GO:0009539::photosystem II reaction center;GO:0015979::photosynthesis;GO:0016020::membrane	4Q
Atac_832	NC_037638.1	24401666	24402070	1.157752955	0.054027569	1.0	Exon	-7562	.	4Q
Atac_833	NC_037638.1	23332965	23333342	0.449597559	0.139543903	1.0	Intron	-5940	GO:0016021::integral component of membrane;GO:0055085::transmembrane transport	4Q
Atac_834	NC_037638.1	23328794	23329139	1.009042884	0.024709324	1.0	Promoter	-1769	GO:0016021::integral component of membrane;GO:0055085::transmembrane transport	4Q
Atac_835	NC_037639.1	15796887	15797282	0.6561869	0.032137596	1.0	Intron	6006	GO:0003743::translation initiation factor activity;GO:0005215::transporter activity;GO:0005737::cytoplasm;GO:0005852::eukaryotic translation initiation factor 3 complex;GO:0006811::ion transport;GO:0008982::protein-N(PI)-phosphohistidine-sugar phosphotransferase activity;GO:0009401::phosphoenolpyruvate-dependent sugar phosphotransferase system;GO:0016020::membrane;GO:0016021::integral component o…	4Q
Atac_836	NC_037639.1	15799559	15799837	0.870861973	0.011535552	1.0	Exon	3451	GO:0003743::translation initiation factor activity;GO:0005215::transporter activity;GO:0005737::cytoplasm;GO:0005852::eukaryotic translation initiation factor 3 complex;GO:0006811::ion transport;GO:0008982::protein-N(PI)-phosphohistidine-sugar phosphotransferase activity;GO:0009401::phosphoenolpyruvate-dependent sugar phosphotransferase system;GO:0016020::membrane;GO:0016021::integral component o…	4Q
Atac_837	NC_037639.1	15794178	15794887	0.693106552	0.005962188	1.0	Intron	8401	GO:0003743::translation initiation factor activity;GO:0005215::transporter activity;GO:0005737::cytoplasm;GO:0005852::eukaryotic translation initiation factor 3 complex;GO:0006811::ion transport;GO:0008982::protein-N(PI)-phosphohistidine-sugar phosphotransferase activity;GO:0009401::phosphoenolpyruvate-dependent sugar phosphotransferase system;GO:0016020::membrane;GO:0016021::integral component o…	4Q
Atac_838	NC_037639.1	15992349	15993211	0.689920739	0.0571315	1.0	Promoter	882	GO:0003824::catalytic activity;GO:0008152::metabolic process	4Q
Atac_839	NC_037639.1	15999226	16000037	0.722012694	0.003465851	1.0	Promoter	-2844	GO:0017134::fibroblast growth factor binding	4Q
Atac_840	NC_037639.1	15287513	15287895	0.779793721	0.00517125	1.0	Downstream	6550	GO:0000166::nucleotide binding;GO:0008233::peptidase activity;GO:0009372::quorum sensing;GO:0009405::pathogenesis;GO:0016021::integral component of membrane	4Q
Atac_841	NC_037639.1	15031847	15032513	0.976938907	0.06673411	1.0	Intron	6622	GO:0003677::DNA binding;GO:0004564::beta-fructofuranosidase activity;GO:0004575::sucrose alpha-glucosidase activity;GO:0005664::nuclear origin of replication recognition complex;GO:0006260::DNA replication;GO:0006629::lipid metabolic process;GO:0009236::cobalamin biosynthetic process;GO:0016012::sarcoglycan complex;GO:0016021::integral component of membrane;GO:0046872::metal ion binding;GO:004847…	4Q
Atac_842	NC_037639.1	15023292	15023787	0.655819683	0.027602363	1.0	Intron	15348	GO:0003677::DNA binding;GO:0004564::beta-fructofuranosidase activity;GO:0004575::sucrose alpha-glucosidase activity;GO:0005664::nuclear origin of replication recognition complex;GO:0006260::DNA replication;GO:0006629::lipid metabolic process;GO:0009236::cobalamin biosynthetic process;GO:0016012::sarcoglycan complex;GO:0016021::integral component of membrane;GO:0046872::metal ion binding;GO:004847…	4Q
Atac_843	NC_037639.1	15006686	15007038	0.836509836	0.003239582	1.0	Intron	32097	GO:0003677::DNA binding;GO:0004564::beta-fructofuranosidase activity;GO:0004575::sucrose alpha-glucosidase activity;GO:0005664::nuclear origin of replication recognition complex;GO:0006260::DNA replication;GO:0006629::lipid metabolic process;GO:0009236::cobalamin biosynthetic process;GO:0016012::sarcoglycan complex;GO:0016021::integral component of membrane;GO:0046872::metal ion binding;GO:004847…	4Q
Atac_844	NC_037639.1	14418637	14418886	0.890831564	0.014464233	1.0	Promoter	484	GO:0006879::cellular iron ion homeostasis;GO:0008199::ferric iron binding;GO:0016491::oxidoreductase activity;GO:0046872::metal ion binding;GO:0055114::oxidation-reduction process	4Q
Atac_845	NC_037639.1	13129087	13129471	1.158898149	0.108745626	1.0	Exon	108191	GO:0003676::nucleic acid binding;GO:0003993::acid phosphatase activity;GO:0005515::protein binding;GO:0005634::nucleus;GO:0005680::anaphase-promoting complex;GO:0006355::regulation of transcription, DNA-templated;GO:0006952::defense response;GO:0008270::zinc ion binding;GO:0009236::cobalamin biosynthetic process;GO:0046872::metal ion binding;GO:0090266::regulation of mitotic cell cycle spindle as…	4Q
Atac_846	NC_037639.1	13138578	13139243	0.795403308	0.07857464	1.0	Exon	98419	GO:0003676::nucleic acid binding;GO:0003993::acid phosphatase activity;GO:0005515::protein binding;GO:0005634::nucleus;GO:0005680::anaphase-promoting complex;GO:0006355::regulation of transcription, DNA-templated;GO:0006952::defense response;GO:0008270::zinc ion binding;GO:0009236::cobalamin biosynthetic process;GO:0046872::metal ion binding;GO:0090266::regulation of mitotic cell cycle spindle as…	4Q
Atac_847	NC_037639.1	13112132	13112729	0.841414923	0.026749945	1.0	3' UTR	124933	GO:0003676::nucleic acid binding;GO:0003993::acid phosphatase activity;GO:0005515::protein binding;GO:0005634::nucleus;GO:0005680::anaphase-promoting complex;GO:0006355::regulation of transcription, DNA-templated;GO:0006952::defense response;GO:0008270::zinc ion binding;GO:0009236::cobalamin biosynthetic process;GO:0046872::metal ion binding;GO:0090266::regulation of mitotic cell cycle spindle as…	4Q
Atac_848	NC_037639.1	13117106	13117698	0.74221964	0.070147508	1.0	Distal Intergenic	119964	GO:0003676::nucleic acid binding;GO:0003993::acid phosphatase activity;GO:0005515::protein binding;GO:0005634::nucleus;GO:0005680::anaphase-promoting complex;GO:0006355::regulation of transcription, DNA-templated;GO:0006952::defense response;GO:0008270::zinc ion binding;GO:0009236::cobalamin biosynthetic process;GO:0046872::metal ion binding;GO:0090266::regulation of mitotic cell cycle spindle as…	4Q
Atac_849	NC_037639.1	14651995	14652393	0.755511907	0.036184141	1.0	Exon	3461	GO:0008140::cAMP response element binding protein binding;GO:0051289::protein homotetramerization	4Q
Atac_850	NC_037639.1	12204796	12205313	1.246441361	0.132438435	1.0	Intron	4892	GO:0000226::microtubule cytoskeleton organization;GO:0015630::microtubule cytoskeleton;GO:0016567::protein ubiquitination;GO:0016586::RSC complex;GO:0043044::ATP-dependent chromatin remodeling;GO:0090263::positive regulation of canonical Wnt signaling pathway	4Q
Atac_851	NC_037639.1	12210438	12210757	0.272996018	0.137692274	1.0	Intron	10534	GO:0000226::microtubule cytoskeleton organization;GO:0015630::microtubule cytoskeleton;GO:0016567::protein ubiquitination;GO:0016586::RSC complex;GO:0043044::ATP-dependent chromatin remodeling;GO:0090263::positive regulation of canonical Wnt signaling pathway	4Q
Atac_852	NC_037639.1	12264520	12265117	0.343009521	0.174464253	1.0	Intron	10110	GO:0000226::microtubule cytoskeleton organization;GO:0015630::microtubule cytoskeleton;GO:0016567::protein ubiquitination;GO:0016586::RSC complex;GO:0043044::ATP-dependent chromatin remodeling;GO:0090263::positive regulation of canonical Wnt signaling pathway	4Q
Atac_853	NC_037639.1	12189195	12189514	0.606591313	0.103505486	1.0	Intron	-10390	GO:0000226::microtubule cytoskeleton organization;GO:0015630::microtubule cytoskeleton;GO:0016567::protein ubiquitination;GO:0016586::RSC complex;GO:0043044::ATP-dependent chromatin remodeling;GO:0090263::positive regulation of canonical Wnt signaling pathway	4Q
Atac_854	NC_037639.1	12246637	12246991	0.691191658	0.135598681	1.0	Promoter	-387	GO:0000226::microtubule cytoskeleton organization;GO:0015630::microtubule cytoskeleton;GO:0016567::protein ubiquitination;GO:0016586::RSC complex;GO:0043044::ATP-dependent chromatin remodeling;GO:0090263::positive regulation of canonical Wnt signaling pathway	4Q
Atac_855	NC_037639.1	12158806	12159450	0.476828118	0.030249741	1.0	Promoter	1351	GO:0000226::microtubule cytoskeleton organization;GO:0015630::microtubule cytoskeleton;GO:0016567::protein ubiquitination;GO:0016586::RSC complex;GO:0043044::ATP-dependent chromatin remodeling;GO:0090263::positive regulation of canonical Wnt signaling pathway	4Q
Atac_856	NC_037639.1	12201109	12201682	0.528207106	0.078894167	1.0	Promoter	1205	GO:0000226::microtubule cytoskeleton organization;GO:0015630::microtubule cytoskeleton;GO:0016567::protein ubiquitination;GO:0016586::RSC complex;GO:0043044::ATP-dependent chromatin remodeling;GO:0090263::positive regulation of canonical Wnt signaling pathway	4Q
Atac_857	NC_037639.1	12216356	12216689	0.436415451	0.068126298	1.0	Intron	-13662	GO:0000226::microtubule cytoskeleton organization;GO:0015630::microtubule cytoskeleton;GO:0016567::protein ubiquitination;GO:0016586::RSC complex;GO:0043044::ATP-dependent chromatin remodeling;GO:0090263::positive regulation of canonical Wnt signaling pathway	4Q
Atac_858	NC_037639.1	11340202	11340532	0.833930734	0.011442886	1.0	Promoter	0	GO:0004252::serine-type endopeptidase activity;GO:0005179::hormone activity;GO:0005215::transporter activity;GO:0005509::calcium ion binding;GO:0005515::protein binding;GO:0005576::extracellular region;GO:0005578::proteinaceous extracellular matrix;GO:0005672::transcription factor TFIIA complex;GO:0005789::endoplasmic reticulum membrane;GO:0005886::plasma membrane;GO:0006367::transcription initia…	4Q
Atac_859	NC_037639.1	10270449	10270786	0.729744358	0.063380028	1.0	Intron	-11389	GO:0004222::metalloendopeptidase activity;GO:0005509::calcium ion binding;GO:0005515::protein binding;GO:0006629::lipid metabolic process;GO:0008962::phosphatidylglycerophosphatase activity;GO:0045444::fat cell differentiation	4Q
Atac_860	NC_037639.1	10348167	10348698	0.850404658	0.043028586	1.0	Intron	-4120	GO:0005515::protein binding;GO:0019901::protein kinase binding	4Q
Atac_861	NC_037639.1	8518520	8518930	0.633828231	0.03230888	1.0	Distal Intergenic	-139687	.	4Q
Atac_862	NC_037639.1	8669763	8670278	0.859174408	0.09143533	1.0	Distal Intergenic	11146	.	4Q
Atac_863	NC_037639.1	8461408	8461663	0.27692222	0.22267462	1.0	Distal Intergenic	-196954	.	4Q
Atac_864	NC_037639.1	8489279	8489556	0.673207732	0.086446141	1.0	Distal Intergenic	-169061	.	4Q
Atac_865	NC_037639.1	8602334	8602669	0.556923574	0.13552753	1.0	Distal Intergenic	-55948	.	4Q
Atac_866	NC_037639.1	8633691	8634296	0.723040296	0.146980974	1.0	Distal Intergenic	-24321	.	4Q
Atac_867	NC_037639.1	6221506	6221919	1.186124253	0.070598263	1.0	Intron	3777	GO:0003676::nucleic acid binding;GO:0006270::DNA replication initiation;GO:0006397::mRNA processing;GO:0006811::ion transport;GO:0016020::membrane;GO:0016021::integral component of membrane;GO:0033227::dsRNA transport;GO:0051033::RNA transmembrane transporter activity	4Q
Atac_868	NC_037639.1	6612281	6612533	0.772880165	0.020781384	1.0	Promoter	2101	.	4Q
Atac_869	NC_037639.1	5449573	5449811	0.34796932	0.055028869	1.0	Intron	-24379	GO:0004222::metalloendopeptidase activity;GO:0005515::protein binding;GO:0005524::ATP binding;GO:0008270::zinc ion binding;GO:0016021::integral component of membrane	4Q
Atac_870	NC_037639.1	5008292	5008928	0.83660538	0.09693465	1.0	Intron	29147	GO:0005515::protein binding	4Q
Atac_871	NC_037640.1	13208400	13208722	0.501401986	0.090317009	1.0	Intron	15428	GO:0000921::septin ring assembly;GO:0003723::RNA binding;GO:0003724::RNA helicase activity;GO:0003924::GTPase activity;GO:0005515::protein binding;GO:0005524::ATP binding;GO:0005525::GTP binding;GO:0005940::septin ring;GO:0016021::integral component of membrane;GO:0016887::ATPase activity	4Q
Atac_872	NC_037640.1	12740020	12740440	0.035463871	0.796321297	1.0	Promoter	-1552	GO:0005576::extracellular region;GO:0006030::chitin metabolic process;GO:0008061::chitin binding	4Q
Atac_873	NC_037640.1	11768327	11768579	0.64822693	0.022054914	1.0	Promoter	1212	GO:0006464::cellular protein modification process;GO:0016151::nickel cation binding	4Q
Atac_874	NC_037640.1	11770921	11771167	0.496937464	0.031938173	1.0	Promoter	-1130	GO:0006464::cellular protein modification process;GO:0016151::nickel cation binding	4Q
Atac_875	NC_037640.1	11692653	11692936	0.612540191	0.088533183	1.0	Promoter	1668	GO:0008033::tRNA processing;GO:0016491::oxidoreductase activity;GO:0050660::flavin adenine dinucleotide binding;GO:0055114::oxidation-reduction process;GO:0071949::FAD binding	4Q
Atac_876	NC_037640.1	11691683	11692178	0.955995391	0.000483254	1.0	Promoter	698	GO:0008033::tRNA processing;GO:0016491::oxidoreductase activity;GO:0050660::flavin adenine dinucleotide binding;GO:0055114::oxidation-reduction process;GO:0071949::FAD binding	4Q
Atac_877	NC_037640.1	8950413	8951004	0.424655849	0.089819978	1.0	Promoter	-819	GO:0003968::RNA-directed RNA polymerase activity;GO:0006351::transcription, DNA-templated	4Q
Atac_878	NC_037640.1	9082415	9082994	0.685355386	0.112652417	1.0	Exon	18184	GO:0003968::RNA-directed RNA polymerase activity;GO:0006351::transcription, DNA-templated	4Q
Atac_879	NC_037640.1	9087718	9088258	0.588472278	0.032788101	1.0	Intron	23487	GO:0003968::RNA-directed RNA polymerase activity;GO:0006351::transcription, DNA-templated	4Q
Atac_880	NC_037640.1	9055977	9056274	0.349598325	0.071887463	1.0	Intron	-7957	GO:0003968::RNA-directed RNA polymerase activity;GO:0006351::transcription, DNA-templated	4Q
Atac_881	NC_037640.1	9033898	9034210	0.408693776	0.07985454	1.0	Intron	27447	GO:0003968::RNA-directed RNA polymerase activity;GO:0006351::transcription, DNA-templated	4Q
Atac_882	NC_037640.1	9059362	9059642	0.539890195	0.022495543	1.0	Intron	-4589	GO:0003968::RNA-directed RNA polymerase activity;GO:0006351::transcription, DNA-templated	4Q
Atac_883	NC_037640.1	9040670	9040936	0.484526316	0.073851923	1.0	Intron	-23295	GO:0003968::RNA-directed RNA polymerase activity;GO:0006351::transcription, DNA-templated	4Q
Atac_884	NC_037640.1	9022640	9023106	0.777330815	0.026396287	1.0	Intron	16189	GO:0003968::RNA-directed RNA polymerase activity;GO:0006351::transcription, DNA-templated	4Q
Atac_885	NC_037640.1	8997275	8997620	0.581202519	0.008746105	1.0	Intron	8293	GO:0003968::RNA-directed RNA polymerase activity;GO:0006351::transcription, DNA-templated	4Q
Atac_886	NC_037640.1	9068502	9068844	0.61040081	0.022746023	1.0	Intron	4271	GO:0003968::RNA-directed RNA polymerase activity;GO:0006351::transcription, DNA-templated	4Q
Atac_887	NC_037640.1	9053771	9054172	0.567487772	0.00263097	1.0	Intron	-10059	GO:0003968::RNA-directed RNA polymerase activity;GO:0006351::transcription, DNA-templated	4Q
Atac_888	NC_037640.1	8609962	8610321	0.588758373	0.015022221	1.0	Intron	3960	GO:0003924::GTPase activity;GO:0004871::signal transducer activity;GO:0005524::ATP binding;GO:0005525::GTP binding;GO:0006576::cellular biogenic amine metabolic process;GO:0007186::G-protein coupled receptor signaling pathway;GO:0007264::small GTPase mediated signal transduction;GO:0015093::ferrous iron transmembrane transporter activity;GO:0015684::ferrous iron transport;GO:0016021::integral com…	4Q
Atac_889	NC_037640.1	8438659	8438914	0.498117883	0.016433119	1.0	Intron	37068	GO:0003924::GTPase activity;GO:0004871::signal transducer activity;GO:0005524::ATP binding;GO:0005525::GTP binding;GO:0006576::cellular biogenic amine metabolic process;GO:0007186::G-protein coupled receptor signaling pathway;GO:0007264::small GTPase mediated signal transduction;GO:0015093::ferrous iron transmembrane transporter activity;GO:0015684::ferrous iron transport;GO:0016021::integral com…	4Q
Atac_890	NC_037640.1	8419200	8419660	1.114345738	0.052892777	1.0	Intron	17609	GO:0003924::GTPase activity;GO:0004871::signal transducer activity;GO:0005524::ATP binding;GO:0005525::GTP binding;GO:0006576::cellular biogenic amine metabolic process;GO:0007186::G-protein coupled receptor signaling pathway;GO:0007264::small GTPase mediated signal transduction;GO:0015093::ferrous iron transmembrane transporter activity;GO:0015684::ferrous iron transport;GO:0016021::integral com…	4Q
Atac_891	NC_037640.1	8428378	8428697	1.096816288	0.117116422	1.0	Intron	26787	GO:0003924::GTPase activity;GO:0004871::signal transducer activity;GO:0005524::ATP binding;GO:0005525::GTP binding;GO:0006576::cellular biogenic amine metabolic process;GO:0007186::G-protein coupled receptor signaling pathway;GO:0007264::small GTPase mediated signal transduction;GO:0015093::ferrous iron transmembrane transporter activity;GO:0015684::ferrous iron transport;GO:0016021::integral com…	4Q
Atac_892	NC_037640.1	3971175	3971525	0.437970131	0.125048494	1.0	Promoter	1547	GO:0005634::nucleus;GO:0006511::ubiquitin-dependent protein catabolic process;GO:0007275::multicellular organismal development;GO:0008270::zinc ion binding	4Q
Atac_893	NC_037640.1	3371523	3371946	0.489243989	0.313838949	1.0	Intron	5027	GO:0003700::sequence-specific DNA binding transcription factor activity;GO:0005739::mitochondrion;GO:0006355::regulation of transcription, DNA-templated;GO:0016788::hydrolase activity, acting on ester bonds;GO:0019031::viral envelope;GO:0019064::fusion of virus membrane with host plasma membrane;GO:0043565::sequence-specific DNA binding;GO:0046789::host cell surface receptor binding	4Q
Atac_894	NC_037640.1	3368035	3368319	0.61895265	0.045283429	1.0	Intron	8654	GO:0003700::sequence-specific DNA binding transcription factor activity;GO:0005739::mitochondrion;GO:0006355::regulation of transcription, DNA-templated;GO:0016788::hydrolase activity, acting on ester bonds;GO:0019031::viral envelope;GO:0019064::fusion of virus membrane with host plasma membrane;GO:0043565::sequence-specific DNA binding;GO:0046789::host cell surface receptor binding	4Q
Atac_895	NC_037640.1	3356337	3356671	0.351777092	0.341581404	1.0	Exon	20302	GO:0003700::sequence-specific DNA binding transcription factor activity;GO:0005739::mitochondrion;GO:0006355::regulation of transcription, DNA-templated;GO:0016788::hydrolase activity, acting on ester bonds;GO:0019031::viral envelope;GO:0019064::fusion of virus membrane with host plasma membrane;GO:0043565::sequence-specific DNA binding;GO:0046789::host cell surface receptor binding	4Q
Atac_896	NC_037640.1	3459467	3460318	2.108666474	0.124831104	1.0	Intron	3620	GO:0003700::sequence-specific DNA binding transcription factor activity;GO:0005739::mitochondrion;GO:0006355::regulation of transcription, DNA-templated;GO:0016788::hydrolase activity, acting on ester bonds;GO:0019031::viral envelope;GO:0019064::fusion of virus membrane with host plasma membrane;GO:0043565::sequence-specific DNA binding;GO:0046789::host cell surface receptor binding	4Q
Atac_897	NC_037640.1	3079289	3079702	1.475750685	0.057224197	1.0	Promoter	-1374	GO:0016533::cyclin-dependent protein kinase 5 holoenzyme complex;GO:0016534::cyclin-dependent protein kinase 5 activator activity	4Q
Atac_898	NC_037640.1	3077484	3077962	0.504013071	0.055600053	1.0	Intron	-3114	GO:0016533::cyclin-dependent protein kinase 5 holoenzyme complex;GO:0016534::cyclin-dependent protein kinase 5 activator activity	4Q
Atac_899	NC_037640.1	3092485	3092827	1.309849414	0.014631972	1.0	Intron	11409	GO:0016533::cyclin-dependent protein kinase 5 holoenzyme complex;GO:0016534::cyclin-dependent protein kinase 5 activator activity	4Q
Atac_900	NC_037640.1	2542747	2543009	0.541081607	0.036165035	1.0	Intron	59831	GO:0003677::DNA binding;GO:0003700::sequence-specific DNA binding transcription factor activity;GO:0004252::serine-type endopeptidase activity;GO:0005634::nucleus;GO:0005886::plasma membrane;GO:0006355::regulation of transcription, DNA-templated;GO:0007165::signal transduction;GO:0016237::microautophagy;GO:0016579::protein deubiquitination;GO:0034448::EGO complex;GO:0036459::ubiquitinyl hydrolase…	4Q
Atac_901	NC_037640.1	2524567	2525451	0.96712285	0.140526721	1.0	3' UTR	47475	GO:0004252::serine-type endopeptidase activity;GO:0005216::ion channel activity;GO:0005509::calcium ion binding;GO:0005739::mitochondrion;GO:0005886::plasma membrane;GO:0006811::ion transport;GO:0008565::protein transporter activity;GO:0009523::photosystem II;GO:0009539::photosystem II reaction center;GO:0015031::protein transport;GO:0015979::photosynthesis;GO:0016020::membrane;GO:0016021::integr…	4Q
Atac_902	NC_037641.1	13264674	13265096	0.532061497	0.057728145	1.0	Promoter	844	GO:0005509::calcium ion binding;GO:0006629::lipid metabolic process;GO:0007156::homophilic cell adhesion via plasma membrane adhesion molecules;GO:0016020::membrane	4Q
Atac_903	NC_037641.1	13376178	13376489	0.388998169	0.203020051	1.0	Intron	7497	GO:0005509::calcium ion binding;GO:0006629::lipid metabolic process;GO:0007156::homophilic cell adhesion via plasma membrane adhesion molecules;GO:0016020::membrane	4Q
Atac_904	NC_037641.1	13286417	13287247	0.647303359	0.083381447	1.0	Intron	-11917	GO:0005509::calcium ion binding;GO:0006629::lipid metabolic process;GO:0007156::homophilic cell adhesion via plasma membrane adhesion molecules;GO:0016020::membrane	4Q
Atac_905	NC_037641.1	13349106	13349601	0.413075856	0.283600584	1.0	Intron	34385	GO:0005509::calcium ion binding;GO:0006629::lipid metabolic process;GO:0007156::homophilic cell adhesion via plasma membrane adhesion molecules;GO:0016020::membrane	4Q
Atac_906	NC_037641.1	13329487	13329773	0.203604603	0.552322563	1.0	Intron	54213	GO:0005509::calcium ion binding;GO:0006629::lipid metabolic process;GO:0007156::homophilic cell adhesion via plasma membrane adhesion molecules;GO:0016020::membrane	4Q
Atac_907	NC_037641.1	13313598	13313956	0.433766059	0.137783064	1.0	Intron	-39098	GO:0005509::calcium ion binding;GO:0006629::lipid metabolic process;GO:0007156::homophilic cell adhesion via plasma membrane adhesion molecules;GO:0016020::membrane	4Q
Atac_908	NC_037641.1	13080217	13080703	-0.13098201	0.536932092	1.0	Intron	-11866	GO:0003993::acid phosphatase activity;GO:0004867::serine-type endopeptidase inhibitor activity;GO:0005515::protein binding;GO:0005783::endoplasmic reticulum;GO:0016020::membrane;GO:0019069::viral capsid assembly;GO:0042025::host cell nucleus;GO:0046872::metal ion binding	4Q
Atac_909	NC_037641.1	13057062	13057760	1.045867118	0.057678209	1.0	5' UTR	-5805	GO:0003993::acid phosphatase activity;GO:0004867::serine-type endopeptidase inhibitor activity;GO:0005515::protein binding;GO:0005783::endoplasmic reticulum;GO:0016020::membrane;GO:0019069::viral capsid assembly;GO:0042025::host cell nucleus;GO:0046872::metal ion binding	4Q
Atac_910	NC_037641.1	13090474	13090923	0.582800301	0.074414912	1.0	Intron	-22123	GO:0003993::acid phosphatase activity;GO:0004867::serine-type endopeptidase inhibitor activity;GO:0005515::protein binding;GO:0005783::endoplasmic reticulum;GO:0016020::membrane;GO:0019069::viral capsid assembly;GO:0042025::host cell nucleus;GO:0046872::metal ion binding	4Q
Atac_911	NC_037641.1	13050998	13051373	0.942700254	0.037281367	1.0	Promoter	0	GO:0003993::acid phosphatase activity;GO:0004867::serine-type endopeptidase inhibitor activity;GO:0005515::protein binding;GO:0005783::endoplasmic reticulum;GO:0016020::membrane;GO:0019069::viral capsid assembly;GO:0042025::host cell nucleus;GO:0046872::metal ion binding	4Q
Atac_912	NC_037641.1	13129616	13130084	0.7389567	0.110933075	1.0	Promoter	386	GO:0003993::acid phosphatase activity;GO:0004867::serine-type endopeptidase inhibitor activity;GO:0005515::protein binding;GO:0005783::endoplasmic reticulum;GO:0016020::membrane;GO:0019069::viral capsid assembly;GO:0042025::host cell nucleus;GO:0046872::metal ion binding	4Q
Atac_913	NC_037641.1	12643616	12643998	1.179620306	0.032197173	1.0	Promoter	1703	GO:0003676::nucleic acid binding;GO:0003723::RNA binding;GO:0004535::poly(A)-specific ribonuclease activity;GO:0005634::nucleus;GO:0005737::cytoplasm;GO:0006402::mRNA catabolic process;GO:0046872::metal ion binding	4Q
Atac_914	NC_037641.1	12642808	12643194	0.823992209	0.055238869	1.0	Promoter	2507	GO:0003676::nucleic acid binding;GO:0003723::RNA binding;GO:0004535::poly(A)-specific ribonuclease activity;GO:0005634::nucleus;GO:0005737::cytoplasm;GO:0006402::mRNA catabolic process;GO:0046872::metal ion binding	4Q
Atac_915	NC_037641.1	12217923	12218724	1.024923064	0.014527012	1.0	Exon	-3018	GO:0005509::calcium ion binding;GO:0005515::protein binding;GO:0005856::cytoskeleton;GO:0006952::defense response;GO:0007050::cell cycle arrest;GO:0016020::membrane;GO:0016021::integral component of membrane;GO:0042765::GPI-anchor transamidase complex	4Q
Atac_916	NC_037641.1	12137704	12138004	0.591453051	0.026709103	1.0	Promoter	-983	GO:0000917::barrier septum assembly;GO:0005096::GTPase activator activity;GO:0005515::protein binding;GO:0005737::cytoplasm;GO:0043093::FtsZ-dependent cytokinesis;GO:0051056::regulation of small GTPase mediated signal transduction	4Q
Atac_917	NC_037641.1	12134771	12135018	0.239992154	0.111707174	1.0	Promoter	1702	GO:0000917::barrier septum assembly;GO:0005096::GTPase activator activity;GO:0005515::protein binding;GO:0005737::cytoplasm;GO:0043093::FtsZ-dependent cytokinesis;GO:0051056::regulation of small GTPase mediated signal transduction	4Q
Atac_918	NC_037641.1	11703454	11704269	0.942946564	0.079730993	1.0	Intron	38219	GO:0005515::protein binding;GO:0042802::identical protein binding	4Q
Atac_919	NC_037641.1	11711826	11712800	1.340109167	0.117987425	1.0	Exon	29688	GO:0005515::protein binding;GO:0042802::identical protein binding	4Q
Atac_920	NC_037641.1	11692201	11692715	1.023807786	0.063723155	1.0	Intron	49773	GO:0005515::protein binding;GO:0042802::identical protein binding	4Q
Atac_921	NC_037641.1	11601369	11601790	0.950522566	0.018189863	1.0	Intron	5247	GO:0003689::DNA clamp loader activity;GO:0005524::ATP binding;GO:0005663::DNA replication factor C complex;GO:0006260::DNA replication;GO:0008152::metabolic process;GO:0016021::integral component of membrane;GO:0016758::transferase activity, transferring hexosyl groups;GO:0032266::phosphatidylinositol-3-phosphate binding;GO:0043130::ubiquitin binding	4Q
Atac_922	NC_037641.1	11620935	11621753	1.155432685	0.012047535	1.0	Distal Intergenic	24813	GO:0003689::DNA clamp loader activity;GO:0005524::ATP binding;GO:0005663::DNA replication factor C complex;GO:0006260::DNA replication;GO:0008152::metabolic process;GO:0016021::integral component of membrane;GO:0016758::transferase activity, transferring hexosyl groups;GO:0032266::phosphatidylinositol-3-phosphate binding;GO:0043130::ubiquitin binding	4Q
Atac_923	NC_037641.1	11613642	11614023	0.740851186	0.203454109	1.0	Intron	17520	GO:0003689::DNA clamp loader activity;GO:0005524::ATP binding;GO:0005663::DNA replication factor C complex;GO:0006260::DNA replication;GO:0008152::metabolic process;GO:0016021::integral component of membrane;GO:0016758::transferase activity, transferring hexosyl groups;GO:0032266::phosphatidylinositol-3-phosphate binding;GO:0043130::ubiquitin binding	4Q
Atac_924	NC_037641.1	11604733	11605033	0.76438552	0.007406353	1.0	Intron	8611	GO:0003689::DNA clamp loader activity;GO:0005524::ATP binding;GO:0005663::DNA replication factor C complex;GO:0006260::DNA replication;GO:0008152::metabolic process;GO:0016021::integral component of membrane;GO:0016758::transferase activity, transferring hexosyl groups;GO:0032266::phosphatidylinositol-3-phosphate binding;GO:0043130::ubiquitin binding	4Q
Atac_925	NC_037641.1	11165903	11166368	0.944249979	0.053449586	1.0	Promoter	2256	GO:0003676::nucleic acid binding;GO:0003700::sequence-specific DNA binding transcription factor activity;GO:0005634::nucleus;GO:0006355::regulation of transcription, DNA-templated;GO:0008080::N-acetyltransferase activity;GO:0008270::zinc ion binding;GO:0016747::transferase activity, transferring acyl groups other than amino-acyl groups	4Q
Atac_926	NC_037641.1	10790810	10791391	0.423607513	0.174979718	1.0	Exon	6810	GO:0005509::calcium ion binding;GO:0005515::protein binding;GO:0007160::cell-matrix adhesion	4Q
Atac_927	NC_037641.1	9671665	9672117	0.320607355	0.183632901	1.0	Intron	-26791	.	4Q
Atac_928	NC_037641.1	9680950	9681518	0.77878968	0.067017263	1.0	Intron	-36076	.	4Q
Atac_929	NC_037641.1	9682651	9683301	0.9392655	0.078097463	1.0	Intron	-37777	.	4Q
Atac_930	NC_037641.1	9691338	9691860	0.915659259	0.01417857	1.0	Intron	-46464	.	4Q
Atac_931	NC_037641.1	9699741	9700240	0.888681469	0.082609374	1.0	Intron	-54867	.	4Q
Atac_932	NC_037641.1	9755105	9755499	0.707474892	0.087859204	1.0	Intron	84816	.	4Q
Atac_933	NC_037641.1	9817235	9817521	0.419626356	0.1109198	1.0	Intron	22794	.	4Q
Atac_934	NC_037641.1	9821374	9821759	0.68530129	0.032712054	1.0	Intron	18556	.	4Q
Atac_935	NC_037641.1	9860488	9860779	0.66596818	0.001003296	1.0	Intron	-20173	.	4Q
Atac_936	NC_037641.1	9885959	9886384	1.011088693	0.020123267	1.0	Intron	37336	.	4Q
Atac_937	NC_037641.1	9895293	9895673	0.952306901	0.092670671	1.0	Intron	28047	.	4Q
Atac_938	NC_037641.1	9870901	9871240	1.120373214	0.090169159	1.0	Intron	-30586	.	4Q
Atac_939	NC_037641.1	9913911	9914195	0.705191221	0.058398301	1.0	Intron	9525	.	4Q
Atac_940	NC_037641.1	9654352	9654689	0.555021928	0.069582955	1.0	Intron	-9478	.	4Q
Atac_941	NC_037641.1	9720810	9721374	0.820316892	0.047027848	1.0	Intron	-75936	.	4Q
Atac_942	NC_037641.1	9732449	9733131	0.955104873	0.105427751	1.0	Intron	-87575	.	4Q
Atac_943	NC_037641.1	9637551	9637817	0.708354228	0.067155407	1.0	Intron	7057	.	4Q
Atac_944	NC_037641.1	9786881	9787238	0.756138326	0.004764467	1.0	Intron	53077	.	4Q
Atac_945	NC_037641.1	9716812	9717117	0.50252548	0.044422246	1.0	Intron	-71938	.	4Q
Atac_946	NC_037641.1	9312510	9313406	0.605653033	0.126828989	1.0	Exon	-3390	.	4Q
Atac_947	NC_037641.1	9356282	9356722	0.644926869	0.013745467	1.0	Intron	-47162	.	4Q
Atac_948	NC_037641.1	8527915	8528192	0.400318578	0.09934609	1.0	Promoter	-1488	GO:0016021::integral component of membrane	4Q
Atac_949	NC_037641.1	8221841	8222896	0.933678853	0.097973522	1.0	Intron	17083	GO:0005515::protein binding;GO:0007165::signal transduction	4Q
Atac_950	NC_037641.1	8220615	8221071	1.004445606	0.093299933	1.0	Intron	15857	GO:0005515::protein binding;GO:0007165::signal transduction	4Q
Atac_951	NC_037641.1	8147319	8147867	0.895661662	0.139526242	1.0	Distal Intergenic	12718	GO:0004674::protein serine/threonine kinase activity;GO:0006629::lipid metabolic process	4Q
Atac_952	NC_037641.1	8150621	8151387	1.33133902	0.091238186	1.0	Distal Intergenic	16020	GO:0004674::protein serine/threonine kinase activity;GO:0006629::lipid metabolic process	4Q
Atac_953	NC_037641.1	6917019	6917329	0.952929948	0.021884898	1.0	Intron	-35316	GO:0004252::serine-type endopeptidase activity;GO:0005085::guanyl-nucleotide exchange factor activity;GO:0005515::protein binding;GO:0005886::plasma membrane;GO:0007165::signal transduction;GO:0007264::small GTPase mediated signal transduction;GO:0008233::peptidase activity;GO:0008948::oxaloacetate decarboxylase activity;GO:0009372::quorum sensing;GO:0009405::pathogenesis;GO:0015081::sodium ion t…	4Q
Atac_954	NC_037641.1	6851476	6851983	0.848907574	0.034547905	1.0	Intron	10707	GO:0004252::serine-type endopeptidase activity;GO:0005085::guanyl-nucleotide exchange factor activity;GO:0005515::protein binding;GO:0005886::plasma membrane;GO:0007165::signal transduction;GO:0007264::small GTPase mediated signal transduction;GO:0008233::peptidase activity;GO:0008948::oxaloacetate decarboxylase activity;GO:0009372::quorum sensing;GO:0009405::pathogenesis;GO:0015081::sodium ion t…	4Q
Atac_955	NC_037641.1	6790870	6791269	0.387815798	0.00440233	1.0	Intron	3057	GO:0004252::serine-type endopeptidase activity;GO:0005085::guanyl-nucleotide exchange factor activity;GO:0005515::protein binding;GO:0005886::plasma membrane;GO:0007165::signal transduction;GO:0007264::small GTPase mediated signal transduction;GO:0008233::peptidase activity;GO:0008948::oxaloacetate decarboxylase activity;GO:0009372::quorum sensing;GO:0009405::pathogenesis;GO:0015081::sodium ion t…	4Q
Atac_956	NC_037641.1	6807830	6808185	0.488882592	0.028475618	1.0	Promoter	-118	GO:0004252::serine-type endopeptidase activity;GO:0005085::guanyl-nucleotide exchange factor activity;GO:0005515::protein binding;GO:0005886::plasma membrane;GO:0007165::signal transduction;GO:0007264::small GTPase mediated signal transduction;GO:0008233::peptidase activity;GO:0008948::oxaloacetate decarboxylase activity;GO:0009372::quorum sensing;GO:0009405::pathogenesis;GO:0015081::sodium ion t…	4Q
Atac_957	NC_037641.1	6855235	6855501	1.527138291	0.0003383	1.0	Intron	14466	GO:0004252::serine-type endopeptidase activity;GO:0005085::guanyl-nucleotide exchange factor activity;GO:0005515::protein binding;GO:0005886::plasma membrane;GO:0007165::signal transduction;GO:0007264::small GTPase mediated signal transduction;GO:0008233::peptidase activity;GO:0008948::oxaloacetate decarboxylase activity;GO:0009372::quorum sensing;GO:0009405::pathogenesis;GO:0015081::sodium ion t…	4Q
Atac_958	NC_037641.1	6960243	6960716	0.665435518	0.109871503	1.0	Intron	-3164	GO:0004252::serine-type endopeptidase activity;GO:0005085::guanyl-nucleotide exchange factor activity;GO:0005515::protein binding;GO:0005886::plasma membrane;GO:0007165::signal transduction;GO:0007264::small GTPase mediated signal transduction;GO:0008233::peptidase activity;GO:0008948::oxaloacetate decarboxylase activity;GO:0009372::quorum sensing;GO:0009405::pathogenesis;GO:0015081::sodium ion t…	4Q
Atac_959	NC_037641.1	6865304	6866045	0.745734634	0.066374274	1.0	Intron	-13988	GO:0004252::serine-type endopeptidase activity;GO:0005085::guanyl-nucleotide exchange factor activity;GO:0005515::protein binding;GO:0005886::plasma membrane;GO:0007165::signal transduction;GO:0007264::small GTPase mediated signal transduction;GO:0008233::peptidase activity;GO:0008948::oxaloacetate decarboxylase activity;GO:0009372::quorum sensing;GO:0009405::pathogenesis;GO:0015081::sodium ion t…	4Q
Atac_960	NC_037641.1	5042876	5043243	1.274360288	0.000480916	1.0	Promoter	2158	GO:0008483::transaminase activity;GO:0030170::pyridoxal phosphate binding	4Q
Atac_961	NC_037642.1	13652182	13652856	0.765465405	0.022319368	1.0	Exon	3707	GO:0003779::actin binding;GO:0005198::structural molecule activity;GO:0005634::nucleus;GO:0005737::cytoplasm;GO:0006606::protein import into nucleus;GO:0008565::protein transporter activity;GO:0016043::cellular component organization;GO:0017048::Rho GTPase binding;GO:0019028::viral capsid;GO:0019031::viral envelope;GO:0030036::actin cytoskeleton organization	4Q
Atac_962	NC_037642.1	13644970	13645179	-0.405227539	0.027304373	1.0	Promoter	0	GO:0003779::actin binding;GO:0005198::structural molecule activity;GO:0005634::nucleus;GO:0005737::cytoplasm;GO:0006606::protein import into nucleus;GO:0008565::protein transporter activity;GO:0016043::cellular component organization;GO:0017048::Rho GTPase binding;GO:0019028::viral capsid;GO:0019031::viral envelope;GO:0030036::actin cytoskeleton organization	4Q
Atac_963	NC_037642.1	1304244	1304938	0.940891873	0.066726197	1.0	Intron	24539	GO:0003779::actin binding;GO:0005246::calcium channel regulator activity;GO:0005525::GTP binding;GO:0005576::extracellular region;GO:0005739::mitochondrion;GO:0006816::calcium ion transport;GO:0007010::cytoskeleton organization;GO:0016020::membrane;GO:0016614::oxidoreductase activity, acting on CH-OH group of donors;GO:0042030::ATPase inhibitor activity;GO:0042381::hemolymph coagulation;GO:004687…	4Q
Atac_964	NC_037642.1	1260420	1260850	0.606170692	0.090794356	1.0	Intron	-18855	GO:0003779::actin binding;GO:0005246::calcium channel regulator activity;GO:0005525::GTP binding;GO:0005576::extracellular region;GO:0005739::mitochondrion;GO:0006816::calcium ion transport;GO:0007010::cytoskeleton organization;GO:0016020::membrane;GO:0016614::oxidoreductase activity, acting on CH-OH group of donors;GO:0042030::ATPase inhibitor activity;GO:0042381::hemolymph coagulation;GO:004687…	4Q
Atac_965	NC_037642.1	1068634	1068922	0.303108025	0.103775968	1.0	Intron	16570	GO:0003779::actin binding;GO:0005246::calcium channel regulator activity;GO:0005525::GTP binding;GO:0005576::extracellular region;GO:0005739::mitochondrion;GO:0006816::calcium ion transport;GO:0007010::cytoskeleton organization;GO:0016020::membrane;GO:0016614::oxidoreductase activity, acting on CH-OH group of donors;GO:0042030::ATPase inhibitor activity;GO:0042381::hemolymph coagulation;GO:004687…	4Q
Atac_966	NC_037642.1	1111227	1111585	0.847805897	0.063991776	1.0	Intron	59163	GO:0003779::actin binding;GO:0005246::calcium channel regulator activity;GO:0005525::GTP binding;GO:0005576::extracellular region;GO:0005739::mitochondrion;GO:0006816::calcium ion transport;GO:0007010::cytoskeleton organization;GO:0016020::membrane;GO:0016614::oxidoreductase activity, acting on CH-OH group of donors;GO:0042030::ATPase inhibitor activity;GO:0042381::hemolymph coagulation;GO:004687…	4Q
Atac_967	NC_037642.1	1198260	1198683	0.725820219	0.024988727	1.0	Intron	15871	GO:0003779::actin binding;GO:0005246::calcium channel regulator activity;GO:0005525::GTP binding;GO:0005576::extracellular region;GO:0005739::mitochondrion;GO:0006816::calcium ion transport;GO:0007010::cytoskeleton organization;GO:0016020::membrane;GO:0016614::oxidoreductase activity, acting on CH-OH group of donors;GO:0042030::ATPase inhibitor activity;GO:0042381::hemolymph coagulation;GO:004687…	4Q
Atac_968	NC_037642.1	1417145	1417597	0.396308305	0.042665241	1.0	Intron	62259	GO:0003779::actin binding;GO:0005246::calcium channel regulator activity;GO:0005525::GTP binding;GO:0005576::extracellular region;GO:0005739::mitochondrion;GO:0006816::calcium ion transport;GO:0007010::cytoskeleton organization;GO:0016020::membrane;GO:0016614::oxidoreductase activity, acting on CH-OH group of donors;GO:0042030::ATPase inhibitor activity;GO:0042381::hemolymph coagulation;GO:004687…	4Q
Atac_969	NC_037642.1	1045269	1045825	0.789011737	0.054240823	1.0	Distal Intergenic	-6239	GO:0003779::actin binding;GO:0005246::calcium channel regulator activity;GO:0005525::GTP binding;GO:0005576::extracellular region;GO:0005739::mitochondrion;GO:0006816::calcium ion transport;GO:0007010::cytoskeleton organization;GO:0016020::membrane;GO:0016614::oxidoreductase activity, acting on CH-OH group of donors;GO:0042030::ATPase inhibitor activity;GO:0042381::hemolymph coagulation;GO:004687…	4Q
Atac_970	NC_037642.1	1414386	1414691	0.970618514	0.001907916	1.0	Intron	59500	GO:0003779::actin binding;GO:0005246::calcium channel regulator activity;GO:0005525::GTP binding;GO:0005576::extracellular region;GO:0005739::mitochondrion;GO:0006816::calcium ion transport;GO:0007010::cytoskeleton organization;GO:0016020::membrane;GO:0016614::oxidoreductase activity, acting on CH-OH group of donors;GO:0042030::ATPase inhibitor activity;GO:0042381::hemolymph coagulation;GO:004687…	4Q
Atac_971	NC_037642.1	1284575	1284929	0.262757826	0.046944114	1.0	Intron	4870	GO:0003779::actin binding;GO:0005246::calcium channel regulator activity;GO:0005525::GTP binding;GO:0005576::extracellular region;GO:0005739::mitochondrion;GO:0006816::calcium ion transport;GO:0007010::cytoskeleton organization;GO:0016020::membrane;GO:0016614::oxidoreductase activity, acting on CH-OH group of donors;GO:0042030::ATPase inhibitor activity;GO:0042381::hemolymph coagulation;GO:004687…	4Q
Atac_972	NC_037642.1	1056668	1056900	0.568229088	0.153144247	1.0	Intron	4604	GO:0003779::actin binding;GO:0005246::calcium channel regulator activity;GO:0005525::GTP binding;GO:0005576::extracellular region;GO:0005739::mitochondrion;GO:0006816::calcium ion transport;GO:0007010::cytoskeleton organization;GO:0016020::membrane;GO:0016614::oxidoreductase activity, acting on CH-OH group of donors;GO:0042030::ATPase inhibitor activity;GO:0042381::hemolymph coagulation;GO:004687…	4Q
Atac_973	NC_037642.1	1207727	1208236	0.573075987	0.11037059	1.0	Intron	25338	GO:0003779::actin binding;GO:0005246::calcium channel regulator activity;GO:0005525::GTP binding;GO:0005576::extracellular region;GO:0005739::mitochondrion;GO:0006816::calcium ion transport;GO:0007010::cytoskeleton organization;GO:0016020::membrane;GO:0016614::oxidoreductase activity, acting on CH-OH group of donors;GO:0042030::ATPase inhibitor activity;GO:0042381::hemolymph coagulation;GO:004687…	4Q
Atac_974	NC_037642.1	5667285	5667701	0.318052033	0.02229091	1.0	Intron	7303	GO:0005576::extracellular region;GO:0006355::regulation of transcription, DNA-templated;GO:0007016::cytoskeletal anchoring at plasma membrane;GO:0009405::pathogenesis;GO:0016010::dystrophin-associated glycoprotein complex;GO:0016012::sarcoglycan complex;GO:0016021::integral component of membrane;GO:0019855::calcium channel inhibitor activity	4Q
Atac_975	NC_037642.1	5675298	5675711	0.560067675	0.024005124	1.0	Intron	15316	GO:0005576::extracellular region;GO:0006355::regulation of transcription, DNA-templated;GO:0007016::cytoskeletal anchoring at plasma membrane;GO:0009405::pathogenesis;GO:0016010::dystrophin-associated glycoprotein complex;GO:0016012::sarcoglycan complex;GO:0016021::integral component of membrane;GO:0019855::calcium channel inhibitor activity	4Q
Atac_976	NC_037642.1	9730533	9730940	0.986152812	0.112734079	1.0	Exon	8333	GO:0000276::mitochondrial proton-transporting ATP synthase complex, coupling factor F(o);GO:0003676::nucleic acid binding;GO:0004527::exonuclease activity;GO:0015078::hydrogen ion transmembrane transporter activity;GO:0015986::ATP synthesis coupled proton transport	4Q
Atac_977	NC_037642.1	10001439	10001760	0.195917086	0.254459266	1.0	Downstream	12240	GO:0001104::RNA polymerase II transcription cofactor activity;GO:0004252::serine-type endopeptidase activity;GO:0005515::protein binding;GO:0005634::nucleus;GO:0005886::plasma membrane;GO:0006357::regulation of transcription from RNA polymerase II promoter;GO:0006886::intracellular protein transport;GO:0006955::immune response;GO:0008536::Ran GTPase binding;GO:0008948::oxaloacetate decarboxylase …	4Q
Atac_978	NC_037642.1	10455130	10455423	0.372473711	0.000970929	1.0	Exon	5051	GO:0003700::sequence-specific DNA binding transcription factor activity;GO:0006355::regulation of transcription, DNA-templated;GO:0030420::establishment of competence for transformation;GO:0043565::sequence-specific DNA binding	4Q
Atac_979	NC_037642.1	10451070	10451479	0.841161315	0.079526054	1.0	Promoter	991	GO:0003700::sequence-specific DNA binding transcription factor activity;GO:0006355::regulation of transcription, DNA-templated;GO:0030420::establishment of competence for transformation;GO:0043565::sequence-specific DNA binding	4Q
Atac_980	NC_037642.1	10458907	10459359	0.728550187	0.079914555	1.0	Exon	-8802	.	4Q
Atac_981	NC_037642.1	10465583	10465880	0.820539502	0.047538659	1.0	Promoter	-2281	.	4Q
Atac_982	NC_037642.1	10461636	10461929	0.720984671	0.071537089	1.0	Exon	-6232	.	4Q
Atac_983	NC_037642.1	11285744	11286135	-0.154768924	0.597217115	1.0	Intron	8369	GO:0005515::protein binding;GO:0006355::regulation of transcription, DNA-templated;GO:0015031::protein transport;GO:0016020::membrane;GO:0016021::integral component of membrane;GO:0022904::respiratory electron transport chain;GO:0046983::protein dimerization activity	4Q
Atac_984	NC_037642.1	12539580	12539808	1.28132424	0.006346503	1.0	Promoter	-1537	GO:0004656::procollagen-proline 4-dioxygenase activity;GO:0005783::endoplasmic reticulum;GO:0016491::oxidoreductase activity;GO:0016702::oxidoreductase activity, acting on single donors with incorporation of molecular oxygen, incorporation of two atoms of oxygen;GO:0048309::endoplasmic reticulum inheritance;GO:0051028::mRNA transport;GO:0051321::meiotic cell cycle;GO:0055114::oxidation-reduction …	4Q
Atac_985	NC_037642.1	12247390	12247681	0.474109885	0.118116099	1.0	Intron	13679	GO:0004656::procollagen-proline 4-dioxygenase activity;GO:0005783::endoplasmic reticulum;GO:0016491::oxidoreductase activity;GO:0016702::oxidoreductase activity, acting on single donors with incorporation of molecular oxygen, incorporation of two atoms of oxygen;GO:0048309::endoplasmic reticulum inheritance;GO:0051028::mRNA transport;GO:0051321::meiotic cell cycle;GO:0055114::oxidation-reduction …	4Q
Atac_986	NC_037642.1	12241386	12241733	0.498642761	0.09057308	1.0	Intron	7675	GO:0004656::procollagen-proline 4-dioxygenase activity;GO:0005783::endoplasmic reticulum;GO:0016491::oxidoreductase activity;GO:0016702::oxidoreductase activity, acting on single donors with incorporation of molecular oxygen, incorporation of two atoms of oxygen;GO:0048309::endoplasmic reticulum inheritance;GO:0051028::mRNA transport;GO:0051321::meiotic cell cycle;GO:0055114::oxidation-reduction …	4Q
Atac_987	NC_037643.1	15212857	15213320	0.594526111	0.022495014	1.0	Distal Intergenic	-10562	GO:0003700::sequence-specific DNA binding transcription factor activity;GO:0005634::nucleus;GO:0005739::mitochondrion;GO:0006355::regulation of transcription, DNA-templated;GO:0008270::zinc ion binding;GO:0043401::steroid hormone mediated signaling pathway;GO:0043565::sequence-specific DNA binding	4Q
Atac_988	NC_037643.1	15209318	15209628	0.897836858	0.027303139	1.0	Distal Intergenic	-7023	GO:0003700::sequence-specific DNA binding transcription factor activity;GO:0005634::nucleus;GO:0005739::mitochondrion;GO:0006355::regulation of transcription, DNA-templated;GO:0008270::zinc ion binding;GO:0043401::steroid hormone mediated signaling pathway;GO:0043565::sequence-specific DNA binding	4Q
Atac_989	NC_037643.1	15172998	15173285	-0.257823776	0.615096417	1.0	Intron	29010	GO:0003700::sequence-specific DNA binding transcription factor activity;GO:0005634::nucleus;GO:0005739::mitochondrion;GO:0006355::regulation of transcription, DNA-templated;GO:0008270::zinc ion binding;GO:0043401::steroid hormone mediated signaling pathway;GO:0043565::sequence-specific DNA binding	4Q
Atac_990	NC_037643.1	15220543	15220862	0.812748663	0.008191022	1.0	Distal Intergenic	-18248	GO:0003700::sequence-specific DNA binding transcription factor activity;GO:0005634::nucleus;GO:0005739::mitochondrion;GO:0006355::regulation of transcription, DNA-templated;GO:0008270::zinc ion binding;GO:0043401::steroid hormone mediated signaling pathway;GO:0043565::sequence-specific DNA binding	4Q
Atac_991	NC_037643.1	15230607	15230932	0.615498391	0.070012538	1.0	Distal Intergenic	-28312	GO:0003700::sequence-specific DNA binding transcription factor activity;GO:0005634::nucleus;GO:0005739::mitochondrion;GO:0006355::regulation of transcription, DNA-templated;GO:0008270::zinc ion binding;GO:0043401::steroid hormone mediated signaling pathway;GO:0043565::sequence-specific DNA binding	4Q
Atac_992	NC_037643.1	14405033	14405305	0.775085259	0.007546414	1.0	Intron	-13737	GO:0003779::actin binding;GO:0005215::transporter activity;GO:0005739::mitochondrion;GO:0007010::cytoskeleton organization;GO:0009297::pilus assembly;GO:0016020::membrane;GO:0016032::viral process;GO:0016817::hydrolase activity, acting on acid anhydrides;GO:0019033::viral tegument;GO:0019867::outer membrane;GO:0055085::transmembrane transport	4Q
Atac_993	NC_037643.1	14370156	14370424	0.604753743	0.044829034	1.0	Promoter	2418	GO:0003779::actin binding;GO:0005215::transporter activity;GO:0005739::mitochondrion;GO:0007010::cytoskeleton organization;GO:0009297::pilus assembly;GO:0016020::membrane;GO:0016032::viral process;GO:0016817::hydrolase activity, acting on acid anhydrides;GO:0019033::viral tegument;GO:0019867::outer membrane;GO:0055085::transmembrane transport	4Q
Atac_994	NC_037643.1	12008219	12008673	1.748283455	0.210778829	1.0	Intron	22072	GO:0000398::mRNA splicing, via spliceosome;GO:0000775::chromosome, centromeric region;GO:0003677::DNA binding;GO:0003682::chromatin binding;GO:0003700::sequence-specific DNA binding transcription factor activity;GO:0005634::nucleus;GO:0005681::spliceosomal complex;GO:0006355::regulation of transcription, DNA-templated;GO:0008270::zinc ion binding;GO:0016020::membrane;GO:0019013::viral nucleocapsi…	4Q
Atac_995	NC_037643.1	9755875	9756243	0.805021933	0.016349019	1.0	Exon	7471	GO:0003690::double-stranded DNA binding;GO:0003924::GTPase activity;GO:0005524::ATP binding;GO:0005525::GTP binding;GO:0006606::protein import into nucleus;GO:0006914::autophagy;GO:0007264::small GTPase mediated signal transduction;GO:0010508::positive regulation of autophagy;GO:0016887::ATPase activity;GO:0042262::DNA protection	4Q
Atac_996	NC_037643.1	9515795	9516290	0.790721499	0.01153114	1.0	Promoter	-2635	GO:0000150::recombinase activity;GO:0003677::DNA binding;GO:0003700::sequence-specific DNA binding transcription factor activity;GO:0006310::DNA recombination;GO:0006355::regulation of transcription, DNA-templated;GO:0006812::cation transport;GO:0008324::cation transmembrane transporter activity;GO:0016020::membrane	4Q
Atac_997	NC_037643.1	9619709	9620050	2.125888757	0.079493159	1.0	Intron	37683	GO:0000150::recombinase activity;GO:0003677::DNA binding;GO:0003700::sequence-specific DNA binding transcription factor activity;GO:0006310::DNA recombination;GO:0006355::regulation of transcription, DNA-templated;GO:0006812::cation transport;GO:0008324::cation transmembrane transporter activity;GO:0016020::membrane	4Q
Atac_998	NC_037643.1	9549524	9550067	1.072225986	0.12844562	1.0	Intron	30599	GO:0000150::recombinase activity;GO:0003677::DNA binding;GO:0003700::sequence-specific DNA binding transcription factor activity;GO:0006310::DNA recombination;GO:0006355::regulation of transcription, DNA-templated;GO:0006812::cation transport;GO:0008324::cation transmembrane transporter activity;GO:0016020::membrane	4Q
Atac_999	NC_037643.1	9557244	9557712	0.807598158	0.077633546	1.0	Intron	-24311	GO:0000150::recombinase activity;GO:0003677::DNA binding;GO:0003700::sequence-specific DNA binding transcription factor activity;GO:0006310::DNA recombination;GO:0006355::regulation of transcription, DNA-templated;GO:0006812::cation transport;GO:0008324::cation transmembrane transporter activity;GO:0016020::membrane	4Q
Atac_1000	NC_037643.1	9573861	9574249	0.579284362	0.065028317	1.0	Intron	-7774	GO:0000150::recombinase activity;GO:0003677::DNA binding;GO:0003700::sequence-specific DNA binding transcription factor activity;GO:0006310::DNA recombination;GO:0006355::regulation of transcription, DNA-templated;GO:0006812::cation transport;GO:0008324::cation transmembrane transporter activity;GO:0016020::membrane	4Q
Atac_1001	NC_037643.1	9580517	9580741	0.513598873	0.024721493	1.0	Promoter	-1282	GO:0000150::recombinase activity;GO:0003677::DNA binding;GO:0003700::sequence-specific DNA binding transcription factor activity;GO:0006310::DNA recombination;GO:0006355::regulation of transcription, DNA-templated;GO:0006812::cation transport;GO:0008324::cation transmembrane transporter activity;GO:0016020::membrane	4Q
Atac_1002	NC_037643.1	8486361	8486889	1.190829357	0.044778245	1.0	Promoter	1142	GO:0003746::translation elongation factor activity;GO:0005515::protein binding;GO:0006414::translational elongation	4Q
Atac_1003	NC_037643.1	8211281	8211633	0.868500819	0.002549816	1.0	Intron	9480	GO:0005515::protein binding;GO:0005739::mitochondrion	4Q
Atac_1004	NC_037643.1	8228248	8228589	0.99451712	0.01067513	1.0	Intron	-7135	GO:0005515::protein binding;GO:0005739::mitochondrion	4Q
Atac_1005	NC_037643.1	8190865	8191390	0.878135981	0.078640182	1.0	Intron	29723	GO:0005515::protein binding;GO:0005739::mitochondrion	4Q
Atac_1006	NC_037643.1	8140480	8141019	0.380663197	0.125286425	1.0	Exon	-5936	GO:0003677::DNA binding;GO:0005634::nucleus	4Q
Atac_1007	NC_037643.1	8144473	8144890	0.964888072	0.051239152	1.0	Intron	-9929	GO:0003677::DNA binding;GO:0005634::nucleus	4Q
Atac_1008	NC_037643.1	7977929	7978538	1.059401065	0.043996851	1.0	Distal Intergenic	-8655	GO:0003824::catalytic activity;GO:0003857::3-hydroxyacyl-CoA dehydrogenase activity;GO:0004488::methylenetetrahydrofolate dehydrogenase (NADP+) activity;GO:0005524::ATP binding;GO:0006631::fatty acid metabolic process;GO:0006779::porphyrin-containing compound biosynthetic process;GO:0008152::metabolic process;GO:0009396::folic acid-containing compound biosynthetic process;GO:0016491::oxidoreducta…	4Q
Atac_1009	NC_037643.1	7252451	7252863	0.956236933	0.028214822	1.0	Exon	22922	GO:0005515::protein binding;GO:0005576::extracellular region;GO:0005801::cis-Golgi network;GO:0006886::intracellular protein transport;GO:0009405::pathogenesis;GO:0016020::membrane	4Q
Atac_1010	NC_037643.1	7230164	7230552	0.706446974	0.01007614	1.0	Promoter	635	GO:0005515::protein binding;GO:0005576::extracellular region;GO:0005801::cis-Golgi network;GO:0006886::intracellular protein transport;GO:0009405::pathogenesis;GO:0016020::membrane	4Q
Atac_1011	NC_037643.1	7254204	7254737	1.48010382	0.005970472	1.0	Intron	24675	GO:0005515::protein binding;GO:0005576::extracellular region;GO:0005801::cis-Golgi network;GO:0006886::intracellular protein transport;GO:0009405::pathogenesis;GO:0016020::membrane	4Q
Atac_1012	NC_037643.1	7210280	7210537	0.75057298	0.034237449	1.0	Promoter	681	GO:0005515::protein binding;GO:0005576::extracellular region;GO:0005801::cis-Golgi network;GO:0006886::intracellular protein transport;GO:0009405::pathogenesis;GO:0016020::membrane	4Q
Atac_1013	NC_037643.1	7246775	7247434	0.955649174	0.102951752	1.0	Intron	17246	GO:0005515::protein binding;GO:0005576::extracellular region;GO:0005801::cis-Golgi network;GO:0006886::intracellular protein transport;GO:0009405::pathogenesis;GO:0016020::membrane	4Q
Atac_1014	NC_037644.1	14024007	14024397	0.735500723	0.060973163	1.0	Intron	7109	GO:0000746::conjugation;GO:0007411::axon guidance;GO:0016021::integral component of membrane;GO:0019087::transformation of host cell by virus	4Q
Atac_1015	NC_037644.1	14008083	14008415	0.731389318	0.036830485	1.0	Distal Intergenic	-8483	GO:0000746::conjugation;GO:0007411::axon guidance;GO:0016021::integral component of membrane;GO:0019087::transformation of host cell by virus	4Q
Atac_1016	NC_037644.1	13982884	13983684	1.191756608	0.237052381	1.0	Intron	4209	GO:0001558::regulation of cell growth;GO:0003700::sequence-specific DNA binding transcription factor activity;GO:0005739::mitochondrion;GO:0008083::growth factor activity;GO:0016020::membrane;GO:0055085::transmembrane transport;GO:0097351::toxin-antitoxin pair type II binding	4Q
Atac_1017	NC_037644.1	13707048	13707291	0.036606999	0.900458001	1.0	Promoter	505	GO:0003677::DNA binding;GO:0003899::DNA-directed RNA polymerase activity;GO:0005515::protein binding;GO:0005634::nucleus;GO:0005890::sodium:potassium-exchanging ATPase complex;GO:0006351::transcription, DNA-templated;GO:0006813::potassium ion transport;GO:0006814::sodium ion transport;GO:0007067::mitotic nuclear division;GO:0042729::DASH complex;GO:0044238::primary metabolic process;GO:0072686::m…	4Q
Atac_1018	NC_037644.1	13696390	13697059	0.682015413	0.048655417	1.0	3' UTR	5944	GO:0003677::DNA binding;GO:0003899::DNA-directed RNA polymerase activity;GO:0005515::protein binding;GO:0005634::nucleus;GO:0005890::sodium:potassium-exchanging ATPase complex;GO:0006351::transcription, DNA-templated;GO:0006813::potassium ion transport;GO:0006814::sodium ion transport;GO:0007067::mitotic nuclear division;GO:0042729::DASH complex;GO:0044238::primary metabolic process;GO:0072686::m…	4Q
Atac_1019	NC_037644.1	12899217	12899640	1.139593566	0.066236405	1.0	Exon	44489	GO:0000775::chromosome, centromeric region;GO:0003677::DNA binding;GO:0003682::chromatin binding;GO:0003700::sequence-specific DNA binding transcription factor activity;GO:0005515::protein binding;GO:0005634::nucleus;GO:0006355::regulation of transcription, DNA-templated;GO:0006855::drug transmembrane transport;GO:0008270::zinc ion binding;GO:0015238::drug transmembrane transporter activity;GO:00…	4Q
Atac_1020	NC_037644.1	12950669	12950918	0.504169295	0.115214763	1.0	Intron	-4730	GO:0000775::chromosome, centromeric region;GO:0003677::DNA binding;GO:0003682::chromatin binding;GO:0003700::sequence-specific DNA binding transcription factor activity;GO:0005515::protein binding;GO:0005634::nucleus;GO:0006355::regulation of transcription, DNA-templated;GO:0006855::drug transmembrane transport;GO:0008270::zinc ion binding;GO:0015238::drug transmembrane transporter activity;GO:00…	4Q
Atac_1021	NC_037644.1	12702458	12702883	1.548058195	0.050151862	1.0	Intron	5610	GO:0000103::sulfate assimilation;GO:0003333::amino acid transmembrane transport;GO:0003676::nucleic acid binding;GO:0003779::actin binding;GO:0004020::adenylylsulfate kinase activity;GO:0004190::aspartic-type endopeptidase activity;GO:0004482::mRNA (guanine-N7-)-methyltransferase activity;GO:0005524::ATP binding;GO:0006370::7-methylguanosine mRNA capping;GO:0007010::cytoskeleton organization;GO:0…	4Q
Atac_1022	NC_037644.1	12694899	12695144	0.555117389	0.118689816	1.0	Intron	13349	GO:0000103::sulfate assimilation;GO:0003333::amino acid transmembrane transport;GO:0003676::nucleic acid binding;GO:0003779::actin binding;GO:0004020::adenylylsulfate kinase activity;GO:0004190::aspartic-type endopeptidase activity;GO:0004482::mRNA (guanine-N7-)-methyltransferase activity;GO:0005524::ATP binding;GO:0006370::7-methylguanosine mRNA capping;GO:0007010::cytoskeleton organization;GO:0…	4Q
Atac_1023	NC_037644.1	12700895	12701365	0.957672817	0.008873355	1.0	Intron	7128	GO:0000103::sulfate assimilation;GO:0003333::amino acid transmembrane transport;GO:0003676::nucleic acid binding;GO:0003779::actin binding;GO:0004020::adenylylsulfate kinase activity;GO:0004190::aspartic-type endopeptidase activity;GO:0004482::mRNA (guanine-N7-)-methyltransferase activity;GO:0005524::ATP binding;GO:0006370::7-methylguanosine mRNA capping;GO:0007010::cytoskeleton organization;GO:0…	4Q
Atac_1024	NC_037644.1	12695862	12696221	1.225694663	0.015474717	1.0	Intron	12272	GO:0000103::sulfate assimilation;GO:0003333::amino acid transmembrane transport;GO:0003676::nucleic acid binding;GO:0003779::actin binding;GO:0004020::adenylylsulfate kinase activity;GO:0004190::aspartic-type endopeptidase activity;GO:0004482::mRNA (guanine-N7-)-methyltransferase activity;GO:0005524::ATP binding;GO:0006370::7-methylguanosine mRNA capping;GO:0007010::cytoskeleton organization;GO:0…	4Q
Atac_1025	NC_037644.1	12701773	12702081	1.230142145	0.030688916	1.0	Intron	6412	GO:0000103::sulfate assimilation;GO:0003333::amino acid transmembrane transport;GO:0003676::nucleic acid binding;GO:0003779::actin binding;GO:0004020::adenylylsulfate kinase activity;GO:0004190::aspartic-type endopeptidase activity;GO:0004482::mRNA (guanine-N7-)-methyltransferase activity;GO:0005524::ATP binding;GO:0006370::7-methylguanosine mRNA capping;GO:0007010::cytoskeleton organization;GO:0…	4Q
Atac_1026	NC_037641.1	10538987	10539542	0.967975358	0.022557977	1.0	Promoter	2658	GO:0004672::protein kinase activity;GO:0005524::ATP binding;GO:0006468::protein phosphorylation;GO:0016020::membrane;GO:0016773::phosphotransferase activity, alcohol group as acceptor	4Q
Atac_1027	NC_037641.1	10535579	10536012	1.066089651	0.034908454	1.0	3' UTR	6188	GO:0004672::protein kinase activity;GO:0005524::ATP binding;GO:0006468::protein phosphorylation;GO:0016020::membrane;GO:0016773::phosphotransferase activity, alcohol group as acceptor	4Q
Atac_1028	NC_037644.1	11058843	11059126	1.467439981	0.023600541	1.0	Promoter	1354	GO:0003700::sequence-specific DNA binding transcription factor activity;GO:0005669::transcription factor TFIID complex;GO:0005921::gap junction;GO:0006352::DNA-templated transcription, initiation;GO:0006355::regulation of transcription, DNA-templated	4Q
Atac_1029	NC_037644.1	9536560	9536837	1.362770794	0.028935925	1.0	3' UTR	-13922	GO:0004514::nicotinate-nucleotide diphosphorylase (carboxylating) activity;GO:0005524::ATP binding;GO:0006457::protein folding;GO:0006813::potassium ion transport;GO:0006950::response to stress;GO:0008324::cation transmembrane transporter activity;GO:0009435::NAD biosynthetic process;GO:0051082::unfolded protein binding	4Q
Atac_1030	NC_037644.1	9539616	9539900	1.401146029	0.008773328	1.0	3' UTR	-10859	GO:0004514::nicotinate-nucleotide diphosphorylase (carboxylating) activity;GO:0005524::ATP binding;GO:0006457::protein folding;GO:0006813::potassium ion transport;GO:0006950::response to stress;GO:0008324::cation transmembrane transporter activity;GO:0009435::NAD biosynthetic process;GO:0051082::unfolded protein binding	4Q
Atac_1031	NC_037644.1	9535417	9535993	0.860521031	0.063131477	1.0	3' UTR	-14766	GO:0004514::nicotinate-nucleotide diphosphorylase (carboxylating) activity;GO:0005524::ATP binding;GO:0006457::protein folding;GO:0006813::potassium ion transport;GO:0006950::response to stress;GO:0008324::cation transmembrane transporter activity;GO:0009435::NAD biosynthetic process;GO:0051082::unfolded protein binding	4Q
Atac_1032	NC_037644.1	9087367	9087684	0.742700143	0.01227775	1.0	Distal Intergenic	-10397	GO:0005337::nucleoside transmembrane transporter activity;GO:0006810::transport;GO:0008152::metabolic process;GO:0016021::integral component of membrane;GO:0016597::amino acid binding;GO:0016714::oxidoreductase activity, acting on paired donors, with incorporation or reduction of molecular oxygen, reduced pteridine as one donor, and incorporation of one atom of oxygen;GO:0019013::viral nucleocaps…	4Q
Atac_1033	NC_037644.1	2672654	2672920	0.394819689	0.057944621	1.0	Intron	3935	GO:0005524::ATP binding;GO:0006810::transport;GO:0016021::integral component of membrane;GO:0042626::ATPase activity, coupled to transmembrane movement of substances;GO:0055085::transmembrane transport	4Q
Atac_1034	NC_037644.1	2651602	2651939	0.853649047	0.039734691	1.0	Promoter	1079	GO:0005524::ATP binding;GO:0006810::transport;GO:0016021::integral component of membrane;GO:0042626::ATPase activity, coupled to transmembrane movement of substances;GO:0055085::transmembrane transport	4Q
Atac_1035	NC_037644.1	2667745	2668122	0.835163524	0.112139175	1.0	Intron	8733	GO:0005524::ATP binding;GO:0006810::transport;GO:0016021::integral component of membrane;GO:0042626::ATPase activity, coupled to transmembrane movement of substances;GO:0055085::transmembrane transport	4Q
Atac_1036	NC_037644.1	2360288	2361403	0.725457339	0.004136666	1.0	Promoter	2765	GO:0000159::protein phosphatase type 2A complex;GO:0007165::signal transduction;GO:0008601::protein phosphatase type 2A regulator activity;GO:0020037::heme binding	4Q
Atac_1037	NC_037644.1	2328632	2329004	0.556542622	0.025546024	1.0	Promoter	-913	GO:0005201::extracellular matrix structural constituent;GO:0005515::protein binding;GO:0005581::collagen trimer	4Q
Atac_1038	NC_037644.1	2331719	2331996	0.265417804	0.266599283	1.0	Promoter	1802	GO:0005201::extracellular matrix structural constituent;GO:0005515::protein binding;GO:0005581::collagen trimer	4Q
Atac_1039	NC_037645.1	3102158	3102578	1.359342255	0.005970382	1.0	Intron	-24184	GO:0016021::integral component of membrane	4Q
Atac_1040	NC_037645.1	3114585	3115004	1.100887554	0.041166226	1.0	Intron	-11758	GO:0016021::integral component of membrane	4Q
Atac_1041	NC_037645.1	3105496	3105905	1.013049832	0.006081105	1.0	Intron	-20857	GO:0016021::integral component of membrane	4Q
Atac_1042	NC_037645.1	3078171	3078833	0.962891176	0.018354955	1.0	Intron	-47929	GO:0016021::integral component of membrane	4Q
Atac_1043	NC_037645.1	3151188	3151957	1.117385589	0.000834886	1.0	Intron	24425	GO:0016021::integral component of membrane	4Q
Atac_1044	NC_037645.1	3129694	3129940	0.224699851	0.609414538	1.0	Promoter	2931	GO:0016021::integral component of membrane	4Q
Atac_1045	NC_037645.1	3081779	3082154	0.946083153	0.060298776	1.0	Intron	-44608	GO:0016021::integral component of membrane	4Q
Atac_1046	NC_037645.1	3096702	3097100	1.536606753	0.009200139	1.0	Intron	-29662	GO:0016021::integral component of membrane	4Q
Atac_1047	NC_037645.1	3092760	3093484	1.320007567	0.011451171	1.0	Intron	-33278	GO:0016021::integral component of membrane	4Q
Atac_1048	NC_037645.1	3100578	3101259	1.435232513	0.039774187	1.0	Intron	-25503	GO:0016021::integral component of membrane	4Q
Atac_1049	NC_037645.1	5175627	5175932	0.135935053	0.718408582	1.0	Intron	3194	GO:0005198::structural molecule activity;GO:0005319::lipid transporter activity;GO:0005576::extracellular region;GO:0006869::lipid transport;GO:0006886::intracellular protein transport;GO:0008289::lipid binding;GO:0008536::Ran GTPase binding;GO:0019028::viral capsid;GO:0019031::viral envelope;GO:0042157::lipoprotein metabolic process	4Q
Atac_1050	NC_037645.1	5972243	5972910	0.473533083	0.004735275	1.0	Promoter	2677	GO:0005057::receptor signaling protein activity;GO:0005089::Rho guanyl-nucleotide exchange factor activity;GO:0005634::nucleus;GO:0007165::signal transduction;GO:0035023::regulation of Rho protein signal transduction;GO:0043565::sequence-specific DNA binding	4Q
Atac_1051	NC_037645.1	8263532	8264109	0.748857306	0.05676385	1.0	Exon	-10309	GO:0004806::triglyceride lipase activity;GO:0006886::intracellular protein transport;GO:0008152::metabolic process;GO:0009405::pathogenesis;GO:0016042::lipid catabolic process;GO:0016192::vesicle-mediated transport;GO:0016787::hydrolase activity;GO:0019835::cytolysis;GO:0019867::outer membrane;GO:0030131::clathrin adaptor complex	4Q
Atac_1052	NC_037645.1	8304165	8304566	0.830710886	0.011490139	1.0	Exon	7841	GO:0003855::3-dehydroquinate dehydratase activity;GO:0019068::virion assembly	4Q
Atac_1053	NC_037645.1	9774718	9775037	0.751765741	0.010285384	1.0	Promoter	0	GO:0004222::metalloendopeptidase activity;GO:0006508::proteolysis;GO:0016020::membrane	4Q
Atac_1054	NC_037646.1	12022140	12022527	0.670294761	0.082145175	1.0	Intron	-4549	GO:0004672::protein kinase activity;GO:0005198::structural molecule activity;GO:0005524::ATP binding;GO:0006468::protein phosphorylation;GO:0016020::membrane;GO:0016773::phosphotransferase activity, alcohol group as acceptor	4Q
Atac_1055	NC_037646.1	12024137	12024706	1.11332386	0.119544318	1.0	Intron	3489	GO:0004672::protein kinase activity;GO:0005198::structural molecule activity;GO:0005524::ATP binding;GO:0006468::protein phosphorylation;GO:0016020::membrane;GO:0016773::phosphotransferase activity, alcohol group as acceptor	4Q
Atac_1056	NC_037646.1	12012902	12013172	1.020607486	0.001215874	1.0	5' UTR	4417	GO:0004672::protein kinase activity;GO:0005198::structural molecule activity;GO:0005524::ATP binding;GO:0006468::protein phosphorylation;GO:0016020::membrane;GO:0016773::phosphotransferase activity, alcohol group as acceptor	4Q
Atac_1057	NC_037646.1	11769183	11769409	0.198712903	0.201226253	1.0	Promoter	0	GO:0006886::intracellular protein transport;GO:0006888::ER to Golgi vesicle-mediated transport;GO:0008270::zinc ion binding;GO:0030127::COPII vesicle coat	4Q
Atac_1058	NC_037646.1	11039646	11040004	0.830877021	0.042757507	1.0	Promoter	401	GO:0035556::intracellular signal transduction	4Q
Atac_1059	NC_037646.1	11040238	11040601	1.004593616	0.055911036	1.0	Promoter	993	GO:0035556::intracellular signal transduction	4Q
Atac_1060	NC_037646.1	11034775	11035366	0.918447255	0.070254212	1.0	Exon	-3879	GO:0035556::intracellular signal transduction	4Q
Atac_1061	NC_037646.1	10996153	10996465	0.440142019	0.089406622	1.0	Promoter	-339	GO:0002764::immune response-regulating signaling pathway;GO:0004190::aspartic-type endopeptidase activity;GO:0004408::holocytochrome-c synthase activity;GO:0005739::mitochondrion;GO:0008158::hedgehog receptor activity;GO:0008565::protein transporter activity;GO:0008883::glutamyl-tRNA reductase activity;GO:0015031::protein transport;GO:0016020::membrane;GO:0016021::integral component of membrane;G…	4Q
Atac_1062	NC_037646.1	10997118	10997484	1.804600276	6.49e-05	1.0	Promoter	314	GO:0002764::immune response-regulating signaling pathway;GO:0004190::aspartic-type endopeptidase activity;GO:0004408::holocytochrome-c synthase activity;GO:0005739::mitochondrion;GO:0008158::hedgehog receptor activity;GO:0008565::protein transporter activity;GO:0008883::glutamyl-tRNA reductase activity;GO:0015031::protein transport;GO:0016020::membrane;GO:0016021::integral component of membrane;G…	4Q
Atac_1063	NC_037646.1	9520227	9520513	0.847152586	0.039504539	1.0	Distal Intergenic	-7659	.	4Q
Atac_1064	NC_037646.1	8839835	8840237	0.782895127	0.029197825	1.0	3' UTR	4523	GO:0003924::GTPase activity;GO:0005525::GTP binding;GO:0007264::small GTPase mediated signal transduction;GO:0008948::oxaloacetate decarboxylase activity;GO:0015081::sodium ion transmembrane transporter activity;GO:0015093::ferrous iron transmembrane transporter activity;GO:0015684::ferrous iron transport;GO:0016020::membrane;GO:0016021::integral component of membrane;GO:0071436::sodium ion export	4Q
Atac_1065	NC_037646.1	8827327	8827593	0.383443634	0.178738553	1.0	Intron	4865	.	4Q
Atac_1066	NC_037646.1	8810972	8811295	1.036995088	0.002107885	1.0	Intron	5206	.	4Q
Atac_1067	NC_037646.1	8721882	8722262	0.740433536	0.026112951	1.0	Intron	14879	GO:0000398::mRNA splicing, via spliceosome;GO:0000808::origin recognition complex;GO:0003677::DNA binding;GO:0003700::sequence-specific DNA binding transcription factor activity;GO:0003723::RNA binding;GO:0003779::actin binding;GO:0003917::DNA topoisomerase type I activity;GO:0004252::serine-type endopeptidase activity;GO:0005215::transporter activity;GO:0005634::nucleus;GO:0005694::chromosome;GO…	4Q
Atac_1068	NC_037646.1	8708596	8708982	0.296587933	0.081125891	1.0	Promoter	1593	GO:0000398::mRNA splicing, via spliceosome;GO:0000808::origin recognition complex;GO:0003677::DNA binding;GO:0003700::sequence-specific DNA binding transcription factor activity;GO:0003723::RNA binding;GO:0003779::actin binding;GO:0003917::DNA topoisomerase type I activity;GO:0004252::serine-type endopeptidase activity;GO:0005215::transporter activity;GO:0005634::nucleus;GO:0005694::chromosome;GO…	4Q
Atac_1069	NC_037646.1	8696515	8696842	0.609411772	0.140231554	1.0	Promoter	1514	GO:0000398::mRNA splicing, via spliceosome;GO:0000808::origin recognition complex;GO:0003677::DNA binding;GO:0003700::sequence-specific DNA binding transcription factor activity;GO:0003723::RNA binding;GO:0003779::actin binding;GO:0003917::DNA topoisomerase type I activity;GO:0004252::serine-type endopeptidase activity;GO:0005215::transporter activity;GO:0005634::nucleus;GO:0005694::chromosome;GO…	4Q
Atac_1070	NC_037646.1	8631392	8631741	1.249758242	0.034937316	1.0	Promoter	640	.	4Q
Atac_1071	NC_037646.1	8559861	8560155	0.51188579	0.160947367	1.0	Intron	5698	GO:0001104::RNA polymerase II transcription cofactor activity;GO:0003700::sequence-specific DNA binding transcription factor activity;GO:0005737::cytoplasm;GO:0006355::regulation of transcription, DNA-templated;GO:0006357::regulation of transcription from RNA polymerase II promoter;GO:0007275::multicellular organismal development;GO:0008092::cytoskeletal protein binding;GO:0016592::mediator compl…	4Q
Atac_1072	NC_037646.1	8571386	8571747	0.347762626	0.046899407	1.0	Intron	17223	GO:0001104::RNA polymerase II transcription cofactor activity;GO:0003700::sequence-specific DNA binding transcription factor activity;GO:0005737::cytoplasm;GO:0006355::regulation of transcription, DNA-templated;GO:0006357::regulation of transcription from RNA polymerase II promoter;GO:0007275::multicellular organismal development;GO:0008092::cytoskeletal protein binding;GO:0016592::mediator compl…	4Q
Atac_1073	NC_037646.1	6490515	6491114	0.619153464	0.140172097	1.0	Promoter	-2859	GO:0001518::voltage-gated sodium channel complex;GO:0004888::transmembrane signaling receptor activity;GO:0005198::structural molecule activity;GO:0005216::ion channel activity;GO:0005248::voltage-gated sodium channel activity;GO:0005261::cation channel activity;GO:0005887::integral component of plasma membrane;GO:0006811::ion transport;GO:0006814::sodium ion transport;GO:0006935::chemotaxis;GO:0…	4Q
Atac_1074	NC_037646.1	6520420	6520683	0.458209166	0.096428468	1.0	Promoter	1278	GO:0005886::plasma membrane;GO:0016020::membrane	4Q
Atac_1075	NC_037646.1	5549970	5550657	0.990462517	0.039793196	1.0	Promoter	-2720	GO:0005515::protein binding	4Q
Atac_1076	NC_037646.1	5465694	5466125	0.478620246	0.07141643	1.0	Promoter	-1741	GO:0044237::cellular metabolic process	4Q
Atac_1077	NC_037646.1	5472688	5472966	0.828449739	0.033645357	1.0	Downstream	-8735	GO:0044237::cellular metabolic process	4Q
Atac_1078	NC_037646.1	5451982	5452243	0.694530023	0.093399795	1.0	Intron	8695	GO:0005523::tropomyosin binding;GO:0009401::phosphoenolpyruvate-dependent sugar phosphotransferase system;GO:0051694::pointed-end actin filament capping	4Q
Atac_1079	NC_037638.1	19564909	19565204	0.558107081	0.121887895	1.0	Exon	4904	GO:0005515::protein binding	4Q
Atac_1080	NC_037639.1	15578579	15579708	1.351977713	0.037827771	1.0	Exon	7457	GO:0003700::sequence-specific DNA binding transcription factor activity;GO:0005515::protein binding;GO:0005784::Sec61 translocon complex;GO:0006355::regulation of transcription, DNA-templated;GO:0006613::cotranslational protein targeting to membrane;GO:0006950::response to stress;GO:0009415::response to water;GO:0030176::integral component of endoplasmic reticulum membrane;GO:0042025::host cell n…	4Q
Atac_1081	NC_037639.1	6378065	6378445	1.147072132	0.015707037	1.0	Exon	-3169	GO:0045454::cell redox homeostasis	4Q
Atac_1082	NC_037639.1	6393881	6394195	1.088758308	0.032061852	1.0	Distal Intergenic	-15369	GO:0005230::extracellular ligand-gated ion channel activity;GO:0006810::transport;GO:0006811::ion transport;GO:0016020::membrane	4Q
Atac_1083	NC_037639.1	6407745	6408113	0.971691822	0.088842945	1.0	Promoter	-1451	GO:0005230::extracellular ligand-gated ion channel activity;GO:0006810::transport;GO:0006811::ion transport;GO:0016020::membrane	4Q
Atac_1084	NC_037639.1	6409095	6409681	0.920709292	0.086011571	1.0	Promoter	0	GO:0005230::extracellular ligand-gated ion channel activity;GO:0006810::transport;GO:0006811::ion transport;GO:0016020::membrane	4Q
Atac_1085	NC_037639.1	6405645	6406003	0.48622316	0.017762738	1.0	Distal Intergenic	-3561	GO:0005230::extracellular ligand-gated ion channel activity;GO:0006810::transport;GO:0006811::ion transport;GO:0016020::membrane	4Q
Atac_1086	NC_037650.1	7316034	7316359	0.960888747	0.049589696	1.0	Exon	6584	GO:0005515::protein binding;GO:0035556::intracellular signal transduction	4Q
Atac_1087	NC_037647.1	4891574	4891844	1.648477332	0.000141155	1.0	Promoter	235	.	4Q
Atac_1088	NC_037647.1	4887214	4887522	0.634110351	0.019957167	1.0	Promoter	-52	.	4Q
Atac_1089	NC_037638.1	22829900	22830247	1.332529874	0.086157066	1.0	Distal Intergenic	3121	GO:0005515::protein binding;GO:0008144::drug binding	4Q
Atac_1090	NC_037638.1	22834699	22834994	0.361025477	0.177004938	1.0	Distal Intergenic	7920	GO:0005515::protein binding;GO:0008144::drug binding	4Q
Atac_1091	NC_037646.1	11396155	11396844	1.359733974	0.003989196	1.0	Promoter	2349	GO:0005337::nucleoside transmembrane transporter activity;GO:0006810::transport;GO:0016021::integral component of membrane	4Q
Atac_1092	NC_037646.1	11394884	11395328	0.720253779	0.031173495	1.0	Promoter	1078	GO:0005337::nucleoside transmembrane transporter activity;GO:0006810::transport;GO:0016021::integral component of membrane	4Q
Atac_1093	NC_037638.1	14733948	14734430	0.358259348	0.070581068	1.0	Exon	3925	GO:0003779::actin binding;GO:0007010::cytoskeleton organization;GO:0070836::caveola assembly	4Q
Atac_1094	NC_037651.1	6616706	6617022	1.331992668	0.026479048	1.0	Promoter	5	GO:0003700::sequence-specific DNA binding transcription factor activity;GO:0006355::regulation of transcription, DNA-templated;GO:0008270::zinc ion binding;GO:0043565::sequence-specific DNA binding	4Q
Atac_1095	NC_037651.1	6618534	6618937	1.308208215	0.069669557	1.0	Promoter	1833	GO:0003700::sequence-specific DNA binding transcription factor activity;GO:0006355::regulation of transcription, DNA-templated;GO:0008270::zinc ion binding;GO:0043565::sequence-specific DNA binding	4Q
Atac_1096	NC_037651.1	6619450	6620181	0.968290483	0.095780945	1.0	Promoter	2749	GO:0003700::sequence-specific DNA binding transcription factor activity;GO:0006355::regulation of transcription, DNA-templated;GO:0008270::zinc ion binding;GO:0043565::sequence-specific DNA binding	4Q
Atac_1097	NC_037648.1	11838138	11838599	1.818865785	0.000768139	1.0	3' UTR	15360	GO:0008270::zinc ion binding	4Q
Atac_1098	NC_037648.1	11852818	11853105	0.818425803	0.043153029	1.0	Promoter	854	GO:0008270::zinc ion binding	4Q
Atac_1099	NC_037648.1	15118192	15118549	1.075588804	0.094822819	1.0	Exon	7759	GO:0003723::RNA binding;GO:0003779::actin binding;GO:0003964::RNA-directed DNA polymerase activity;GO:0004842::ubiquitin-protein transferase activity;GO:0005198::structural molecule activity;GO:0006886::intracellular protein transport;GO:0008277::regulation of G-protein coupled receptor protein signaling pathway;GO:0008565::protein transporter activity;GO:0016021::integral component of membrane;G…	4Q
Atac_1100	NC_037645.1	7321289	7321727	1.131763413	0.080764109	1.0	Exon	10439	.	4Q
Atac_1101	NC_037640.1	4405809	4406056	0.635425807	0.027452879	1.0	Promoter	-850	GO:0035091::phosphatidylinositol binding	4Q
Atac_1102	NC_037644.1	186268	186576	0.239219458	0.62561865	1.0	Intron	-4085	GO:0004616::phosphogluconate dehydrogenase (decarboxylating) activity;GO:0006506::GPI anchor biosynthetic process;GO:0008152::metabolic process;GO:0016021::integral component of membrane;GO:0016616::oxidoreductase activity, acting on the CH-OH group of donors, NAD or NADP as acceptor;GO:0017176::phosphatidylinositol N-acetylglucosaminyltransferase activity;GO:0051287::NAD binding;GO:0055114::oxid…	4Q
Atac_1103	NC_037648.1	10426310	10426590	1.554317983	0.018716944	1.0	Promoter	-1717	GO:0006508::proteolysis;GO:0008152::metabolic process;GO:0008236::serine-type peptidase activity;GO:0016787::hydrolase activity	4Q
Atac_1104	NC_037648.1	10443563	10443847	0.647057583	0.057555352	1.0	Promoter	2350	GO:0006508::proteolysis;GO:0008152::metabolic process;GO:0008236::serine-type peptidase activity;GO:0016787::hydrolase activity	4Q
Atac_1105	NC_037651.1	5503879	5504133	0.724638212	0.01819202	1.0	Promoter	-618	GO:0004672::protein kinase activity;GO:0005515::protein binding;GO:0006468::protein phosphorylation	4Q
Atac_1106	NC_037651.1	5514351	5514647	1.328664292	0.008724472	1.0	Exon	7623	GO:0004672::protein kinase activity;GO:0005515::protein binding;GO:0006468::protein phosphorylation	4Q
Atac_1107	NC_037652.1	1483194	1483897	0.743508151	0.126126817	1.0	3' UTR	-12475	.	4Q
Atac_1108	NC_037645.1	2157221	2157520	0.971113783	0.003555574	1.0	Exon	3425	GO:0009058::biosynthetic process;GO:0030170::pyridoxal phosphate binding	4Q
Atac_1109	NC_037642.1	13305985	13306297	0.411298779	0.018644586	1.0	Promoter	2976	GO:0008033::tRNA processing;GO:0016021::integral component of membrane;GO:0016620::oxidoreductase activity, acting on the aldehyde or oxo group of donors, NAD or NADP as acceptor;GO:0051287::NAD binding;GO:0055114::oxidation-reduction process	4Q
Atac_1110	NC_037642.1	13307923	13308221	0.440523671	0.062906839	1.0	Intron	4914	GO:0008033::tRNA processing;GO:0016021::integral component of membrane;GO:0016620::oxidoreductase activity, acting on the aldehyde or oxo group of donors, NAD or NADP as acceptor;GO:0051287::NAD binding;GO:0055114::oxidation-reduction process	4Q
Atac_1111	NC_037644.1	8380863	8381220	0.788236253	0.013063817	1.0	Intron	13215	GO:0005509::calcium ion binding;GO:0007156::homophilic cell adhesion via plasma membrane adhesion molecules;GO:0016020::membrane	4Q
Atac_1112	NC_037646.1	7871105	7871454	1.261206867	0.053129529	1.0	Promoter	1829	GO:0005089::Rho guanyl-nucleotide exchange factor activity;GO:0005515::protein binding;GO:0035023::regulation of Rho protein signal transduction	4Q
Atac_1113	NC_037650.1	7371581	7371953	0.260785814	0.088313413	1.0	Distal Intergenic	9568	GO:0005096::GTPase activator activity;GO:0005515::protein binding;GO:0005737::cytoplasm	4Q
Atac_1114	NC_037639.1	9524220	9524608	1.069334207	0.009595888	1.0	3' UTR	5807	GO:0003700::sequence-specific DNA binding transcription factor activity;GO:0004672::protein kinase activity;GO:0005524::ATP binding;GO:0005634::nucleus;GO:0006355::regulation of transcription, DNA-templated;GO:0006468::protein phosphorylation;GO:0008270::zinc ion binding;GO:0016020::membrane;GO:0016773::phosphotransferase activity, alcohol group as acceptor;GO:0043401::steroid hormone mediated si…	4Q
Atac_1115	NC_037640.1	8151591	8152073	1.41364526	0.016845926	1.0	3' UTR	5264	GO:0004674::protein serine/threonine kinase activity;GO:0005089::Rho guanyl-nucleotide exchange factor activity;GO:0005096::GTPase activator activity;GO:0005515::protein binding;GO:0006468::protein phosphorylation;GO:0007165::signal transduction;GO:0035023::regulation of Rho protein signal transduction	4Q
Atac_1116	NC_037638.1	12413602	12413955	0.599503566	0.032324084	1.0	Promoter	116	GO:0000150::recombinase activity;GO:0003677::DNA binding;GO:0004803::transposase activity;GO:0005515::protein binding;GO:0006310::DNA recombination;GO:0006313::transposition, DNA-mediated;GO:0016491::oxidoreductase activity;GO:0030151::molybdenum ion binding;GO:0055114::oxidation-reduction process	4Q
Atac_1117	NC_037643.1	12139705	12139990	0.952198685	0.071095594	1.0	Exon	7922	GO:0006486::protein glycosylation;GO:0008378::galactosyltransferase activity;GO:0016020::membrane;GO:0016757::transferase activity, transferring glycosyl groups	4Q
Atac_1118	NC_037643.1	12143806	12144074	0.518895561	0.011832811	1.0	3' UTR	3838	GO:0006486::protein glycosylation;GO:0008378::galactosyltransferase activity;GO:0016020::membrane;GO:0016757::transferase activity, transferring glycosyl groups	4Q
Atac_1119	NC_037643.1	12135535	12135940	1.467683785	0.107851814	1.0	Exon	11972	GO:0006486::protein glycosylation;GO:0008378::galactosyltransferase activity;GO:0016020::membrane;GO:0016757::transferase activity, transferring glycosyl groups	4Q
Atac_1120	NC_037646.1	284046	284416	1.547697619	0.016887981	1.0	Promoter	2529	GO:0005515::protein binding;GO:0005576::extracellular region;GO:0005672::transcription factor TFIIA complex;GO:0005856::cytoskeleton;GO:0006367::transcription initiation from RNA polymerase II promoter;GO:0007165::signal transduction;GO:0016021::integral component of membrane;GO:0042381::hemolymph coagulation	4Q
Atac_1121	NC_037652.1	5185978	5186323	1.127119363	0.042199531	1.0	Exon	4665	GO:0004190::aspartic-type endopeptidase activity;GO:0006508::proteolysis	4Q
Atac_1122	NC_037645.1	6517503	6517811	1.24878781	0.051066964	1.0	Exon	7980	GO:0005272::sodium channel activity;GO:0005515::protein binding;GO:0006814::sodium ion transport;GO:0015099::nickel cation transmembrane transporter activity;GO:0016020::membrane;GO:0016021::integral component of membrane;GO:0035444::nickel cation transmembrane transport;GO:0046872::metal ion binding	4Q
Atac_1123	NC_037638.1	15098481	15098698	0.282951165	0.344535864	1.0	Promoter	-635	GO:0008270::zinc ion binding;GO:0046872::metal ion binding	4Q
Atac_1124	NC_037638.1	25018240	25018615	1.705873825	0.078442249	1.0	Intron	5900	GO:0004672::protein kinase activity;GO:0005524::ATP binding;GO:0006468::protein phosphorylation	4Q
Atac_1125	NC_037651.1	6009417	6010025	1.992441184	0.02120471	1.0	Promoter	2893	GO:0004019::adenylosuccinate synthase activity;GO:0005525::GTP binding;GO:0006164::purine nucleotide biosynthetic process	4Q
Atac_1126	NC_037651.1	6772563	6772884	1.221648529	0.004175329	1.0	Intron	7852	GO:0003677::DNA binding;GO:0003700::sequence-specific DNA binding transcription factor activity;GO:0006355::regulation of transcription, DNA-templated;GO:0007049::cell cycle;GO:0019031::viral envelope;GO:0031412::gas vesicle organization	4Q
Atac_1127	NC_037645.1	6527475	6527883	1.08616717	0.048132151	1.0	Promoter	536	GO:0004842::ubiquitin-protein transferase activity;GO:0005515::protein binding;GO:0008270::zinc ion binding;GO:0016567::protein ubiquitination;GO:0016702::oxidoreductase activity, acting on single donors with incorporation of molecular oxygen, incorporation of two atoms of oxygen;GO:0046872::metal ion binding;GO:0055114::oxidation-reduction process	4Q
Atac_1128	NC_037645.1	6525474	6526286	0.892360135	0.01927696	1.0	Promoter	2133	GO:0004842::ubiquitin-protein transferase activity;GO:0005515::protein binding;GO:0008270::zinc ion binding;GO:0016567::protein ubiquitination;GO:0016702::oxidoreductase activity, acting on single donors with incorporation of molecular oxygen, incorporation of two atoms of oxygen;GO:0046872::metal ion binding;GO:0055114::oxidation-reduction process	4Q
Atac_1129	NC_037643.1	15386063	15386563	2.60456698	0.054463986	1.0	Exon	5488	GO:0003924::GTPase activity;GO:0005525::GTP binding	4Q
Atac_1130	NC_037641.1	419348	419754	1.42289719	0.000443975	1.0	Intron	10257	GO:0003824::catalytic activity;GO:0008152::metabolic process	4Q
Atac_1131	NC_037641.1	5406206	5406468	1.010522394	0.009828732	1.0	Promoter	76	GO:0003723::RNA binding;GO:0005515::protein binding	4Q
Atac_1132	NC_037652.1	6559094	6559473	1.132869339	0.075986389	1.0	Promoter	1191	GO:0003677::DNA binding;GO:0005622::intracellular;GO:0005789::endoplasmic reticulum membrane;GO:0006355::regulation of transcription, DNA-templated;GO:0019013::viral nucleocapsid	4Q
Atac_1133	NC_037640.1	6123186	6123497	1.151401922	0.009157768	1.0	Promoter	1475	GO:0006505::GPI anchor metabolic process;GO:0006629::lipid metabolic process;GO:0006886::intracellular protein transport;GO:0009058::biosynthetic process;GO:0016788::hydrolase activity, acting on ester bonds	4Q
Atac_1134	NC_037641.1	707280	707548	0.836752889	0.001215893	1.0	Distal Intergenic	-11895	GO:0008270::zinc ion binding	4Q
Atac_1135	NC_037641.1	709388	709692	1.006611293	0.025581316	1.0	Distal Intergenic	-9751	GO:0008270::zinc ion binding	4Q
Atac_1136	NC_037640.1	4901782	4902067	0.317633484	0.06061535	1.0	Promoter	0	GO:0005515::protein binding;GO:0016021::integral component of membrane	4Q
Atac_1137	NC_037640.1	4873806	4874279	0.757903247	0.004727842	1.0	Promoter	2705	GO:0000221::vacuolar proton-transporting V-type ATPase, V1 domain;GO:0000398::mRNA splicing, via spliceosome;GO:0015991::ATP hydrolysis coupled proton transport;GO:0016820::hydrolase activity, acting on acid anhydrides, catalyzing transmembrane movement of substances	4Q
Atac_1138	NC_037645.1	11846545	11846921	0.907713086	0.008132775	1.0	Promoter	744	GO:0005515::protein binding	4Q
Atac_1139	NC_037647.1	8714677	8715153	0.438353725	0.057782625	1.0	Promoter	0	GO:0006051::N-acetylmannosamine metabolic process;GO:0008080::N-acetyltransferase activity;GO:0016021::integral component of membrane;GO:0016032::viral process;GO:0016192::vesicle-mediated transport;GO:0047465::N-acylglucosamine-6-phosphate 2-epimerase activity	4Q
Atac_1140	NC_037645.1	7718227	7718503	0.668963282	0.034048536	1.0	Promoter	0	GO:0005509::calcium ion binding;GO:0005515::protein binding;GO:0005578::proteinaceous extracellular matrix;GO:0007165::signal transduction	4Q
Atac_1141	NC_037645.1	2170290	2170690	1.262656562	0.018655401	1.0	Promoter	961	GO:0005086::ARF guanyl-nucleotide exchange factor activity;GO:0032012::regulation of ARF protein signal transduction;GO:0035064::methylated histone binding	4Q
Atac_1142	NC_037645.1	2195510	2195755	1.335982168	0.001528449	1.0	Promoter	-45	GO:0051424::corticotropin-releasing hormone binding	4Q
Atac_1143	NC_037642.1	7455691	7456013	1.467238469	0.103325888	1.0	Exon	4234	GO:0004842::ubiquitin-protein transferase activity	4Q
Atac_1144	NC_037638.1	5579475	5579717	0.205246145	0.047899343	1.0	Intron	6072	GO:0004222::metalloendopeptidase activity;GO:0006508::proteolysis;GO:0008270::zinc ion binding;GO:0031012::extracellular matrix	4Q
Atac_1145	NC_037638.1	5622331	5622567	0.996318598	0.004860945	1.0	Promoter	969	GO:0004222::metalloendopeptidase activity;GO:0006508::proteolysis;GO:0008270::zinc ion binding;GO:0031012::extracellular matrix	4Q
Atac_1146	NC_037644.1	5877587	5877959	1.111034006	0.050977574	1.0	Promoter	1815	GO:0005515::protein binding;GO:0006464::cellular protein modification process;GO:0015031::protein transport	4Q
Atac_1147	NC_037651.1	10662420	10662754	1.988692243	0.121863929	1.0	Distal Intergenic	-9214	GO:0005634::nucleus;GO:0007155::cell adhesion;GO:0008270::zinc ion binding;GO:0016021::integral component of membrane;GO:0042246::tissue regeneration	4Q
Atac_1148	NC_037646.1	11402803	11403545	0.82810865	0.052490999	1.0	Promoter	2618	GO:0004672::protein kinase activity;GO:0005524::ATP binding;GO:0006468::protein phosphorylation;GO:0016020::membrane;GO:0016773::phosphotransferase activity, alcohol group as acceptor;GO:0046983::protein dimerization activity	4Q
Atac_1149	NC_037646.1	12340071	12340351	0.873270049	0.017456516	1.0	Promoter	0	GO:0005507::copper ion binding	4Q
Atac_1150	NC_037643.1	5220295	5220682	0.677924961	0.042992926	1.0	Intron	-14828	GO:0003810::protein-glutamine gamma-glutamyltransferase activity;GO:0018149::peptide cross-linking	4Q
Atac_1151	NC_037643.1	5345859	5346089	0.924563678	0.003438019	1.0	Exon	-4488	GO:0003677::DNA binding;GO:0005578::proteinaceous extracellular matrix;GO:0007275::multicellular organismal development	4Q
Atac_1152	NC_037647.1	11847629	11847990	0.718862983	0.014811952	1.0	Promoter	926	GO:0000103::sulfate assimilation;GO:0004020::adenylylsulfate kinase activity;GO:0004781::sulfate adenylyltransferase (ATP) activity;GO:0005524::ATP binding;GO:0008152::metabolic process;GO:0016301::kinase activity;GO:0098519::nucleotide phosphatase activity, acting on free nucleotides	4Q
Atac_1153	NC_037638.1	5294449	5294780	0.158282112	0.258334618	1.0	Exon	3766	GO:0004222::metalloendopeptidase activity;GO:0006508::proteolysis;GO:0008270::zinc ion binding;GO:0031012::extracellular matrix	4Q
Atac_1154	NC_037653.1	2833666	2834000	0.785256018	0.089103207	1.0	Promoter	1153	GO:0005506::iron ion binding;GO:0016705::oxidoreductase activity, acting on paired donors, with incorporation or reduction of molecular oxygen;GO:0020037::heme binding;GO:0043087::regulation of GTPase activity;GO:0055114::oxidation-reduction process	4Q
Atac_1155	NC_037648.1	7144622	7145151	1.199381027	0.061191334	1.0	Promoter	889	GO:0004252::serine-type endopeptidase activity;GO:0005886::plasma membrane;GO:0008270::zinc ion binding;GO:0008948::oxaloacetate decarboxylase activity;GO:0015081::sodium ion transmembrane transporter activity;GO:0016020::membrane;GO:0035556::intracellular signal transduction;GO:0046872::metal ion binding;GO:0071436::sodium ion export	4Q
Atac_1156	NC_037647.1	5801320	5801622	1.158890706	0.00425737	1.0	Promoter	-856	GO:0003723::RNA binding;GO:0005515::protein binding;GO:0005634::nucleus;GO:0006355::regulation of transcription, DNA-templated;GO:0008168::methyltransferase activity	4Q
Atac_1157	NC_037647.1	5783717	5784131	0.846198054	0.024772716	1.0	3' UTR	16333	GO:0003723::RNA binding;GO:0005515::protein binding;GO:0005634::nucleus;GO:0006355::regulation of transcription, DNA-templated;GO:0008168::methyltransferase activity	4Q
Atac_1158	NC_037638.1	2098274	2098521	0.616965137	0.022210043	1.0	Promoter	0	GO:0003735::structural constituent of ribosome;GO:0005622::intracellular;GO:0005840::ribosome;GO:0006412::translation	4Q
Atac_1159	NC_037647.1	12055623	12055986	1.309609912	0.059562087	1.0	Promoter	525	GO:0003676::nucleic acid binding;GO:0003723::RNA binding;GO:0004535::poly(A)-specific ribonuclease activity;GO:0005634::nucleus;GO:0005737::cytoplasm;GO:0006402::mRNA catabolic process;GO:0046872::metal ion binding	4Q
Atac_1160	NC_037647.1	12055066	12055449	1.7622468	0.055155784	1.0	Promoter	1062	GO:0003676::nucleic acid binding;GO:0003723::RNA binding;GO:0004535::poly(A)-specific ribonuclease activity;GO:0005634::nucleus;GO:0005737::cytoplasm;GO:0006402::mRNA catabolic process;GO:0046872::metal ion binding	4Q
Atac_1161	NC_037647.1	12051123	12051457	1.42217061	0.016489415	1.0	Intron	5054	GO:0003676::nucleic acid binding;GO:0003723::RNA binding;GO:0004535::poly(A)-specific ribonuclease activity;GO:0005634::nucleus;GO:0005737::cytoplasm;GO:0006402::mRNA catabolic process;GO:0046872::metal ion binding	4Q
Atac_1162	NC_037639.1	1913141	1913466	1.542987996	0.035650577	1.0	Promoter	847	GO:0016787::hydrolase activity	4Q
Atac_1163	NC_037645.1	1753210	1753584	0.881316066	0.020026856	1.0	Promoter	-1973	GO:0046872::metal ion binding	4Q
Atac_1164	NC_037647.1	6001657	6002015	1.650966297	0.081149374	1.0	Exon	3206	GO:0046872::metal ion binding	4Q
Atac_1165	NC_037647.1	5999843	6000149	1.260586732	0.025630376	1.0	Promoter	1392	GO:0046872::metal ion binding	4Q
Atac_1166	NC_037652.1	2696056	2696404	0.677472108	0.086296495	1.0	Promoter	2328	GO:0016021::integral component of membrane	4Q
Atac_1167	NC_037638.1	6543122	6543469	1.195943229	0.0507492	1.0	Promoter	570	GO:0005975::carbohydrate metabolic process	4Q
Atac_1168	NC_037645.1	12001031	12001446	0.548295216	0.016461506	1.0	Promoter	1304	GO:0005509::calcium ion binding;GO:0005544::calcium-dependent phospholipid binding	4Q
Atac_1169	NC_037645.1	6455718	6455945	0.595089171	0.011877284	1.0	Promoter	0	GO:0016021::integral component of membrane	4Q
Atac_1170	NC_037649.1	1447757	1448080	0.74831508	0.03154191	1.0	Intron	12155	GO:0015631::tubulin binding	4Q
Atac_1171	NC_037649.1	1416035	1416317	0.720290683	0.013232618	1.0	Intron	-3287	GO:0015631::tubulin binding	4Q
Atac_1172	NC_037640.1	640916	641239	0.879296699	0.045514098	1.0	Promoter	-937	GO:0005515::protein binding;GO:0016021::integral component of membrane	4Q
Atac_1173	NC_037641.1	12155773	12156107	0.800239737	0.043202078	1.0	Promoter	512	GO:0005515::protein binding;GO:0008270::zinc ion binding	4Q
Atac_1174	NC_037651.1	5095060	5095397	1.621403279	0.001089358	1.0	Promoter	656	GO:0016021::integral component of membrane	4Q
Atac_1175	NC_037651.1	5094307	5094680	1.730229317	0.036011983	1.0	Promoter	1373	GO:0016021::integral component of membrane	4Q
Atac_1176	NC_037648.1	15487982	15488281	1.139930483	0.033013186	1.0	Promoter	1944	GO:0003824::catalytic activity;GO:0003873::6-phosphofructo-2-kinase activity;GO:0005524::ATP binding;GO:0006000::fructose metabolic process;GO:0006725::cellular aromatic compound metabolic process;GO:0055114::oxidation-reduction process	4Q
Atac_1177	NC_037644.1	1327524	1327858	0.818569314	0.039534806	1.0	Promoter	-679	GO:0004672::protein kinase activity;GO:0005524::ATP binding;GO:0006468::protein phosphorylation;GO:0016020::membrane;GO:0016773::phosphotransferase activity, alcohol group as acceptor	4Q
Atac_1178	NC_037638.1	9350707	9351105	0.977714343	0.129245541	1.0	Distal Intergenic	-7128	GO:0005515::protein binding	4Q
Atac_1179	NC_037638.1	9359565	9360392	0.75809583	0.064389052	1.0	Promoter	0	GO:0005515::protein binding	4Q
Atac_1180	NC_037652.1	7880267	7880898	1.375464291	0.008957859	1.0	Promoter	-577	GO:0007165::signal transduction	4Q
Atac_1181	NC_037652.1	8028318	8028722	1.680836224	0.000698433	1.0	Intron	15594	GO:0004222::metalloendopeptidase activity;GO:0005215::transporter activity;GO:0006508::proteolysis;GO:0008270::zinc ion binding	4Q
Atac_1182	NC_037645.1	2566002	2566303	0.265591114	0.192672064	1.0	Intron	5134	GO:0003735::structural constituent of ribosome;GO:0005057::receptor signaling protein activity;GO:0005840::ribosome;GO:0006412::translation;GO:0007165::signal transduction;GO:0016491::oxidoreductase activity;GO:0045454::cell redox homeostasis;GO:0055114::oxidation-reduction process	4Q
Atac_1183	NC_037645.1	2580723	2580975	0.364563919	0.114596984	1.0	Promoter	662	GO:0003735::structural constituent of ribosome;GO:0005057::receptor signaling protein activity;GO:0005840::ribosome;GO:0006412::translation;GO:0007165::signal transduction;GO:0016491::oxidoreductase activity;GO:0045454::cell redox homeostasis;GO:0055114::oxidation-reduction process	4Q
Atac_1184	NC_037645.1	2568704	2568977	1.09742587	0.007641107	1.0	Promoter	2460	GO:0003735::structural constituent of ribosome;GO:0005057::receptor signaling protein activity;GO:0005840::ribosome;GO:0006412::translation;GO:0007165::signal transduction;GO:0016491::oxidoreductase activity;GO:0045454::cell redox homeostasis;GO:0055114::oxidation-reduction process	4Q
Atac_1185	NC_037645.1	2562114	2562365	0.67546225	0.006051873	1.0	Intron	9072	GO:0003735::structural constituent of ribosome;GO:0005057::receptor signaling protein activity;GO:0005840::ribosome;GO:0006412::translation;GO:0007165::signal transduction;GO:0016491::oxidoreductase activity;GO:0045454::cell redox homeostasis;GO:0055114::oxidation-reduction process	4Q
Atac_1186	NC_037644.1	10750570	10750897	0.559111483	0.096732368	1.0	Promoter	943	GO:0008152::metabolic process;GO:0008168::methyltransferase activity;GO:0008237::metallopeptidase activity;GO:0008270::zinc ion binding	4Q
Atac_1187	NC_037645.1	4157250	4157787	0.71619331	0.066198549	1.0	Exon	4542	GO:0005216::ion channel activity;GO:0005515::protein binding;GO:0006811::ion transport;GO:0016020::membrane;GO:0055085::transmembrane transport	4Q
Atac_1188	NC_037645.1	11825625	11826138	1.147278417	0.103999003	1.0	Promoter	2470	GO:0001104::RNA polymerase II transcription cofactor activity;GO:0003735::structural constituent of ribosome;GO:0005840::ribosome;GO:0006357::regulation of transcription from RNA polymerase II promoter;GO:0006412::translation;GO:0016592::mediator complex	4Q
Atac_1189	NC_037653.1	2652645	2652915	1.424671937	0.010861427	1.0	Promoter	2690	GO:0016021::integral component of membrane	4Q
Atac_1190	NC_037647.1	10897194	10897513	1.059214547	0.000352403	1.0	Promoter	-221	GO:0005215::transporter activity;GO:0005515::protein binding;GO:0006810::transport;GO:0016020::membrane;GO:0016021::integral component of membrane;GO:0055085::transmembrane transport	4Q
Atac_1191	NC_037653.1	5063980	5064449	-0.001754234	0.994002472	1.0	Intron	-4374	GO:0003723::RNA binding;GO:0005515::protein binding	4Q
Atac_1192	NC_037653.1	5073317	5073558	0.307330488	0.146356053	1.0	Promoter	1951	GO:0003723::RNA binding;GO:0005515::protein binding	4Q
Atac_1193	NC_037641.1	12500788	12501416	1.19866689	0.003395498	1.0	Promoter	1791	GO:0004252::serine-type endopeptidase activity;GO:0005886::plasma membrane	4Q
Atac_1194	NC_037652.1	5986181	5987357	0.63542232	0.049758936	1.0	Promoter	-1251	GO:0005515::protein binding;GO:0005737::cytoplasm;GO:0017089::glycolipid transporter activity;GO:0046836::glycolipid transport;GO:0051861::glycolipid binding	4Q
Atac_1195	NC_037652.1	5976218	5976588	0.27135067	0.145116738	1.0	Intron	6255	GO:0005634::nucleus;GO:0006355::regulation of transcription, DNA-templated;GO:0008270::zinc ion binding	4Q
Atac_1196	NC_037652.1	5955028	5955526	0.28945534	0.228354364	1.0	Intron	-3941	GO:0005634::nucleus;GO:0006355::regulation of transcription, DNA-templated;GO:0008270::zinc ion binding	4Q
Atac_1197	NC_037652.1	5963057	5963332	0.169224909	0.555110425	1.0	Intron	-11970	GO:0005634::nucleus;GO:0006355::regulation of transcription, DNA-templated;GO:0008270::zinc ion binding	4Q
Atac_1198	NC_037647.1	4343206	4343435	0.504426953	0.034317009	1.0	Intron	-9847	GO:0005215::transporter activity;GO:0005515::protein binding;GO:0006810::transport;GO:0016020::membrane;GO:0016021::integral component of membrane;GO:0055085::transmembrane transport	4Q
Atac_1199	NC_037647.1	4310491	4310814	0.363256007	0.01705757	1.0	3' UTR	3447	GO:0005215::transporter activity;GO:0005515::protein binding;GO:0006810::transport;GO:0016020::membrane;GO:0016021::integral component of membrane;GO:0055085::transmembrane transport	4Q
Atac_1200	NC_037647.1	4405249	4405493	0.057192406	0.841641727	1.0	Intron	-20250	GO:0005215::transporter activity;GO:0005515::protein binding;GO:0006810::transport;GO:0016020::membrane;GO:0016021::integral component of membrane;GO:0055085::transmembrane transport	4Q
Atac_1201	NC_037647.1	8344065	8344647	0.740275009	0.110192962	1.0	3' UTR	7830	GO:0003968::RNA-directed RNA polymerase activity;GO:0004482::mRNA (guanine-N7-)-methyltransferase activity;GO:0005319::lipid transporter activity;GO:0005524::ATP binding;GO:0006370::7-methylguanosine mRNA capping;GO:0006869::lipid transport;GO:0019012::virion	4Q
Atac_1202	NC_037642.1	2952708	2953034	1.03861879	0.028542444	1.0	Exon	4626	GO:0005515::protein binding;GO:0006355::regulation of transcription, DNA-templated;GO:0019953::sexual reproduction;GO:0050524::coenzyme-B sulfoethylthiotransferase activity	4Q
Atac_1203	NC_037652.1	8345206	8345646	0.88433961	0.061619365	1.0	Promoter	2233	GO:0019031::viral envelope;GO:0035556::intracellular signal transduction	4Q
Atac_1204	NC_037638.1	15870884	15871177	0.848869523	0.00918663	1.0	Exon	4092	GO:0000228::nuclear chromosome;GO:0003676::nucleic acid binding;GO:0003677::DNA binding;GO:0005515::protein binding;GO:0005622::intracellular;GO:0006355::regulation of transcription, DNA-templated;GO:0006952::defense response;GO:0035092::sperm chromatin condensation	4Q
Atac_1205	NC_037638.1	15740742	15741372	0.894223325	0.063420425	1.0	Exon	3538	GO:0005515::protein binding;GO:0005634::nucleus;GO:0006355::regulation of transcription, DNA-templated	4Q
Atac_1206	NC_037648.1	8804527	8804943	1.719480222	0.002534785	1.0	Intron	22116	.	4Q
Atac_1207	NC_037648.1	8808445	8808788	1.003124872	0.001211611	1.0	Intron	26034	.	4Q
Atac_1208	NC_037648.1	8814073	8814347	0.536245006	0.097075867	1.0	Intron	31662	.	4Q
Atac_1209	NC_037641.1	10445656	10446079	1.014747849	0.065129125	1.0	Intron	29028	GO:0005515::protein binding	4Q
Atac_1210	NC_037641.1	10428940	10429289	0.798316625	0.048019831	1.0	Intron	45818	GO:0005515::protein binding	4Q
Atac_1211	NC_037641.1	10489111	10489854	0.683592144	0.132372514	1.0	Exon	-6862	GO:0005515::protein binding	4Q
Atac_1212	NC_037647.1	5318961	5319569	1.038579263	0.096883024	1.0	Exon	-18297	GO:0005219::ryanodine-sensitive calcium-release channel activity;GO:0006874::cellular calcium ion homeostasis;GO:0016021::integral component of membrane	4Q
Atac_1213	NC_037647.1	5337825	5338219	0.505041658	0.15335936	1.0	Promoter	0	GO:0005219::ryanodine-sensitive calcium-release channel activity;GO:0006874::cellular calcium ion homeostasis;GO:0016021::integral component of membrane	4Q
Atac_1214	NC_037647.1	5320134	5320726	0.953506428	0.152054541	1.0	Exon	-17140	GO:0005219::ryanodine-sensitive calcium-release channel activity;GO:0006874::cellular calcium ion homeostasis;GO:0016021::integral component of membrane	4Q
Atac_1215	NC_037640.1	1883553	1884108	0.98515779	0.070560801	1.0	Exon	9088	GO:0004616::phosphogluconate dehydrogenase (decarboxylating) activity;GO:0005089::Rho guanyl-nucleotide exchange factor activity;GO:0005515::protein binding;GO:0005524::ATP binding;GO:0006098::pentose-phosphate shunt;GO:0035023::regulation of Rho protein signal transduction;GO:0050661::NADP binding;GO:0055114::oxidation-reduction process	4Q
Atac_1216	NC_037643.1	14889712	14890073	0.712615317	0.015008653	1.0	Distal Intergenic	-14377	GO:0005515::protein binding	4Q
Atac_1217	NC_037643.1	14893885	14894241	0.644895618	0.046311803	1.0	Distal Intergenic	-10209	GO:0005515::protein binding	4Q
Atac_1218	NC_037651.1	1624321	1624677	0.971610974	0.010466666	1.0	Intron	13373	GO:0003700::sequence-specific DNA binding transcription factor activity;GO:0005515::protein binding;GO:0006355::regulation of transcription, DNA-templated;GO:0006914::autophagy;GO:0043565::sequence-specific DNA binding	4Q
Atac_1219	NC_037651.1	1660844	1661122	0.577370622	0.022397522	1.0	Promoter	-1411	GO:0003700::sequence-specific DNA binding transcription factor activity;GO:0005515::protein binding;GO:0006355::regulation of transcription, DNA-templated;GO:0006914::autophagy;GO:0043565::sequence-specific DNA binding	4Q
Atac_1220	NC_037650.1	10794068	10794410	1.066713624	0.041877682	1.0	Exon	10690	GO:0003333::amino acid transmembrane transport;GO:0005215::transporter activity;GO:0006810::transport;GO:0006811::ion transport;GO:0015171::amino acid transmembrane transporter activity;GO:0016020::membrane;GO:0016021::integral component of membrane;GO:0055085::transmembrane transport	4Q
Atac_1221	NC_037642.1	13748337	13748685	0.736125362	0.049857939	1.0	Promoter	817	GO:0003677::DNA binding;GO:0003743::translation initiation factor activity;GO:0003777::microtubule motor activity;GO:0004882::androgen receptor activity;GO:0005496::steroid binding;GO:0005524::ATP binding;GO:0005634::nucleus;GO:0005672::transcription factor TFIIA complex;GO:0005886::plasma membrane;GO:0006281::DNA repair;GO:0006355::regulation of transcription, DNA-templated;GO:0006367::transcrip…	4Q
Atac_1222	NC_037642.1	13710671	13711017	0.294229498	0.135490987	1.0	Intron	-12043	.	4Q
Atac_1223	NC_037638.1	11322145	11322443	0.555273707	0.092890517	1.0	Promoter	-1738	GO:0003676::nucleic acid binding;GO:0005524::ATP binding;GO:0005634::nucleus;GO:0006338::chromatin remodeling;GO:0015979::photosynthesis;GO:0015995::chlorophyll biosynthetic process;GO:0016491::oxidoreductase activity;GO:0016818::hydrolase activity, acting on acid anhydrides, in phosphorus-containing anhydrides;GO:0055114::oxidation-reduction process	4Q
Atac_1224	NC_037638.1	11329951	11330218	0.286151152	0.049689543	1.0	Intron	8444	GO:0003676::nucleic acid binding;GO:0005524::ATP binding;GO:0005634::nucleus;GO:0006338::chromatin remodeling;GO:0015979::photosynthesis;GO:0015995::chlorophyll biosynthetic process;GO:0016491::oxidoreductase activity;GO:0016818::hydrolase activity, acting on acid anhydrides, in phosphorus-containing anhydrides;GO:0055114::oxidation-reduction process	4Q
Atac_1225	NC_037638.1	11351483	11352018	1.333782025	0.024154187	1.0	Promoter	465	GO:0000090::mitotic anaphase;GO:0000940::condensed chromosome outer kinetochore;GO:0005102::receptor binding;GO:0005577::fibrinogen complex;GO:0005876::spindle microtubule;GO:0006891::intra-Golgi vesicle-mediated transport;GO:0006914::autophagy;GO:0007059::chromosome segregation;GO:0007067::mitotic nuclear division;GO:0007165::signal transduction;GO:0008017::microtubule binding;GO:0016829::lyase …	4Q
Atac_1226	NC_037650.1	10959011	10959248	1.058232479	0.003718758	1.0	Promoter	-2239	GO:0008152::metabolic process;GO:0016491::oxidoreductase activity;GO:0055114::oxidation-reduction process	4Q
Atac_1227	NC_037650.1	10959633	10959902	1.380537129	0.047541021	1.0	Promoter	-2861	GO:0008152::metabolic process;GO:0016491::oxidoreductase activity;GO:0055114::oxidation-reduction process	4Q
Atac_1228	NC_037638.1	12599878	12600133	0.002344281	0.991539159	1.0	Promoter	31	GO:0003700::sequence-specific DNA binding transcription factor activity;GO:0006355::regulation of transcription, DNA-templated;GO:0007155::cell adhesion;GO:0016021::integral component of membrane;GO:0042246::tissue regeneration	4Q
Atac_1229	NC_037638.1	7107405	7107799	0.583496139	0.019876708	1.0	Intron	7370	GO:0005515::protein binding;GO:0008092::cytoskeletal protein binding;GO:0030674::protein binding, bridging;GO:0042802::identical protein binding;GO:0043130::ubiquitin binding	4Q
Atac_1230	NC_037651.1	6480603	6480864	0.374692133	0.181462174	1.0	Promoter	2843	GO:0047134::protein-disulfide reductase activity;GO:0055114::oxidation-reduction process	4Q
Atac_1231	NC_037651.1	6495762	6496042	0.278851223	0.024163546	1.0	5' UTR	-11061	GO:0016020::membrane;GO:0046872::metal ion binding;GO:0048193::Golgi vesicle transport	4Q
Atac_1232	NC_037638.1	10774458	10774875	1.298482299	0.084832745	1.0	Promoter	-1924	GO:0003677::DNA binding;GO:0003678::DNA helicase activity;GO:0003723::RNA binding;GO:0003724::RNA helicase activity;GO:0005515::protein binding;GO:0005524::ATP binding;GO:0006281::DNA repair;GO:0006310::DNA recombination;GO:0006355::regulation of transcription, DNA-templated;GO:0008134::transcription factor binding;GO:0009378::four-way junction helicase activity;GO:0016787::hydrolase activity;GO:…	4Q
Atac_1233	NC_037641.1	3502045	3502354	0.728459322	0.032041812	1.0	Intron	7094	GO:0051287::NAD binding;GO:0055114::oxidation-reduction process	4Q
Atac_1234	NC_037641.1	3657409	3657854	0.507901146	0.052868943	1.0	Intron	9717	GO:0004252::serine-type endopeptidase activity;GO:0005509::calcium ion binding;GO:0005515::protein binding;GO:0005578::proteinaceous extracellular matrix;GO:0005634::nucleus;GO:0005886::plasma membrane;GO:0007165::signal transduction	4Q
Atac_1235	NC_037649.1	5004052	5004499	1.022148523	0.048437781	1.0	Distal Intergenic	-16561	.	4Q
Atac_1236	NC_037649.1	5010020	5010268	0.752958252	0.012366959	1.0	Distal Intergenic	-10792	.	4Q
Atac_1237	NC_037649.1	5011363	5011849	0.987191578	0.051458089	1.0	Distal Intergenic	-9211	.	4Q
Atac_1238	NC_037649.1	4978472	4978738	0.568059777	0.093732402	1.0	Distal Intergenic	-42322	.	4Q
Atac_1239	NC_037649.1	5051810	5052110	0.659602571	0.016659039	1.0	Intron	-27510	.	4Q
Atac_1240	NC_037638.1	3522904	3523303	1.01350942	0.011717307	1.0	Intron	28733	GO:0003676::nucleic acid binding;GO:0003723::RNA binding;GO:0004535::poly(A)-specific ribonuclease activity;GO:0005634::nucleus;GO:0005737::cytoplasm;GO:0006402::mRNA catabolic process;GO:0016021::integral component of membrane;GO:0046872::metal ion binding	4Q
Atac_1241	NC_037638.1	3493780	3494119	1.281458567	0.016166319	1.0	Intron	57917	GO:0003676::nucleic acid binding;GO:0003723::RNA binding;GO:0004535::poly(A)-specific ribonuclease activity;GO:0005634::nucleus;GO:0005737::cytoplasm;GO:0006402::mRNA catabolic process;GO:0016021::integral component of membrane;GO:0046872::metal ion binding	4Q
Atac_1242	NC_037638.1	3617137	3617560	1.180036288	0.004845783	1.0	Intron	61655	GO:0003676::nucleic acid binding;GO:0003723::RNA binding;GO:0004535::poly(A)-specific ribonuclease activity;GO:0005634::nucleus;GO:0005737::cytoplasm;GO:0006402::mRNA catabolic process;GO:0016021::integral component of membrane;GO:0046872::metal ion binding	4Q
Atac_1243	NC_037638.1	3719725	3720039	1.164862325	0.030600538	1.0	Intron	26649	GO:0003676::nucleic acid binding;GO:0003723::RNA binding;GO:0004535::poly(A)-specific ribonuclease activity;GO:0005634::nucleus;GO:0005737::cytoplasm;GO:0006402::mRNA catabolic process;GO:0016021::integral component of membrane;GO:0046872::metal ion binding	4Q
Atac_1244	NC_037638.1	3645696	3645987	1.14456811	0.001862468	1.0	Intron	33228	GO:0003676::nucleic acid binding;GO:0003723::RNA binding;GO:0004535::poly(A)-specific ribonuclease activity;GO:0005634::nucleus;GO:0005737::cytoplasm;GO:0006402::mRNA catabolic process;GO:0016021::integral component of membrane;GO:0046872::metal ion binding	4Q
Atac_1245	NC_037638.1	3449935	3450421	1.041308542	0.025557964	1.0	Intron	101615	GO:0003676::nucleic acid binding;GO:0003723::RNA binding;GO:0004535::poly(A)-specific ribonuclease activity;GO:0005634::nucleus;GO:0005737::cytoplasm;GO:0006402::mRNA catabolic process;GO:0016021::integral component of membrane;GO:0046872::metal ion binding	4Q
Atac_1246	NC_037638.1	3648260	3648553	0.729862644	0.100159506	1.0	Intron	30662	GO:0003676::nucleic acid binding;GO:0003723::RNA binding;GO:0004535::poly(A)-specific ribonuclease activity;GO:0005634::nucleus;GO:0005737::cytoplasm;GO:0006402::mRNA catabolic process;GO:0016021::integral component of membrane;GO:0046872::metal ion binding	4Q
Atac_1247	NC_037638.1	3697608	3698077	0.87854517	0.010297101	1.0	Intron	-15337	GO:0003676::nucleic acid binding;GO:0003723::RNA binding;GO:0004535::poly(A)-specific ribonuclease activity;GO:0005634::nucleus;GO:0005737::cytoplasm;GO:0006402::mRNA catabolic process;GO:0016021::integral component of membrane;GO:0046872::metal ion binding	4Q
Atac_1248	NC_037638.1	3588047	3588351	0.869852539	0.042016462	1.0	Intron	-36011	GO:0003676::nucleic acid binding;GO:0003723::RNA binding;GO:0004535::poly(A)-specific ribonuclease activity;GO:0005634::nucleus;GO:0005737::cytoplasm;GO:0006402::mRNA catabolic process;GO:0016021::integral component of membrane;GO:0046872::metal ion binding	4Q
Atac_1249	NC_037638.1	3632718	3633118	1.335500608	0.012929893	1.0	Intron	46097	GO:0003676::nucleic acid binding;GO:0003723::RNA binding;GO:0004535::poly(A)-specific ribonuclease activity;GO:0005634::nucleus;GO:0005737::cytoplasm;GO:0006402::mRNA catabolic process;GO:0016021::integral component of membrane;GO:0046872::metal ion binding	4Q
Atac_1250	NC_037638.1	3626034	3626530	1.113937971	0.020234634	1.0	Intron	52685	GO:0003676::nucleic acid binding;GO:0003723::RNA binding;GO:0004535::poly(A)-specific ribonuclease activity;GO:0005634::nucleus;GO:0005737::cytoplasm;GO:0006402::mRNA catabolic process;GO:0016021::integral component of membrane;GO:0046872::metal ion binding	4Q
Atac_1251	NC_037638.1	3464460	3464853	1.043277889	0.055626949	1.0	Intron	87183	GO:0003676::nucleic acid binding;GO:0003723::RNA binding;GO:0004535::poly(A)-specific ribonuclease activity;GO:0005634::nucleus;GO:0005737::cytoplasm;GO:0006402::mRNA catabolic process;GO:0016021::integral component of membrane;GO:0046872::metal ion binding	4Q
Atac_1252	NC_037638.1	3648839	3649094	0.449630991	0.083220801	1.0	Intron	30121	GO:0003676::nucleic acid binding;GO:0003723::RNA binding;GO:0004535::poly(A)-specific ribonuclease activity;GO:0005634::nucleus;GO:0005737::cytoplasm;GO:0006402::mRNA catabolic process;GO:0016021::integral component of membrane;GO:0046872::metal ion binding	4Q
Atac_1253	NC_037638.1	3636996	3637477	1.209525182	0.0650169	1.0	Intron	41738	GO:0003676::nucleic acid binding;GO:0003723::RNA binding;GO:0004535::poly(A)-specific ribonuclease activity;GO:0005634::nucleus;GO:0005737::cytoplasm;GO:0006402::mRNA catabolic process;GO:0016021::integral component of membrane;GO:0046872::metal ion binding	4Q
Atac_1254	NC_037638.1	3634124	3634484	0.977650788	0.147260404	1.0	Intron	44731	GO:0003676::nucleic acid binding;GO:0003723::RNA binding;GO:0004535::poly(A)-specific ribonuclease activity;GO:0005634::nucleus;GO:0005737::cytoplasm;GO:0006402::mRNA catabolic process;GO:0016021::integral component of membrane;GO:0046872::metal ion binding	4Q
Atac_1255	NC_037638.1	3624611	3624968	2.075977387	0.025767579	1.0	Intron	54247	GO:0003676::nucleic acid binding;GO:0003723::RNA binding;GO:0004535::poly(A)-specific ribonuclease activity;GO:0005634::nucleus;GO:0005737::cytoplasm;GO:0006402::mRNA catabolic process;GO:0016021::integral component of membrane;GO:0046872::metal ion binding	4Q
Atac_1256	NC_037649.1	7431508	7431991	0.643837477	0.128610974	1.0	Intron	-23879	GO:0003677::DNA binding;GO:0006606::protein import into nucleus	4Q
Atac_1257	NC_037649.1	7373669	7374099	1.28447457	0.000769591	1.0	Exon	14056	GO:0003677::DNA binding;GO:0006606::protein import into nucleus	4Q
Atac_1258	NC_037649.1	7642068	7642342	0.717633418	0.007696432	1.0	Promoter	-2032	GO:0003677::DNA binding;GO:0006606::protein import into nucleus	4Q
Atac_1259	NC_037649.1	7502232	7502615	0.88429062	0.024952939	1.0	Intron	30134	GO:0003677::DNA binding;GO:0006606::protein import into nucleus	4Q
Atac_1260	NC_037649.1	7644199	7644543	0.827419771	0.005336144	1.0	Distal Intergenic	-4163	GO:0003677::DNA binding;GO:0006606::protein import into nucleus	4Q
Atac_1261	NC_037643.1	4422670	4422968	0.607998392	0.026218193	1.0	Intron	9147	GO:0003779::actin binding;GO:0016020::membrane;GO:0017048::Rho GTPase binding;GO:0030036::actin cytoskeleton organization	4Q
Atac_1262	NC_037639.1	4459748	4460058	0.555614998	0.016746046	1.0	Distal Intergenic	8918	GO:0003677::DNA binding;GO:0004672::protein kinase activity;GO:0005515::protein binding;GO:0005524::ATP binding;GO:0006468::protein phosphorylation;GO:0006777::Mo-molybdopterin cofactor biosynthetic process;GO:0008270::zinc ion binding;GO:0019008::molybdopterin synthase complex;GO:0045893::positive regulation of transcription, DNA-templated;GO:0051539::4 iron, 4 sulfur cluster binding;GO:1902208:…	4Q
Atac_1263	NC_037644.1	3016349	3016753	0.686955844	0.013740118	1.0	Promoter	-988	GO:0008152::metabolic process;GO:0016787::hydrolase activity	4Q
Atac_1264	NC_037644.1	3041803	3042040	-0.03418589	0.855908484	1.0	Distal Intergenic	11206	GO:0003677::DNA binding;GO:0003700::sequence-specific DNA binding transcription factor activity;GO:0003899::DNA-directed RNA polymerase activity;GO:0004175::endopeptidase activity;GO:0004298::threonine-type endopeptidase activity;GO:0005839::proteasome core complex;GO:0006352::DNA-templated transcription, initiation;GO:0006355::regulation of transcription, DNA-templated;GO:0006511::ubiquitin-depe…	4Q
Atac_1265	NC_037645.1	12496899	12497189	0.520151981	0.017066377	1.0	Promoter	943	GO:0004553::hydrolase activity, hydrolyzing O-glycosyl compounds;GO:0005975::carbohydrate metabolic process	4Q
Atac_1266	NC_037645.1	12495111	12495473	0.733792733	0.046169895	1.0	Promoter	-483	GO:0004553::hydrolase activity, hydrolyzing O-glycosyl compounds;GO:0005975::carbohydrate metabolic process	4Q
Atac_1267	NC_037643.1	1481440	1481755	0.47929135	0.110548807	1.0	Intron	39937	GO:0003993::acid phosphatase activity;GO:0005515::protein binding;GO:0005576::extracellular region;GO:0007339::binding of sperm to zona pellucida;GO:0046872::metal ion binding	4Q
Atac_1268	NC_037643.1	1581187	1581671	0.659003528	0.054395912	1.0	Intron	12279	GO:0003993::acid phosphatase activity;GO:0005515::protein binding;GO:0005576::extracellular region;GO:0007339::binding of sperm to zona pellucida;GO:0046872::metal ion binding	4Q
Atac_1269	NC_037643.1	1590366	1590668	0.581176164	0.085463123	1.0	Intron	21458	GO:0003993::acid phosphatase activity;GO:0005515::protein binding;GO:0005576::extracellular region;GO:0007339::binding of sperm to zona pellucida;GO:0046872::metal ion binding	4Q
Atac_1270	NC_037639.1	15697505	15698033	1.171899763	0.084897135	1.0	5' UTR	5188	GO:0003993::acid phosphatase activity;GO:0004672::protein kinase activity;GO:0004871::signal transducer activity;GO:0005509::calcium ion binding;GO:0005515::protein binding;GO:0005524::ATP binding;GO:0005576::extracellular region;GO:0006468::protein phosphorylation;GO:0007160::cell-matrix adhesion;GO:0016020::membrane;GO:0016773::phosphotransferase activity, alcohol group as acceptor;GO:0043123::…	4Q
Atac_1271	NC_037650.1	4421705	4421956	0.442207867	0.067912981	1.0	Exon	6132	GO:0001772::immunological synapse;GO:0004252::serine-type endopeptidase activity;GO:0005515::protein binding;GO:0005744::mitochondrial inner membrane presequence translocase complex;GO:0006508::proteolysis;GO:0012511::monolayer-surrounded lipid storage body;GO:0016021::integral component of membrane;GO:0030150::protein import into mitochondrial matrix;GO:0097197::tetraspanin-enriched microdomain	4Q
Atac_1272	NC_037650.1	4420215	4421498	0.685743958	0.007286066	1.0	Exon	6590	GO:0001772::immunological synapse;GO:0004252::serine-type endopeptidase activity;GO:0005515::protein binding;GO:0005744::mitochondrial inner membrane presequence translocase complex;GO:0006508::proteolysis;GO:0012511::monolayer-surrounded lipid storage body;GO:0016021::integral component of membrane;GO:0030150::protein import into mitochondrial matrix;GO:0097197::tetraspanin-enriched microdomain	4Q
Atac_1273	NC_037645.1	2322244	2322607	1.65103263	0.062829387	1.0	Exon	10754	GO:0005515::protein binding;GO:0007165::signal transduction	4Q
Atac_1274	NC_037650.1	3044141	3044563	0.606653313	0.050557396	1.0	Promoter	1508	GO:0003824::catalytic activity;GO:0003922::GMP synthase (glutamine-hydrolyzing) activity;GO:0004055::argininosuccinate synthase activity;GO:0004066::asparagine synthase (glutamine-hydrolyzing) activity;GO:0004810::tRNA adenylyltransferase activity;GO:0005524::ATP binding;GO:0006164::purine nucleotide biosynthetic process;GO:0006177::GMP biosynthetic process;GO:0006526::arginine biosynthetic proce…	4Q
Atac_1275	NC_037650.1	3046006	3046383	0.919459034	0.043170534	1.0	Exon	3373	GO:0003824::catalytic activity;GO:0003922::GMP synthase (glutamine-hydrolyzing) activity;GO:0004055::argininosuccinate synthase activity;GO:0004066::asparagine synthase (glutamine-hydrolyzing) activity;GO:0004810::tRNA adenylyltransferase activity;GO:0005524::ATP binding;GO:0006164::purine nucleotide biosynthetic process;GO:0006177::GMP biosynthetic process;GO:0006526::arginine biosynthetic proce…	4Q
Atac_1276	NC_037647.1	3359399	3359920	0.563671243	0.085371551	1.0	Intron	-19110	GO:0003993::acid phosphatase activity;GO:0005515::protein binding;GO:0008948::oxaloacetate decarboxylase activity;GO:0015081::sodium ion transmembrane transporter activity;GO:0016020::membrane;GO:0046872::metal ion binding;GO:0071436::sodium ion export	4Q
Atac_1277	NC_037653.1	1080981	1081429	0.879128021	0.005288409	1.0	Exon	5199	GO:0003677::DNA binding;GO:0003848::2-amino-4-hydroxy-6-hydroxymethyldihydropteridine diphosphokinase activity;GO:0006355::regulation of transcription, DNA-templated;GO:0009396::folic acid-containing compound biosynthetic process;GO:0019069::viral capsid assembly;GO:0042025::host cell nucleus	4Q
Atac_1278	NC_037653.1	1083207	1083817	0.693607549	0.101188461	1.0	Promoter	2811	GO:0003677::DNA binding;GO:0003848::2-amino-4-hydroxy-6-hydroxymethyldihydropteridine diphosphokinase activity;GO:0006355::regulation of transcription, DNA-templated;GO:0009396::folic acid-containing compound biosynthetic process;GO:0019069::viral capsid assembly;GO:0042025::host cell nucleus	4Q
Atac_1279	NC_037640.1	10814245	10814678	0.952337981	0.060347129	1.0	Promoter	-2303	GO:0005085::guanyl-nucleotide exchange factor activity;GO:0007264::small GTPase mediated signal transduction	4Q
Atac_1280	NC_037642.1	9583174	9583664	0.764928157	0.000486256	1.0	Promoter	1000	GO:0005198::structural molecule activity;GO:0019031::viral envelope	4Q
Atac_1281	NC_037640.1	6912806	6913088	1.121926238	0.003566919	1.0	5' UTR	4149	.	4Q
Atac_1282	NC_037642.1	6668409	6668716	0.756863168	0.056322334	1.0	Promoter	1527	GO:0000372::Group I intron splicing;GO:0000746::conjugation;GO:0004222::metalloendopeptidase activity;GO:0005179::hormone activity;GO:0005576::extracellular region;GO:0007275::multicellular organismal development;GO:0008270::zinc ion binding;GO:0016021::integral component of membrane;GO:0019867::outer membrane;GO:0030529::ribonucleoprotein complex	4Q
Atac_1283	NC_037642.1	6646447	6646673	0.61144808	0.012658041	1.0	Intron	7191	GO:0000372::Group I intron splicing;GO:0000746::conjugation;GO:0004222::metalloendopeptidase activity;GO:0005179::hormone activity;GO:0005576::extracellular region;GO:0007275::multicellular organismal development;GO:0008270::zinc ion binding;GO:0016021::integral component of membrane;GO:0019867::outer membrane;GO:0030529::ribonucleoprotein complex	4Q
Atac_1284	NC_037642.1	6657163	6657465	0.144246945	0.47183162	1.0	Promoter	1016	GO:0000372::Group I intron splicing;GO:0000746::conjugation;GO:0004222::metalloendopeptidase activity;GO:0005179::hormone activity;GO:0005576::extracellular region;GO:0007275::multicellular organismal development;GO:0008270::zinc ion binding;GO:0016021::integral component of membrane;GO:0019867::outer membrane;GO:0030529::ribonucleoprotein complex	4Q
Atac_1285	NC_037642.1	6666421	6666792	0.847317444	0.026973208	1.0	Exon	3451	GO:0000372::Group I intron splicing;GO:0000746::conjugation;GO:0004222::metalloendopeptidase activity;GO:0005179::hormone activity;GO:0005576::extracellular region;GO:0007275::multicellular organismal development;GO:0008270::zinc ion binding;GO:0016021::integral component of membrane;GO:0019867::outer membrane;GO:0030529::ribonucleoprotein complex	4Q
Atac_1286	NC_037642.1	6665576	6665988	0.507522679	0.051249112	1.0	Intron	4255	GO:0000372::Group I intron splicing;GO:0000746::conjugation;GO:0004222::metalloendopeptidase activity;GO:0005179::hormone activity;GO:0005576::extracellular region;GO:0007275::multicellular organismal development;GO:0008270::zinc ion binding;GO:0016021::integral component of membrane;GO:0019867::outer membrane;GO:0030529::ribonucleoprotein complex	4Q
Atac_1287	NC_037641.1	7862500	7863192	1.000517163	0.048541412	1.0	Promoter	2389	GO:0003723::RNA binding;GO:0005515::protein binding;GO:0006396::RNA processing	4Q
Atac_1288	NC_037653.1	5147940	5148281	0.916236961	0.04559172	1.0	Promoter	1338	GO:0000413::protein peptidyl-prolyl isomerization;GO:0003755::peptidyl-prolyl cis-trans isomerase activity;GO:0006457::protein folding	4Q
Atac_1289	NC_037653.1	5155330	5155739	0.897381912	0.065629386	1.0	Intron	4385	GO:0009306::protein secretion;GO:0016020::membrane	4Q
Atac_1290	NC_037640.1	8226089	8226369	0.996768147	0.000931512	1.0	Intron	10540	GO:0000287::magnesium ion binding;GO:0003676::nucleic acid binding;GO:0003677::DNA binding;GO:0009036::Type II site-specific deoxyribonuclease activity;GO:0009307::DNA restriction-modification system	4Q
Atac_1291	NC_037643.1	6569780	6570110	1.100822158	0.072626703	1.0	Exon	-6205	GO:0000166::nucleotide binding;GO:0002949::tRNA threonylcarbamoyladenosine modification;GO:0003677::DNA binding;GO:0003735::structural constituent of ribosome;GO:0003924::GTPase activity;GO:0005524::ATP binding;GO:0005525::GTP binding;GO:0005840::ribosome;GO:0006412::translation;GO:0006810::transport;GO:0007264::small GTPase mediated signal transduction;GO:0016021::integral component of membrane;…	4Q
Atac_1292	NC_037640.1	1447380	1447682	0.517581792	0.0918924	1.0	Downstream	3779	GO:0006139::nucleobase-containing compound metabolic process;GO:0008168::methyltransferase activity	4Q
Atac_1293	NC_037640.1	1445374	1445617	0.22174651	0.314819003	1.0	Downstream	5844	GO:0006139::nucleobase-containing compound metabolic process;GO:0008168::methyltransferase activity	4Q
Atac_1294	NC_037640.1	1449398	1449703	0.662437994	0.041490019	1.0	Promoter	1758	GO:0006139::nucleobase-containing compound metabolic process;GO:0008168::methyltransferase activity	4Q
Atac_1295	NC_037651.1	6809204	6809592	1.351774335	0.069743791	1.0	Promoter	1972	GO:0005515::protein binding;GO:0005856::cytoskeleton;GO:0008092::cytoskeletal protein binding;GO:0016021::integral component of membrane;GO:0019048::modulation by virus of host morphology or physiology;GO:0030430::host cell cytoplasm;GO:0030866::cortical actin cytoskeleton organization;GO:0060967::negative regulation of gene silencing by RNA	4Q
Atac_1296	NC_037648.1	15614333	15614565	0.563787061	0.061067876	1.0	Intron	-7720	GO:0005149::interleukin-1 receptor binding;GO:0005515::protein binding;GO:0005634::nucleus;GO:0006954::inflammatory response;GO:0006955::immune response;GO:0033743::peptide-methionine (R)-S-oxide reductase activity;GO:0055114::oxidation-reduction process	4Q
Atac_1297	NC_037648.1	15626189	15626456	0.620723496	0.016290799	1.0	Promoter	-212	GO:0005149::interleukin-1 receptor binding;GO:0005515::protein binding;GO:0005634::nucleus;GO:0006954::inflammatory response;GO:0006955::immune response;GO:0033743::peptide-methionine (R)-S-oxide reductase activity;GO:0055114::oxidation-reduction process	4Q
Atac_1298	NC_037638.1	27655366	27655951	0.801826664	0.055640817	1.0	Intron	-3356	GO:0004222::metalloendopeptidase activity;GO:0006486::protein glycosylation;GO:0006508::proteolysis;GO:0007155::cell adhesion;GO:0008373::sialyltransferase activity;GO:0009055::electron carrier activity;GO:0016020::membrane;GO:0051536::iron-sulfur cluster binding	4Q
Atac_1299	NC_037638.1	27613775	27614030	0.242005003	0.04770801	1.0	Intron	22631	GO:0004222::metalloendopeptidase activity;GO:0006486::protein glycosylation;GO:0006508::proteolysis;GO:0007155::cell adhesion;GO:0008373::sialyltransferase activity;GO:0009055::electron carrier activity;GO:0016020::membrane;GO:0051536::iron-sulfur cluster binding	4Q
Atac_1300	NC_037638.1	27674318	27674760	1.146330635	0.032353913	1.0	3' UTR	15011	GO:0004222::metalloendopeptidase activity;GO:0006486::protein glycosylation;GO:0006508::proteolysis;GO:0007155::cell adhesion;GO:0008373::sialyltransferase activity;GO:0009055::electron carrier activity;GO:0016020::membrane;GO:0051536::iron-sulfur cluster binding	4Q
Atac_1301	NC_037638.1	9289285	9289612	1.770723749	0.045266885	1.0	Promoter	-1539	GO:0007155::cell adhesion;GO:0008270::zinc ion binding;GO:0009056::catabolic process;GO:0016021::integral component of membrane;GO:0022857::transmembrane transporter activity;GO:0042246::tissue regeneration;GO:0055085::transmembrane transport	4Q
Atac_1302	NC_037638.1	9277409	9277803	1.349662064	0.034548076	1.0	Promoter	1974	GO:0007155::cell adhesion;GO:0008270::zinc ion binding;GO:0009056::catabolic process;GO:0016021::integral component of membrane;GO:0022857::transmembrane transporter activity;GO:0042246::tissue regeneration;GO:0055085::transmembrane transport	4Q
Atac_1303	NC_037643.1	7406669	7407018	0.666063938	0.004707686	1.0	Intron	28242	GO:0006368::transcription elongation from RNA polymerase II promoter;GO:0008023::transcription elongation factor complex;GO:0019033::viral tegument	4Q
Atac_1304	NC_037643.1	7422680	7423076	1.021524153	0.023788145	1.0	Intron	12184	GO:0006368::transcription elongation from RNA polymerase II promoter;GO:0008023::transcription elongation factor complex;GO:0019033::viral tegument	4Q
Atac_1305	NC_037643.1	7418982	7419550	0.799087554	0.001601548	1.0	Intron	15710	GO:0006368::transcription elongation from RNA polymerase II promoter;GO:0008023::transcription elongation factor complex;GO:0019033::viral tegument	4Q
Atac_1306	NC_037644.1	9580320	9580690	0.84508002	0.033945403	1.0	Intron	3274	GO:0016021::integral component of membrane;GO:0022857::transmembrane transporter activity;GO:0055085::transmembrane transport	4Q
Atac_1307	NC_037638.1	19768507	19769177	0.692054627	0.101331017	1.0	Exon	4184	GO:0005198::structural molecule activity;GO:0005515::protein binding;GO:0019013::viral nucleocapsid;GO:0019031::viral envelope;GO:0046872::metal ion binding	4Q
Atac_1308	NC_037638.1	19765302	19765721	0.364658469	0.408039445	1.0	3' UTR	7640	GO:0005198::structural molecule activity;GO:0005515::protein binding;GO:0019013::viral nucleocapsid;GO:0019031::viral envelope;GO:0046872::metal ion binding	4Q
Atac_1309	NC_037648.1	15371079	15371376	0.820417979	0.027350049	1.0	Promoter	2351	GO:0003993::acid phosphatase activity;GO:0005515::protein binding;GO:0046872::metal ion binding	4Q
Atac_1310	NC_037639.1	658579	658931	1.291308689	0.031010112	1.0	Exon	19100	GO:0005509::calcium ion binding;GO:0005515::protein binding;GO:0008158::hedgehog receptor activity;GO:0008948::oxaloacetate decarboxylase activity;GO:0015081::sodium ion transmembrane transporter activity;GO:0016020::membrane;GO:0016055::Wnt signaling pathway;GO:0071436::sodium ion export	4Q
Atac_1311	NC_037639.1	679344	679770	0.671052024	0.007313961	1.0	Exon	39865	GO:0005509::calcium ion binding;GO:0005515::protein binding;GO:0008158::hedgehog receptor activity;GO:0008948::oxaloacetate decarboxylase activity;GO:0015081::sodium ion transmembrane transporter activity;GO:0016020::membrane;GO:0016055::Wnt signaling pathway;GO:0071436::sodium ion export	4Q
Atac_1312	NC_037653.1	1172184	1172651	1.520687419	0.078756959	1.0	Promoter	0	GO:0004672::protein kinase activity;GO:0005524::ATP binding;GO:0006468::protein phosphorylation;GO:0016020::membrane;GO:0016773::phosphotransferase activity, alcohol group as acceptor	4Q
Atac_1313	NC_037653.1	1167637	1167966	1.363194772	0.011520274	1.0	Exon	4527	GO:0004672::protein kinase activity;GO:0005524::ATP binding;GO:0006468::protein phosphorylation;GO:0016020::membrane;GO:0016773::phosphotransferase activity, alcohol group as acceptor	4Q
Atac_1314	NC_037648.1	2548380	2548625	1.423369499	0.001918633	1.0	Promoter	1208	GO:0016791::phosphatase activity	4Q
Atac_1315	NC_037638.1	6639467	6639767	1.537015183	0.00045759	1.0	Exon	3453	GO:0005515::protein binding;GO:0009276::Gram-negative-bacterium-type cell wall;GO:0016021::integral component of membrane	4Q
Atac_1316	NC_037650.1	4884384	4884792	1.227899431	0.084815436	1.0	Exon	4251	GO:0003333::amino acid transmembrane transport;GO:0003676::nucleic acid binding;GO:0005215::transporter activity;GO:0006810::transport;GO:0008948::oxaloacetate decarboxylase activity;GO:0015081::sodium ion transmembrane transporter activity;GO:0015171::amino acid transmembrane transporter activity;GO:0016020::membrane;GO:0016021::integral component of membrane;GO:0071436::sodium ion export	4Q
Atac_1317	NC_037650.1	4828233	4828529	-0.337328087	0.279277612	1.0	Exon	10372	GO:0000103::sulfate assimilation;GO:0003873::6-phosphofructo-2-kinase activity;GO:0004020::adenylylsulfate kinase activity;GO:0005524::ATP binding;GO:0006000::fructose metabolic process;GO:0016740::transferase activity;GO:0016887::ATPase activity	4Q
Atac_1318	NC_037650.1	4826288	4827106	-0.35002722	0.23234411	1.0	Exon	11795	GO:0000103::sulfate assimilation;GO:0003873::6-phosphofructo-2-kinase activity;GO:0004020::adenylylsulfate kinase activity;GO:0005524::ATP binding;GO:0006000::fructose metabolic process;GO:0016740::transferase activity;GO:0016887::ATPase activity	4Q
Atac_1319	NC_037650.1	4836855	4837239	0.235768814	0.305661712	1.0	Promoter	1662	GO:0000103::sulfate assimilation;GO:0003873::6-phosphofructo-2-kinase activity;GO:0004020::adenylylsulfate kinase activity;GO:0005524::ATP binding;GO:0006000::fructose metabolic process;GO:0016740::transferase activity;GO:0016887::ATPase activity	4Q
Atac_1320	NC_037650.1	4834485	4834911	0.079377595	0.849605415	1.0	3' UTR	3990	GO:0000103::sulfate assimilation;GO:0003873::6-phosphofructo-2-kinase activity;GO:0004020::adenylylsulfate kinase activity;GO:0005524::ATP binding;GO:0006000::fructose metabolic process;GO:0016740::transferase activity;GO:0016887::ATPase activity	4Q
Atac_1321	NC_037638.1	16703586	16703962	0.599176191	0.194019702	1.0	Intron	8222	GO:0004222::metalloendopeptidase activity;GO:0008233::peptidase activity;GO:0031012::extracellular matrix	4Q
Atac_1322	NC_037641.1	12684847	12685203	1.135759706	0.042041793	1.0	Exon	5563	GO:0003723::RNA binding;GO:0004190::aspartic-type endopeptidase activity;GO:0005515::protein binding;GO:0005524::ATP binding;GO:0005634::nucleus;GO:0005789::endoplasmic reticulum membrane;GO:0006810::transport;GO:0006820::anion transport;GO:0006874::cellular calcium ion homeostasis;GO:0008948::oxaloacetate decarboxylase activity;GO:0009607::response to biotic stimulus;GO:0015081::sodium ion trans…	4Q
Atac_1323	NC_037651.1	6886852	6887501	0.878448706	0.081364408	1.0	Promoter	238	GO:0004843::ubiquitin-specific protease activity;GO:0016020::membrane;GO:0016579::protein deubiquitination;GO:0016757::transferase activity, transferring glycosyl groups;GO:0017148::negative regulation of translation;GO:0030598::rRNA N-glycosylase activity;GO:0036459::ubiquitinyl hydrolase activity	4Q
Atac_1324	NC_037651.1	6894458	6894944	1.052241211	0.030498517	1.0	Intron	7844	GO:0004843::ubiquitin-specific protease activity;GO:0016020::membrane;GO:0016579::protein deubiquitination;GO:0016757::transferase activity, transferring glycosyl groups;GO:0017148::negative regulation of translation;GO:0030598::rRNA N-glycosylase activity;GO:0036459::ubiquitinyl hydrolase activity	4Q
Atac_1325	NC_037651.1	6932213	6932514	0.264982657	0.055462411	1.0	Intron	45599	GO:0004843::ubiquitin-specific protease activity;GO:0016020::membrane;GO:0016579::protein deubiquitination;GO:0016757::transferase activity, transferring glycosyl groups;GO:0017148::negative regulation of translation;GO:0030598::rRNA N-glycosylase activity;GO:0036459::ubiquitinyl hydrolase activity	4Q
Atac_1326	NC_037651.1	6891069	6891349	0.846940067	0.027732383	1.0	Intron	4455	GO:0004843::ubiquitin-specific protease activity;GO:0016020::membrane;GO:0016579::protein deubiquitination;GO:0016757::transferase activity, transferring glycosyl groups;GO:0017148::negative regulation of translation;GO:0030598::rRNA N-glycosylase activity;GO:0036459::ubiquitinyl hydrolase activity	4Q
Atac_1327	NC_037645.1	6974112	6974645	0.854728789	0.043703693	1.0	Promoter	1775	GO:0003989::acetyl-CoA carboxylase activity;GO:0005524::ATP binding;GO:0006633::fatty acid biosynthetic process;GO:0006886::intracellular protein transport;GO:0008536::Ran GTPase binding	4Q
Atac_1328	NC_037647.1	8002891	8003309	1.021444457	0.101394288	1.0	Promoter	1621	GO:0003677::DNA binding;GO:0003917::DNA topoisomerase type I activity;GO:0005515::protein binding;GO:0005694::chromosome;GO:0005886::plasma membrane;GO:0006265::DNA topological change;GO:0016021::integral component of membrane;GO:0019867::outer membrane	4Q
Atac_1329	NC_037647.1	7977013	7977412	0.764617653	0.050403936	1.0	Promoter	684	GO:0003677::DNA binding;GO:0003917::DNA topoisomerase type I activity;GO:0005515::protein binding;GO:0005694::chromosome;GO:0005886::plasma membrane;GO:0006265::DNA topological change;GO:0016021::integral component of membrane;GO:0019867::outer membrane	4Q
Atac_1330	NC_037638.1	15039358	15039667	0.193872405	0.43713333	1.0	Intron	38754	GO:0004308::exo-alpha-sialidase activity;GO:0005509::calcium ion binding;GO:0005515::protein binding;GO:0005975::carbohydrate metabolic process;GO:0007156::homophilic cell adhesion via plasma membrane adhesion molecules;GO:0016020::membrane;GO:0033644::host cell membrane;GO:0055036::virion membrane	4Q
Atac_1331	NC_037646.1	11391507	11391896	1.670463046	0.004249608	1.0	Promoter	1244	GO:0032266::phosphatidylinositol-3-phosphate binding;GO:0043130::ubiquitin binding	4Q
Atac_1332	NC_037644.1	834545	835044	0.831243454	0.120266901	1.0	Promoter	985	GO:0005509::calcium ion binding;GO:0005578::proteinaceous extracellular matrix;GO:0007165::signal transduction	4Q
Atac_1333	NC_037647.1	3204509	3204833	0.105950723	0.497210779	1.0	Exon	3482	GO:0005975::carbohydrate metabolic process;GO:0016837::carbon-oxygen lyase activity, acting on polysaccharides;GO:0030246::carbohydrate binding	4Q
Atac_1334	NC_037642.1	7080537	7080855	0.72581787	0.060484329	1.0	Promoter	-1605	GO:0005515::protein binding	4Q
Atac_1335	NC_037638.1	11938586	11938894	0.392071157	0.003590602	1.0	Promoter	-1053	GO:0004379::glycylpeptide N-tetradecanoyltransferase activity;GO:0005515::protein binding	4Q
Atac_1336	NC_037641.1	10178573	10178928	1.242250844	0.034121995	1.0	Promoter	0	GO:0005201::extracellular matrix structural constituent;GO:0005581::collagen trimer;GO:0006784::heme a biosynthetic process;GO:0016021::integral component of membrane;GO:0016627::oxidoreductase activity, acting on the CH-CH group of donors;GO:0019784::NEDD8-specific protease activity;GO:0039693::viral DNA genome replication;GO:0055114::oxidation-reduction process	4Q
Atac_1337	NC_037652.1	2613273	2614087	1.331634005	0.012522852	1.0	Promoter	534	GO:0003676::nucleic acid binding;GO:0003723::RNA binding	4Q
Atac_1338	NC_037649.1	8500818	8501284	0.722654152	0.009848916	1.0	Promoter	1491	GO:0004616::phosphogluconate dehydrogenase (decarboxylating) activity;GO:0006779::porphyrin-containing compound biosynthetic process;GO:0008152::metabolic process;GO:0008641::small protein activating enzyme activity;GO:0016491::oxidoreductase activity;GO:0016616::oxidoreductase activity, acting on the CH-OH group of donors, NAD or NADP as acceptor;GO:0019354::siroheme biosynthetic process;GO:0043…	4Q
Atac_1339	NC_037640.1	7016044	7016516	0.472519377	0.205775757	1.0	Intron	10169	GO:0003735::structural constituent of ribosome;GO:0005089::Rho guanyl-nucleotide exchange factor activity;GO:0005622::intracellular;GO:0005840::ribosome;GO:0006412::translation;GO:0007165::signal transduction;GO:0035023::regulation of Rho protein signal transduction	4Q
Atac_1340	NC_037638.1	25251614	25252398	1.578173404	0.030182099	1.0	Promoter	871	GO:0005515::protein binding	4Q
Atac_1341	NC_037643.1	13316848	13317118	0.75247119	0.048352904	1.0	Promoter	-542	GO:0005515::protein binding;GO:0008882::[glutamate-ammonia-ligase] adenylyltransferase activity	4Q
Atac_1342	NC_037638.1	25148395	25148738	1.527582787	0.007770593	1.0	Promoter	2915	GO:0005515::protein binding;GO:0005737::cytoplasm;GO:0006744::ubiquinone biosynthetic process;GO:0008813::chorismate lyase activity;GO:0043565::sequence-specific DNA binding	4Q
Atac_1343	NC_037640.1	3238311	3238615	0.981278609	0.021327912	1.0	Promoter	1612	GO:0004127::cytidylate kinase activity;GO:0004140::dephospho-CoA kinase activity;GO:0005524::ATP binding;GO:0006139::nucleobase-containing compound metabolic process;GO:0006810::transport;GO:0008152::metabolic process;GO:0015937::coenzyme A biosynthetic process;GO:0016301::kinase activity;GO:0016887::ATPase activity;GO:0043531::ADP binding;GO:0043934::sporulation	4Q
Atac_1344	NC_037638.1	24180850	24181420	0.977558918	0.09183849	1.0	Promoter	1735	GO:0006400::tRNA modification;GO:0008176::tRNA (guanine-N7-)-methyltransferase activity	4Q
Atac_1345	NC_037645.1	12314020	12314501	1.044399836	0.04656851	1.0	Promoter	0	GO:0005576::extracellular region;GO:0006914::autophagy;GO:0008200::ion channel inhibitor activity;GO:0009405::pathogenesis;GO:0015078::hydrogen ion transmembrane transporter activity;GO:0015991::ATP hydrolysis coupled proton transport;GO:0033179::proton-transporting V-type ATPase, V0 domain;GO:0042626::ATPase activity, coupled to transmembrane movement of substances	4Q
Atac_1346	NC_037645.1	12315279	12315570	0.508891553	0.063569582	1.0	Promoter	1174	GO:0005576::extracellular region;GO:0006914::autophagy;GO:0008200::ion channel inhibitor activity;GO:0009405::pathogenesis;GO:0015078::hydrogen ion transmembrane transporter activity;GO:0015991::ATP hydrolysis coupled proton transport;GO:0033179::proton-transporting V-type ATPase, V0 domain;GO:0042626::ATPase activity, coupled to transmembrane movement of substances	4Q
Atac_1347	NC_037639.1	6297408	6297749	1.417673984	0.039266378	1.0	5' UTR	-4509	GO:0005089::Rho guanyl-nucleotide exchange factor activity;GO:0005515::protein binding;GO:0005737::cytoplasm;GO:0016972::thiol oxidase activity;GO:0035023::regulation of Rho protein signal transduction;GO:0035556::intracellular signal transduction;GO:0047134::protein-disulfide reductase activity;GO:0055114::oxidation-reduction process	4Q
Atac_1348	NC_037639.1	6304933	6305281	1.117057454	0.035579884	1.0	Promoter	2675	GO:0005089::Rho guanyl-nucleotide exchange factor activity;GO:0005515::protein binding;GO:0005737::cytoplasm;GO:0016972::thiol oxidase activity;GO:0035023::regulation of Rho protein signal transduction;GO:0035556::intracellular signal transduction;GO:0047134::protein-disulfide reductase activity;GO:0055114::oxidation-reduction process	4Q
Atac_1349	NC_037639.1	15941487	15941991	0.762527698	0.016671484	1.0	Promoter	2124	GO:0008152::metabolic process;GO:0016255::attachment of GPI anchor to protein;GO:0016757::transferase activity, transferring glycosyl groups;GO:0042765::GPI-anchor transamidase complex	4Q
Atac_1350	NC_037639.1	15940694	15940936	0.651353167	0.062033887	1.0	Promoter	1331	GO:0008152::metabolic process;GO:0016255::attachment of GPI anchor to protein;GO:0016757::transferase activity, transferring glycosyl groups;GO:0042765::GPI-anchor transamidase complex	4Q
Atac_1351	NC_037639.1	15936198	15936535	0.419959593	0.020652593	1.0	Promoter	-1358	GO:0005515::protein binding	4Q
Atac_1352	NC_037640.1	360164	360762	1.762188043	0.112876258	1.0	Exon	9721	GO:0005515::protein binding;GO:0006313::transposition, DNA-mediated;GO:0007165::signal transduction;GO:0007275::multicellular organismal development;GO:0009966::regulation of signal transduction;GO:0016020::membrane	4Q
Atac_1353	NC_037642.1	8441439	8441719	0.32953647	0.139426523	1.0	Intron	8507	GO:0003723::RNA binding;GO:0009523::photosystem II;GO:0009539::photosystem II reaction center;GO:0015979::photosynthesis;GO:0016020::membrane	4Q
Atac_1354	NC_037642.1	8441827	8442183	1.557088651	0.008808705	1.0	Intron	8043	GO:0003723::RNA binding;GO:0009523::photosystem II;GO:0009539::photosystem II reaction center;GO:0015979::photosynthesis;GO:0016020::membrane	4Q
Atac_1355	NC_037649.1	8151985	8152536	0.58839328	0.00439567	1.0	Intron	6575	GO:0003677::DNA binding;GO:0006820::anion transport;GO:0016021::integral component of membrane	4Q
Atac_1356	NC_037649.1	8181723	8182087	1.364896456	0.145655133	1.0	Intron	5523	GO:0003677::DNA binding;GO:0006820::anion transport;GO:0016021::integral component of membrane	4Q
Atac_1357	NC_037649.1	8154311	8154712	1.0120003	0.00652765	1.0	Intron	8901	GO:0003677::DNA binding;GO:0006820::anion transport;GO:0016021::integral component of membrane	4Q
Atac_1358	NC_037651.1	1497818	1498075	1.096826874	0.052198428	1.0	3' UTR	6147	GO:0003735::structural constituent of ribosome;GO:0005622::intracellular;GO:0005743::mitochondrial inner membrane;GO:0005750::mitochondrial respiratory chain complex III;GO:0005840::ribosome;GO:0006122::mitochondrial electron transport, ubiquinol to cytochrome c;GO:0006412::translation;GO:0017025::TBP-class protein binding	4Q
Atac_1359	NC_037651.1	1495026	1495413	0.752202665	0.091808145	1.0	Exon	3355	GO:0003735::structural constituent of ribosome;GO:0005622::intracellular;GO:0005743::mitochondrial inner membrane;GO:0005750::mitochondrial respiratory chain complex III;GO:0005840::ribosome;GO:0006122::mitochondrial electron transport, ubiquinol to cytochrome c;GO:0006412::translation;GO:0017025::TBP-class protein binding	4Q
Atac_1360	NC_037647.1	11689696	11690089	1.625311467	0.068363557	1.0	Downstream	12003	GO:0005515::protein binding;GO:0006260::DNA replication	4Q
Atac_1361	NC_037647.1	9362833	9363156	1.070452879	0.071017285	1.0	Distal Intergenic	-12826	GO:0003743::translation initiation factor activity;GO:0005737::cytoplasm;GO:0005852::eukaryotic translation initiation factor 3 complex;GO:0008855::exodeoxyribonuclease VII activity;GO:0019012::virion;GO:0046872::metal ion binding	4Q
Atac_1362	NC_037647.1	9348080	9349578	1.135352583	0.086823183	1.0	Promoter	429	GO:0003743::translation initiation factor activity;GO:0005737::cytoplasm;GO:0005852::eukaryotic translation initiation factor 3 complex;GO:0008855::exodeoxyribonuclease VII activity;GO:0019012::virion;GO:0046872::metal ion binding	4Q
Atac_1363	NC_037647.1	9239051	9239393	0.486325882	0.04552625	1.0	Exon	8446	GO:0005739::mitochondrion;GO:0008270::zinc ion binding;GO:0008948::oxaloacetate decarboxylase activity;GO:0015081::sodium ion transmembrane transporter activity;GO:0016020::membrane;GO:0016021::integral component of membrane;GO:0019087::transformation of host cell by virus;GO:0071436::sodium ion export	4Q
Atac_1364	NC_037647.1	6738766	6739501	0.62599538	0.211026289	1.0	Exon	3827	GO:0005515::protein binding;GO:0007165::signal transduction	4Q
Atac_1365	NC_037647.1	7007751	7008391	0.489893991	0.105793058	1.0	Promoter	0	GO:0003697::single-stranded DNA binding;GO:0003824::catalytic activity;GO:0008152::metabolic process;GO:0008484::sulfuric ester hydrolase activity	4Q
Atac_1366	NC_037647.1	6168196	6168928	0.800043698	0.048798018	1.0	Distal Intergenic	59512	GO:0004673::protein histidine kinase activity;GO:0005515::protein binding;GO:0007165::signal transduction	4Q
Atac_1367	NC_037647.1	6281790	6282249	0.92441599	0.078624856	1.0	5' UTR	4702	GO:0008270::zinc ion binding	4Q
Atac_1368	NC_037647.1	6292829	6293416	1.021308529	0.09029362	1.0	Exon	3052	GO:0008270::zinc ion binding;GO:0020037::heme binding	4Q
Atac_1369	NC_037648.1	14157239	14157555	1.119319199	0.047225732	1.0	Promoter	2513	GO:0003700::sequence-specific DNA binding transcription factor activity;GO:0003743::translation initiation factor activity;GO:0004190::aspartic-type endopeptidase activity;GO:0005198::structural molecule activity;GO:0005622::intracellular;GO:0005634::nucleus;GO:0005737::cytoplasm;GO:0005852::eukaryotic translation initiation factor 3 complex;GO:0006260::DNA replication;GO:0006355::regulation of t…	4Q
Atac_1370	NC_037648.1	14143863	14144169	0.729824045	0.174765853	1.0	Intron	15899	GO:0003700::sequence-specific DNA binding transcription factor activity;GO:0003743::translation initiation factor activity;GO:0004190::aspartic-type endopeptidase activity;GO:0005198::structural molecule activity;GO:0005622::intracellular;GO:0005634::nucleus;GO:0005737::cytoplasm;GO:0005852::eukaryotic translation initiation factor 3 complex;GO:0006260::DNA replication;GO:0006355::regulation of t…	4Q
Atac_1371	NC_037648.1	14265000	14265249	0.325279584	0.102549707	1.0	Promoter	0	GO:0003700::sequence-specific DNA binding transcription factor activity;GO:0005515::protein binding;GO:0005634::nucleus;GO:0006355::regulation of transcription, DNA-templated;GO:0008270::zinc ion binding;GO:0016032::viral process;GO:0035556::intracellular signal transduction	4Q
Atac_1372	NC_037648.1	15697881	15698470	0.202134378	0.487144518	1.0	Exon	4932	GO:0002949::tRNA threonylcarbamoyladenosine modification;GO:0003924::GTPase activity;GO:0005515::protein binding;GO:0005524::ATP binding;GO:0005525::GTP binding;GO:0006810::transport;GO:0006955::immune response;GO:0016021::integral component of membrane;GO:0016301::kinase activity;GO:0016887::ATPase activity;GO:0042626::ATPase activity, coupled to transmembrane movement of substances;GO:0043531::…	4Q
Atac_1373	NC_037648.1	15716268	15716582	0.856283044	0.09563342	1.0	Intron	23319	GO:0002949::tRNA threonylcarbamoyladenosine modification;GO:0003924::GTPase activity;GO:0005515::protein binding;GO:0005524::ATP binding;GO:0005525::GTP binding;GO:0006810::transport;GO:0006955::immune response;GO:0016021::integral component of membrane;GO:0016301::kinase activity;GO:0016887::ATPase activity;GO:0042626::ATPase activity, coupled to transmembrane movement of substances;GO:0043531::…	4Q
Atac_1374	NC_037648.1	16129638	16130040	0.130020914	0.460494507	1.0	3' UTR	7191	GO:0005515::protein binding	4Q
Atac_1375	NC_037648.1	16096508	16097029	0.473873815	0.099688449	1.0	Promoter	1381	GO:0003677::DNA binding;GO:0005524::ATP binding;GO:0016787::hydrolase activity	4Q
Atac_1376	NC_037648.1	16156843	16157322	0.525629627	0.013788015	1.0	Promoter	2022	GO:0003677::DNA binding;GO:0006355::regulation of transcription, DNA-templated;GO:0016021::integral component of membrane;GO:0016192::vesicle-mediated transport;GO:0022857::transmembrane transporter activity;GO:0055085::transmembrane transport	4Q
Atac_1377	NC_037648.1	16150458	16150850	0.738329596	0.021436012	1.0	Promoter	432	GO:0003677::DNA binding;GO:0006355::regulation of transcription, DNA-templated;GO:0016021::integral component of membrane;GO:0016192::vesicle-mediated transport;GO:0022857::transmembrane transporter activity;GO:0055085::transmembrane transport	4Q
Atac_1378	NC_037648.1	16188447	16188725	0.028477291	0.889672081	1.0	Exon	6537	GO:0000775::chromosome, centromeric region;GO:0001104::RNA polymerase II transcription cofactor activity;GO:0003677::DNA binding;GO:0003682::chromatin binding;GO:0003700::sequence-specific DNA binding transcription factor activity;GO:0003911::DNA ligase (NAD+) activity;GO:0004518::nuclease activity;GO:0004674::protein serine/threonine kinase activity;GO:0005096::GTPase activator activity;GO:00055…	4Q
Atac_1379	NC_037648.1	16213728	16215152	0.400657729	0.081834543	1.0	Promoter	533	GO:0005515::protein binding;GO:0016020::membrane;GO:0071203::WASH complex	4Q
Atac_1380	NC_037648.1	374915	375556	0.763036057	0.10211084	1.0	Exon	7581	.	4Q
Atac_1381	NC_037648.1	332481	332743	0.440131641	0.012016506	1.0	Intron	17563	GO:0006508::proteolysis;GO:0006629::lipid metabolic process;GO:0016805::dipeptidase activity	4Q
Atac_1382	NC_037648.1	7528091	7528358	0.484293094	0.035960167	1.0	Intron	43009	GO:0003677::DNA binding;GO:0005634::nucleus;GO:0006355::regulation of transcription, DNA-templated;GO:0009289::pilus;GO:0015886::heme transport;GO:0016021::integral component of membrane;GO:0017004::cytochrome complex assembly;GO:0046872::metal ion binding	4Q
Atac_1383	NC_037648.1	7545569	7545849	1.120590766	0.00252401	1.0	Intron	25518	GO:0003677::DNA binding;GO:0005634::nucleus;GO:0006355::regulation of transcription, DNA-templated;GO:0009289::pilus;GO:0015886::heme transport;GO:0016021::integral component of membrane;GO:0017004::cytochrome complex assembly;GO:0046872::metal ion binding	4Q
Atac_1384	NC_037648.1	7472060	7472337	0.572954998	0.057261356	1.0	Intron	99030	GO:0003677::DNA binding;GO:0005634::nucleus;GO:0006355::regulation of transcription, DNA-templated;GO:0009289::pilus;GO:0015886::heme transport;GO:0016021::integral component of membrane;GO:0017004::cytochrome complex assembly;GO:0046872::metal ion binding	4Q
Atac_1385	NC_037648.1	7708237	7708617	0.906465634	0.073702783	1.0	Intron	-4631	GO:0003677::DNA binding;GO:0005634::nucleus;GO:0006355::regulation of transcription, DNA-templated;GO:0009289::pilus;GO:0015886::heme transport;GO:0016021::integral component of membrane;GO:0017004::cytochrome complex assembly;GO:0046872::metal ion binding	4Q
Atac_1386	NC_037648.1	7532714	7533169	0.866881239	0.094088544	1.0	Intron	38198	GO:0003677::DNA binding;GO:0005634::nucleus;GO:0006355::regulation of transcription, DNA-templated;GO:0009289::pilus;GO:0015886::heme transport;GO:0016021::integral component of membrane;GO:0017004::cytochrome complex assembly;GO:0046872::metal ion binding	4Q
Atac_1387	NC_037648.1	7866300	7866763	0.735688994	0.050891427	1.0	Distal Intergenic	-81643	GO:0003677::DNA binding;GO:0005634::nucleus;GO:0006355::regulation of transcription, DNA-templated;GO:0009289::pilus;GO:0015886::heme transport;GO:0016021::integral component of membrane;GO:0017004::cytochrome complex assembly;GO:0046872::metal ion binding	4Q
Atac_1388	NC_037648.1	7602487	7602751	0.581618958	0.013723473	1.0	Intron	-29895	GO:0003677::DNA binding;GO:0005634::nucleus;GO:0006355::regulation of transcription, DNA-templated;GO:0009289::pilus;GO:0015886::heme transport;GO:0016021::integral component of membrane;GO:0017004::cytochrome complex assembly;GO:0046872::metal ion binding	4Q
Atac_1389	NC_037648.1	10309983	10310523	0.84414107	0.00949548	1.0	Intron	-15309	GO:0003677::DNA binding;GO:0003700::sequence-specific DNA binding transcription factor activity;GO:0003743::translation initiation factor activity;GO:0005215::transporter activity;GO:0005219::ryanodine-sensitive calcium-release channel activity;GO:0005634::nucleus;GO:0005737::cytoplasm;GO:0005789::endoplasmic reticulum membrane;GO:0005840::ribosome;GO:0005852::eukaryotic translation initiation fa…	4Q
Atac_1390	NC_037648.1	10356315	10357021	1.101032315	0.043993702	1.0	Intron	15017	GO:0003677::DNA binding;GO:0003700::sequence-specific DNA binding transcription factor activity;GO:0003743::translation initiation factor activity;GO:0005215::transporter activity;GO:0005219::ryanodine-sensitive calcium-release channel activity;GO:0005634::nucleus;GO:0005737::cytoplasm;GO:0005789::endoplasmic reticulum membrane;GO:0005840::ribosome;GO:0005852::eukaryotic translation initiation fa…	4Q
Atac_1391	NC_037648.1	10370597	10370830	0.276171069	0.34529994	1.0	Promoter	1208	GO:0003677::DNA binding;GO:0003700::sequence-specific DNA binding transcription factor activity;GO:0003743::translation initiation factor activity;GO:0005215::transporter activity;GO:0005219::ryanodine-sensitive calcium-release channel activity;GO:0005634::nucleus;GO:0005737::cytoplasm;GO:0005789::endoplasmic reticulum membrane;GO:0005840::ribosome;GO:0005852::eukaryotic translation initiation fa…	4Q
Atac_1392	NC_037648.1	10342326	10342684	1.122427565	0.111908894	1.0	Intron	29354	GO:0003677::DNA binding;GO:0003700::sequence-specific DNA binding transcription factor activity;GO:0003743::translation initiation factor activity;GO:0005215::transporter activity;GO:0005219::ryanodine-sensitive calcium-release channel activity;GO:0005634::nucleus;GO:0005737::cytoplasm;GO:0005789::endoplasmic reticulum membrane;GO:0005840::ribosome;GO:0005852::eukaryotic translation initiation fa…	4Q
Atac_1393	NC_037648.1	10246586	10247006	0.853220999	0.094443872	1.0	Intron	-15545	GO:0003677::DNA binding;GO:0003700::sequence-specific DNA binding transcription factor activity;GO:0003743::translation initiation factor activity;GO:0005215::transporter activity;GO:0005219::ryanodine-sensitive calcium-release channel activity;GO:0005634::nucleus;GO:0005737::cytoplasm;GO:0005789::endoplasmic reticulum membrane;GO:0005840::ribosome;GO:0005852::eukaryotic translation initiation fa…	4Q
Atac_1394	NC_037648.1	10315488	10315851	0.787601524	0.020390189	1.0	Intron	-20814	GO:0003677::DNA binding;GO:0003700::sequence-specific DNA binding transcription factor activity;GO:0003743::translation initiation factor activity;GO:0005215::transporter activity;GO:0005219::ryanodine-sensitive calcium-release channel activity;GO:0005634::nucleus;GO:0005737::cytoplasm;GO:0005789::endoplasmic reticulum membrane;GO:0005840::ribosome;GO:0005852::eukaryotic translation initiation fa…	4Q
Atac_1395	NC_037648.1	10343432	10343698	0.747007416	0.014937654	1.0	Intron	28340	GO:0003677::DNA binding;GO:0003700::sequence-specific DNA binding transcription factor activity;GO:0003743::translation initiation factor activity;GO:0005215::transporter activity;GO:0005219::ryanodine-sensitive calcium-release channel activity;GO:0005634::nucleus;GO:0005737::cytoplasm;GO:0005789::endoplasmic reticulum membrane;GO:0005840::ribosome;GO:0005852::eukaryotic translation initiation fa…	4Q
Atac_1396	NC_037648.1	10385487	10385907	0.783315699	0.051988559	1.0	Distal Intergenic	-13449	GO:0003677::DNA binding;GO:0003700::sequence-specific DNA binding transcription factor activity;GO:0003743::translation initiation factor activity;GO:0005215::transporter activity;GO:0005219::ryanodine-sensitive calcium-release channel activity;GO:0005634::nucleus;GO:0005737::cytoplasm;GO:0005789::endoplasmic reticulum membrane;GO:0005840::ribosome;GO:0005852::eukaryotic translation initiation fa…	4Q
Atac_1397	NC_037648.1	11594562	11594892	0.63650666	0.048917292	1.0	Intron	19008	GO:0003677::DNA binding;GO:0003700::sequence-specific DNA binding transcription factor activity;GO:0003899::DNA-directed RNA polymerase activity;GO:0004222::metalloendopeptidase activity;GO:0005216::ion channel activity;GO:0005516::calmodulin binding;GO:0005975::carbohydrate metabolic process;GO:0006351::transcription, DNA-templated;GO:0006355::regulation of transcription, DNA-templated;GO:000645…	4Q
Atac_1398	NC_037648.1	11931614	11932248	0.625532697	0.09376388	1.0	Intron	16912	.	4Q
Atac_1399	NC_037648.1	12055691	12056020	0.883055369	0.080786306	1.0	Exon	-3718	GO:0001104::RNA polymerase II transcription cofactor activity;GO:0003743::translation initiation factor activity;GO:0005515::protein binding;GO:0006357::regulation of transcription from RNA polymerase II promoter;GO:0006413::translational initiation;GO:0016592::mediator complex	4Q
Atac_1400	NC_037648.1	12025498	12025875	1.255643193	0.073398251	1.0	Exon	26098	GO:0001104::RNA polymerase II transcription cofactor activity;GO:0003743::translation initiation factor activity;GO:0005515::protein binding;GO:0006357::regulation of transcription from RNA polymerase II promoter;GO:0006413::translational initiation;GO:0016592::mediator complex	4Q
Atac_1401	NC_037648.1	12031064	12032115	0.784849887	0.103311511	1.0	Intron	19858	GO:0001104::RNA polymerase II transcription cofactor activity;GO:0003743::translation initiation factor activity;GO:0005515::protein binding;GO:0006357::regulation of transcription from RNA polymerase II promoter;GO:0006413::translational initiation;GO:0016592::mediator complex	4Q
Atac_1402	NC_037648.1	12083408	12083669	0.470482516	0.034834032	1.0	Intron	5691	GO:0003968::RNA-directed RNA polymerase activity;GO:0004197::cysteine-type endopeptidase activity;GO:0005085::guanyl-nucleotide exchange factor activity;GO:0007165::signal transduction;GO:0007264::small GTPase mediated signal transduction;GO:0017111::nucleoside-triphosphatase activity	4Q
Atac_1403	NC_037648.1	12067128	12067482	0.938118843	0.013600495	1.0	5' UTR	10058	GO:0003968::RNA-directed RNA polymerase activity;GO:0004197::cysteine-type endopeptidase activity;GO:0005085::guanyl-nucleotide exchange factor activity;GO:0007165::signal transduction;GO:0007264::small GTPase mediated signal transduction;GO:0017111::nucleoside-triphosphatase activity	4Q
Atac_1404	NC_037648.1	12159428	12160009	1.163168704	0.097313454	1.0	Exon	5941	GO:0003723::RNA binding;GO:0003724::RNA helicase activity;GO:0003777::microtubule motor activity;GO:0005524::ATP binding;GO:0006355::regulation of transcription, DNA-templated;GO:0007018::microtubule-based movement;GO:0008134::transcription factor binding;GO:0016887::ATPase activity;GO:0030286::dynein complex	4Q
Atac_1405	NC_037648.1	12160929	12161492	1.075380449	0.075810172	1.0	Exon	4458	GO:0003723::RNA binding;GO:0003724::RNA helicase activity;GO:0003777::microtubule motor activity;GO:0005524::ATP binding;GO:0006355::regulation of transcription, DNA-templated;GO:0007018::microtubule-based movement;GO:0008134::transcription factor binding;GO:0016887::ATPase activity;GO:0030286::dynein complex	4Q
Atac_1406	NC_037648.1	12163858	12165085	0.978706985	0.133889489	1.0	Promoter	865	GO:0003723::RNA binding;GO:0003724::RNA helicase activity;GO:0003777::microtubule motor activity;GO:0005524::ATP binding;GO:0006355::regulation of transcription, DNA-templated;GO:0007018::microtubule-based movement;GO:0008134::transcription factor binding;GO:0016887::ATPase activity;GO:0030286::dynein complex	4Q
Atac_1407	NC_037648.1	12425421	12426533	0.910009838	0.017372033	1.0	Promoter	849	GO:0006659::phosphatidylserine biosynthetic process	4Q
Atac_1408	NC_037648.1	12514593	12514865	1.453241409	0.019798674	1.0	Promoter	0	GO:0005085::guanyl-nucleotide exchange factor activity;GO:0007264::small GTPase mediated signal transduction;GO:0008537::proteasome activator complex	4Q
Atac_1409	NC_037648.1	12731407	12731902	1.258935739	0.026476987	1.0	Distal Intergenic	-9896	GO:0003677::DNA binding;GO:0006355::regulation of transcription, DNA-templated	4Q
Atac_1410	NC_037648.1	12722807	12723170	1.142025371	0.042595877	1.0	Promoter	-1296	GO:0003677::DNA binding;GO:0006355::regulation of transcription, DNA-templated	4Q
Atac_1411	NC_037648.1	12883676	12884055	0.286042991	0.098593183	1.0	Promoter	0	GO:0006508::proteolysis;GO:0008236::serine-type peptidase activity;GO:0016787::hydrolase activity	4Q
Atac_1412	NC_037648.1	13245231	13245545	0.705467764	0.007964842	1.0	Intron	3791	GO:0003713::transcription coactivator activity;GO:0005634::nucleus	4Q
Atac_1413	NC_037649.1	428770	429436	0.632263124	0.054067687	1.0	Intron	67900	GO:0003676::nucleic acid binding;GO:0003723::RNA binding;GO:0004535::poly(A)-specific ribonuclease activity;GO:0005634::nucleus;GO:0005737::cytoplasm;GO:0006402::mRNA catabolic process;GO:0008948::oxaloacetate decarboxylase activity;GO:0015081::sodium ion transmembrane transporter activity;GO:0016020::membrane;GO:0046872::metal ion binding;GO:0071436::sodium ion export	4Q
Atac_1414	NC_037649.1	2054548	2054774	0.169550687	0.476917435	1.0	Promoter	0	GO:0044237::cellular metabolic process	4Q
Atac_1415	NC_037649.1	6751497	6752510	0.619584728	0.075032308	1.0	Exon	4550	GO:0005886::plasma membrane;GO:0006810::transport;GO:0008168::methyltransferase activity	4Q
Atac_1416	NC_037649.1	7053635	7053954	2.09386616	0.041053938	1.0	Exon	8720	GO:0005509::calcium ion binding;GO:0007156::homophilic cell adhesion via plasma membrane adhesion molecules;GO:0016020::membrane	4Q
Atac_1417	NC_037649.1	7057277	7057735	1.615625918	0.000271149	1.0	Exon	12362	GO:0005509::calcium ion binding;GO:0007156::homophilic cell adhesion via plasma membrane adhesion molecules;GO:0016020::membrane	4Q
Atac_1418	NC_037649.1	7055501	7056177	1.754980636	0.041611444	1.0	Exon	10586	GO:0005509::calcium ion binding;GO:0007156::homophilic cell adhesion via plasma membrane adhesion molecules;GO:0016020::membrane	4Q
Atac_1419	NC_037649.1	8462061	8462447	0.739090169	0.059934992	1.0	5' UTR	3348	GO:0005515::protein binding	4Q
Atac_1420	NC_037648.1	625506	626183	0.830197417	0.076242528	1.0	Promoter	-1682	.	4Q
Atac_1421	NC_037649.1	11383924	11384471	1.423042794	0.001420747	1.0	Promoter	1257	GO:0003676::nucleic acid binding;GO:0003723::RNA binding;GO:0006396::RNA processing	4Q
Atac_1422	NC_037649.1	11382684	11383037	1.479080785	0.001191203	1.0	Promoter	2691	GO:0003676::nucleic acid binding;GO:0003723::RNA binding;GO:0006396::RNA processing	4Q
Atac_1423	NC_037649.1	9139042	9139325	0.29276303	0.14243729	1.0	Promoter	0	.	4Q
Atac_1424	NC_037649.1	9108587	9108927	1.276253479	0.058116299	1.0	Intron	23026	GO:0003857::3-hydroxyacyl-CoA dehydrogenase activity;GO:0004222::metalloendopeptidase activity;GO:0004252::serine-type endopeptidase activity;GO:0004519::endonuclease activity;GO:0005509::calcium ion binding;GO:0005515::protein binding;GO:0005516::calmodulin binding;GO:0005634::nucleus;GO:0005886::plasma membrane;GO:0006302::double-strand break repair;GO:0006508::proteolysis;GO:0006631::fatty aci…	4Q
Atac_1425	NC_037649.1	9116482	9116904	0.716882699	0.067680207	1.0	Intron	15049	GO:0003857::3-hydroxyacyl-CoA dehydrogenase activity;GO:0004222::metalloendopeptidase activity;GO:0004252::serine-type endopeptidase activity;GO:0004519::endonuclease activity;GO:0005509::calcium ion binding;GO:0005515::protein binding;GO:0005516::calmodulin binding;GO:0005634::nucleus;GO:0005886::plasma membrane;GO:0006302::double-strand break repair;GO:0006508::proteolysis;GO:0006631::fatty aci…	4Q
Atac_1426	NC_037649.1	10555748	10556120	0.890937783	0.008127142	1.0	Intron	-6367	GO:0003824::catalytic activity;GO:0006355::regulation of transcription, DNA-templated;GO:0008152::metabolic process;GO:0016791::phosphatase activity;GO:0046872::metal ion binding	4Q
Atac_1427	NC_037649.1	10827889	10828638	0.034027103	0.940125989	1.0	Promoter	872	GO:0003676::nucleic acid binding;GO:0003723::RNA binding;GO:0005787::signal peptidase complex;GO:0006465::signal peptide processing;GO:0008233::peptidase activity;GO:0008565::protein transporter activity;GO:0015031::protein transport;GO:0016021::integral component of membrane	4Q
Atac_1428	NC_037649.1	10769327	10770186	0.851920017	0.059256541	1.0	Intron	6201	GO:0003676::nucleic acid binding;GO:0003723::RNA binding;GO:0005787::signal peptidase complex;GO:0006465::signal peptide processing;GO:0008233::peptidase activity;GO:0008565::protein transporter activity;GO:0015031::protein transport;GO:0016021::integral component of membrane	4Q
Atac_1429	NC_037649.1	10836668	10836912	1.000708689	0.03125703	1.0	Distal Intergenic	-7158	GO:0003676::nucleic acid binding;GO:0003723::RNA binding;GO:0005787::signal peptidase complex;GO:0006465::signal peptide processing;GO:0008233::peptidase activity;GO:0008565::protein transporter activity;GO:0015031::protein transport;GO:0016021::integral component of membrane	4Q
Atac_1430	NC_037650.1	10492643	10493085	0.881193189	0.035704887	1.0	Exon	27431	.	4Q
Atac_1431	NC_037650.1	2520871	2521644	0.56436893	0.011457859	1.0	Promoter	1643	GO:0005506::iron ion binding;GO:0016705::oxidoreductase activity, acting on paired donors, with incorporation or reduction of molecular oxygen;GO:0020037::heme binding;GO:0055114::oxidation-reduction process	4Q
Atac_1432	NC_037650.1	2804292	2804692	1.015450276	0.052275397	1.0	Exon	5411	GO:0005524::ATP binding;GO:0006520::cellular amino acid metabolic process;GO:0006541::glutamine metabolic process;GO:0008218::bioluminescence;GO:0008716::D-alanine-D-alanine ligase activity;GO:0016597::amino acid binding;GO:0016743::carboxyl- or carbamoyltransferase activity;GO:0016787::hydrolase activity;GO:0046872::metal ion binding;GO:0047474::long-chain fatty acid luciferin component ligase a…	4Q
Atac_1433	NC_037650.1	3726151	3727071	1.018811218	0.026071272	1.0	Promoter	-601	GO:0004725::protein tyrosine phosphatase activity;GO:0005515::protein binding;GO:0006470::protein dephosphorylation;GO:0008138::protein tyrosine/serine/threonine phosphatase activity;GO:0009229::thiamine diphosphate biosynthetic process;GO:0030975::thiamine binding	4Q
Atac_1434	NC_037650.1	3828801	3829045	0.983661714	0.001006041	1.0	3' UTR	4741	GO:0004930::G-protein coupled receptor activity;GO:0006810::transport;GO:0007186::G-protein coupled receptor signaling pathway;GO:0016020::membrane;GO:0016021::integral component of membrane	4Q
Atac_1435	NC_037650.1	3836326	3836747	0.417203816	0.03385121	1.0	Exon	9806	GO:0016021::integral component of membrane	4Q
Atac_1436	NC_037650.1	3842894	3843144	0.20607919	0.39817748	1.0	Intron	3409	GO:0016021::integral component of membrane	4Q
Atac_1437	NC_037650.1	3953030	3953462	0.792331501	0.00261736	1.0	Intron	5080	GO:0004672::protein kinase activity;GO:0005524::ATP binding;GO:0006468::protein phosphorylation	4Q
Atac_1438	NC_037650.1	5073545	5074167	0.684838723	0.197704108	1.0	Intron	-4096	GO:0005515::protein binding;GO:0016021::integral component of membrane	4Q
Atac_1439	NC_037650.1	5148649	5149351	1.033794903	0.168405318	1.0	Intron	-40498	GO:0003677::DNA binding;GO:0005198::structural molecule activity;GO:0005215::transporter activity;GO:0005524::ATP binding;GO:0005886::plasma membrane;GO:0006260::DNA replication;GO:0006355::regulation of transcription, DNA-templated;GO:0008134::transcription factor binding;GO:0015721::bile acid and bile salt transport;GO:0016887::ATPase activity;GO:0046982::protein heterodimerization activity	4Q
Atac_1440	NC_037650.1	5732927	5733402	1.696912903	0.036432386	1.0	3' UTR	4747	GO:0000221::vacuolar proton-transporting V-type ATPase, V1 domain;GO:0005515::protein binding;GO:0006886::intracellular protein transport;GO:0008536::Ran GTPase binding;GO:0015991::ATP hydrolysis coupled proton transport;GO:0016192::vesicle-mediated transport;GO:0016820::hydrolase activity, acting on acid anhydrides, catalyzing transmembrane movement of substances;GO:0030117::membrane coat	4Q
Atac_1441	NC_037650.1	5988667	5989012	0.090015894	0.731142908	1.0	Promoter	0	GO:0004180::carboxypeptidase activity;GO:0004181::metallocarboxypeptidase activity;GO:0004674::protein serine/threonine kinase activity;GO:0006508::proteolysis;GO:0008270::zinc ion binding	4Q
Atac_1442	NC_037650.1	7107957	7108325	1.256063969	0.029448926	1.0	Distal Intergenic	-11369	GO:0003677::DNA binding;GO:0008270::zinc ion binding;GO:0046872::metal ion binding	4Q
Atac_1443	NC_037650.1	7119462	7119793	1.475341344	0.036266122	1.0	Distal Intergenic	-22874	GO:0003677::DNA binding;GO:0008270::zinc ion binding;GO:0046872::metal ion binding	4Q
Atac_1444	NC_037650.1	7118250	7118840	0.92694	0.095585279	1.0	Distal Intergenic	-21662	GO:0003677::DNA binding;GO:0008270::zinc ion binding;GO:0046872::metal ion binding	4Q
Atac_1445	NC_037650.1	7117740	7118132	1.293480339	0.086985369	1.0	Distal Intergenic	-21152	GO:0003677::DNA binding;GO:0008270::zinc ion binding;GO:0046872::metal ion binding	4Q
Atac_1446	NC_037650.1	8263636	8264171	0.389783263	0.099312584	1.0	Distal Intergenic	-25335	GO:0004930::G-protein coupled receptor activity;GO:0005576::extracellular region;GO:0005789::endoplasmic reticulum membrane;GO:0010181::FMN binding;GO:0016020::membrane;GO:0030414::peptidase inhibitor activity	4Q
Atac_1447	NC_037650.1	8265516	8265889	0.60387623	0.081495634	1.0	Distal Intergenic	-27215	GO:0004930::G-protein coupled receptor activity;GO:0005576::extracellular region;GO:0005789::endoplasmic reticulum membrane;GO:0010181::FMN binding;GO:0016020::membrane;GO:0030414::peptidase inhibitor activity	4Q
Atac_1448	NC_037650.1	8234582	8235357	0.906010087	0.109910875	1.0	Promoter	2944	GO:0004930::G-protein coupled receptor activity;GO:0005576::extracellular region;GO:0005789::endoplasmic reticulum membrane;GO:0010181::FMN binding;GO:0016020::membrane;GO:0030414::peptidase inhibitor activity	4Q
Atac_1449	NC_037650.1	8231864	8232806	0.999798865	0.10533233	1.0	3' UTR	5495	GO:0004930::G-protein coupled receptor activity;GO:0005576::extracellular region;GO:0005789::endoplasmic reticulum membrane;GO:0010181::FMN binding;GO:0016020::membrane;GO:0030414::peptidase inhibitor activity	4Q
Atac_1450	NC_037650.1	8421373	8421782	0.733298043	0.033460918	1.0	Intron	59603	GO:0003677::DNA binding;GO:0006355::regulation of transcription, DNA-templated;GO:0046983::protein dimerization activity	4Q
Atac_1451	NC_037650.1	8408816	8409362	0.90243635	0.008045707	1.0	Intron	47046	GO:0003677::DNA binding;GO:0006355::regulation of transcription, DNA-templated;GO:0046983::protein dimerization activity	4Q
Atac_1452	NC_037650.1	8381350	8381701	0.456219804	0.091313232	1.0	Intron	19580	GO:0003677::DNA binding;GO:0006355::regulation of transcription, DNA-templated;GO:0046983::protein dimerization activity	4Q
Atac_1453	NC_037650.1	8428392	8428838	0.736733866	0.096927824	1.0	Intron	66622	GO:0003677::DNA binding;GO:0006355::regulation of transcription, DNA-templated;GO:0046983::protein dimerization activity	4Q
Atac_1454	NC_037650.1	8649392	8649832	0.721778232	0.050838203	1.0	Distal Intergenic	-37951	GO:0005525::GTP binding;GO:0007264::small GTPase mediated signal transduction	4Q
Atac_1455	NC_037650.1	8951987	8952323	0.940371019	0.015113516	1.0	Intron	52883	.	4Q
Atac_1456	NC_037650.1	8787672	8788053	0.864639383	0.146660945	1.0	Intron	5135	.	4Q
Atac_1457	NC_037650.1	8784319	8784617	0.523535464	0.186672984	1.0	Promoter	1782	.	4Q
Atac_1458	NC_037650.1	8818892	8819271	0.752119285	0.040019436	1.0	Intron	36355	.	4Q
Atac_1459	NC_037650.1	8922896	8923314	0.727663316	0.054473543	1.0	Intron	23792	.	4Q
Atac_1460	NC_037650.1	8933269	8933609	1.098943216	0.003540892	1.0	Intron	34165	.	4Q
Atac_1461	NC_037651.1	2033001	2033327	1.232968614	0.042427642	1.0	Exon	29354	GO:0005230::extracellular ligand-gated ion channel activity;GO:0006810::transport;GO:0006811::ion transport;GO:0016020::membrane	4Q
Atac_1462	NC_037651.1	3911196	3911516	0.630709544	0.080516638	1.0	Distal Intergenic	-15490	GO:0005515::protein binding	4Q
Atac_1463	NC_037651.1	4022290	4022672	0.360617239	0.298446814	1.0	Exon	-21018	GO:0005515::protein binding;GO:0007009::plasma membrane organization;GO:0009523::photosystem II;GO:0015979::photosynthesis;GO:0016020::membrane;GO:0030430::host cell cytoplasm	4Q
Atac_1464	NC_037651.1	3990467	3990764	0.656926289	0.005673212	1.0	Intron	41971	GO:0005515::protein binding;GO:0007009::plasma membrane organization;GO:0009523::photosystem II;GO:0015979::photosynthesis;GO:0016020::membrane;GO:0030430::host cell cytoplasm	4Q
Atac_1465	NC_037651.1	3987746	3988247	0.521691873	0.256893763	1.0	Intron	39250	GO:0005515::protein binding;GO:0007009::plasma membrane organization;GO:0009523::photosystem II;GO:0015979::photosynthesis;GO:0016020::membrane;GO:0030430::host cell cytoplasm	4Q
Atac_1466	NC_037651.1	4737863	4738107	0.994799321	0.008074899	1.0	Intron	10290	GO:0004555::alpha,alpha-trehalase activity;GO:0005739::mitochondrion;GO:0005747::mitochondrial respiratory chain complex I;GO:0005991::trehalose metabolic process;GO:0022900::electron transport chain	4Q
Atac_1467	NC_037651.1	5111686	5111983	2.098268059	0.055476753	1.0	Promoter	1784	GO:0003735::structural constituent of ribosome;GO:0005622::intracellular;GO:0005840::ribosome;GO:0006412::translation	4Q
Atac_1468	NC_037651.1	5151089	5151365	0.27146761	0.370205119	1.0	Promoter	-1363	GO:0000398::mRNA splicing, via spliceosome;GO:0000775::chromosome, centromeric region;GO:0003677::DNA binding;GO:0003682::chromatin binding;GO:0003887::DNA-directed DNA polymerase activity;GO:0005215::transporter activity;GO:0005634::nucleus;GO:0005681::spliceosomal complex;GO:0005739::mitochondrion;GO:0005741::mitochondrial outer membrane;GO:0005783::endoplasmic reticulum;GO:0005887::integral co…	4Q
Atac_1469	NC_037651.1	5131820	5132123	0.961003448	0.010877008	1.0	3' UTR	17603	GO:0000398::mRNA splicing, via spliceosome;GO:0000775::chromosome, centromeric region;GO:0003677::DNA binding;GO:0003682::chromatin binding;GO:0003887::DNA-directed DNA polymerase activity;GO:0005215::transporter activity;GO:0005634::nucleus;GO:0005681::spliceosomal complex;GO:0005739::mitochondrion;GO:0005741::mitochondrial outer membrane;GO:0005783::endoplasmic reticulum;GO:0005887::integral co…	4Q
Atac_1470	NC_037651.1	5135279	5135644	1.201807785	0.010962236	1.0	Exon	14082	GO:0000398::mRNA splicing, via spliceosome;GO:0000775::chromosome, centromeric region;GO:0003677::DNA binding;GO:0003682::chromatin binding;GO:0003887::DNA-directed DNA polymerase activity;GO:0005215::transporter activity;GO:0005634::nucleus;GO:0005681::spliceosomal complex;GO:0005739::mitochondrion;GO:0005741::mitochondrial outer membrane;GO:0005783::endoplasmic reticulum;GO:0005887::integral co…	4Q
Atac_1471	NC_037651.1	5637549	5638044	0.792182748	0.103552213	1.0	Exon	5006	GO:0003774::motor activity;GO:0004672::protein kinase activity;GO:0005515::protein binding;GO:0005524::ATP binding;GO:0006468::protein phosphorylation;GO:0006810::transport;GO:0016020::membrane;GO:0016459::myosin complex;GO:0016773::phosphotransferase activity, alcohol group as acceptor	4Q
Atac_1472	NC_037651.1	5640305	5640912	0.530625836	0.087156232	1.0	Promoter	2138	GO:0003774::motor activity;GO:0004672::protein kinase activity;GO:0005515::protein binding;GO:0005524::ATP binding;GO:0006468::protein phosphorylation;GO:0006810::transport;GO:0016020::membrane;GO:0016459::myosin complex;GO:0016773::phosphotransferase activity, alcohol group as acceptor	4Q
Atac_1473	NC_037651.1	5850405	5850909	0.980556741	0.002473852	1.0	Intron	-7083	GO:0005506::iron ion binding;GO:0016705::oxidoreductase activity, acting on paired donors, with incorporation or reduction of molecular oxygen;GO:0020037::heme binding;GO:0055114::oxidation-reduction process	4Q
Atac_1474	NC_037651.1	7172085	7172457	1.088807277	0.057417574	1.0	3' UTR	-8959	GO:0003677::DNA binding;GO:0003700::sequence-specific DNA binding transcription factor activity;GO:0004842::ubiquitin-protein transferase activity;GO:0005515::protein binding;GO:0005680::anaphase-promoting complex;GO:0006352::DNA-templated transcription, initiation;GO:0006355::regulation of transcription, DNA-templated;GO:0006886::intracellular protein transport;GO:0008270::zinc ion binding;GO:00…	4Q
Atac_1475	NC_037651.1	7210683	7211291	0.35384579	0.073289339	1.0	Exon	7835	GO:0005506::iron ion binding;GO:0016579::protein deubiquitination;GO:0016705::oxidoreductase activity, acting on paired donors, with incorporation or reduction of molecular oxygen;GO:0020037::heme binding;GO:0036459::ubiquitinyl hydrolase activity;GO:0055114::oxidation-reduction process	4Q
Atac_1476	NC_037651.1	7213494	7213880	0.623421006	0.0870961	1.0	5' UTR	5246	GO:0005506::iron ion binding;GO:0016579::protein deubiquitination;GO:0016705::oxidoreductase activity, acting on paired donors, with incorporation or reduction of molecular oxygen;GO:0020037::heme binding;GO:0036459::ubiquitinyl hydrolase activity;GO:0055114::oxidation-reduction process	4Q
Atac_1477	NC_037651.1	7348842	7350323	1.195154929	0.090868042	1.0	Intron	59532	GO:0003677::DNA binding;GO:0004564::beta-fructofuranosidase activity;GO:0004575::sucrose alpha-glucosidase activity;GO:0005672::transcription factor TFIIA complex;GO:0006355::regulation of transcription, DNA-templated;GO:0006367::transcription initiation from RNA polymerase II promoter;GO:0043565::sequence-specific DNA binding	4Q
Atac_1478	NC_037651.1	7521343	7521870	0.954500758	0.123043039	1.0	Exon	-6041	GO:0003924::GTPase activity;GO:0005515::protein binding;GO:0005524::ATP binding;GO:0005525::GTP binding;GO:0043531::ADP binding	4Q
Atac_1479	NC_037651.1	7689265	7689811	0.3730763	0.1771961	1.0	Distal Intergenic	-3459	GO:0003677::DNA binding;GO:0005576::extracellular region;GO:0006030::chitin metabolic process;GO:0006355::regulation of transcription, DNA-templated;GO:0008061::chitin binding;GO:0045493::xylan catabolic process;GO:0046559::alpha-glucuronidase activity	4Q
Atac_1480	NC_037651.1	7693110	7693571	1.337859125	0.03894241	1.0	Promoter	0	GO:0003677::DNA binding;GO:0005576::extracellular region;GO:0006030::chitin metabolic process;GO:0006355::regulation of transcription, DNA-templated;GO:0008061::chitin binding;GO:0045493::xylan catabolic process;GO:0046559::alpha-glucuronidase activity	4Q
Atac_1481	NC_037651.1	7702478	7704046	1.468712022	0.016836633	1.0	Exon	-8350	GO:0005886::plasma membrane;GO:0006810::transport;GO:0006886::intracellular protein transport;GO:0046872::metal ion binding	4Q
Atac_1482	NC_037651.1	7704469	7705569	1.38800482	0.109874506	1.0	Exon	-6827	GO:0005886::plasma membrane;GO:0006810::transport;GO:0006886::intracellular protein transport;GO:0046872::metal ion binding	4Q
Atac_1483	NC_037651.1	7715847	7716371	0.982383743	0.073963151	1.0	Exon	3451	GO:0005886::plasma membrane;GO:0006810::transport;GO:0006886::intracellular protein transport;GO:0046872::metal ion binding	4Q
Atac_1484	NC_037651.1	7809209	7810391	0.958082673	0.099784409	1.0	Promoter	2681	GO:0000921::septin ring assembly;GO:0005515::protein binding;GO:0005940::septin ring;GO:0007155::cell adhesion;GO:0007165::signal transduction;GO:0008565::protein transporter activity;GO:0015031::protein transport;GO:0016021::integral component of membrane;GO:0019087::transformation of host cell by virus;GO:0042246::tissue regeneration	4Q
Atac_1485	NC_037651.1	7824737	7824977	0.78236026	0.044272211	1.0	Distal Intergenic	-5558	GO:0005576::extracellular region;GO:0008083::growth factor activity;GO:0008283::cell proliferation	4Q
Atac_1486	NC_037651.1	7963282	7963752	0.316882361	0.129408025	1.0	Intron	-4318	.	4Q
Atac_1487	NC_037651.1	8006661	8007156	0.79826575	0.000469174	1.0	Exon	-6086	.	4Q
Atac_1488	NC_037651.1	8309075	8309758	0.607557257	0.023630697	1.0	Promoter	1931	GO:0007010::cytoskeleton organization;GO:0008017::microtubule binding;GO:0008152::metabolic process;GO:0016021::integral component of membrane;GO:0016491::oxidoreductase activity;GO:0055114::oxidation-reduction process	4Q
Atac_1489	NC_037651.1	8395956	8396244	-0.052581527	0.689984808	1.0	Promoter	-1220	GO:0000166::nucleotide binding;GO:0006812::cation transport;GO:0016021::integral component of membrane;GO:0016887::ATPase activity;GO:0046872::metal ion binding	4Q
Atac_1490	NC_037651.1	8391851	8392260	0.253612056	0.02451569	1.0	Promoter	-636	GO:0000166::nucleotide binding;GO:0006812::cation transport;GO:0016021::integral component of membrane;GO:0016887::ATPase activity;GO:0046872::metal ion binding	4Q
Atac_1491	NC_037651.1	8388349	8388958	0.886590185	0.049177825	1.0	Promoter	2257	GO:0000166::nucleotide binding;GO:0006812::cation transport;GO:0016021::integral component of membrane;GO:0016887::ATPase activity;GO:0046872::metal ion binding	4Q
Atac_1492	NC_037651.1	8753806	8754345	0.68415345	0.0674922	1.0	Promoter	-1832	GO:0005737::cytoplasm;GO:0017089::glycolipid transporter activity;GO:0046836::glycolipid transport;GO:0051861::glycolipid binding	4Q
Atac_1493	NC_037651.1	8760685	8761477	1.057629006	0.11778882	1.0	Promoter	-541	GO:0003677::DNA binding;GO:0003700::sequence-specific DNA binding transcription factor activity;GO:0005739::mitochondrion;GO:0006355::regulation of transcription, DNA-templated	4Q
Atac_1494	NC_037651.1	8903610	8904108	0.965474344	0.087131177	1.0	Intron	9019	GO:0003677::DNA binding;GO:0003700::sequence-specific DNA binding transcription factor activity;GO:0003779::actin binding;GO:0006355::regulation of transcription, DNA-templated;GO:0007010::cytoskeleton organization	4Q
Atac_1495	NC_037651.1	9313594	9314025	1.321075301	0.029192224	1.0	Promoter	2330	GO:0000002::mitochondrial genome maintenance;GO:0005515::protein binding;GO:0005634::nucleus;GO:0005789::endoplasmic reticulum membrane;GO:0006886::intracellular protein transport;GO:0016192::vesicle-mediated transport;GO:0030117::membrane coat	4Q
Atac_1496	NC_037651.1	9486348	9486657	-0.117277117	0.711977378	1.0	Intron	-43299	.	4Q
Atac_1497	NC_037651.1	9449059	9449411	0.835821995	0.040080824	1.0	Distal Intergenic	-6010	.	4Q
Atac_1498	NC_037651.1	9748371	9748994	0.662838599	0.095767857	1.0	Intron	8984	GO:0003856::3-dehydroquinate synthase activity;GO:0006810::transport;GO:0009073::aromatic amino acid family biosynthetic process;GO:0016021::integral component of membrane;GO:0016491::oxidoreductase activity;GO:0055114::oxidation-reduction process	4Q
Atac_1499	NC_037651.1	9753107	9753474	0.366482015	0.168190375	1.0	Intron	4504	GO:0003856::3-dehydroquinate synthase activity;GO:0006810::transport;GO:0009073::aromatic amino acid family biosynthetic process;GO:0016021::integral component of membrane;GO:0016491::oxidoreductase activity;GO:0055114::oxidation-reduction process	4Q
Atac_1500	NC_037651.1	9764889	9765472	0.38065486	0.09572404	1.0	Exon	3961	GO:0016874::ligase activity	4Q
Atac_1501	NC_037652.1	9132254	9132756	0.473229697	0.090248737	1.0	Intron	5227	GO:0005515::protein binding	4Q
Atac_1502	NC_037652.1	8810952	8811367	0.707364294	0.187822523	1.0	Promoter	-949	GO:0004872::receptor activity;GO:0016021::integral component of membrane	4Q
Atac_1503	NC_037652.1	6916699	6917070	1.243712165	0.00016891	1.0	Intron	-6790	GO:0004197::cysteine-type endopeptidase activity;GO:0005198::structural molecule activity;GO:0005515::protein binding;GO:0019028::viral capsid	4Q
Atac_1504	NC_037652.1	6912345	6912593	0.332347385	0.039579154	1.0	Intron	5114	GO:0004197::cysteine-type endopeptidase activity;GO:0005198::structural molecule activity;GO:0005515::protein binding;GO:0019028::viral capsid	4Q
Atac_1505	NC_037652.1	6895523	6897028	0.451339542	0.111100482	1.0	Promoter	1631	GO:0003735::structural constituent of ribosome;GO:0005622::intracellular;GO:0005840::ribosome;GO:0006412::translation	4Q
Atac_1506	NC_037652.1	5046336	5046913	0.405974986	0.150638192	1.0	Intron	-5816	GO:0004252::serine-type endopeptidase activity;GO:0006508::proteolysis;GO:0009236::cobalamin biosynthetic process;GO:0015948::methanogenesis;GO:0016020::membrane;GO:0016021::integral component of membrane;GO:0048472::threonine-phosphate decarboxylase activity;GO:0055114::oxidation-reduction process	4Q
Atac_1507	NC_037652.1	5041036	5041589	0.680823382	0.089853581	1.0	Intron	-11140	GO:0004252::serine-type endopeptidase activity;GO:0006508::proteolysis;GO:0009236::cobalamin biosynthetic process;GO:0015948::methanogenesis;GO:0016020::membrane;GO:0016021::integral component of membrane;GO:0048472::threonine-phosphate decarboxylase activity;GO:0055114::oxidation-reduction process	4Q
Atac_1508	NC_037652.1	4706429	4706870	-0.39784196	0.1527026	1.0	Promoter	-1055	GO:0005215::transporter activity;GO:0006810::transport;GO:0016020::membrane;GO:0055085::transmembrane transport	4Q
Atac_1509	NC_037652.1	4711878	4712275	0.976197999	0.220589523	1.0	Distal Intergenic	-6504	GO:0005215::transporter activity;GO:0006810::transport;GO:0016020::membrane;GO:0055085::transmembrane transport	4Q
Atac_1510	NC_037652.1	3104509	3104969	0.566105025	0.137000405	1.0	Distal Intergenic	-27878	GO:0016021::integral component of membrane;GO:0022857::transmembrane transporter activity;GO:0055085::transmembrane transport	4Q
Atac_1511	NC_037653.1	7115547	7115834	2.643530869	0.008421396	1.0	Intron	13920	GO:0005515::protein binding;GO:0005739::mitochondrion;GO:0006355::regulation of transcription, DNA-templated;GO:0016021::integral component of membrane;GO:0034597::phosphatidylinositol-4,5-bisphosphate 4-phosphatase activity;GO:0046856::phosphatidylinositol dephosphorylation;GO:0046983::protein dimerization activity	4Q
Atac_1512	NC_037653.1	7041212	7041586	1.390128123	0.017956477	1.0	Exon	17383	GO:0005515::protein binding;GO:0005739::mitochondrion;GO:0006355::regulation of transcription, DNA-templated;GO:0016021::integral component of membrane;GO:0034597::phosphatidylinositol-4,5-bisphosphate 4-phosphatase activity;GO:0046856::phosphatidylinositol dephosphorylation;GO:0046983::protein dimerization activity	4Q
Atac_1513	NC_037653.1	6757357	6758247	0.885489911	0.005816693	1.0	Exon	4608	GO:0006520::cellular amino acid metabolic process;GO:0016829::lyase activity;GO:0016831::carboxy-lyase activity;GO:0019752::carboxylic acid metabolic process;GO:0030170::pyridoxal phosphate binding	4Q
Atac_1514	NC_037653.1	3552260	3552767	0.618975189	0.197894104	1.0	Intron	20255	GO:0000774::adenyl-nucleotide exchange factor activity;GO:0003677::DNA binding;GO:0005515::protein binding;GO:0005783::endoplasmic reticulum	4Q
Atac_1515	NC_037653.1	4445515	4445956	0.398008326	0.00078519	1.0	Distal Intergenic	-3241	GO:0003677::DNA binding;GO:0003700::sequence-specific DNA binding transcription factor activity;GO:0006352::DNA-templated transcription, initiation;GO:0006355::regulation of transcription, DNA-templated;GO:0006359::regulation of transcription from RNA polymerase III promoter;GO:0016987::sigma factor activity	4Q
Atac_1516	NC_037653.1	6187406	6187889	0.723528308	0.062003733	1.0	Intron	38465	GO:0000978::RNA polymerase II core promoter proximal region sequence-specific DNA binding;GO:0000982::RNA polymerase II core promoter proximal region sequence-specific DNA binding transcription factor activity;GO:0005515::protein binding;GO:0005634::nucleus;GO:0006355::regulation of transcription, DNA-templated	4Q
Atac_1517	NC_037653.1	6712353	6712606	0.186597308	0.456924929	1.0	Intron	11544	GO:0003677::DNA binding;GO:0006355::regulation of transcription, DNA-templated;GO:0008270::zinc ion binding	4Q
Atac_1518	NC_037653.1	6693966	6694323	0.96329634	0.01860059	1.0	Promoter	-2027	GO:0003677::DNA binding;GO:0006355::regulation of transcription, DNA-templated;GO:0008270::zinc ion binding	4Q
Atac_1519	NC_037653.1	6714203	6714512	0.451556106	0.086192634	1.0	Intron	9638	GO:0003677::DNA binding;GO:0006355::regulation of transcription, DNA-templated;GO:0008270::zinc ion binding	4Q
Atac_1520	NC_037653.1	6707498	6708139	0.76631956	0.095763511	1.0	Intron	-15559	GO:0003677::DNA binding;GO:0006355::regulation of transcription, DNA-templated;GO:0008270::zinc ion binding	4Q
Atac_1521	NC_037653.1	6649911	6650542	0.596411323	0.176687928	1.0	Exon	3711	GO:0000042::protein targeting to Golgi;GO:0005198::structural molecule activity;GO:0005515::protein binding;GO:0005882::intermediate filament;GO:0019028::viral capsid;GO:0019031::viral envelope;GO:0070206::protein trimerization	4Q
Atac_1522	NC_037638.1	21759365	21759840	0.790602475	0.04900457	1.0	Intron	-4521	GO:0003677::DNA binding;GO:0004882::androgen receptor activity;GO:0005496::steroid binding;GO:0005515::protein binding;GO:0005634::nucleus;GO:0006355::regulation of transcription, DNA-templated;GO:0016021::integral component of membrane;GO:0030521::androgen receptor signaling pathway;GO:0046983::protein dimerization activity;GO:0051205::protein insertion into membrane	4Q
Atac_1523	NC_037638.1	21757400	21758042	1.075874165	0.121341179	1.0	Promoter	-2556	GO:0003677::DNA binding;GO:0004882::androgen receptor activity;GO:0005496::steroid binding;GO:0005515::protein binding;GO:0005634::nucleus;GO:0006355::regulation of transcription, DNA-templated;GO:0016021::integral component of membrane;GO:0030521::androgen receptor signaling pathway;GO:0046983::protein dimerization activity;GO:0051205::protein insertion into membrane	4Q
Atac_1524	NC_037638.1	21727703	21728083	1.021235124	0.018702789	1.0	Promoter	-247	GO:0003993::acid phosphatase activity;GO:0004672::protein kinase activity;GO:0005515::protein binding;GO:0005524::ATP binding;GO:0006468::protein phosphorylation;GO:0046872::metal ion binding	4Q
Atac_1525	NC_037638.1	21627414	21627745	0.478237612	0.048830791	1.0	Intron	59445	GO:0003676::nucleic acid binding;GO:0005515::protein binding;GO:0005739::mitochondrion	4Q
Atac_1526	NC_037638.1	21678406	21678759	0.670036014	0.034509199	1.0	Intron	8431	GO:0003676::nucleic acid binding;GO:0005515::protein binding;GO:0005739::mitochondrion	4Q
Atac_1527	NC_037638.1	21681080	21681402	0.824956072	0.000100683	1.0	Intron	5788	GO:0003676::nucleic acid binding;GO:0005515::protein binding;GO:0005739::mitochondrion	4Q
Atac_1528	NC_037638.1	21674162	21674647	0.92417851	0.001241231	1.0	Exon	12543	GO:0003676::nucleic acid binding;GO:0005515::protein binding;GO:0005739::mitochondrion	4Q
Atac_1529	NC_037638.1	21639608	21640236	0.593668032	0.032034584	1.0	Intron	46954	GO:0003676::nucleic acid binding;GO:0005515::protein binding;GO:0005739::mitochondrion	4Q
Atac_1530	NC_037638.1	21496436	21496834	1.654615621	0.049296175	1.0	Promoter	1674	.	4Q
Atac_1531	NC_037638.1	20068082	20068475	1.27563976	0.09658483	1.0	Promoter	2134	GO:0003677::DNA binding	4Q
Atac_1532	NC_037638.1	20061290	20061817	0.742475603	0.068306587	1.0	Intron	8792	GO:0003677::DNA binding	4Q
Atac_1533	NC_037638.1	19851207	19851912	0.862725096	0.130774028	1.0	Intron	50702	GO:0004190::aspartic-type endopeptidase activity;GO:0004252::serine-type endopeptidase activity;GO:0004872::receptor activity;GO:0005515::protein binding;GO:0005634::nucleus;GO:0005886::plasma membrane;GO:0005887::integral component of plasma membrane;GO:0006270::DNA replication initiation;GO:0006810::transport;GO:0008671::2-dehydro-3-deoxygalactonokinase activity;GO:0008948::oxaloacetate decarbo…	4Q
[truncated: 4,167 more rows]
