# Supplementary material for: Generic and queryable data integration schema for transcriptomics and epigenomics studies
Source: Comput Struct Biotechnol J. 2024 Nov 19;23:4232–41. doi: 10.1016/j.csbj.2024.11.022 (PMC11629147; doi:10.1016/j.csbj.2024.11.022)
Supplement: MMC 5 — Final tables for Honeybee dataset integration. [file mmc5.zip › S11-Honeybee_ATF1.tsv]

Atf1 Transcription Factor	linked_to@gene	Offset	Sequence	Motif Name	Strand	MotifScore	Reference	start	end
Atf1_1	gene-LOC113219387	-96	ATACACACAA	4-GATGACGTCA	+	4.723828	NW_020555938.1	-96	-86
Atf1_2	gene-LOC113219384	75	TACTTTTTAC	4-GATGACGTCA	-	5.73697	NW_020555907.1	11240	11250
Atf1_3	gene-LOC113219383	-64	ATACACACAA	4-GATGACGTCA	+	4.723828	NW_020555904.1	5755	5765
Atf1_4	gene-LOC113219382	-87	TACTGTGTGC	4-GATGACGTCA	-	8.582432	NW_020555904.1	-16	-6
Atf1_5	gene-LOC113219377	-87	TACTGTGTGC	4-GATGACGTCA	-	8.582432	NW_020555902.1	7449	7459
Atf1_6	gene-LOC113219378	-64	ATACACACAA	4-GATGACGTCA	+	4.723828	NW_020555902.1	32	42
Atf1_7	gene-LOC113219375	8	CTACATAATA	4-GATGACGTCA	+	5.039621	NW_020555901.1	14601	14611
Atf1_8	gene-LOC113219375	32	ATACACATTT	4-GATGACGTCA	+	4.677281	NW_020555901.1	14625	14635
Atf1_9	gene-LOC113219375	90	ATACACATTT	4-GATGACGTCA	+	4.677281	NW_020555901.1	14683	14693
Atf1_10	gene-LOC107965750	-2	ATATACATTA	4-GATGACGTCA	+	4.844985	NW_020555901.1	444	454
Atf1_11	gene-LOC107965750	-45	TATTATGTAT	4-GATGACGTCA	-	4.987886	NW_020555901.1	401	411
Atf1_12	gene-LOC113219374	-46	TACTTTGTTC	4-GATGACGTCA	-	5.941449	NW_020555896.1	3526	3536
Atf1_13	gene-LOC113219372	83	TACTGAATAT	4-GATGACGTCA	-	4.788735	NW_020555891.1	7923	7933
Atf1_14	gene-LOC113219369	-87	TACTGTGTGC	4-GATGACGTCA	-	8.582432	NW_020555880.1	23657	23667
Atf1_15	gene-LOC100577929	-17	ATACACAGGA	4-GATGACGTCA	+	6.306583	NW_020555870.1	33298	33308
Atf1_16	gene-LOC102654906	99	TAATGTATAA	4-GATGACGTCA	-	4.702565	NW_020555869.1	32969	32979
Atf1_17	gene-LOC102654906	13	TAATATGTGC	4-GATGACGTCA	-	5.03515	NW_020555869.1	32883	32893
Atf1_18	gene-LOC102656321	-74	ATTCACATTA	4-GATGACGTCA	+	4.622082	NW_020555869.1	8211	8221
Atf1_19	gene-LOC102656321	-57	TATTCTGTAG	4-GATGACGTCA	-	4.81446	NW_020555869.1	8228	8238
Atf1_20	gene-LOC107965807	38	CACTGCGTAG	4-GATGACGTCA	-	4.777778	NW_020555867.1	28322	28332
Atf1_21	gene-LOC100578361	20	GCACACTGTC	4-GATGACGTCA	+	4.791143	NW_020555863.1	2122	2132
Atf1_22	gene-LOC100578361	48	GTACACACTT	4-GATGACGTCA	+	6.544947	NW_020555863.1	2150	2160
Atf1_23	gene-LOC107965922	58	TATTGTGAAG	4-GATGACGTCA	-	4.700969	NW_020555862.1	35539	35549
Atf1_25	gene-LOC113219361	27	TAATATGCAC	4-GATGACGTCA	-	4.849076	NW_020555859.1	479454	479464
Atf1_26	gene-LOC726040	-87	TTACACATAT	4-GATGACGTCA	-	5.056394	NC_037650.1	5750209	5750219
Atf1_27	gene-LOC100577816	88	TTACGTAGTA	4-GATGACGTCA	+	4.637501	NW_020555859.1	435218	435228
Atf1_28	gene-LOC726483	-99	GTGTATAGTA	4-GATGACGTCA	+	4.787827	NW_020555859.1	427851	427861
Atf1_29	gene-LOC726483	9	GTACATACAA	4-GATGACGTCA	+	4.757327	NW_020555859.1	427959	427969
Atf1_30	gene-LOC726483	34	TACAATGTAC	4-GATGACGTCA	-	6.905952	NW_020555859.1	427984	427994
Atf1_31	gene-LOC726483	23	TACAATATAC	4-GATGACGTCA	-	5.043812	NW_020555859.1	427973	427983
Atf1_32	gene-LOC726483	12	TTTTGTGTAC	4-GATGACGTCA	-	6.443093	NW_020555859.1	427962	427972
Atf1_33	gene-LOC100577594	-7	GTTCAGAGTA	4-GATGACGTCA	+	6.231311	NW_020555859.1	426918	426928
Atf1_34	gene-LOC552238	21	GTATACATTA	4-GATGACGTCA	+	6.624875	NW_020555859.1	410627	410637
Atf1_35	gene-LOC552238	26	TGATGTATAC	4-GATGACGTCA	-	4.816166	NW_020555859.1	410632	410642
Atf1_36	gene-LOC725444	-8	ATATACATTA	4-GATGACGTCA	+	4.844985	NW_020555859.1	364914	364924
Atf1_37	gene-LOC725444	64	TACAATGTAA	4-GATGACGTCA	-	4.983642	NW_020555859.1	364986	364996
Atf1_38	gene-LOC102653753	31	TTACACTGTT	4-GATGACGTCA	+	4.700188	NW_020555859.1	330387	330397
Atf1_39	gene-LOC102653753	41	TACACTGTTC	4-GATGACGTCA	-	4.71135	NW_020555859.1	330397	330407
Atf1_40	gene-LOC113219360	-60	ATACAGAATA	4-GATGACGTCA	+	4.762724	NW_020555859.1	324692	324702
Atf1_41	gene-LOC100576967	-95	GAATACAGTA	4-GATGACGTCA	+	6.456327	NW_020555859.1	300508	300518
Atf1_42	gene-LOC100576967	-52	ATACATGGTA	4-GATGACGTCA	+	4.632248	NW_020555859.1	300551	300561
Atf1_43	gene-LOC727142	-38	CTGCACAATA	4-GATGACGTCA	+	4.894463	NW_020555859.1	296813	296823
Atf1_44	gene-LOC727142	49	ATACACAATT	4-GATGACGTCA	+	4.704432	NW_020555859.1	296900	296910
Atf1_45	gene-LOC102653979	-95	GTACAAACTA	4-GATGACGTCA	+	6.197773	NW_020555859.1	198675	198685
Atf1_46	gene-LOC102653979	77	TTATGTGTGC	4-GATGACGTCA	-	4.710467	NW_020555859.1	198847	198857
Atf1_47	gene-LOC726834	-49	GAACATATTA	4-GATGACGTCA	+	4.771184	NW_020555859.1	137200	137210
Atf1_48	gene-LOC100577767	56	GTACATATTA	4-GATGACGTCA	+	6.740625	NW_020555859.1	7341	7351
Atf1_49	gene-LOC100577767	59	TATTTTGTAC	4-GATGACGTCA	-	6.137149	NW_020555859.1	7344	7354
Atf1_50	gene-LOC412056	22	TACTGTCTAT	4-GATGACGTCA	-	6.37003	NC_037653.1	7192264	7192274
Atf1_51	gene-LOC725756	87	TATTGTGTGT	4-GATGACGTCA	-	5.028802	NC_037653.1	7177777	7177787
Atf1_52	gene-LOC102654640	93	TAATGTATAT	4-GATGACGTCA	-	4.844985	NC_037653.1	7170308	7170318
Atf1_53	gene-LOC725566	64	TACTATATAA	4-GATGACGTCA	-	4.757066	NC_037653.1	7168257	7168267
Atf1_54	gene-LOC113219301	38	GTATATAATA	4-GATGACGTCA	+	4.905635	NC_037653.1	7133718	7133728
Atf1_55	gene-LOC113219301	-81	TAATGTATAT	4-GATGACGTCA	-	4.844985	NC_037653.1	7133599	7133609
Atf1_56	gene-LOC414036	-92	GTATTCAATA	4-GATGACGTCA	+	4.794884	NC_037653.1	7130809	7130819
Atf1_57	gene-LOC107965670	77	TGCTGTGTCT	4-GATGACGTCA	-	4.676379	NC_037653.1	6767671	6767681
Atf1_58	gene-LOC725007	60	ATACATATTA	4-GATGACGTCA	+	4.960735	NC_037653.1	6751502	6751512
Atf1_59	gene-LOC113219333	42	TTTTGTGTGC	4-GATGACGTCA	-	4.737618	NC_037653.1	6740832	6740842
Atf1_60	gene-LOC408563	-42	GTATATATTA	4-GATGACGTCA	+	4.878484	NC_037653.1	6654557	6654567
Atf1_61	gene-LOC409366	10	TTACAGAATA	4-GATGACGTCA	+	4.620304	NC_037653.1	6630113	6630123
Atf1_62	gene-LOC551652	71	CAACATAGTA	4-GATGACGTCA	+	4.843922	NC_037653.1	6626150	6626160
Atf1_63	gene-LOC551685	42	ATACATATTA	4-GATGACGTCA	+	4.960735	NC_037653.1	6609706	6609716
Atf1_64	gene-LOC551685	-85	TCGTATGTAC	4-GATGACGTCA	-	4.626965	NC_037653.1	6609579	6609589
Atf1_65	gene-LOC100578474	96	TGCGGTGTAG	4-GATGACGTCA	-	4.621666	NC_037653.1	6402099	6402109
Atf1_66	gene-LOC100578474	70	TACGGTGAAC	4-GATGACGTCA	-	6.073485	NC_037653.1	6402073	6402083
Atf1_67	gene-LOC100578474	31	AAATGTGTAC	4-GATGACGTCA	-	6.457171	NC_037653.1	6402034	6402044
Atf1_68	gene-LOC410657	-6	CTACGCTGTA	4-GATGACGTCA	+	4.942484	NC_037653.1	6321553	6321563
Atf1_69	gene-LOC410657	4	TACGCTGTAC	4-GATGACGTCA	-	6.186976	NC_037653.1	6321563	6321573
Atf1_70	gene-LOC551871	-16	GTACACTATG	4-GATGACGTCA	+	5.078332	NC_037653.1	6302932	6302942
Atf1_71	gene-LOC413407	24	TACTCTATAT	4-GATGACGTCA	-	4.674325	NC_037653.1	6295332	6295342
Atf1_72	gene-LOC413409	96	TATTGTGTTT	4-GATGACGTCA	-	4.764836	NC_037653.1	6250163	6250173
Atf1_73	gene-LOC410654	-15	TATTGTGTAC	4-GATGACGTCA	-	8.514167	NC_037653.1	5956346	5956356
Atf1_74	gene-LOC726437	-35	TAGTGTATAA	4-GATGACGTCA	-	4.790341	NC_037653.1	5871957	5871967
Atf1_75	gene-LOC726418	98	TAAAATGTAC	4-GATGACGTCA	-	5.10506	NC_037653.1	5865990	5866000
Atf1_76	gene-LOC113219312	-97	GTACACAAAA	4-GATGACGTCA	+	6.443093	NC_037653.1	5463886	5463896
Atf1_77	gene-LOC411815	0	GTATACTATA	4-GATGACGTCA	+	5.016462	NC_037653.1	5276413	5276423
Atf1_78	gene-LOC552009	71	TAATGTATAC	4-GATGACGTCA	-	6.624875	NC_037653.1	5272841	5272851
Atf1_79	gene-LOC102655363	64	GTACATTTTA	4-GATGACGTCA	+	5.10506	NC_037653.1	5265129	5265139
Atf1_80	gene-LOC552288	-36	GTACACATAA	4-GATGACGTCA	+	6.415942	NC_037653.1	5225826	5225836
Atf1_81	gene-LOC552288	40	TACTTTATAC	4-GATGACGTCA	-	6.04875	NC_037653.1	5225902	5225912
Atf1_82	gene-LOC551547	-32	GTGCACAATG	4-GATGACGTCA	+	4.822347	NC_037653.1	5220039	5220049
Atf1_83	gene-LOC551547	36	TATTGTGAAC	4-GATGACGTCA	-	6.429123	NC_037653.1	5220107	5220117
Atf1_84	gene-LOC102654007	98	TACGGTGTAA	4-GATGACGTCA	-	6.236219	NC_037653.1	5207328	5207338
Atf1_85	gene-LOC100578793	37	GAACACAACA	4-GATGACGTCA	+	4.736017	NC_037653.1	5177083	5177093
Atf1_86	gene-LOC102656259	52	AACTGTGTGT	4-GATGACGTCA	-	4.772698	NC_037653.1	5099253	5099263
Atf1_87	gene-LOC113219311	89	TACTGCGTAA	4-GATGACGTCA	-	6.383892	NC_037653.1	4970179	4970189
Atf1_88	gene-LOC551106	-82	TAGTATGTAA	4-GATGACGTCA	-	4.90609	NC_037653.1	4911281	4911291
Atf1_89	gene-LOC550989	-98	GTGCACAATA	4-GATGACGTCA	+	6.622618	NC_037653.1	4893323	4893333
Atf1_90	gene-LOC550989	-28	GAAAACAGTA	4-GATGACGTCA	+	6.144547	NC_037653.1	4893393	4893403
Atf1_91	gene-LOC550989	1	ATACACATAA	4-GATGACGTCA	+	4.636052	NC_037653.1	4893422	4893432
Atf1_92	gene-LOC550989	52	ATATACATTA	4-GATGACGTCA	+	4.844985	NC_037653.1	4893473	4893483
Atf1_93	gene-LOC102654610	-93	GTAAACGGTA	4-GATGACGTCA	+	5.984609	NC_037653.1	4890680	4890690
Atf1_94	gene-LOC102654610	70	ATATGCAGTA	4-GATGACGTCA	+	4.664172	NC_037653.1	4890843	4890853
Atf1_95	gene-LOC551436	-27	GTAAACAATA	4-GATGACGTCA	+	6.340247	NC_037653.1	4887526	4887536
Atf1_96	gene-LOC412608	20	TACAATGTAA	4-GATGACGTCA	-	4.983642	NC_037653.1	4857052	4857062
Atf1_97	gene-LOC412563	-86	ATATACATTA	4-GATGACGTCA	+	4.844985	NC_037653.1	4849982	4849992
Atf1_98	gene-LOC725252	-25	TATTGTATAA	4-GATGACGTCA	-	4.729716	NC_037653.1	4837495	4837505
Atf1_99	gene-LOC725252	-62	TATTGTATAA	4-GATGACGTCA	-	4.729716	NC_037653.1	4837458	4837468
Atf1_100	gene-LOC113219291	47	ATACACATCA	4-GATGACGTCA	+	4.898417	NC_037653.1	4827106	4827116
Atf1_101	gene-LOC102656015	-31	TTACACTGAA	4-GATGACGTCA	+	4.65896	NC_037653.1	4758603	4758613
Atf1_102	gene-LOC102655539	-83	ATACATATTA	4-GATGACGTCA	+	4.960735	NC_037653.1	4706495	4706505
Atf1_103	gene-LOC413179	-21	TATTGTTTAC	4-GATGACGTCA	-	6.340247	NC_037653.1	4652526	4652536
Atf1_105	gene-LOC413120	78	TACTGAGAAC	4-GATGACGTCA	-	6.345722	NC_037653.1	4639317	4639327
Atf1_106	gene-LOC413120	71	TATTCTGTAC	4-GATGACGTCA	-	6.542614	NC_037653.1	4639310	4639320
Atf1_107	gene-LOC551799	-86	TACTATATAC	4-GATGACGTCA	-	6.679376	NC_037653.1	4611433	4611443
Atf1_108	gene-LOC107965668	-56	GTACATATAA	4-GATGACGTCA	+	4.669551	NC_037653.1	4614833	4614843
Atf1_109	gene-LOC113219327	-98	ATACATAGTT	4-GATGACGTCA	+	4.731782	NC_037653.1	4406885	4406895
Atf1_111	gene-LOC113219315	-29	TTACACATTA	4-GATGACGTCA	+	6.564705	NC_037653.1	4310716	4310726
Atf1_113	gene-LOC551506	-81	CACTGTGAAT	4-GATGACGTCA	-	4.622704	NC_037653.1	4180212	4180222
Atf1_114	gene-LOC102655509	-35	GTACATCCTA	4-GATGACGTCA	+	4.699022	NC_037653.1	4063161	4063171
Atf1_115	gene-LOC102655509	49	GTACACGATA	4-GATGACGTCA	+	6.384788	NC_037653.1	4063245	4063255
Atf1_117	gene-LOC107965724	2	TTATACATTA	4-GATGACGTCA	+	4.702565	NC_037653.1	3491643	3491653
Atf1_120	gene-LOC102656112	-11	GTACTCTGTG	4-GATGACGTCA	+	4.994931	NC_037653.1	3452584	3452594
Atf1_121	gene-LOC102656112	-1	TACTCTGTGA	4-GATGACGTCA	-	4.68857	NC_037653.1	3452594	3452604
Atf1_122	gene-LOC102656196	36	TATTATGTAT	4-GATGACGTCA	-	4.987886	NC_037653.1	3438656	3438666
Atf1_123	gene-LOC102656229	75	CTACACCGTG	4-GATGACGTCA	+	4.630105	NC_037653.1	3430345	3430355
Atf1_124	gene-LOC107965727	42	GTACACTCTC	4-GATGACGTCA	+	4.783502	NC_037653.1	3343075	3343085
Atf1_125	gene-LOC410642	27	ATACAAAGTA	4-GATGACGTCA	+	6.131	NC_037653.1	3302698	3302708
Atf1_126	gene-LOC410642	55	GTATAGTGTA	4-GATGACGTCA	+	4.81865	NC_037653.1	3302726	3302736
Atf1_127	gene-LOC410642	65	TATAGTGTAA	4-GATGACGTCA	-	4.956292	NC_037653.1	3302736	3302746
Atf1_128	gene-LOC100577695	40	TAGTATCTAC	4-GATGACGTCA	-	4.690412	NC_037653.1	3299687	3299697
Atf1_129	gene-LOC408559	-68	GTGCACTTTA	4-GATGACGTCA	+	4.959902	NC_037653.1	3185008	3185018
Atf1_130	gene-LOC408558	-49	TTACTCATTA	4-GATGACGTCA	+	4.707563	NC_037653.1	3182516	3182526
Atf1_131	gene-LOC408557	35	GTACTCAGCA	4-GATGACGTCA	+	6.622056	NC_037653.1	3180412	3180422
Atf1_132	gene-LOC412084	87	GTATACAGTT	4-GATGACGTCA	+	6.395923	NC_037653.1	3176450	3176460
Atf1_133	gene-LOC409514	79	GTACACTCTA	4-GATGACGTCA	+	6.939227	NC_037653.1	3136876	3136886
Atf1_134	gene-LOC409514	77	TACCGTGTGC	4-GATGACGTCA	-	6.453054	NC_037653.1	3136874	3136884
Atf1_135	gene-LOC102653684	8	TACAATGAAC	4-GATGACGTCA	-	4.820909	NC_037653.1	3149393	3149403
Atf1_136	gene-LOC102653684	-84	CTCTGTGTAT	4-GATGACGTCA	-	4.636674	NC_037653.1	3149301	3149311
Atf1_137	gene-LOC551848	-1	TTACACAGTG	4-GATGACGTCA	+	6.565327	NC_037653.1	3060188	3060198
Atf1_138	gene-LOC413774	85	GTACAGAGAA	4-GATGACGTCA	+	6.245282	NC_037653.1	3023844	3023854
Atf1_139	gene-LOC413774	5	TATTCTATAC	4-GATGACGTCA	-	4.680474	NC_037653.1	3023764	3023774
Atf1_140	gene-LOC107965692	-89	ATACACATTT	4-GATGACGTCA	+	4.677281	NC_037653.1	3010402	3010412
Atf1_141	gene-LOC551947	-43	CTACTTAGTA	4-GATGACGTCA	+	4.95622	NC_037653.1	2993574	2993584
Atf1_142	gene-LOC102655208	-1	TGGTATGTAC	4-GATGACGTCA	-	5.019691	NC_037653.1	2929450	2929460
Atf1_143	gene-LOC102655025	49	GTATAGATTA	4-GATGACGTCA	+	4.653323	NC_037653.1	2897062	2897072
Atf1_144	gene-LOC102655025	54	TTCTGTATAG	4-GATGACGTCA	-	4.62654	NC_037653.1	2897067	2897077
Atf1_145	gene-LOC411556	-85	GTACAAAGAA	4-GATGACGTCA	+	5.839817	NC_037653.1	2840798	2840808
Atf1_146	gene-LOC411556	39	GAGTATGTAC	4-GATGACGTCA	-	4.672675	NC_037653.1	2840922	2840932
Atf1_147	gene-LOC100577996	-59	GTGCATAGCA	4-GATGACGTCA	+	4.841259	NC_037653.1	2826834	2826844
Atf1_148	gene-LOC100577996	90	ATACACAATA	4-GATGACGTCA	+	6.734277	NC_037653.1	2826983	2826993
Atf1_149	gene-LOC725251	-6	GTACATAATA	4-GATGACGTCA	+	6.767776	NC_037653.1	2819721	2819731
Atf1_150	gene-LOC725251	-3	TGTTATGTAC	4-GATGACGTCA	-	4.959067	NC_037653.1	2819724	2819734
Atf1_151	gene-LOC412696	54	GTATATATTA	4-GATGACGTCA	+	4.878484	NC_037653.1	2814291	2814301
Atf1_152	gene-LOC725117	5	CAGTGTGTGC	4-GATGACGTCA	-	5.069046	NC_037653.1	2774104	2774114
Atf1_153	gene-LOC102655915	-90	GTTCACATTA	4-GATGACGTCA	+	6.401972	NC_037653.1	2742240	2742250
Atf1_154	gene-LOC552318	7	GTACTTAATA	4-GATGACGTCA	+	4.910633	NC_037653.1	2724258	2724268
Atf1_155	gene-LOC552334	-72	TTACAGAGTA	4-GATGACGTCA	+	6.394045	NC_037653.1	2722410	2722420
Atf1_156	gene-LOC552334	-62	TACAGAGTAA	4-GATGACGTCA	-	4.872891	NC_037653.1	2722420	2722430
Atf1_157	gene-LOC411469	25	GCACACACTA	4-GATGACGTCA	+	6.869316	NC_037653.1	2704835	2704845
Atf1_158	gene-LOC102656258	-88	TTACACATTG	4-GATGACGTCA	+	4.764435	NC_037653.1	2702410	2702420
Atf1_159	gene-LOC724807	-39	TTATATAGTA	4-GATGACGTCA	+	4.757066	NC_037653.1	2698110	2698120
Atf1_160	gene-LOC409638	63	TAATGTATAA	4-GATGACGTCA	-	4.702565	NC_037653.1	2644919	2644929
Atf1_161	gene-LOC409638	-34	TAATGTATAG	4-GATGACGTCA	-	4.896721	NC_037653.1	2644822	2644832
Atf1_162	gene-LOC409638	-79	TAATATGTTC	4-GATGACGTCA	-	4.771184	NC_037653.1	2644777	2644787
Atf1_163	gene-LOC413789	14	ATACAGATTA	4-GATGACGTCA	+	4.735573	NC_037653.1	2602662	2602672
Atf1_164	gene-LOC413789	6	TAATATATAC	4-GATGACGTCA	-	4.878484	NC_037653.1	2602654	2602664
Atf1_165	gene-LOC412064	-44	GAACATTGTA	4-GATGACGTCA	+	4.936512	NC_037653.1	2559970	2559980
Atf1_166	gene-LOC724827	41	GTATATATTA	4-GATGACGTCA	+	4.878484	NC_037653.1	2559024	2559034
Atf1_167	gene-LOC113219324	-54	ATACACATAA	4-GATGACGTCA	+	4.636052	NC_037653.1	2397858	2397868
Atf1_168	gene-LOC113219324	-37	AACTGTGCGC	4-GATGACGTCA	-	4.661039	NC_037653.1	2397875	2397885
Atf1_169	gene-LOC107965676	64	TACTTTGTGC	4-GATGACGTCA	-	6.205415	NC_037653.1	2223715	2223725
Atf1_170	gene-LOC107965675	-86	GTATACACTA	4-GATGACGTCA	+	6.712651	NC_037653.1	2026943	2026953
Atf1_171	gene-LOC107965675	-71	GTTCACTGTA	4-GATGACGTCA	+	6.5673	NC_037653.1	2026958	2026968
Atf1_172	gene-LOC726935	-29	ATACACATTT	4-GATGACGTCA	+	4.677281	NC_037653.1	1804012	1804022
Atf1_174	gene-LOC552328	46	CTACACATTT	4-GATGACGTCA	+	4.729017	NC_037653.1	1632602	1632612
Atf1_175	gene-LOC113219295	-59	ATATACATTA	4-GATGACGTCA	+	4.844985	NC_037653.1	1530173	1530183
Atf1_176	gene-LOC113219292	0	TAATGTATAA	4-GATGACGTCA	-	4.702565	NC_037653.1	1504885	1504895
Atf1_177	gene-LOC552554	-38	TACCATGTGC	4-GATGACGTCA	-	4.706663	NC_037653.1	1499375	1499385
Atf1_178	gene-LOC100577610	84	TATTGTATAT	4-GATGACGTCA	-	4.872136	NC_037653.1	1480658	1480668
Atf1_179	gene-LOC726888	-52	ATACACACTT	4-GATGACGTCA	+	4.765057	NC_037653.1	1467918	1467928
Atf1_180	gene-LOC726888	82	ATATACAATA	4-GATGACGTCA	+	4.872136	NC_037653.1	1468052	1468062
Atf1_181	gene-LOC726888	87	TATTATATAC	4-GATGACGTCA	-	4.905635	NC_037653.1	1468057	1468067
Atf1_182	gene-LOC412455	10	TATTGTGTGA	4-GATGACGTCA	-	4.886381	NC_037653.1	1289436	1289446
Atf1_183	gene-LOC409423	-35	GTTGACAGTA	4-GATGACGTCA	+	6.064876	NC_037653.1	1275371	1275381
Atf1_184	gene-LOC409423	4	TACTGCGTAA	4-GATGACGTCA	-	6.383892	NC_037653.1	1275410	1275420
Atf1_185	gene-LOC409424	26	TTACACAATA	4-GATGACGTCA	+	6.591856	NC_037653.1	1253283	1253293
Atf1_186	gene-LOC413533	-14	TATTGTGGAC	4-GATGACGTCA	-	6.406395	NC_037653.1	1250734	1250744
Atf1_187	gene-LOC409953	-4	TTACAGAATA	4-GATGACGTCA	+	4.620304	NC_037653.1	1239367	1239377
Atf1_188	gene-LOC409951	-7	GTACATAGAG	4-GATGACGTCA	+	4.670173	NC_037653.1	1225267	1225277
Atf1_189	gene-LOC409951	-4	AAAAGTGTAC	4-GATGACGTCA	-	4.821607	NC_037653.1	1225270	1225280
Atf1_190	gene-LOC102654461	35	GTACACATGA	4-GATGACGTCA	+	6.28558	NC_037653.1	1221268	1221278
Atf1_191	gene-LOC102654461	-74	TACAATTTAC	4-GATGACGTCA	-	4.732033	NC_037653.1	1221159	1221169
Atf1_192	gene-LOC552470	83	GCATACATTA	4-GATGACGTCA	+	4.9194	NC_037653.1	1217254	1217264
Atf1_193	gene-LOC113219322	27	GTACTTATTA	4-GATGACGTCA	+	4.883482	NC_037653.1	1204307	1204317
Atf1_194	gene-LOC113219322	39	GTACATAGTG	4-GATGACGTCA	+	6.741247	NC_037653.1	1204319	1204329
Atf1_195	gene-LOC113219322	-22	TGGTGTGCAC	4-GATGACGTCA	-	4.874533	NC_037653.1	1204258	1204268
Atf1_196	gene-LOC107965658	-6	ATATATAGTA	4-GATGACGTCA	+	4.899487	NC_037653.1	1160931	1160941
Atf1_197	gene-LOC107965658	1	GTACACGGAA	4-GATGACGTCA	+	6.087456	NC_037653.1	1160938	1160948
Atf1_198	gene-LOC413531	31	CAGTGTCTAC	4-GATGACGTCA	-	4.636533	NC_037653.1	1144192	1144202
Atf1_199	gene-LOC413531	29	TACAGTGTCT	4-GATGACGTCA	-	4.849524	NC_037653.1	1144190	1144200
Atf1_200	gene-LOC413531	19	TACAATGTGC	4-GATGACGTCA	-	5.200477	NC_037653.1	1144180	1144190
Atf1_201	gene-LOC413531	-9	TACTGTAAAG	4-GATGACGTCA	-	4.612569	NC_037653.1	1144152	1144162
Atf1_202	gene-LOC412470	49	GATTATGTAC	4-GATGACGTCA	-	4.612051	NC_037653.1	1107013	1107023
Atf1_203	gene-LOC726354	29	TAGTATCTAC	4-GATGACGTCA	-	4.690412	NC_037653.1	1087583	1087593
Atf1_204	gene-LOC409854	-97	GTAAACTTTA	4-GATGACGTCA	+	4.677531	NC_037653.1	1077245	1077255
Atf1_205	gene-LOC100576563	69	TACTATATGC	4-GATGACGTCA	-	4.973901	NC_037653.1	996600	996610
Atf1_206	gene-LOC726251	89	CACTGTGCTC	4-GATGACGTCA	-	4.626648	NC_037653.1	979785	979795
Atf1_207	gene-LOC107965660	46	AACAATGTAC	4-GATGACGTCA	-	4.876108	NC_037653.1	929432	929442
Atf1_208	gene-LOC412388	-40	TTACTCACTA	4-GATGACGTCA	+	4.795339	NC_037653.1	876685	876695
Atf1_209	gene-LOC409228	-32	CTATACAGAA	4-GATGACGTCA	+	4.62654	NC_037653.1	818884	818894
Atf1_210	gene-LOC409228	46	GTAATCTGTA	4-GATGACGTCA	+	4.621281	NC_037653.1	818962	818972
Atf1_211	gene-LOC409228	77	GTAATCTGTA	4-GATGACGTCA	+	4.621281	NC_037653.1	818993	819003
Atf1_212	gene-LOC409228	56	TAATCTGTAT	4-GATGACGTCA	-	4.735573	NC_037653.1	818972	818982
Atf1_213	gene-LOC413892	65	GTATGCAATA	4-GATGACGTCA	+	4.670321	NC_037653.1	797547	797557
Atf1_214	gene-LOC409521	-99	GTAGATAATA	4-GATGACGTCA	+	4.629788	NC_037653.1	779594	779604
Atf1_215	gene-LOC552086	64	ATACATAATA	4-GATGACGTCA	+	4.987886	NC_037653.1	747746	747756
Atf1_216	gene-LOC412637	-16	GTAAACTATA	4-GATGACGTCA	+	4.704682	NC_037653.1	599975	599985
Atf1_217	gene-LOC100577109	21	TACTATTTAG	4-GATGACGTCA	-	4.639443	NC_037653.1	338771	338781
Atf1_218	gene-LOC107965756	-22	GTATATAGCA	4-GATGACGTCA	+	4.870667	NC_037653.1	74719	74729
Atf1_220	gene-LOC113219355	-64	ATACACACAA	4-GATGACGTCA	+	4.723828	NW_020555851.1	2511	2521
Atf1_221	gene-LOC107965822	-6	TTACACAGGA	4-GATGACGTCA	+	6.164162	NW_020555850.1	13122	13132
Atf1_222	gene-LOC102653572	-91	TAGTGTGCAA	4-GATGACGTCA	-	4.760932	NW_020555843.1	26607	26617
Atf1_223	gene-LOC725088	3	ATATACAATA	4-GATGACGTCA	+	4.872136	NC_037652.1	9488380	9488390
Atf1_224	gene-LOC411646	-50	TTATGTGTAT	4-GATGACGTCA	-	4.636052	NC_037652.1	9372185	9372195
Atf1_225	gene-LOC412828	-81	TACTTTGTAT	4-GATGACGTCA	-	6.131	NC_037652.1	9362989	9362999
Atf1_226	gene-LOC552237	-22	TAATCTATAC	4-GATGACGTCA	-	4.653323	NC_037652.1	9358118	9358128
Atf1_227	gene-LOC551908	7	TATTATATAC	4-GATGACGTCA	-	4.905635	NC_037652.1	9325297	9325307
Atf1_228	gene-LOC412503	-16	TAATGTGCGC	4-GATGACGTCA	-	4.889992	NC_037652.1	9314021	9314031
Atf1_229	gene-LOC412830	53	TACTGTTTAT	4-GATGACGTCA	-	6.334098	NC_037652.1	9305136	9305146
Atf1_230	gene-LOC724467	45	TACAGTGGAA	4-GATGACGTCA	-	4.622261	NC_037652.1	9277762	9277772
Atf1_231	gene-LOC724467	-45	TACAGTGAAA	4-GATGACGTCA	-	4.644989	NC_037652.1	9277672	9277682
Atf1_232	gene-LOC102654248	-86	TATTGCGCAC	4-GATGACGTCA	-	4.640913	NC_037652.1	9265716	9265726
Atf1_233	gene-LOC412205	25	TAATATATAC	4-GATGACGTCA	-	4.878484	NC_037652.1	9100529	9100539
Atf1_234	gene-LOC552201	48	TATTATATAC	4-GATGACGTCA	-	4.905635	NC_037652.1	9093119	9093129
Atf1_235	gene-LOC100576612	-15	GTATATATTA	4-GATGACGTCA	+	4.878484	NC_037652.1	9081425	9081435
Atf1_236	gene-LOC552634	13	ATATACAATA	4-GATGACGTCA	+	4.872136	NC_037652.1	9046561	9046571
Atf1_237	gene-LOC551902	13	TATTCTATAC	4-GATGACGTCA	-	4.680474	NC_037652.1	9036634	9036644
Atf1_238	gene-LOC551036	-47	ATACATAATA	4-GATGACGTCA	+	4.987886	NC_037652.1	9026837	9026847
Atf1_239	gene-LOC551036	-18	ATATAGAGTA	4-GATGACGTCA	+	4.674325	NC_037652.1	9026866	9026876
Atf1_240	gene-LOC551036	58	TATTATGTAT	4-GATGACGTCA	-	4.987886	NC_037652.1	9026942	9026952
Atf1_242	gene-LOC100379261	-70	TAATTTGTAC	4-GATGACGTCA	-	6.109998	NC_037652.1	8833759	8833769
Atf1_243	gene-LOC410580	43	TAATGTATAA	4-GATGACGTCA	-	4.702565	NC_037652.1	8817030	8817040
Atf1_244	gene-LOC408507	-43	GGATATAGTA	4-GATGACGTCA	+	4.656447	NC_037652.1	8810660	8810670
Atf1_245	gene-LOC113219279	-46	GTACACTTTC	4-GATGACGTCA	+	4.695727	NC_037652.1	8808516	8808526
Atf1_246	gene-LOC410581	46	GAGTGTGTAT	4-GATGACGTCA	-	4.639176	NC_037652.1	8800904	8800914
Atf1_247	gene-LOC102655058	-8	TATTGTATAA	4-GATGACGTCA	-	4.729716	NC_037652.1	8321738	8321748
Atf1_248	gene-LOC551593	-97	CTGCTCAGTA	4-GATGACGTCA	+	4.811062	NC_037652.1	8302310	8302320
Atf1_249	gene-LOC551593	-33	TACTGTTTGT	4-GATGACGTCA	-	4.628623	NC_037652.1	8302374	8302384
Atf1_250	gene-LOC551593	-87	TGCTCAGTAC	4-GATGACGTCA	-	4.650504	NC_037652.1	8302320	8302330
Atf1_251	gene-LOC412796	-65	GTACATATAA	4-GATGACGTCA	+	4.669551	NC_037652.1	8206419	8206429
Atf1_252	gene-LOC409613	-51	TACAGTGAAT	4-GATGACGTCA	-	4.78741	NC_037652.1	8203901	8203911
Atf1_253	gene-LOC724493	-65	AACTATGTAT	4-GATGACGTCA	-	4.731782	NC_037652.1	8201576	8201586
Atf1_254	gene-LOC100577841	-30	ATACACTTTA	4-GATGACGTCA	+	5.071561	NC_037652.1	8075389	8075399
Atf1_255	gene-LOC102656786	82	TAATATATAC	4-GATGACGTCA	-	4.878484	NC_037652.1	7916665	7916675
Atf1_256	gene-LOC551945	7	TAATATGTAG	4-GATGACGTCA	-	5.01247	NC_037652.1	7901053	7901063
Atf1_257	gene-LOC412789	-30	TACTGTGGAT	4-GATGACGTCA	-	6.400246	NC_037652.1	7884849	7884859
Atf1_258	gene-LOC409610	50	TAATGTGGAG	4-GATGACGTCA	-	4.651089	NC_037652.1	7881524	7881534
Atf1_259	gene-LOC100577209	48	TTTTATGTAC	4-GATGACGTCA	-	4.696702	NC_037652.1	7873608	7873618
Atf1_260	gene-LOC409713	75	GTATAAAGTA	4-GATGACGTCA	+	6.04875	NC_037652.1	7854687	7854697
Atf1_261	gene-LOC726495	84	GGATACAATA	4-GATGACGTCA	+	4.629097	NC_037652.1	7791616	7791626
Atf1_262	gene-LOC726476	41	TCACACTGTA	4-GATGACGTCA	+	5.024558	NC_037652.1	7778312	7778322
Atf1_263	gene-LOC726459	-47	GTACGCTGTT	4-GATGACGTCA	+	4.640794	NC_037652.1	7781639	7781649
Atf1_264	gene-LOC410595	-50	TTACACAATA	4-GATGACGTCA	+	6.591856	NC_037652.1	7762086	7762096
Atf1_265	gene-LOC100576432	50	TACTATGTTT	4-GATGACGTCA	-	4.792186	NC_037652.1	7756729	7756739
Atf1_266	gene-LOC408511	45	TCACACAGCA	4-GATGACGTCA	+	4.851413	NC_037652.1	7753280	7753290
Atf1_267	gene-LOC726353	9	GTACATTTTA	4-GATGACGTCA	+	5.10506	NC_037652.1	7748027	7748037
Atf1_268	gene-LOC726353	12	CATTATGTAC	4-GATGACGTCA	-	4.967506	NC_037652.1	7748030	7748040
Atf1_269	gene-LOC102653771	-59	TAAAGTGTAA	4-GATGACGTCA	-	4.929141	NC_037652.1	7743106	7743116
Atf1_270	gene-LOC408510	96	TACAGTGTTG	4-GATGACGTCA	-	4.954748	NC_037652.1	7724740	7724750
Atf1_271	gene-LOC102656354	51	ACACACAGAA	4-GATGACGTCA	+	4.731469	NC_037652.1	7723087	7723097
Atf1_272	gene-LOC726041	-8	ATCCACAGTA	4-GATGACGTCA	+	6.400246	NC_037652.1	7666186	7666196
Atf1_273	gene-LOC409501	-99	CTACAGAATA	4-GATGACGTCA	+	4.81446	NC_037652.1	7603511	7603521
Atf1_274	gene-LOC552708	30	GTATATAATA	4-GATGACGTCA	+	4.905635	NC_037652.1	7588915	7588925
Atf1_275	gene-LOC725586	-51	TATTATGTCC	4-GATGACGTCA	-	4.744846	NC_037652.1	7569156	7569166
Atf1_276	gene-LOC100578580	-75	TCATACAGTA	4-GATGACGTCA	+	4.797982	NC_037652.1	7554385	7554395
Atf1_277	gene-LOC100578580	-63	TACAGTAGAC	4-GATGACGTCA	-	4.682431	NC_037652.1	7554397	7554407
Atf1_279	gene-LOC100578218	-78	GTACAAAATA	4-GATGACGTCA	+	6.137149	NC_037652.1	7452192	7452202
Atf1_280	gene-LOC100578218	-19	TATTTTGTAC	4-GATGACGTCA	-	6.137149	NC_037652.1	7452251	7452261
Atf1_281	gene-LOC552800	-86	GTATATATTA	4-GATGACGTCA	+	4.878484	NC_037652.1	7432973	7432983
Atf1_282	gene-LOC552800	-19	TATCATGTAC	4-GATGACGTCA	-	4.638397	NC_037652.1	7433040	7433050
Atf1_283	gene-LOC552800	-81	TATTGTATAT	4-GATGACGTCA	-	4.872136	NC_037652.1	7432978	7432988
Atf1_284	gene-LOC113219269	98	TAATGTATTC	4-GATGACGTCA	-	4.655435	NC_037652.1	7428969	7428979
Atf1_291	gene-LOC413964	74	GTCCAGAGTA	4-GATGACGTCA	+	6.208583	NC_037652.1	7424891	7424901
Atf1_292	gene-LOC413964	0	TAATATGTAA	4-GATGACGTCA	-	4.818314	NC_037652.1	7424817	7424827
Atf1_294	gene-LOC412478	25	GTATGCATTA	4-GATGACGTCA	+	4.64317	NC_037652.1	7401096	7401106
Atf1_295	gene-LOC413931	-86	GTATACTCTA	4-GATGACGTCA	+	5.077087	NC_037652.1	7391915	7391925
Atf1_296	gene-LOC413931	-81	TATAGTATAC	4-GATGACGTCA	-	5.016462	NC_037652.1	7391920	7391930
Atf1_297	gene-LOC410129	-6	TATAATGTAC	4-GATGACGTCA	-	5.132211	NC_037652.1	7385902	7385912
Atf1_298	gene-LOC724733	26	TTATACAGCA	4-GATGACGTCA	+	4.694748	NC_037652.1	7381299	7381309
Atf1_299	gene-LOC724733	-61	TAATATGTAG	4-GATGACGTCA	-	5.01247	NC_037652.1	7381212	7381222
Atf1_300	gene-LOC100577656	-47	CTACATAGTT	4-GATGACGTCA	+	4.783518	NC_037652.1	7281075	7281085
Atf1_301	gene-LOC724160	-3	TTACACAGCG	4-GATGACGTCA	+	4.756618	NC_037652.1	7277942	7277952
Atf1_302	gene-LOC552816	50	AACTGTGTGT	4-GATGACGTCA	-	4.772698	NC_037652.1	7274124	7274134
Atf1_303	gene-LOC552827	-46	ATACATATTA	4-GATGACGTCA	+	4.960735	NC_037652.1	7247178	7247188
Atf1_304	gene-LOC113219281	-32	GTGCTCAGTA	4-GATGACGTCA	+	6.539216	NC_037652.1	7242078	7242088
Atf1_305	gene-LOC113219281	77	TTACACTCTA	4-GATGACGTCA	+	5.016917	NC_037652.1	7242187	7242197
Atf1_306	gene-LOC113219281	-29	TACTTTGTGC	4-GATGACGTCA	-	6.205415	NC_037652.1	7242081	7242091
Atf1_307	gene-LOC107963999	55	TACTATTTAC	4-GATGACGTCA	-	6.367597	NC_037652.1	6964600	6964610
Atf1_308	gene-LOC100577081	-8	TACTTTGTAA	4-GATGACGTCA	-	5.98858	NC_037652.1	6954748	6954758
Atf1_309	gene-LOC726978	-38	TTGCACAATA	4-GATGACGTCA	+	4.700307	NC_037652.1	6952605	6952615
Atf1_310	gene-LOC408523	74	ATACATAATA	4-GATGACGTCA	+	4.987886	NC_037652.1	6938138	6938148
Atf1_311	gene-LOC408523	-58	TACCGTGAAC	4-GATGACGTCA	-	6.073485	NC_037652.1	6938006	6938016
Atf1_312	gene-LOC100577783	-9	CACTCTGTGC	4-GATGACGTCA	-	4.81061	NC_037652.1	6860365	6860375
Atf1_313	gene-LOC410607	100	TATTATCTAC	4-GATGACGTCA	-	4.629788	NC_037652.1	6577125	6577135
Atf1_314	gene-LOC102655461	-53	GTACAGATTA	4-GATGACGTCA	+	6.515463	NC_037652.1	6576305	6576315
Atf1_315	gene-LOC102655461	-5	GTACAGAACA	4-GATGACGTCA	+	4.733905	NC_037652.1	6576353	6576363
Atf1_316	gene-LOC102655461	63	TTATACAATA	4-GATGACGTCA	+	4.729716	NC_037652.1	6576421	6576431
Atf1_317	gene-LOC102655461	-43	TACAGATTAC	4-GATGACGTCA	-	4.621281	NC_037652.1	6576315	6576325
Atf1_318	gene-LOC102655461	-56	TATTGTGCAA	4-GATGACGTCA	-	4.700307	NC_037652.1	6576302	6576312
Atf1_319	gene-LOC102655461	-81	AATTGTGTAG	4-GATGACGTCA	-	4.756168	NC_037652.1	6576277	6576287
Atf1_320	gene-LOC552845	8	TGTTGTGTAA	4-GATGACGTCA	-	4.783147	NC_037652.1	6569958	6569968
Atf1_321	gene-LOC409321	72	TATTGTGTAC	4-GATGACGTCA	-	8.514167	NC_037652.1	6556206	6556216
Atf1_322	gene-LOC107965637	27	CTACATACTA	4-GATGACGTCA	+	5.100246	NC_037652.1	6555479	6555489
Atf1_323	gene-LOC107965637	93	TACTGTGCAC	4-GATGACGTCA	-	8.396359	NC_037652.1	6555545	6555555
Atf1_324	gene-LOC107965637	-66	TACTATGTAA	4-GATGACGTCA	-	6.619206	NC_037652.1	6555386	6555396
Atf1_325	gene-LOC726731	-81	TAATGTATAT	4-GATGACGTCA	-	4.844985	NC_037652.1	6551822	6551832
Atf1_326	gene-LOC726698	25	GCACATTGTA	4-GATGACGTCA	+	5.200477	NC_037652.1	6533878	6533888
Atf1_327	gene-LOC102654652	56	GTACACAATT	4-GATGACGTCA	+	6.484322	NC_037652.1	6524165	6524175
Atf1_328	gene-LOC408524	87	TACTATATAT	4-GATGACGTCA	-	4.899487	NC_037652.1	6520417	6520427
Atf1_329	gene-LOC107965598	-20	ATACGCAATA	4-GATGACGTCA	+	4.752572	NC_037652.1	6467240	6467250
Atf1_330	gene-LOC107965598	1	GTTCAAAGTA	4-GATGACGTCA	+	5.825846	NC_037652.1	6467261	6467271
Atf1_331	gene-LOC107965598	-80	TACTGCGCAG	4-GATGACGTCA	-	4.686499	NC_037652.1	6467180	6467190
Atf1_332	gene-LOC113219260	-60	TAGTGAGTAC	4-GATGACGTCA	-	6.717649	NC_037652.1	6466917	6466927
Atf1_333	gene-LOC410614	10	GCACATTGTA	4-GATGACGTCA	+	5.200477	NC_037652.1	6300317	6300327
Atf1_334	gene-LOC410614	-40	AAGTGTGTAC	4-GATGACGTCA	-	6.544947	NC_037652.1	6300267	6300277
Atf1_335	gene-LOC409816	-48	GACTGTGTTC	4-GATGACGTCA	-	6.162742	NC_037652.1	6216820	6216830
Atf1_336	gene-LOC102656440	58	CACTGTGTAC	4-GATGACGTCA	-	8.487637	NC_037652.1	6214859	6214869
Atf1_337	gene-LOC726156	-10	TTATACAATA	4-GATGACGTCA	+	4.729716	NC_037652.1	6212302	6212312
Atf1_338	gene-LOC726095	76	TCCTATGTAC	4-GATGACGTCA	-	6.340082	NC_037652.1	6204845	6204855
Atf1_339	gene-LOC409664	-28	CTACACATAA	4-GATGACGTCA	+	4.687788	NC_037652.1	5988579	5988589
Atf1_340	gene-LOC409664	74	TGCTATGTAA	4-GATGACGTCA	-	4.810497	NC_037652.1	5988681	5988691
Atf1_341	gene-LOC102655893	-43	TCCTTTGTAC	4-GATGACGTCA	-	5.709455	NC_037652.1	5916351	5916361
Atf1_342	gene-LOC409667	35	GAATACAGTG	4-GATGACGTCA	+	4.656056	NC_037652.1	5851723	5851733
Atf1_343	gene-LOC409667	37	ATACAGTGTA	4-GATGACGTCA	+	4.900901	NC_037652.1	5851725	5851735
Atf1_344	gene-LOC409667	47	TACAGTGTAT	4-GATGACGTCA	-	6.872453	NC_037652.1	5851735	5851745
Atf1_345	gene-LOC409667	-23	TAGCGTGTAG	4-GATGACGTCA	-	4.717258	NC_037652.1	5851665	5851675
Atf1_346	gene-LOC552849	-57	GTACATTGAA	4-GATGACGTCA	+	4.834879	NC_037652.1	5846743	5846753
Atf1_347	gene-LOC552851	47	AAATATGTAC	4-GATGACGTCA	-	4.71078	NC_037652.1	5836286	5836296
Atf1_348	gene-LOC552851	-67	TAATAAGTAC	4-GATGACGTCA	-	4.883482	NC_037652.1	5836172	5836182
Atf1_349	gene-LOC413636	-65	TCATACAGTA	4-GATGACGTCA	+	4.797982	NC_037652.1	5825006	5825016
Atf1_350	gene-LOC551517	-56	GTACATAATA	4-GATGACGTCA	+	6.767776	NC_037652.1	5814805	5814815
Atf1_351	gene-LOC551517	-47	ATACACACAA	4-GATGACGTCA	+	4.723828	NC_037652.1	5814814	5814824
Atf1_352	gene-LOC412251	80	ATACATAGTA	4-GATGACGTCA	+	6.761627	NC_037652.1	5805807	5805817
Atf1_353	gene-LOC102653956	-86	AATTGTGTAT	4-GATGACGTCA	-	4.704432	NC_037652.1	5773347	5773357
Atf1_354	gene-LOC100577112	18	ATACACAATG	4-GATGACGTCA	+	4.934007	NC_037652.1	5771217	5771227
Atf1_355	gene-LOC102653784	-33	TACTATTTAC	4-GATGACGTCA	-	6.367597	NC_037652.1	5764880	5764890
Atf1_356	gene-LOC102653594	87	TTCTGTGAAC	4-GATGACGTCA	-	6.13179	NC_037652.1	5633802	5633812
Atf1_357	gene-LOC107965630	-10	GTACACGGTT	4-GATGACGTCA	+	6.128684	NC_037652.1	5315166	5315176
Atf1_358	gene-LOC107965630	62	GTACACCGTG	4-GATGACGTCA	+	6.358259	NC_037652.1	5315238	5315248
Atf1_359	gene-LOC410621	66	CAATGTGTGC	4-GATGACGTCA	-	4.98127	NC_037652.1	5251568	5251578
Atf1_361	gene-LOC724296	7	ATATACAGCA	4-GATGACGTCA	+	4.837168	NC_037652.1	5226600	5226610
Atf1_362	gene-LOC102655306	72	GTATATAATA	4-GATGACGTCA	+	4.905635	NC_037652.1	5216195	5216205
Atf1_363	gene-LOC724113	88	GTGCTCATTA	4-GATGACGTCA	+	4.738324	NC_037652.1	5214312	5214322
Atf1_364	gene-LOC411694	97	TATTGTGAAC	4-GATGACGTCA	-	6.429123	NC_037652.1	5198834	5198844
Atf1_365	gene-LOC552018	51	TATGATGTAC	4-GATGACGTCA	-	4.638397	NC_037652.1	5161920	5161930
Atf1_366	gene-LOC410622	75	GAACATAGCA	4-GATGACGTCA	+	4.763367	NC_037652.1	5093755	5093765
Atf1_367	gene-LOC102656143	62	TACTCCGTGC	4-GATGACGTCA	-	4.629175	NC_037652.1	4672508	4672518
Atf1_368	gene-LOC726185	-13	GTGGACAGTA	4-GATGACGTCA	+	6.258371	NC_037652.1	4598204	4598214
Atf1_369	gene-LOC726155	69	GTTAACAGTA	4-GATGACGTCA	+	6.028944	NC_037652.1	4593265	4593275
Atf1_370	gene-LOC113219288	87	TACGGTATAC	4-GATGACGTCA	-	6.296389	NC_037652.1	4565291	4565301
Atf1_371	gene-LOC100576740	-30	GCATACATTA	4-GATGACGTCA	+	4.9194	NC_037652.1	4539968	4539978
Atf1_372	gene-LOC107965608	42	GTAGACCGTA	4-GATGACGTCA	+	6.020541	NC_037652.1	4530846	4530856
Atf1_373	gene-LOC102654656	13	GTGCGTAGTA	4-GATGACGTCA	+	4.668263	NC_037652.1	4502006	4502016
Atf1_374	gene-LOC102655457	48	TACTGTTCAC	4-GATGACGTCA	-	6.222439	NC_037652.1	4484454	4484464
Atf1_375	gene-LOC408542	27	CAATGTGTTC	4-GATGACGTCA	-	4.717305	NC_037652.1	4357998	4358008
Atf1_376	gene-LOC725005	-66	TTCTGTGTGT	4-GATGACGTCA	-	4.731469	NC_037652.1	4281159	4281169
Atf1_377	gene-LOC724916	-80	TTACACTGTT	4-GATGACGTCA	+	4.700188	NC_037652.1	4245680	4245690
Atf1_378	gene-LOC724916	-36	TAATGTGTAA	4-GATGACGTCA	-	6.564705	NC_037652.1	4245724	4245734
Atf1_379	gene-LOC113219262	8	GTACGTAATA	4-GATGACGTCA	+	4.786071	NC_037652.1	3934266	3934276
Atf1_380	gene-LOC552781	-35	ATACATATTA	4-GATGACGTCA	+	4.960735	NC_037652.1	3895278	3895288
Atf1_381	gene-LOC113219287	7	TATTGCGTGC	4-GATGACGTCA	-	4.826987	NC_037652.1	3881190	3881200
Atf1_382	gene-LOC100578561	-36	GTATATAGTT	4-GATGACGTCA	+	4.649532	NC_037652.1	3856022	3856032
Atf1_383	gene-LOC100578561	-48	TCGTGTGTAG	4-GATGACGTCA	-	4.645202	NC_037652.1	3856010	3856020
Atf1_384	gene-LOC413032	-15	GGATACAATA	4-GATGACGTCA	+	4.629097	NC_037652.1	3837931	3837941
Atf1_385	gene-LOC724250	13	GAATATAGTA	4-GATGACGTCA	+	4.709936	NC_037652.1	3812660	3812670
Atf1_386	gene-LOC724208	-31	GAATACAGTA	4-GATGACGTCA	+	6.456327	NC_037652.1	3808047	3808057
Atf1_387	gene-LOC552452	32	GTACTGATTA	4-GATGACGTCA	+	4.658321	NC_037652.1	3801553	3801563
Atf1_388	gene-LOC552452	42	TACTGATTAC	4-GATGACGTCA	-	6.256845	NC_037652.1	3801563	3801573
Atf1_389	gene-LOC409180	-9	TATTGTATGC	4-GATGACGTCA	-	4.946551	NC_037652.1	3781263	3781273
Atf1_390	gene-LOC113219250	52	GTTCAAAGTA	4-GATGACGTCA	+	5.825846	NC_037652.1	3773036	3773046
Atf1_391	gene-LOC552109	-93	CTACACATTA	4-GATGACGTCA	+	6.758861	NC_037652.1	3760470	3760480
Atf1_392	gene-LOC726718	66	TACAATGTGC	4-GATGACGTCA	-	5.200477	NC_037652.1	3750518	3750528
Atf1_393	gene-LOC726718	59	TATTATGTAC	4-GATGACGTCA	-	6.767776	NC_037652.1	3750511	3750521
Atf1_394	gene-LOC726718	4	TACTATGTAT	4-GATGACGTCA	-	6.761627	NC_037652.1	3750456	3750466
Atf1_395	gene-LOC726728	35	TATAATGTAC	4-GATGACGTCA	-	5.132211	NC_037652.1	3741847	3741857
Atf1_396	gene-LOC411730	76	GTACAAAGTC	4-GATGACGTCA	+	5.755165	NC_037652.1	3734490	3734500
Atf1_397	gene-LOC726436	-40	GTACATAAAA	4-GATGACGTCA	+	4.696702	NC_037652.1	3696551	3696561
Atf1_398	gene-LOC726416	77	TACTATATAT	4-GATGACGTCA	-	4.899487	NC_037652.1	3691857	3691867
Atf1_399	gene-LOC726416	-7	TACAATGGAC	4-GATGACGTCA	-	4.79818	NC_037652.1	3691773	3691783
Atf1_400	gene-LOC100577088	55	CAATGTGTAA	4-GATGACGTCA	-	4.764435	NC_037652.1	3661425	3661435
Atf1_401	gene-LOC726330	-50	ATACACACTT	4-GATGACGTCA	+	4.765057	NC_037652.1	3621143	3621153
Atf1_402	gene-LOC410630	-13	ATACACATTA	4-GATGACGTCA	+	6.707126	NC_037652.1	3607595	3607605
Atf1_403	gene-LOC726278	-14	TAATGTGTTG	4-GATGACGTCA	-	4.789421	NC_037652.1	3591909	3591919
Atf1_404	gene-LOC726278	-21	TATTCTGTAA	4-GATGACGTCA	-	4.620304	NC_037652.1	3591902	3591912
Atf1_405	gene-LOC411772	80	TGCTAAGTAC	4-GATGACGTCA	-	4.875665	NC_037652.1	3504801	3504811
Atf1_406	gene-LOC551969	40	GTACACAATT	4-GATGACGTCA	+	6.484322	NC_037652.1	3279635	3279645
Atf1_407	gene-LOC552072	-97	GAACAAAGTA	4-GATGACGTCA	+	5.941449	NC_037652.1	3263815	3263825
Atf1_408	gene-LOC410635	-81	TAGTGTGAAC	4-GATGACGTCA	-	6.489747	NC_037652.1	3039736	3039746
Atf1_409	gene-LOC725659	-73	TTACACAATG	4-GATGACGTCA	+	4.791586	NC_037652.1	3038216	3038226
Atf1_410	gene-LOC725584	24	TATTGTATAT	4-GATGACGTCA	-	4.872136	NC_037652.1	2854355	2854365
Atf1_411	gene-LOC725584	-81	CAGTGTGTAA	4-GATGACGTCA	-	4.852211	NC_037652.1	2854250	2854260
Atf1_412	gene-LOC725584	-91	TAATGTATTC	4-GATGACGTCA	-	4.655435	NC_037652.1	2854240	2854250
Atf1_413	gene-LOC113219277	-21	CTACATAATA	4-GATGACGTCA	+	5.039621	NC_037652.1	2826668	2826678
Atf1_414	gene-LOC413515	49	ACAAACAGTA	4-GATGACGTCA	+	4.628623	NC_037652.1	2822115	2822125
Atf1_415	gene-LOC725394	50	TACAGGGTAT	4-GATGACGTCA	-	4.687808	NC_037652.1	2817688	2817698
Atf1_418	gene-LOC100577909	-100	GTATATAATA	4-GATGACGTCA	+	4.905635	NC_037652.1	2806604	2806614
Atf1_419	gene-LOC100577909	86	TTATACAGTG	4-GATGACGTCA	+	4.703187	NC_037652.1	2806790	2806800
Atf1_420	gene-LOC409447	4	TATTATGTAA	4-GATGACGTCA	-	4.845465	NC_037652.1	2787904	2787914
Atf1_421	gene-LOC552082	-12	GTAAACAGAA	4-GATGACGTCA	+	6.042914	NC_037652.1	2762181	2762191
Atf1_422	gene-LOC552028	20	ATACATAGTT	4-GATGACGTCA	+	4.731782	NC_037652.1	2755270	2755280
Atf1_423	gene-LOC100577797	-20	TAAAGAGTAC	4-GATGACGTCA	-	4.994309	NC_037652.1	2745705	2745715
Atf1_424	gene-LOC552479	-22	GTACACAGCG	4-GATGACGTCA	+	6.678928	NC_037652.1	2714660	2714670
Atf1_425	gene-LOC552479	-10	CACAGCGTAC	4-GATGACGTCA	-	4.870368	NC_037652.1	2714672	2714682
Atf1_426	gene-LOC409513	95	TATTATGTAG	4-GATGACGTCA	-	5.039621	NC_037652.1	2689381	2689391
Atf1_427	gene-LOC552795	-7	TATTGTGCTC	4-GATGACGTCA	-	4.653177	NC_037652.1	2676714	2676724
Atf1_428	gene-LOC552795	-14	TACTATGTAT	4-GATGACGTCA	-	6.761627	NC_037652.1	2676707	2676717
Atf1_429	gene-LOC552795	-41	TACTATATAT	4-GATGACGTCA	-	4.899487	NC_037652.1	2676680	2676690
Atf1_430	gene-LOC410040	-91	TATTGTATAT	4-GATGACGTCA	-	4.872136	NC_037652.1	2612647	2612657
Atf1_431	gene-LOC406147	-84	TTATACAATA	4-GATGACGTCA	+	4.729716	NC_037652.1	2619749	2619759
Atf1_432	gene-LOC724647	76	GCATACAGTT	4-GATGACGTCA	+	4.690448	NC_037652.1	2598624	2598634
Atf1_433	gene-LOC724647	88	TACAGTTTAC	4-GATGACGTCA	-	6.478423	NC_037652.1	2598636	2598646
Atf1_434	gene-LOC551958	-22	TACTATGTTG	4-GATGACGTCA	-	4.843922	NC_037652.1	2586861	2586871
Atf1_435	gene-LOC411902	3	TACTGAATAA	4-GATGACGTCA	-	4.646315	NC_037652.1	2556245	2556255
Atf1_436	gene-LOC724366	-21	CTACATATTA	4-GATGACGTCA	+	5.01247	NC_037652.1	2538199	2538209
Atf1_437	gene-LOC107965599	71	TACAGTCTGC	4-GATGACGTCA	-	4.80888	NC_037652.1	2487667	2487677
Atf1_438	gene-LOC724186	41	GTCCACTCTA	4-GATGACGTCA	+	4.831455	NC_037652.1	2476121	2476131
Atf1_439	gene-LOC552757	-24	ATACAGAGTA	4-GATGACGTCA	+	6.536465	NC_037652.1	2458225	2458235
Atf1_440	gene-LOC552757	-14	TACAGAGTAG	4-GATGACGTCA	-	5.067047	NC_037652.1	2458235	2458245
Atf1_441	gene-LOC727228	26	CTAGATAGTA	4-GATGACGTCA	+	4.675375	NC_037652.1	2192445	2192455
Atf1_442	gene-LOC107965573	-19	TACAGTGCAA	4-GATGACGTCA	-	4.838484	NC_037652.1	2148217	2148227
Atf1_443	gene-LOC107965573	-83	AACTATATAC	4-GATGACGTCA	-	4.649532	NC_037652.1	2148153	2148163
Atf1_444	gene-LOC113219251	-89	GTTTACAGTA	4-GATGACGTCA	+	6.340723	NC_037652.1	2056282	2056292
Atf1_446	gene-LOC100577418	-97	ATACACTATA	4-GATGACGTCA	+	5.098712	NC_037652.1	1910567	1910577
Atf1_447	gene-LOC725811	51	TATTATGAAC	4-GATGACGTCA	-	4.682732	NC_037652.1	1901176	1901186
Atf1_448	gene-LOC726528	91	TAATGTGTTT	4-GATGACGTCA	-	4.737685	NC_037652.1	1895172	1895182
Atf1_449	gene-LOC412430	28	TATTATGTAA	4-GATGACGTCA	-	4.845465	NC_037652.1	1868930	1868940
Atf1_455	gene-LOC409508	-27	TATTGTATAA	4-GATGACGTCA	-	4.729716	NC_037652.1	1848869	1848879
Atf1_456	gene-LOC552730	59	GGACACAGCA	4-GATGACGTCA	+	6.456269	NC_037652.1	1847513	1847523
Atf1_457	gene-LOC100578556	-60	TAATGTATAA	4-GATGACGTCA	-	4.702565	NC_037652.1	1809327	1809337
Atf1_458	gene-LOC102654708	-76	ATACACAAAA	4-GATGACGTCA	+	4.663203	NC_037652.1	1751084	1751094
Atf1_459	gene-LOC552553	-53	GTACACAATT	4-GATGACGTCA	+	6.484322	NC_037652.1	1749355	1749365
Atf1_460	gene-LOC552553	-50	AATTATGTAC	4-GATGACGTCA	-	4.737931	NC_037652.1	1749358	1749368
Atf1_461	gene-LOC409200	13	TTACATATTA	4-GATGACGTCA	+	4.818314	NC_037652.1	1566196	1566206
Atf1_462	gene-LOC411797	57	TAGTATGTAT	4-GATGACGTCA	-	5.04851	NC_037652.1	1561102	1561112
Atf1_463	gene-LOC409204	-27	GTACTTATTA	4-GATGACGTCA	+	4.883482	NC_037652.1	1556974	1556984
Atf1_464	gene-LOC726277	65	TTACATAATA	4-GATGACGTCA	+	4.845465	NC_037652.1	1552734	1552744
Atf1_465	gene-LOC726277	44	TAATATATAC	4-GATGACGTCA	-	4.878484	NC_037652.1	1552713	1552723
Atf1_466	gene-LOC726277	37	TACTATATAA	4-GATGACGTCA	-	4.757066	NC_037652.1	1552706	1552716
Atf1_467	gene-LOC726277	17	TATTGTGTAA	4-GATGACGTCA	-	6.591856	NC_037652.1	1552686	1552696
Atf1_468	gene-LOC107966025	-86	ACACCCAGTA	4-GATGACGTCA	+	4.617897	NC_037652.1	1517638	1517648
Atf1_469	gene-LOC107966025	-14	TACTGTATAT	4-GATGACGTCA	-	6.645877	NC_037652.1	1517710	1517720
Atf1_470	gene-LOC726067	8	TTATATAGTA	4-GATGACGTCA	+	4.757066	NC_037652.1	1426967	1426977
Atf1_471	gene-LOC725987	9	GAATACAATA	4-GATGACGTCA	+	4.682586	NC_037652.1	1361977	1361987
Atf1_473	gene-LOC107965788	57	TATTCTATAC	4-GATGACGTCA	-	4.680474	NC_037652.1	928129	928139
Atf1_474	gene-LOC550941	33	ATTCACATTA	4-GATGACGTCA	+	4.622082	NC_037652.1	877199	877209
Atf1_475	gene-LOC550941	94	TATTGTGTTT	4-GATGACGTCA	-	4.764836	NC_037652.1	877260	877270
Atf1_476	gene-LOC551316	39	ATATACATTA	4-GATGACGTCA	+	4.844985	NC_037652.1	817185	817195
Atf1_477	gene-LOC551316	44	TATTATATAC	4-GATGACGTCA	-	4.905635	NC_037652.1	817190	817200
Atf1_478	gene-LOC408501	-82	GTACGCTTTA	4-GATGACGTCA	+	4.869746	NC_037651.1	10640528	10640538
Atf1_479	gene-LOC102655179	54	ATATATAGTA	4-GATGACGTCA	+	4.899487	NC_037651.1	10622996	10623006
Atf1_480	gene-LOC408442	89	TATTATGTAT	4-GATGACGTCA	-	4.987886	NC_037651.1	10616812	10616822
Atf1_481	gene-LOC551446	59	ATGCACATTA	4-GATGACGTCA	+	4.815577	NC_037651.1	10602469	10602479
Atf1_482	gene-LOC551446	-61	TAGTGTACAC	4-GATGACGTCA	-	4.821102	NC_037651.1	10602349	10602359
Atf1_483	gene-LOC551446	-63	TGTAGTGTAC	4-GATGACGTCA	-	5.069893	NC_037651.1	10602347	10602357
Atf1_484	gene-LOC102653748	18	AAGTGTGTAG	4-GATGACGTCA	-	4.816792	NC_037651.1	10507602	10507612
Atf1_485	gene-LOC411495	83	CTACATAGTC	4-GATGACGTCA	+	4.657638	NC_037651.1	10468729	10468739
Atf1_486	gene-LOC411495	71	TAATAAGTAC	4-GATGACGTCA	-	4.883482	NC_037651.1	10468717	10468727
Atf1_487	gene-LOC727280	-87	GTGCAGTGTA	4-GATGACGTCA	+	4.789242	NC_037651.1	10469589	10469599
Atf1_488	gene-LOC727280	12	TATTGTATAT	4-GATGACGTCA	-	4.872136	NC_037651.1	10469688	10469698
Atf1_489	gene-LOC727280	-77	TGCAGTGTAA	4-GATGACGTCA	-	4.921324	NC_037651.1	10469599	10469609
Atf1_490	gene-LOC727320	16	ACATACAGTA	4-GATGACGTCA	+	4.940402	NC_037651.1	10466292	10466302
Atf1_491	gene-LOC727313	61	TTTCACTGTA	4-GATGACGTCA	+	4.644989	NC_037651.1	10444920	10444930
Atf1_492	gene-LOC409253	-55	GTTCACATTA	4-GATGACGTCA	+	6.401972	NC_037651.1	10446076	10446086
Atf1_493	gene-LOC552355	-76	CTACACAATT	4-GATGACGTCA	+	4.756168	NC_037651.1	10441387	10441397
Atf1_494	gene-LOC410570	-71	GTACATTCTA	4-GATGACGTCA	+	5.192836	NC_037651.1	10427660	10427670
Atf1_495	gene-LOC410570	57	TACCGCGTAC	4-GATGACGTCA	-	6.176824	NC_037651.1	10427788	10427798
Atf1_496	gene-LOC408503	-20	TTACATTGTA	4-GATGACGTCA	+	4.983642	NC_037651.1	10365971	10365981
Atf1_497	gene-LOC102654486	47	ATACATAGTA	4-GATGACGTCA	+	6.761627	NC_037651.1	10207911	10207921
Atf1_498	gene-LOC410562	33	ATACACAGAG	4-GATGACGTCA	+	4.636674	NC_037651.1	10061706	10061716
Atf1_499	gene-LOC727238	-33	GTACATGTTA	4-GATGACGTCA	+	4.611246	NC_037651.1	10038793	10038803
Atf1_500	gene-LOC727235	24	TACTACGTAT	4-GATGACGTCA	-	4.779922	NC_037651.1	10029576	10029586
Atf1_501	gene-LOC727235	-29	CATTGTGTAG	4-GATGACGTCA	-	4.985742	NC_037651.1	10029523	10029533
Atf1_502	gene-LOC102655844	62	TCCTCTGTAC	4-GATGACGTCA	-	6.11492	NC_037651.1	10008304	10008314
Atf1_503	gene-LOC410559	42	TATTATGTAA	4-GATGACGTCA	-	4.845465	NC_037651.1	10000690	10000700
Atf1_504	gene-LOC410557	64	GGACATATTA	4-GATGACGTCA	+	4.717695	NC_037651.1	9962964	9962974
Atf1_505	gene-LOC727174	-84	TACAATGTAC	4-GATGACGTCA	-	6.905952	NC_037651.1	9948903	9948913
Atf1_506	gene-LOC727128	-42	TTTTGTGTAT	4-GATGACGTCA	-	4.663203	NC_037651.1	9943746	9943756
Atf1_507	gene-LOC410556	76	TACAGTGTGA	4-GATGACGTCA	-	5.024558	NC_037651.1	9856350	9856360
Atf1_508	gene-LOC410556	-53	TACAATGTGC	4-GATGACGTCA	-	5.200477	NC_037651.1	9856221	9856231
Atf1_509	gene-LOC727151	21	TCCTGTATAC	4-GATGACGTCA	-	6.224332	NC_037651.1	9855165	9855175
Atf1_510	gene-LOC727135	10	TACTGTATTT	4-GATGACGTCA	-	4.676437	NC_037651.1	9846636	9846646
Atf1_511	gene-LOC102653936	93	TCCAGTGTAC	4-GATGACGTCA	-	6.450908	NC_037651.1	9803786	9803796
Atf1_512	gene-LOC410555	26	GTACACTCTT	4-GATGACGTCA	+	4.909382	NC_037651.1	9782650	9782660
Atf1_513	gene-LOC410555	46	TAAAGTGTAA	4-GATGACGTCA	-	4.929141	NC_037651.1	9782670	9782680
Atf1_514	gene-LOC727081	-23	GCCCACAGTG	4-GATGACGTCA	+	4.67439	NC_037651.1	9763949	9763959
Atf1_515	gene-LOC727081	-11	CACAGTGTTC	4-GATGACGTCA	-	4.882633	NC_037651.1	9763961	9763971
Atf1_516	gene-LOC727026	-58	TTATACTGTA	4-GATGACGTCA	+	4.867893	NC_037651.1	9431842	9431852
Atf1_517	gene-LOC410547	8	ATACAGAGTA	4-GATGACGTCA	+	6.536465	NC_037651.1	9373282	9373292
Atf1_518	gene-LOC410547	18	TACAGAGTAG	4-GATGACGTCA	-	5.067047	NC_037651.1	9373292	9373302
Atf1_519	gene-LOC102655464	-3	ATAAACACTA	4-GATGACGTCA	+	4.620981	NC_037651.1	9364151	9364161
Atf1_520	gene-LOC408480	58	ATATACAATA	4-GATGACGTCA	+	4.872136	NC_037651.1	9339466	9339476
Atf1_521	gene-LOC410546	-96	ATAAACAGTA	4-GATGACGTCA	+	6.334098	NC_037651.1	9334909	9334919
Atf1_522	gene-LOC410546	-26	TTATACAATA	4-GATGACGTCA	+	4.729716	NC_037651.1	9334979	9334989
Atf1_523	gene-LOC107965506	72	TTATACATTA	4-GATGACGTCA	+	4.702565	NC_037651.1	9330855	9330865
Atf1_524	gene-LOC552812	77	GTACATTGTG	4-GATGACGTCA	+	5.105682	NC_037651.1	9263335	9263345
Atf1_525	gene-LOC100576402	41	CTTCACATTA	4-GATGACGTCA	+	4.673818	NC_037651.1	9242575	9242585
Atf1_526	gene-LOC726723	40	GTACAAGGTA	4-GATGACGTCA	+	5.781511	NC_037651.1	9225036	9225046
Atf1_527	gene-LOC726723	68	GTATATAATA	4-GATGACGTCA	+	4.905635	NC_037651.1	9225064	9225074
Atf1_528	gene-LOC551561	-55	TATTATGTAA	4-GATGACGTCA	-	4.845465	NC_037651.1	9117283	9117293
Atf1_529	gene-LOC726670	-60	GTGCACTGCA	4-GATGACGTCA	+	4.952085	NC_037651.1	9109517	9109527
Atf1_530	gene-LOC726670	90	GTTCATATTA	4-GATGACGTCA	+	4.655581	NC_037651.1	9109667	9109677
Atf1_531	gene-LOC726649	86	ATATTCAGTA	4-GATGACGTCA	+	4.788735	NC_037651.1	9102541	9102551
Atf1_532	gene-LOC102653795	-70	TAATATGTCC	4-GATGACGTCA	-	4.717695	NC_037651.1	9095618	9095628
Atf1_533	gene-LOC413909	45	TACTATATCC	4-GATGACGTCA	-	4.656447	NC_037651.1	9090475	9090485
Atf1_534	gene-LOC107963972	-91	TACTGTATAA	4-GATGACGTCA	-	6.503457	NC_037651.1	9087469	9087479
Atf1_535	gene-LOC551823	48	TACTATGGAT	4-GATGACGTCA	-	4.653855	NC_037651.1	9060268	9060278
Atf1_536	gene-LOC412301	-40	AGATACAGTA	4-GATGACGTCA	+	4.622948	NC_037651.1	9057638	9057648
Atf1_537	gene-LOC412301	46	GTATATATTA	4-GATGACGTCA	+	4.878484	NC_037651.1	9057724	9057734
Atf1_538	gene-LOC412301	51	TATTGTATAT	4-GATGACGTCA	-	4.872136	NC_037651.1	9057729	9057739
Atf1_539	gene-LOC412301	-28	TACAGTATAT	4-GATGACGTCA	-	5.010313	NC_037651.1	9057650	9057660
Atf1_540	gene-LOC726493	42	TACAGTGAAT	4-GATGACGTCA	-	4.78741	NC_037651.1	9053971	9053981
Atf1_541	gene-LOC726474	78	GTACAAAATA	4-GATGACGTCA	+	6.137149	NC_037651.1	9052488	9052498
Atf1_542	gene-LOC551944	-5	TAATGTATAT	4-GATGACGTCA	-	4.844985	NC_037651.1	9046606	9046616
Atf1_543	gene-LOC552043	-81	TTATACATTA	4-GATGACGTCA	+	4.702565	NC_037651.1	9036992	9037002
Atf1_544	gene-LOC410541	21	TACAATGTAC	4-GATGACGTCA	-	6.905952	NC_037651.1	9032501	9032511
Atf1_545	gene-LOC410538	-10	CTCTATGTAC	4-GATGACGTCA	-	4.670173	NC_037651.1	8961098	8961108
Atf1_546	gene-LOC410533	5	TACAATGTAT	4-GATGACGTCA	-	5.126063	NC_037651.1	8750329	8750339
Atf1_547	gene-LOC410530	34	TAGTATGGAC	4-GATGACGTCA	-	4.720628	NC_037651.1	8633387	8633397
Atf1_548	gene-LOC100576925	-75	TACTGCATGC	4-GATGACGTCA	-	4.738587	NC_037651.1	8627645	8627655
Atf1_549	gene-LOC552485	-86	GCACTCAGAA	4-GATGACGTCA	+	4.654217	NC_037651.1	8413902	8413912
Atf1_550	gene-LOC552485	-51	GTACACAAAA	4-GATGACGTCA	+	6.443093	NC_037651.1	8413937	8413947
Atf1_551	gene-LOC552485	-48	TTGTGTGTAC	4-GATGACGTCA	-	6.503718	NC_037651.1	8413940	8413950
Atf1_552	gene-LOC410527	-4	ATCCACTGTA	4-GATGACGTCA	+	4.764681	NC_037651.1	8384202	8384212
Atf1_553	gene-LOC410527	3	GTACACTCTT	4-GATGACGTCA	+	4.909382	NC_037651.1	8384209	8384219
Atf1_554	gene-LOC410527	8	CACTGTACAC	4-GATGACGTCA	-	4.733948	NC_037651.1	8384214	8384224
Atf1_555	gene-LOC725502	-5	CAACACATTA	4-GATGACGTCA	+	4.789421	NC_037651.1	8357404	8357414
Atf1_556	gene-LOC725467	14	TAATGTGCAT	4-GATGACGTCA	-	4.815577	NC_037651.1	8353080	8353090
Atf1_557	gene-LOC410521	-86	TATTGCGTAG	4-GATGACGTCA	-	4.804307	NC_037651.1	8325882	8325892
Atf1_558	gene-LOC408465	89	TATTGTGTTT	4-GATGACGTCA	-	4.764836	NC_037651.1	8280883	8280893
Atf1_559	gene-LOC552632	-92	ATAGACTGTA	4-GATGACGTCA	+	4.734466	NC_037651.1	8277475	8277485
Atf1_560	gene-LOC552632	-82	TAGACTGTAC	4-GATGACGTCA	-	4.967674	NC_037651.1	8277485	8277495
Atf1_561	gene-LOC100577263	43	GTACATAATG	4-GATGACGTCA	+	4.967506	NC_037651.1	8267766	8267776
Atf1_562	gene-LOC412941	-50	ATATTCAGTA	4-GATGACGTCA	+	4.788735	NC_037651.1	8251407	8251417
Atf1_563	gene-LOC412941	-38	TTCAGTATAC	4-GATGACGTCA	-	4.71913	NC_037651.1	8251419	8251429
Atf1_564	gene-LOC412941	-72	TACTGTGAAA	4-GATGACGTCA	-	6.280553	NC_037651.1	8251385	8251395
Atf1_566	gene-LOC413794	-42	TATTGTGCAA	4-GATGACGTCA	-	4.700307	NC_037651.1	8247109	8247119
Atf1_567	gene-LOC100577784	86	TATTATCTAC	4-GATGACGTCA	-	4.629788	NC_037651.1	8230024	8230034
Atf1_568	gene-LOC551439	-82	GAACACATTA	4-GATGACGTCA	+	6.517575	NC_037651.1	8214554	8214564
Atf1_569	gene-LOC724731	-84	TATTGTGTAA	4-GATGACGTCA	-	6.591856	NC_037651.1	8202178	8202188
Atf1_570	gene-LOC413305	-56	GTACATTTTA	4-GATGACGTCA	+	5.10506	NC_037651.1	8143263	8143273
Atf1_571	gene-LOC409862	62	TAAAGTGTAA	4-GATGACGTCA	-	4.929141	NC_037651.1	8139806	8139816
Atf1_572	gene-LOC409862	21	AACAGTATAC	4-GATGACGTCA	-	4.760358	NC_037651.1	8139765	8139775
Atf1_573	gene-LOC100576226	39	GTTCATAGTA	4-GATGACGTCA	+	6.456473	NC_037651.1	8116699	8116709
Atf1_574	gene-LOC410120	-32	TACTATATAT	4-GATGACGTCA	-	4.899487	NC_037651.1	8115596	8115606
Atf1_575	gene-LOC102653690	-31	TACAATGTAT	4-GATGACGTCA	-	5.126063	NC_037651.1	8096028	8096038
Atf1_576	gene-LOC552735	57	TTACACTGAA	4-GATGACGTCA	+	4.65896	NC_037651.1	8067964	8067974
Atf1_577	gene-LOC410518	23	ATACACAATA	4-GATGACGTCA	+	6.734277	NC_037651.1	8013264	8013274
Atf1_578	gene-LOC410516	-31	TTACACAGTA	4-GATGACGTCA	+	8.365597	NC_037651.1	7890030	7890040
Atf1_579	gene-LOC100578563	44	GTACAGTCTA	4-GATGACGTCA	+	4.967674	NC_037651.1	7665411	7665421
Atf1_580	gene-LOC100578563	54	TACAGTCTAT	4-GATGACGTCA	-	4.734466	NC_037651.1	7665421	7665431
Atf1_581	gene-LOC410507	8	TATTGTTTAG	4-GATGACGTCA	-	4.612092	NC_037651.1	7660711	7660721
Atf1_582	gene-LOC410507	-84	TATTGTTTAG	4-GATGACGTCA	-	4.612092	NC_037651.1	7660619	7660629
Atf1_583	gene-LOC410505	-88	TATTATATAC	4-GATGACGTCA	-	4.905635	NC_037651.1	7603036	7603046
Atf1_584	gene-LOC408457	-59	TAATATGTAT	4-GATGACGTCA	-	4.960735	NC_037651.1	7504373	7504383
Atf1_585	gene-LOC410498	71	TACTTTGCAC	4-GATGACGTCA	-	6.019341	NC_037651.1	7279826	7279836
Atf1_586	gene-LOC113219222	71	GTATACAATT	4-GATGACGTCA	+	4.622182	NC_037651.1	7186480	7186490
Atf1_587	gene-LOC410493	48	ATTCACAATA	4-GATGACGTCA	+	4.649233	NC_037651.1	7181463	7181473
Atf1_588	gene-LOC102656201	83	TCCCGTGTAC	4-GATGACGTCA	-	5.957094	NC_037651.1	7095684	7095694
Atf1_589	gene-LOC724158	30	ATACAGAGTA	4-GATGACGTCA	+	6.536465	NC_037651.1	6884603	6884613
Atf1_590	gene-LOC724158	40	TACAGAGTAT	4-GATGACGTCA	-	5.015311	NC_037651.1	6884613	6884623
Atf1_591	gene-LOC551378	24	TGCTGCGTAT	4-GATGACGTCA	-	4.717604	NC_037651.1	6866673	6866683
Atf1_592	gene-LOC725200	-95	GCACTCAGAA	4-GATGACGTCA	+	4.654217	NC_037651.1	6868232	6868242
Atf1_593	gene-LOC100576082	-18	GCACACAATC	4-GATGACGTCA	+	4.652967	NC_037651.1	6860159	6860169
Atf1_594	gene-LOC102653879	-9	CTACACAACA	4-GATGACGTCA	+	4.977303	NC_037651.1	6858003	6858013
Atf1_595	gene-LOC102653879	51	ATACACATTA	4-GATGACGTCA	+	6.707126	NC_037651.1	6858063	6858073
Atf1_596	gene-LOC102653879	63	TTACACAATA	4-GATGACGTCA	+	6.591856	NC_037651.1	6858075	6858085
Atf1_597	gene-LOC552569	80	TATTAAGTAC	4-GATGACGTCA	-	4.910633	NC_037651.1	6853491	6853501
Atf1_598	gene-LOC725055	-37	ATACACAGAA	4-GATGACGTCA	+	6.436944	NC_037651.1	6851797	6851807
Atf1_599	gene-LOC725055	37	TATTATGTAA	4-GATGACGTCA	-	4.845465	NC_037651.1	6851871	6851881
Atf1_600	gene-LOC552532	-78	TACAATGGAC	4-GATGACGTCA	-	4.79818	NC_037651.1	6848747	6848757
Atf1_601	gene-LOC552508	77	TAATGTATAA	4-GATGACGTCA	-	4.702565	NC_037651.1	6842453	6842463
Atf1_602	gene-LOC552508	57	TAATGTATAA	4-GATGACGTCA	-	4.702565	NC_037651.1	6842433	6842443
Atf1_603	gene-LOC552492	-72	GTAAACACTA	4-GATGACGTCA	+	6.400871	NC_037651.1	6840943	6840953
Atf1_604	gene-LOC411857	-37	TAGTATGTAT	4-GATGACGTCA	-	5.04851	NC_037651.1	6834407	6834417
Atf1_609	gene-LOC102654519	-51	TAGTGTTTGC	4-GATGACGTCA	-	4.695396	NC_037651.1	6822208	6822218
Atf1_610	gene-LOC409902	-87	AAATACAGTA	4-GATGACGTCA	+	4.676437	NC_037651.1	6798159	6798169
Atf1_611	gene-LOC409902	-43	TTACATAATA	4-GATGACGTCA	+	4.845465	NC_037651.1	6798203	6798213
Atf1_612	gene-LOC409902	95	TACTATATAT	4-GATGACGTCA	-	4.899487	NC_037651.1	6798341	6798351
Atf1_613	gene-LOC113218534	58	GGATACAATA	4-GATGACGTCA	+	4.629097	NC_037651.1	6794335	6794345
Atf1_614	gene-LOC102654890	-42	TTACAGAATA	4-GATGACGTCA	+	4.620304	NC_037651.1	6784124	6784134
Atf1_615	gene-LOC102654890	-32	TACAGAATAC	4-GATGACGTCA	-	4.933061	NC_037651.1	6784134	6784144
Atf1_616	gene-LOC409300	-17	TTATACTGTA	4-GATGACGTCA	+	4.867893	NC_037651.1	6767376	6767386
Atf1_617	gene-LOC409300	-5	TACTGTATGT	4-GATGACGTCA	-	4.940402	NC_037651.1	6767388	6767398
Atf1_618	gene-LOC724506	-49	GTGCACAGCA	4-GATGACGTCA	+	6.58765	NC_037651.1	6764376	6764386
Atf1_620	gene-LOC413466	38	GTATATATTA	4-GATGACGTCA	+	4.878484	NC_037651.1	6666214	6666224
Atf1_621	gene-LOC413466	96	TAGTGTATAT	4-GATGACGTCA	-	4.932761	NC_037651.1	6666272	6666282
Atf1_622	gene-LOC100577279	-91	AAATACAGTA	4-GATGACGTCA	+	4.676437	NC_037651.1	6663570	6663580
Atf1_623	gene-LOC412617	87	GCACATAATA	4-GATGACGTCA	+	5.062301	NC_037651.1	6641903	6641913
Atf1_624	gene-LOC726928	30	TTTTGTGTAG	4-GATGACGTCA	-	4.714939	NC_037651.1	6630082	6630092
Atf1_625	gene-LOC113219217	-19	CAGTGTGTAA	4-GATGACGTCA	-	4.852211	NC_037651.1	6627523	6627533
Atf1_626	gene-LOC409084	64	CAATCTGTAC	4-GATGACGTCA	-	4.715193	NC_037651.1	6615514	6615524
Atf1_627	gene-LOC412074	-59	TAAAGTGTAA	4-GATGACGTCA	-	4.929141	NC_037651.1	6595740	6595750
Atf1_628	gene-LOC726961	35	GCATACAGAA	4-GATGACGTCA	+	4.649219	NC_037651.1	6593565	6593575
Atf1_629	gene-LOC412320	55	TATTATGTAT	4-GATGACGTCA	-	4.987886	NC_037651.1	6570750	6570760
Atf1_630	gene-LOC726906	12	ATACACATAA	4-GATGACGTCA	+	4.636052	NC_037651.1	6566390	6566400
Atf1_631	gene-LOC552088	-64	TAATGTATAA	4-GATGACGTCA	-	4.702565	NC_037651.1	6540869	6540879
Atf1_632	gene-LOC726692	17	TACTATTTAG	4-GATGACGTCA	-	4.639443	NC_037651.1	6529320	6529330
Atf1_633	gene-LOC409753	-90	TTTTGTGTGC	4-GATGACGTCA	-	4.737618	NC_037651.1	6507012	6507022
Atf1_634	gene-LOC409752	-69	GTAAACAATA	4-GATGACGTCA	+	6.340247	NC_037651.1	6477668	6477678
Atf1_635	gene-LOC409752	-9	TTACACTGAA	4-GATGACGTCA	+	4.65896	NC_037651.1	6477728	6477738
Atf1_636	gene-LOC725607	37	ATATACAGTT	4-GATGACGTCA	+	4.616033	NC_037651.1	6474456	6474466
Atf1_637	gene-LOC102654724	-27	ATACACAATT	4-GATGACGTCA	+	4.704432	NC_037651.1	6468589	6468599
Atf1_638	gene-LOC409751	-40	GTACATAATA	4-GATGACGTCA	+	6.767776	NC_037651.1	6389741	6389751
Atf1_639	gene-LOC409751	63	GTGTACACTA	4-GATGACGTCA	+	4.821102	NC_037651.1	6389844	6389854
Atf1_640	gene-LOC409751	65	GTACACTATT	4-GATGACGTCA	+	4.848758	NC_037651.1	6389846	6389856
Atf1_641	gene-LOC102653718	-92	GTATATACTA	4-GATGACGTCA	+	4.96626	NC_037651.1	6387375	6387385
Atf1_642	gene-LOC552650	55	GTACACTGCA	4-GATGACGTCA	+	6.843634	NC_037651.1	6384465	6384475
Atf1_643	gene-LOC725149	90	TACTGCATAC	4-GATGACGTCA	-	6.444062	NC_037651.1	6380131	6380141
Atf1_644	gene-LOC412623	-51	GTACACTTCA	4-GATGACGTCA	+	5.042742	NC_037651.1	6365074	6365084
Atf1_645	gene-LOC412623	15	ATACACATAA	4-GATGACGTCA	+	4.636052	NC_037651.1	6365140	6365150
Atf1_646	gene-LOC551212	-70	TAATGTATAT	4-GATGACGTCA	-	4.844985	NC_037651.1	6359120	6359130
Atf1_647	gene-LOC107965480	30	CCAAACAGTA	4-GATGACGTCA	+	4.680358	NC_037651.1	6013889	6013899
Atf1_648	gene-LOC726066	-80	GTATACTGTA	4-GATGACGTCA	+	6.790203	NC_037651.1	5991068	5991078
Atf1_649	gene-LOC726066	-86	TATTATATAC	4-GATGACGTCA	-	4.905635	NC_037651.1	5991062	5991072
Atf1_650	gene-LOC411662	-67	GTATATAATA	4-GATGACGTCA	+	4.905635	NC_037651.1	5982091	5982101
Atf1_651	gene-LOC411662	77	TACTGCATAT	4-GATGACGTCA	-	4.664172	NC_037651.1	5982235	5982245
Atf1_652	gene-LOC551741	90	TATTATGAAC	4-GATGACGTCA	-	4.682732	NC_037651.1	5946954	5946964
Atf1_653	gene-LOC727648	-57	TTACATATTA	4-GATGACGTCA	+	4.818314	NC_037651.1	5467977	5467987
Atf1_654	gene-LOC100578048	0	TAATATGTAA	4-GATGACGTCA	-	4.818314	NC_037651.1	5447208	5447218
Atf1_655	gene-LOC102654842	-31	GTACTCATCA	4-GATGACGTCA	+	4.821164	NC_037651.1	5416973	5416983
Atf1_656	gene-LOC102654842	-44	TAGTATGTAC	4-GATGACGTCA	-	6.8284	NC_037651.1	5416960	5416970
Atf1_657	gene-LOC409743	11	GCAGACATTA	4-GATGACGTCA	+	4.643553	NC_037651.1	5399775	5399785
Atf1_658	gene-LOC411972	-62	TATTATGCAC	4-GATGACGTCA	-	4.876227	NC_037651.1	5394223	5394233
Atf1_659	gene-LOC113219229	-59	TTACAGAATA	4-GATGACGTCA	+	4.620304	NC_037651.1	5342710	5342720
Atf1_660	gene-LOC113219229	10	GTACAGGGTA	4-GATGACGTCA	+	6.186976	NC_037651.1	5342779	5342789
Atf1_661	gene-LOC113219229	20	TACAGGGTAG	4-GATGACGTCA	-	4.739543	NC_037651.1	5342789	5342799
Atf1_662	gene-LOC100576615	82	TACTGTGTAA	4-GATGACGTCA	-	8.365597	NC_037651.1	5223313	5223323
Atf1_663	gene-LOC725291	15	TACTACGTAA	4-GATGACGTCA	-	4.637501	NC_037651.1	5221407	5221417
Atf1_667	gene-LOC413110	87	TAATGCGTAT	4-GATGACGTCA	-	4.725421	NC_037651.1	5173070	5173080
Atf1_668	gene-LOC410485	-57	GTACAGAGTT	4-GATGACGTCA	+	6.28651	NC_037651.1	5105307	5105317
Atf1_669	gene-LOC410485	37	TATTGTATGC	4-GATGACGTCA	-	4.946551	NC_037651.1	5105401	5105411
Atf1_670	gene-LOC100579015	-66	TGATGTATAC	4-GATGACGTCA	-	4.816166	NC_037651.1	5085022	5085032
Atf1_673	gene-LOC409429	-44	TAATGTATAA	4-GATGACGTCA	-	4.702565	NC_037651.1	5027436	5027446
Atf1_674	gene-LOC113219246	68	ATATACATTA	4-GATGACGTCA	+	4.844985	NC_037651.1	5024976	5024986
Atf1_675	gene-LOC113219235	-68	ACATACAGTA	4-GATGACGTCA	+	4.940402	NC_037651.1	5017322	5017332
Atf1_676	gene-LOC724593	32	GAATATAGTA	4-GATGACGTCA	+	4.709936	NC_037651.1	5004267	5004277
Atf1_677	gene-LOC724550	31	TACAATATAC	4-GATGACGTCA	-	5.043812	NC_037651.1	5001180	5001190
Atf1_678	gene-LOC412313	-12	GAACACAGGA	4-GATGACGTCA	+	6.117032	NC_037651.1	4954187	4954197
Atf1_679	gene-LOC724121	-20	TATTGTATAA	4-GATGACGTCA	-	4.729716	NC_037651.1	4946869	4946879
Atf1_680	gene-LOC113219221	67	TATAGTGAAC	4-GATGACGTCA	-	4.793559	NC_037651.1	4882222	4882232
Atf1_681	gene-LOC725926	-67	GTATATAGTT	4-GATGACGTCA	+	4.649532	NC_037651.1	4858585	4858595
Atf1_682	gene-LOC410484	11	ACAAACAGTA	4-GATGACGTCA	+	4.628623	NC_037651.1	4710228	4710238
Atf1_683	gene-LOC107965489	99	TACTGTGAAA	4-GATGACGTCA	-	6.280553	NC_037651.1	4678429	4678439
Atf1_684	gene-LOC100577641	-10	ATATACAATA	4-GATGACGTCA	+	4.872136	NC_037651.1	4631439	4631449
Atf1_685	gene-LOC100576934	10	GTACAAAGGA	4-GATGACGTCA	+	5.709455	NC_037651.1	4598914	4598924
Atf1_686	gene-LOC408444	-41	CACCGTGTAC	4-GATGACGTCA	-	6.358259	NC_037651.1	4526854	4526864
Atf1_687	gene-LOC107965541	99	CGCTGTGCAC	4-GATGACGTCA	-	4.787379	NC_037651.1	4388406	4388416
Atf1_688	gene-LOC100576803	35	TACTATGGAT	4-GATGACGTCA	-	4.653855	NC_037651.1	3457326	3457336
Atf1_689	gene-LOC551582	69	TATTGTGAAG	4-GATGACGTCA	-	4.700969	NC_037651.1	3454061	3454071
Atf1_690	gene-LOC551582	-16	TACTGTACAA	4-GATGACGTCA	-	4.611908	NC_037651.1	3453976	3453986
Atf1_691	gene-LOC551931	78	GTACTTAGTG	4-GATGACGTCA	+	4.884104	NC_037651.1	3435352	3435362
Atf1_692	gene-LOC551931	92	TAGTGTGTTG	4-GATGACGTCA	-	4.877196	NC_037651.1	3435366	3435376
Atf1_693	gene-LOC100576591	64	ATATACAATA	4-GATGACGTCA	+	4.872136	NC_037651.1	3404451	3404461
Atf1_694	gene-LOC100576591	91	TAATGTGAAG	4-GATGACGTCA	-	4.673818	NC_037651.1	3404478	3404488
Atf1_695	gene-LOC100576591	69	TAATATATAC	4-GATGACGTCA	-	4.878484	NC_037651.1	3404456	3404466
Atf1_696	gene-LOC100576591	-4	TACAGTGCAA	4-GATGACGTCA	-	4.838484	NC_037651.1	3404383	3404393
Atf1_697	gene-LOC725054	82	TTCTGTATGC	4-GATGACGTCA	-	4.649219	NC_037651.1	3401530	3401540
Atf1_698	gene-LOC412928	-42	TTACACATTA	4-GATGACGTCA	+	6.564705	NC_037651.1	3397228	3397238
Atf1_699	gene-LOC102653947	39	GGACATAGCA	4-GATGACGTCA	+	4.709878	NC_037651.1	2994249	2994259
Atf1_700	gene-LOC100577849	-5	GCACAAAGTA	4-GATGACGTCA	+	6.205415	NC_037651.1	2989638	2989648
Atf1_701	gene-LOC100577694	-31	TATTGAGTAT	4-GATGACGTCA	-	4.877134	NC_037651.1	2673071	2673081
Atf1_702	gene-LOC552443	57	GTACATAATA	4-GATGACGTCA	+	6.767776	NC_037651.1	2572899	2572909
Atf1_703	gene-LOC412624	-7	TTACACAATA	4-GATGACGTCA	+	6.591856	NC_037651.1	2565896	2565906
Atf1_704	gene-LOC102655131	7	ACACACACTA	4-GATGACGTCA	+	5.089426	NC_037651.1	2528586	2528596
Atf1_705	gene-LOC102655131	-73	TAATATGTTC	4-GATGACGTCA	-	4.771184	NC_037651.1	2528506	2528516
Atf1_706	gene-LOC100576136	13	GACCGTGTAC	4-GATGACGTCA	-	6.002804	NC_037651.1	2473423	2473433
Atf1_707	gene-LOC113219230	-2	GTAGAAAGTA	4-GATGACGTCA	+	5.772902	NC_037651.1	2455702	2455712
Atf1_709	gene-LOC100578990	13	TACAGTGAAC	4-GATGACGTCA	-	6.5673	NC_037651.1	2268027	2268037
Atf1_710	gene-LOC100577945	48	ATATATAGTA	4-GATGACGTCA	+	4.899487	NC_037651.1	2085867	2085877
Atf1_711	gene-LOC100578307	-48	TACTATGTAA	4-GATGACGTCA	-	6.619206	NC_037651.1	2166999	2167009
Atf1_713	gene-LOC113219219	86	TAAAGTGTGC	4-GATGACGTCA	-	5.145976	NC_037651.1	1804483	1804493
Atf1_714	gene-LOC102653862	79	TTATGTGTAT	4-GATGACGTCA	-	4.636052	NC_037651.1	1779628	1779638
Atf1_715	gene-LOC551768	-25	TATTGTATAT	4-GATGACGTCA	-	4.872136	NC_037651.1	1776960	1776970
Atf1_716	gene-LOC413613	2	TGCAGTGGAC	4-GATGACGTCA	-	4.735862	NC_037651.1	1768958	1768968
Atf1_717	gene-LOC100576996	-87	CTACACATAA	4-GATGACGTCA	+	4.687788	NC_037651.1	1763429	1763439
Atf1_718	gene-LOC409711	4	CAATGTGTAA	4-GATGACGTCA	-	4.764435	NC_037651.1	1596873	1596883
Atf1_719	gene-LOC413878	49	TACTAAATAC	4-GATGACGTCA	-	4.822234	NC_037651.1	1593536	1593546
Atf1_720	gene-LOC550981	9	GTATATATTA	4-GATGACGTCA	+	4.878484	NC_037651.1	1515077	1515087
Atf1_721	gene-LOC100577145	9	CTACACAAAA	4-GATGACGTCA	+	4.714939	NC_037651.1	1511832	1511842
Atf1_722	gene-LOC100577145	40	AGACACTGTA	4-GATGACGTCA	+	4.849524	NC_037651.1	1511863	1511873
Atf1_723	gene-LOC100577145	45	CTGTACAGTA	4-GATGACGTCA	+	4.806064	NC_037651.1	1511868	1511878
Atf1_724	gene-LOC411791	15	GGACACAGAA	4-GATGACGTCA	+	6.193905	NC_037651.1	1460281	1460291
Atf1_725	gene-LOC413688	48	TTACACAGTT	4-GATGACGTCA	+	6.335753	NC_037651.1	1445885	1445895
Atf1_726	gene-LOC100576734	-82	GTACAGATCA	4-GATGACGTCA	+	4.706754	NC_037651.1	1434986	1434996
Atf1_727	gene-LOC411617	-38	TTATACAATA	4-GATGACGTCA	+	4.729716	NC_037651.1	1051092	1051102
Atf1_728	gene-LOC411617	-4	GTACAAAATA	4-GATGACGTCA	+	6.137149	NC_037651.1	1051126	1051136
Atf1_729	gene-LOC409198	29	TGCTGAGTAT	4-GATGACGTCA	-	4.842166	NC_037651.1	1037858	1037868
Atf1_730	gene-LOC411780	-43	GAATACATTA	4-GATGACGTCA	+	4.655435	NC_037651.1	1025523	1025533
Atf1_731	gene-LOC725840	-13	GGACACAATA	4-GATGACGTCA	+	6.491237	NC_037651.1	750573	750583
Atf1_732	gene-LOC102656712	3	TTACATATTA	4-GATGACGTCA	+	4.818314	NC_037651.1	578815	578825
Atf1_733	gene-LOC102656712	68	GTATATAATA	4-GATGACGTCA	+	4.905635	NC_037651.1	578880	578890
Atf1_734	gene-LOC113219233	89	GCACACATTT	4-GATGACGTCA	+	4.751696	NC_037651.1	490273	490283
Atf1_735	gene-LOC113219224	89	GTGTACACTA	4-GATGACGTCA	+	4.821102	NC_037651.1	408214	408224
Atf1_736	gene-LOC113219224	91	GTACACTATC	4-GATGACGTCA	+	4.722878	NC_037651.1	408216	408226
Atf1_737	gene-LOC113219224	94	CTATGTGTAC	4-GATGACGTCA	-	4.615672	NC_037651.1	408219	408229
Atf1_738	gene-LOC102654783	50	TACTATGAAT	4-GATGACGTCA	-	4.676583	NC_037651.1	145247	145257
Atf1_739	gene-LOC102654557	-34	TACCATGTAT	4-GATGACGTCA	-	4.632248	NC_037651.1	57687	57697
Atf1_740	gene-LOC726240	78	TAATGTGTAT	4-GATGACGTCA	-	6.707126	NC_037650.1	11250678	11250688
Atf1_741	gene-LOC726240	15	GATTGTGTGC	4-GATGACGTCA	-	4.652967	NC_037650.1	11250615	11250625
Atf1_742	gene-LOC100578220	-59	GCAAACTGTA	4-GATGACGTCA	+	4.772948	NC_037650.1	11191646	11191656
Atf1_743	gene-LOC409187	47	TAATTTGTAC	4-GATGACGTCA	-	6.109998	NC_037650.1	11188153	11188163
Atf1_744	gene-LOC102654929	-77	GTACGCATTA	4-GATGACGTCA	+	6.505311	NC_037650.1	11111656	11111666
Atf1_745	gene-LOC100577322	-58	GTACACTCTG	4-GATGACGTCA	+	5.138957	NC_037650.1	10936254	10936264
Atf1_746	gene-LOC100577322	-4	GCACACCGTG	4-GATGACGTCA	+	4.652784	NC_037650.1	10936308	10936318
Atf1_747	gene-LOC551028	-97	TTATACAATA	4-GATGACGTCA	+	4.729716	NC_037650.1	10755561	10755571
Atf1_748	gene-LOC412209	85	GTACACGGAA	4-GATGACGTCA	+	6.087456	NC_037650.1	10723131	10723141
Atf1_749	gene-LOC724463	84	TTACACAACA	4-GATGACGTCA	+	4.783147	NC_037650.1	10693038	10693048
Atf1_750	gene-LOC409676	-22	TGGTGTGTTC	4-GATGACGTCA	-	4.796642	NC_037650.1	10685071	10685081
Atf1_751	gene-LOC412934	50	GTAGACAATA	4-GATGACGTCA	+	6.376179	NC_037650.1	10599952	10599962
Atf1_752	gene-LOC412934	17	TAAAGTATAC	4-GATGACGTCA	-	4.989311	NC_037650.1	10599919	10599929
Atf1_753	gene-LOC413083	53	ATACGCATTA	4-GATGACGTCA	+	4.725421	NC_037650.1	10556695	10556705
Atf1_754	gene-LOC102653899	-38	TCACACAATA	4-GATGACGTCA	+	4.886381	NC_037650.1	10551284	10551294
Atf1_755	gene-LOC725099	-43	CAACACAGTG	4-GATGACGTCA	+	4.790043	NC_037650.1	10418773	10418783
Atf1_756	gene-LOC551363	-61	TTACATAGCA	4-GATGACGTCA	+	4.810497	NC_037650.1	10324129	10324139
Atf1_757	gene-LOC412541	85	TACTGTTTTC	4-GATGACGTCA	-	6.144547	NC_037650.1	10310495	10310505
Atf1_758	gene-LOC102655843	-80	TACAATGTAC	4-GATGACGTCA	-	6.905952	NC_037650.1	10161297	10161307
Atf1_759	gene-LOC113219211	-92	ACACACAGCA	4-GATGACGTCA	+	4.993834	NC_037650.1	9998840	9998850
Atf1_760	gene-LOC408439	-41	TATTGTGAAC	4-GATGACGTCA	-	6.429123	NC_037650.1	9894406	9894416
Atf1_761	gene-LOC113219210	62	TTACATAATA	4-GATGACGTCA	+	4.845465	NC_037650.1	9680245	9680255
Atf1_763	gene-LOC724505	-81	GTATGCATTA	4-GATGACGTCA	+	4.64317	NC_037650.1	9495037	9495047
Atf1_764	gene-LOC724505	-70	GAATACAATA	4-GATGACGTCA	+	4.682586	NC_037650.1	9495048	9495058
Atf1_765	gene-LOC724505	29	GTACAAAATA	4-GATGACGTCA	+	6.137149	NC_037650.1	9495147	9495157
Atf1_766	gene-LOC100577092	86	GTATACAATA	4-GATGACGTCA	+	6.652026	NC_037650.1	9490934	9490944
Atf1_767	gene-LOC550732	89	TGATGTGTTC	4-GATGACGTCA	-	4.708866	NC_037650.1	9110674	9110684
Atf1_768	gene-LOC107965459	-27	CACCGTGTGC	4-GATGACGTCA	-	4.652784	NC_037650.1	8864340	8864350
Atf1_769	gene-LOC113219209	36	TATTATATAC	4-GATGACGTCA	-	4.905635	NC_037650.1	8770026	8770036
Atf1_770	gene-LOC725542	1	ATACACAGGA	4-GATGACGTCA	+	6.306583	NC_037650.1	8748634	8748644
Atf1_771	gene-LOC102655841	76	ATACATAATA	4-GATGACGTCA	+	4.987886	NC_037650.1	8722730	8722740
Atf1_772	gene-LOC100576843	1	GTATCCAGTA	4-GATGACGTCA	+	6.241121	NC_037650.1	8719723	8719733
Atf1_773	gene-LOC100576758	32	TTATACATTA	4-GATGACGTCA	+	4.702565	NC_037650.1	8700251	8700261
Atf1_776	gene-LOC107965448	22	ATACGCACTA	4-GATGACGTCA	+	4.813196	NC_037650.1	8689019	8689029
Atf1_777	gene-LOC100576617	-53	ATCCATAGTA	4-GATGACGTCA	+	4.653855	NC_037650.1	8547774	8547784
Atf1_778	gene-LOC113219212	27	CTACACACTG	4-GATGACGTCA	+	5.046367	NC_037650.1	8511101	8511111
Atf1_779	gene-LOC113219212	-17	CACAGCGTAC	4-GATGACGTCA	-	4.870368	NC_037650.1	8511057	8511067
Atf1_780	gene-LOC410467	-20	TAATGTGTTG	4-GATGACGTCA	-	4.789421	NC_037650.1	8230284	8230294
Atf1_781	gene-LOC410467	-27	TATTCTGTAA	4-GATGACGTCA	-	4.620304	NC_037650.1	8230277	8230287
Atf1_782	gene-LOC100576460	69	TCCTTTGTAC	4-GATGACGTCA	-	5.709455	NC_037650.1	8147495	8147505
Atf1_783	gene-LOC102655167	28	TTATACATTA	4-GATGACGTCA	+	4.702565	NC_037650.1	7653200	7653210
Atf1_784	gene-LOC107965434	56	GTAAACTGTG	4-GATGACGTCA	+	4.678153	NC_037650.1	7598875	7598885
Atf1_785	gene-LOC411843	48	AAGTGTGTGC	4-GATGACGTCA	-	4.839471	NC_037650.1	7382436	7382446
Atf1_786	gene-LOC724644	33	TAATATGTAA	4-GATGACGTCA	-	4.818314	NC_037650.1	7348500	7348510
Atf1_787	gene-LOC409050	49	AAACTCAGTA	4-GATGACGTCA	+	4.681435	NC_037650.1	7309496	7309506
Atf1_788	gene-LOC409050	45	TATTATGTAC	4-GATGACGTCA	-	6.767776	NC_037650.1	7309492	7309502
Atf1_789	gene-LOC409050	-5	TGCTGTGTTG	4-GATGACGTCA	-	4.781604	NC_037650.1	7309442	7309452
Atf1_790	gene-LOC107965401	-4	GTATACAATA	4-GATGACGTCA	+	6.652026	NC_037650.1	7308549	7308559
Atf1_791	gene-LOC724244	12	AACTATGTAT	4-GATGACGTCA	-	4.731782	NC_037650.1	7287223	7287233
Atf1_792	gene-LOC100577091	-96	TTATACTGTA	4-GATGACGTCA	+	4.867893	NC_037650.1	7284584	7284594
Atf1_793	gene-LOC100577091	-89	GTACGTAATA	4-GATGACGTCA	+	4.786071	NC_037650.1	7284591	7284601
Atf1_794	gene-LOC100577091	-2	TACTTTATAC	4-GATGACGTCA	-	6.04875	NC_037650.1	7284678	7284688
Atf1_795	gene-LOC100577091	-9	TAATAAGTAC	4-GATGACGTCA	-	4.883482	NC_037650.1	7284671	7284681
Atf1_796	gene-LOC100577091	-86	TATACTGTAC	4-GATGACGTCA	-	4.90705	NC_037650.1	7284594	7284604
Atf1_797	gene-LOC413596	-60	TACAGTCTAC	4-GATGACGTCA	-	6.514355	NC_037650.1	7252872	7252882
Atf1_798	gene-LOC100577013	-86	TTACACCGTA	4-GATGACGTCA	+	6.236219	NC_037650.1	7034939	7034949
Atf1_799	gene-LOC100577013	-76	TACACCGTAC	4-GATGACGTCA	-	4.699086	NC_037650.1	7034949	7034959
Atf1_800	gene-LOC726815	-96	ATATACAGCA	4-GATGACGTCA	+	4.837168	NC_037650.1	6856089	6856099
Atf1_801	gene-LOC552354	68	GTACACAGTA	4-GATGACGTCA	+	10.287908	NC_037650.1	6839367	6839377
Atf1_802	gene-LOC102653949	99	TACAGTCCAC	4-GATGACGTCA	-	4.622806	NC_037650.1	6829886	6829896
Atf1_803	gene-LOC552377	36	GGACACGGTA	4-GATGACGTCA	+	6.1356	NC_037650.1	6737889	6737899
Atf1_804	gene-LOC102654608	0	TTACACAATG	4-GATGACGTCA	+	4.791586	NC_037650.1	6603912	6603922
Atf1_805	gene-LOC410459	-52	TACAGTTTGC	4-GATGACGTCA	-	4.772948	NC_037650.1	6601674	6601684
Atf1_807	gene-LOC726648	-12	TTACACATTG	4-GATGACGTCA	+	4.764435	NC_037650.1	6383599	6383609
Atf1_808	gene-LOC726547	68	GGACACAATG	4-GATGACGTCA	+	4.690967	NC_037650.1	6173152	6173162
Atf1_809	gene-LOC102656212	44	TTACGCAATA	4-GATGACGTCA	+	4.610151	NC_037650.1	6025228	6025238
Atf1_810	gene-LOC726329	-28	GTATACAATT	4-GATGACGTCA	+	4.622182	NC_037650.1	5992144	5992154
Atf1_811	gene-LOC113219199	37	ATACAGAATA	4-GATGACGTCA	+	4.762724	NC_037650.1	5954322	5954332
Atf1_812	gene-LOC100578957	82	TTATACTGTA	4-GATGACGTCA	+	4.867893	NC_037650.1	5828456	5828466
Atf1_813	gene-LOC100578957	94	TACTGTACAT	4-GATGACGTCA	-	4.754328	NC_037650.1	5828468	5828478
Atf1_814	gene-LOC100578957	92	TATACTGTAC	4-GATGACGTCA	-	4.90705	NC_037650.1	5828466	5828476
Atf1_815	gene-LOC102654051	27	ATACATAGTT	4-GATGACGTCA	+	4.731782	NC_037650.1	5823002	5823012
Atf1_816	gene-LOC100578992	-13	TACAGTGGAA	4-GATGACGTCA	-	4.622261	NC_037650.1	5840395	5840405
Atf1_817	gene-LOC410447	-36	GTGCTCAATA	4-GATGACGTCA	+	4.765475	NC_037650.1	5728140	5728150
Atf1_818	gene-LOC410447	24	TATTGCGTAA	4-GATGACGTCA	-	4.610151	NC_037650.1	5728200	5728210
Atf1_819	gene-LOC410447	0	TGTTGTGTGC	4-GATGACGTCA	-	4.999982	NC_037650.1	5728176	5728186
Atf1_820	gene-LOC551232	13	AACAGTGTAA	4-GATGACGTCA	-	4.700188	NC_037650.1	5711455	5711465
Atf1_822	gene-LOC408424	25	TACTATATAT	4-GATGACGTCA	-	4.899487	NC_037650.1	5654104	5654114
Atf1_823	gene-LOC725856	-82	TAATGTATTC	4-GATGACGTCA	-	4.655435	NC_037650.1	5652029	5652039
Atf1_824	gene-LOC410039	-51	GTGTACAGCA	4-GATGACGTCA	+	4.725509	NC_037650.1	5649257	5649267
Atf1_825	gene-LOC410446	15	GCATAGAGTA	4-GATGACGTCA	+	4.74874	NC_037650.1	5646506	5646516
Atf1_826	gene-LOC725619	-16	TAGTGTGTCT	4-GATGACGTCA	-	4.771972	NC_037650.1	5558685	5558695
Atf1_828	gene-LOC410441	-92	ACACACAGTA	4-GATGACGTCA	+	6.802543	NC_037650.1	5264648	5264658
Atf1_829	gene-LOC410441	-75	TATTGTGTAC	4-GATGACGTCA	-	8.514167	NC_037650.1	5264665	5264675
Atf1_830	gene-LOC102655519	-71	GTACGAAGTA	4-GATGACGTCA	+	5.929185	NC_037650.1	5063964	5063974
Atf1_831	gene-LOC408421	-90	GATTGTGTGC	4-GATGACGTCA	-	4.652967	NC_037650.1	5048556	5048566
Atf1_832	gene-LOC102655361	-52	CTACACCGTG	4-GATGACGTCA	+	4.630105	NC_037650.1	4933653	4933663
Atf1_833	gene-LOC102655361	56	AACAGTGTAA	4-GATGACGTCA	-	4.700188	NC_037650.1	4933761	4933771
Atf1_834	gene-LOC413549	57	ATACACCGTA	4-GATGACGTCA	+	6.378639	NC_037650.1	4866946	4866956
Atf1_835	gene-LOC724899	-69	GTATATAGTT	4-GATGACGTCA	+	4.649532	NC_037650.1	4863122	4863132
Atf1_836	gene-LOC409962	54	GTGCACCGTA	4-GATGACGTCA	+	6.26698	NC_037650.1	4851093	4851103
Atf1_837	gene-LOC409962	59	TACGGTGCAC	4-GATGACGTCA	-	6.26698	NC_037650.1	4851098	4851108
Atf1_838	gene-LOC409962	29	TACGGGGTAC	4-GATGACGTCA	-	5.973883	NC_037650.1	4851068	4851078
Atf1_839	gene-LOC113219202	-19	GAGCACAGTG	4-GATGACGTCA	+	4.626648	NC_037650.1	4667590	4667600
Atf1_840	gene-LOC113219202	-7	CACAGTGTCC	4-GATGACGTCA	-	4.829144	NC_037650.1	4667602	4667612
Atf1_841	gene-LOC552256	-6	GAATACAATA	4-GATGACGTCA	+	4.682586	NC_037650.1	4559155	4559165
Atf1_842	gene-LOC100578649	38	ATACACCGTA	4-GATGACGTCA	+	6.378639	NC_037650.1	4519696	4519706
Atf1_843	gene-LOC100578649	45	GTATAGATTA	4-GATGACGTCA	+	4.653323	NC_037650.1	4519703	4519713
Atf1_844	gene-LOC100578685	-16	CAGTGTGTTC	4-GATGACGTCA	-	4.80508	NC_037650.1	4490310	4490320
Atf1_845	gene-LOC113218541	-51	TGCTCTGCAC	4-GATGACGTCA	-	4.616097	NC_037650.1	4482645	4482655
Atf1_846	gene-LOC100576248	51	GTAAATTGTA	4-GATGACGTCA	+	4.732033	NC_037650.1	4436574	4436584
Atf1_847	gene-LOC726472	-79	GTACAAATTA	4-GATGACGTCA	+	6.109998	NC_037650.1	4392287	4392297
Atf1_848	gene-LOC409825	-99	CTTCACAGTG	4-GATGACGTCA	+	4.674439	NC_037650.1	4386294	4386304
Atf1_849	gene-LOC726371	54	GAACATATTA	4-GATGACGTCA	+	4.771184	NC_037650.1	4343873	4343883
Atf1_850	gene-LOC726371	30	TACTATATAG	4-GATGACGTCA	-	4.951222	NC_037650.1	4343849	4343859
Atf1_851	gene-LOC413491	-89	TTATACATTA	4-GATGACGTCA	+	4.702565	NC_037650.1	4333492	4333502
Atf1_852	gene-LOC551739	-31	TAATGTATAT	4-GATGACGTCA	-	4.844985	NC_037650.1	4331095	4331105
Atf1_853	gene-LOC551739	-56	TATTATGTAT	4-GATGACGTCA	-	4.987886	NC_037650.1	4331070	4331080
Atf1_855	gene-LOC100578442	-54	TATTGTGGAC	4-GATGACGTCA	-	6.406395	NC_037650.1	4033945	4033955
Atf1_856	gene-LOC726093	-25	TTATATGTAC	4-GATGACGTCA	-	4.669551	NC_037650.1	3977838	3977848
Atf1_857	gene-LOC410429	79	TTCAGTGTAT	4-GATGACGTCA	-	4.80138	NC_037650.1	3975796	3975806
Atf1_858	gene-LOC550955	-50	ATACACAGTA	4-GATGACGTCA	+	8.508018	NC_037650.1	3851665	3851675
Atf1_859	gene-LOC102656183	18	TACTATGAAC	4-GATGACGTCA	-	6.456473	NC_037650.1	3795341	3795351
Atf1_860	gene-LOC410417	98	TACTGTGTAC	4-GATGACGTCA	-	10.287908	NC_037650.1	3727769	3727779
Atf1_861	gene-LOC552578	-5	CACTGTGTTC	4-GATGACGTCA	-	6.518197	NC_037650.1	3705490	3705500
Atf1_862	gene-LOC410416	-40	TTATACATTA	4-GATGACGTCA	+	4.702565	NC_037650.1	3694920	3694930
Atf1_863	gene-LOC410415	-91	GCACTCACTA	4-GATGACGTCA	+	5.012174	NC_037650.1	3526410	3526420
Atf1_864	gene-LOC410414	-35	TGGTGTGCAC	4-GATGACGTCA	-	4.874533	NC_037650.1	3522213	3522223
Atf1_865	gene-LOC724591	-76	TGCTGTGTAC	4-GATGACGTCA	-	8.479199	NC_037650.1	3484022	3484032
Atf1_866	gene-LOC552398	-67	AACTGTATAT	4-GATGACGTCA	-	4.616033	NC_037650.1	3471991	3472001
Atf1_867	gene-LOC413881	58	ATACATTGTA	4-GATGACGTCA	+	5.126063	NC_037650.1	3469786	3469796
Atf1_868	gene-LOC413881	65	GTATACATTG	4-GATGACGTCA	+	4.824605	NC_037650.1	3469793	3469803
Atf1_869	gene-LOC413881	67	ATACATTGTA	4-GATGACGTCA	+	5.126063	NC_037650.1	3469795	3469805
Atf1_870	gene-LOC413881	79	CATTGTATAC	4-GATGACGTCA	-	4.851756	NC_037650.1	3469807	3469817
Atf1_871	gene-LOC413881	70	CATTGTATAC	4-GATGACGTCA	-	4.851756	NC_037650.1	3469798	3469808
Atf1_872	gene-LOC102654964	17	GTACACCGTG	4-GATGACGTCA	+	6.358259	NC_037650.1	3434641	3434651
Atf1_873	gene-LOC102654964	20	GTCTGTGTAC	4-GATGACGTCA	-	6.061109	NC_037650.1	3434644	3434654
Atf1_874	gene-LOC552191	-26	AACTATGTAT	4-GATGACGTCA	-	4.731782	NC_037650.1	3229390	3229400
Atf1_875	gene-LOC413267	-73	TACTATGTTG	4-GATGACGTCA	-	4.843922	NC_037650.1	3084105	3084115
Atf1_876	gene-LOC409845	-46	GAATACATTA	4-GATGACGTCA	+	4.655435	NC_037650.1	3058715	3058725
Atf1_877	gene-LOC726862	32	TTATACAATA	4-GATGACGTCA	+	4.729716	NC_037650.1	3046920	3046930
Atf1_878	gene-LOC102656111	-78	GTACAATGTA	4-GATGACGTCA	+	6.275326	NC_037650.1	2950021	2950031
Atf1_879	gene-LOC102656111	-67	GTACAGAATA	4-GATGACGTCA	+	6.542614	NC_037650.1	2950032	2950042
Atf1_880	gene-LOC102656111	-68	TACAATGTAA	4-GATGACGTCA	-	4.983642	NC_037650.1	2950031	2950041
Atf1_881	gene-LOC102656111	-75	TAGAATGTAC	4-GATGACGTCA	-	5.192836	NC_037650.1	2950024	2950034
Atf1_882	gene-LOC551822	91	GAACAAAGTA	4-GATGACGTCA	+	5.941449	NC_037650.1	2895168	2895178
Atf1_883	gene-LOC100578321	-77	TTCTGGGTAC	4-GATGACGTCA	-	6.032188	NC_037650.1	2865655	2865665
Atf1_884	gene-LOC551650	-45	GTATATATTA	4-GATGACGTCA	+	4.878484	NC_037650.1	2854870	2854880
Atf1_885	gene-LOC551650	74	TACTATGCAA	4-GATGACGTCA	-	4.727657	NC_037650.1	2854989	2854999
Atf1_886	gene-LOC551650	-40	TAATGTATAT	4-GATGACGTCA	-	4.844985	NC_037650.1	2854875	2854885
Atf1_887	gene-LOC408400	32	GTACACGGTT	4-GATGACGTCA	+	6.128684	NC_037650.1	2843714	2843724
Atf1_888	gene-LOC551533	-42	TATTATGTAC	4-GATGACGTCA	-	6.767776	NC_037650.1	2797143	2797153
Atf1_889	gene-LOC102654865	-71	CAGTGTGTAT	4-GATGACGTCA	-	4.994631	NC_037650.1	2544113	2544123
Atf1_890	gene-LOC408397	41	GACAGTGTAG	4-GATGACGTCA	-	4.768464	NC_037650.1	2490812	2490822
Atf1_891	gene-LOC410403	44	GTAGATAATA	4-GATGACGTCA	+	4.629788	NC_037650.1	2488428	2488438
Atf1_892	gene-LOC107965449	50	GTATATAATA	4-GATGACGTCA	+	4.905635	NC_037650.1	2448532	2448542
Atf1_893	gene-LOC100576722	6	TTATGTGTAT	4-GATGACGTCA	-	4.636052	NC_037650.1	2441121	2441131
Atf1_894	gene-LOC100576722	-5	TACCATGTAT	4-GATGACGTCA	-	4.632248	NC_037650.1	2441110	2441120
Atf1_895	gene-LOC100577367	11	GGACACATTG	4-GATGACGTCA	+	4.663816	NC_037650.1	2433898	2433908
Atf1_896	gene-LOC551149	-69	GTACACAATG	4-GATGACGTCA	+	6.713896	NC_037650.1	2426889	2426899
Atf1_897	gene-LOC552686	98	TAATATGTAT	4-GATGACGTCA	-	4.960735	NC_037650.1	2414732	2414742
Atf1_898	gene-LOC107965950	61	TAATATGTAA	4-GATGACGTCA	-	4.818314	NC_037650.1	2380418	2380428
Atf1_899	gene-LOC107965950	-46	AAATATGTAC	4-GATGACGTCA	-	4.71078	NC_037650.1	2380311	2380321
Atf1_900	gene-LOC113219198	12	GTATATAATA	4-GATGACGTCA	+	4.905635	NC_037650.1	2136884	2136894
Atf1_901	gene-LOC726736	90	ACACACATTA	4-GATGACGTCA	+	5.001651	NC_037650.1	2106854	2106864
Atf1_902	gene-LOC413980	15	TTACATATTA	4-GATGACGTCA	+	4.818314	NC_037650.1	2088535	2088545
Atf1_903	gene-LOC727444	-87	AAATGTGTAC	4-GATGACGTCA	-	6.457171	NC_037650.1	1942667	1942677
Atf1_904	gene-LOC413250	-85	TACTATCTAT	4-GATGACGTCA	-	4.623639	NC_037650.1	1929665	1929675
Atf1_905	gene-LOC100577752	28	TACAGTGTTA	4-GATGACGTCA	-	4.760592	NC_037650.1	1866806	1866816
Atf1_906	gene-LOC113219197	14	TAATATGTTC	4-GATGACGTCA	-	4.771184	NC_037650.1	1810914	1810924
Atf1_907	gene-LOC552030	21	GTACTCAGTA	4-GATGACGTCA	+	8.430765	NC_037650.1	1696107	1696117
Atf1_908	gene-LOC552030	31	TACTCAGTAC	4-GATGACGTCA	-	6.459213	NC_037650.1	1696117	1696127
Atf1_909	gene-LOC412515	-87	GTATACATTA	4-GATGACGTCA	+	6.624875	NC_037650.1	1200879	1200889
Atf1_910	gene-LOC107965773	-57	TACTTTTTAC	4-GATGACGTCA	-	5.73697	NC_037650.1	1190416	1190426
Atf1_911	gene-LOC551343	41	TAATGTATAT	4-GATGACGTCA	-	4.844985	NC_037650.1	1139293	1139303
Atf1_912	gene-LOC727118	25	GTACATTGTT	4-GATGACGTCA	+	4.876108	NC_037650.1	1128927	1128937
Atf1_913	gene-LOC727118	28	TAATGTGTAC	4-GATGACGTCA	-	8.487016	NC_037650.1	1128930	1128940
Atf1_914	gene-LOC552758	13	GTATATAATA	4-GATGACGTCA	+	4.905635	NC_037650.1	1103391	1103401
Atf1_915	gene-LOC726995	34	ATATACATTA	4-GATGACGTCA	+	4.844985	NC_037650.1	1090087	1090097
Atf1_917	gene-LOC102653858	-11	TGCTCTATAC	4-GATGACGTCA	-	4.645506	NC_037650.1	1003521	1003531
Atf1_918	gene-LOC102653814	55	GACTGTGAAC	4-GATGACGTCA	-	6.047139	NC_037650.1	996295	996305
Atf1_919	gene-LOC107965763	-33	TATTGTGTGA	4-GATGACGTCA	-	4.886381	NC_037650.1	993219	993229
Atf1_922	gene-LOC102653738	-8	ATATACATTA	4-GATGACGTCA	+	4.844985	NC_037650.1	959653	959663
Atf1_923	gene-LOC102653695	11	ATATACATTA	4-GATGACGTCA	+	4.844985	NC_037650.1	943340	943350
Atf1_924	gene-LOC102653695	27	ATATACATTA	4-GATGACGTCA	+	4.844985	NC_037650.1	943356	943366
Atf1_925	gene-LOC102653695	98	TATTCTATAC	4-GATGACGTCA	-	4.680474	NC_037650.1	943427	943437
Atf1_926	gene-LOC102653615	-76	TTATACATTA	4-GATGACGTCA	+	4.702565	NC_037650.1	935387	935397
Atf1_930	gene-LOC102653897	33	ATACATAATA	4-GATGACGTCA	+	4.987886	NC_037650.1	919791	919801
Atf1_931	gene-LOC102653897	73	ATATACAGCA	4-GATGACGTCA	+	4.837168	NC_037650.1	919831	919841
Atf1_932	gene-LOC102653897	90	ATATACATTA	4-GATGACGTCA	+	4.844985	NC_037650.1	919848	919858
Atf1_933	gene-LOC102653897	-76	TATTATGTAA	4-GATGACGTCA	-	4.845465	NC_037650.1	919682	919692
Atf1_934	gene-LOC113219186	80	TACTATGTAT	4-GATGACGTCA	-	6.761627	NC_037650.1	783658	783668
Atf1_935	gene-LOC113219186	55	CACTATGTAT	4-GATGACGTCA	-	4.961357	NC_037650.1	783633	783643
Atf1_936	gene-LOC551189	-81	TTATACATTA	4-GATGACGTCA	+	4.702565	NC_037650.1	702764	702774
Atf1_937	gene-LOC107965814	-39	TTACATACTA	4-GATGACGTCA	+	4.90609	NC_037650.1	656212	656222
Atf1_938	gene-LOC726859	-76	ATACACAAAA	4-GATGACGTCA	+	4.663203	NC_037650.1	644362	644372
Atf1_939	gene-LOC551910	-84	ATATACATTA	4-GATGACGTCA	+	4.844985	NC_037650.1	625119	625129
Atf1_940	gene-LOC551910	0	TAATATGTAT	4-GATGACGTCA	-	4.960735	NC_037650.1	625203	625213
Atf1_941	gene-LOC727618	-30	TATTATGTTC	4-GATGACGTCA	-	4.798335	NC_037650.1	613594	613604
Atf1_942	gene-LOC113219184	70	ATATACAGTA	4-GATGACGTCA	+	6.645877	NC_037650.1	428332	428342
Atf1_943	gene-LOC113219184	82	TACAGTATAT	4-GATGACGTCA	-	5.010313	NC_037650.1	428344	428354
Atf1_944	gene-LOC113219144	12	ATACGTAGTA	4-GATGACGTCA	+	4.779922	NC_037649.1	11468638	11468648
Atf1_945	gene-LOC113219144	2	AACTGTGTTC	4-GATGACGTCA	-	6.288622	NC_037649.1	11468628	11468638
Atf1_946	gene-LOC410383	75	TGGGGTGTAC	4-GATGACGTCA	-	4.636704	NC_037649.1	11380101	11380111
Atf1_949	gene-LOC113219146	-60	GTACACAACT	4-GATGACGTCA	+	4.675613	NC_037649.1	10802096	10802106
Atf1_950	gene-LOC107965318	-5	GGACATACTA	4-GATGACGTCA	+	4.805471	NC_037649.1	10798303	10798313
Atf1_951	gene-LOC410398	56	TACTGTATAT	4-GATGACGTCA	-	6.645877	NC_037649.1	10759909	10759919
Atf1_952	gene-LOC410398	45	TAATGTATAA	4-GATGACGTCA	-	4.702565	NC_037649.1	10759898	10759908
Atf1_953	gene-LOC410396	62	GTAGAAAGTA	4-GATGACGTCA	+	5.772902	NC_037649.1	10712660	10712670
Atf1_954	gene-LOC410396	-46	CATTGTGTAT	4-GATGACGTCA	-	4.934007	NC_037649.1	10712552	10712562
Atf1_955	gene-LOC410395	-73	ATATACAATA	4-GATGACGTCA	+	4.872136	NC_037649.1	10710390	10710400
Atf1_956	gene-LOC100578014	64	ATACACATAA	4-GATGACGTCA	+	4.636052	NC_037649.1	10706395	10706405
Atf1_957	gene-LOC409379	31	TAATGTGCAG	4-GATGACGTCA	-	4.867312	NC_037649.1	10697483	10697493
Atf1_958	gene-LOC725465	-75	GAGTATGTAC	4-GATGACGTCA	-	4.672675	NC_037649.1	10690161	10690171
Atf1_959	gene-LOC410394	82	TTATACTGTA	4-GATGACGTCA	+	4.867893	NC_037649.1	10681954	10681964
Atf1_960	gene-LOC410394	94	TACTGTATGT	4-GATGACGTCA	-	4.940402	NC_037649.1	10681966	10681976
Atf1_961	gene-LOC102653958	86	TTACACATCA	4-GATGACGTCA	+	4.755996	NC_037649.1	10098279	10098289
Atf1_962	gene-LOC413753	77	GGATATAGTA	4-GATGACGTCA	+	4.656447	NC_037649.1	10081606	10081616
Atf1_963	gene-LOC413753	37	TACTATATAT	4-GATGACGTCA	-	4.899487	NC_037649.1	10081566	10081576
Atf1_964	gene-LOC102654012	-64	GTATATATTA	4-GATGACGTCA	+	4.878484	NC_037649.1	10079499	10079509
Atf1_965	gene-LOC102654012	-43	GTATATATTA	4-GATGACGTCA	+	4.878484	NC_037649.1	10079520	10079530
Atf1_966	gene-LOC551034	76	TACTTTGAAC	4-GATGACGTCA	-	5.825846	NC_037649.1	10060277	10060287
Atf1_967	gene-LOC412116	45	GTATACACAA	4-GATGACGTCA	+	4.641578	NC_037649.1	10052088	10052098
Atf1_968	gene-LOC724546	45	TACCATGTAT	4-GATGACGTCA	-	4.632248	NC_037649.1	10025939	10025949
Atf1_969	gene-LOC552755	58	GTTCACAATG	4-GATGACGTCA	+	4.628853	NC_037649.1	10014718	10014728
Atf1_970	gene-LOC724913	80	TAATGTATAA	4-GATGACGTCA	-	4.702565	NC_037649.1	9960871	9960881
Atf1_971	gene-LOC724959	-22	TAATATGTAT	4-GATGACGTCA	-	4.960735	NC_037649.1	9952893	9952903
Atf1_972	gene-LOC100578329	-53	GTAAACATTA	4-GATGACGTCA	+	6.313096	NC_037649.1	9947843	9947853
Atf1_973	gene-LOC100576774	21	GGATACAATA	4-GATGACGTCA	+	4.629097	NC_037649.1	9266522	9266532
Atf1_974	gene-LOC100576774	9	TACAATATAC	4-GATGACGTCA	-	5.043812	NC_037649.1	9266510	9266520
Atf1_975	gene-LOC113219151	-36	GGACATTGTA	4-GATGACGTCA	+	4.883023	NC_037649.1	9203485	9203495
Atf1_976	gene-LOC412570	-66	GTGCATATTA	4-GATGACGTCA	+	4.849076	NC_037649.1	9166004	9166014
Atf1_977	gene-LOC726782	54	GTACAGAGCA	4-GATGACGTCA	+	6.507646	NC_037649.1	9161053	9161063
Atf1_978	gene-LOC726782	57	AAGTGTGTAC	4-GATGACGTCA	-	6.544947	NC_037649.1	9161056	9161066
Atf1_979	gene-LOC102656500	79	TATTATGTAT	4-GATGACGTCA	-	4.987886	NC_037649.1	9084243	9084253
Atf1_980	gene-LOC726709	49	TAATGTATAA	4-GATGACGTCA	-	4.702565	NC_037649.1	8850290	8850300
Atf1_981	gene-LOC113219166	21	TACTAAGTAT	4-GATGACGTCA	-	4.904485	NC_037649.1	8855216	8855226
Atf1_982	gene-LOC551870	56	GTAAAAAGTA	4-GATGACGTCA	+	5.73697	NC_037649.1	8842065	8842075
Atf1_983	gene-LOC551870	-36	TATAGTATAC	4-GATGACGTCA	-	5.016462	NC_037649.1	8841973	8841983
Atf1_984	gene-LOC410388	32	TAATATGTGC	4-GATGACGTCA	-	5.03515	NC_037649.1	8832714	8832724
Atf1_985	gene-LOC408390	52	GTATACTTTA	4-GATGACGTCA	+	4.989311	NC_037649.1	8710298	8710308
Atf1_986	gene-LOC100577673	-14	TAATGTGAAT	4-GATGACGTCA	-	4.622082	NC_037649.1	8692364	8692374
Atf1_987	gene-LOC411852	-36	GAACACAGTG	4-GATGACGTCA	+	6.518197	NC_037649.1	8689610	8689620
Atf1_988	gene-LOC726524	-51	TATTGTATAA	4-GATGACGTCA	-	4.729716	NC_037649.1	8665182	8665192
Atf1_989	gene-LOC726471	11	TTTTGTGTGC	4-GATGACGTCA	-	4.737618	NC_037649.1	8646661	8646671
Atf1_990	gene-LOC552742	-85	GTATATACTA	4-GATGACGTCA	+	4.96626	NC_037649.1	8631381	8631391
Atf1_991	gene-LOC551410	-10	TTCTGTGTCC	4-GATGACGTCA	-	6.193905	NC_037649.1	8611315	8611325
Atf1_992	gene-LOC409247	-18	TAATGTATAA	4-GATGACGTCA	-	4.702565	NC_037649.1	8597776	8597786
Atf1_993	gene-LOC411509	-3	CAGTATGTAC	4-GATGACGTCA	-	5.02813	NC_037649.1	8593312	8593322
Atf1_994	gene-LOC552699	91	TACTATATAT	4-GATGACGTCA	-	4.899487	NC_037649.1	8588218	8588228
Atf1_995	gene-LOC552699	-56	TACTGAATAA	4-GATGACGTCA	-	4.646315	NC_037649.1	8588071	8588081
Atf1_996	gene-LOC411510	-10	GTAAACAGTT	4-GATGACGTCA	+	6.084143	NC_037649.1	8585416	8585426
Atf1_997	gene-LOC411510	45	GTATATAGTA	4-GATGACGTCA	+	6.679376	NC_037649.1	8585471	8585481
Atf1_998	gene-LOC107965322	54	TTATACATTA	4-GATGACGTCA	+	4.702565	NC_037649.1	8583169	8583179
Atf1_999	gene-LOC551884	-48	GTAAATAGTA	4-GATGACGTCA	+	6.367597	NC_037649.1	8564070	8564080
Atf1_1000	gene-LOC551427	88	ACACACATTA	4-GATGACGTCA	+	5.001651	NC_037649.1	8496779	8496789
Atf1_1001	gene-LOC551427	89	TGTTCTGTAC	4-GATGACGTCA	-	4.733905	NC_037649.1	8496780	8496790
Atf1_1002	gene-LOC551427	1	TACAGTTTAT	4-GATGACGTCA	-	4.698534	NC_037649.1	8496692	8496702
Atf1_1003	gene-LOC725656	48	ATACACATTT	4-GATGACGTCA	+	4.677281	NC_037649.1	8471648	8471658
Atf1_1004	gene-LOC551033	19	GCACAAAGTA	4-GATGACGTCA	+	6.205415	NC_037649.1	8275831	8275841
Atf1_1005	gene-LOC408381	-24	TACTACGTAA	4-GATGACGTCA	-	4.637501	NC_037649.1	8305416	8305426
Atf1_1006	gene-LOC725500	41	TATTGAGTAA	4-GATGACGTCA	-	4.734714	NC_037649.1	8285344	8285354
Atf1_1007	gene-LOC725500	-78	TACTTTCTAC	4-GATGACGTCA	-	5.772902	NC_037649.1	8285225	8285235
Atf1_1008	gene-LOC410166	-71	TTACACAATA	4-GATGACGTCA	+	6.591856	NC_037649.1	8145338	8145348
Atf1_1009	gene-LOC552694	47	GTACACTCAA	4-GATGACGTCA	+	4.868154	NC_037649.1	8133536	8133546
Atf1_1010	gene-LOC410167	59	ATACAAAGTA	4-GATGACGTCA	+	6.131	NC_037649.1	8107619	8107629
Atf1_1011	gene-LOC410167	-9	TAATGCGTGC	4-GATGACGTCA	-	4.799836	NC_037649.1	8107551	8107561
Atf1_1012	gene-LOC100578814	-74	GCTTACAGTA	4-GATGACGTCA	+	4.635248	NC_037649.1	8046112	8046122
Atf1_1013	gene-LOC552725	-60	TACTATGTGG	4-GATGACGTCA	-	5.107887	NC_037649.1	8042126	8042136
Atf1_1014	gene-LOC412742	-64	AAACACTGTA	4-GATGACGTCA	+	4.903013	NC_037649.1	8034395	8034405
Atf1_1016	gene-LOC725187	-1	GTAAACAATA	4-GATGACGTCA	+	6.340247	NC_037649.1	7980187	7980197
Atf1_1017	gene-LOC413297	-71	GTACATTATA	4-GATGACGTCA	+	5.132211	NC_037649.1	7959468	7959478
Atf1_1018	gene-LOC724727	-80	GGCAGTGTAC	4-GATGACGTCA	-	4.687909	NC_037649.1	7931190	7931200
Atf1_1019	gene-LOC724772	-6	TATCGTGTAG	4-GATGACGTCA	-	4.656634	NC_037649.1	7926299	7926309
Atf1_1020	gene-LOC411699	-82	GAACATATTA	4-GATGACGTCA	+	4.771184	NC_037649.1	7845532	7845542
Atf1_1021	gene-LOC727050	14	TGTTCTGTAC	4-GATGACGTCA	-	4.733905	NC_037649.1	7824087	7824097
Atf1_1022	gene-LOC727050	-7	TATTGTGGAC	4-GATGACGTCA	-	6.406395	NC_037649.1	7824066	7824076
Atf1_1023	gene-LOC100578927	26	AAATACAGTA	4-GATGACGTCA	+	4.676437	NC_037649.1	7795530	7795540
Atf1_1024	gene-LOC551608	47	AACTGTGTAT	4-GATGACGTCA	-	6.478173	NC_037649.1	7790605	7790615
Atf1_1025	gene-LOC100578502	-33	GAATACAATA	4-GATGACGTCA	+	4.682586	NC_037649.1	7703772	7703782
Atf1_1026	gene-LOC552347	-35	TTTTGTGTAT	4-GATGACGTCA	-	4.663203	NC_037649.1	7696522	7696532
Atf1_1027	gene-LOC724203	41	TACAGTTTAT	4-GATGACGTCA	-	4.698534	NC_037649.1	7690163	7690173
Atf1_1028	gene-LOC100576227	42	TACAGAGAAC	4-GATGACGTCA	-	4.710157	NC_037649.1	7665302	7665312
Atf1_1029	gene-LOC725690	-37	ATACATTGTA	4-GATGACGTCA	+	5.126063	NC_037649.1	7354564	7354574
Atf1_1030	gene-LOC725690	4	GTATGTAGTA	4-GATGACGTCA	+	4.697671	NC_037649.1	7354605	7354615
Atf1_1031	gene-LOC100577359	-58	CAAAGTGTAC	4-GATGACGTCA	-	5.051181	NC_037649.1	7097058	7097068
Atf1_1032	gene-LOC551869	70	CAGAGTGTAC	4-GATGACGTCA	-	5.138957	NC_037649.1	7005496	7005506
Atf1_1033	gene-LOC100578238	73	TAACGTGTAC	4-GATGACGTCA	-	6.357637	NC_037649.1	6993597	6993607
Atf1_1034	gene-LOC410365	25	TATTATATAC	4-GATGACGTCA	-	4.905635	NC_037649.1	6856894	6856904
Atf1_1035	gene-LOC410365	16	AATTGTGTAT	4-GATGACGTCA	-	4.704432	NC_037649.1	6856885	6856895
Atf1_1036	gene-LOC107965336	-63	GTACGTAGTA	4-GATGACGTCA	+	6.559812	NC_037649.1	6818541	6818551
Atf1_1037	gene-LOC100576769	-9	GAATACAATA	4-GATGACGTCA	+	4.682586	NC_037649.1	6647667	6647677
Atf1_1038	gene-LOC102656016	38	ATACATAGTT	4-GATGACGTCA	+	4.731782	NC_037649.1	6231196	6231206
Atf1_1039	gene-LOC102656016	69	TGCCGTGTAC	4-GATGACGTCA	-	6.34982	NC_037649.1	6231227	6231237
Atf1_1040	gene-LOC724418	46	GTCCAAAGTA	4-GATGACGTCA	+	5.803118	NC_037649.1	6090043	6090053
Atf1_1041	gene-LOC102655123	-89	TTACTCATTA	4-GATGACGTCA	+	4.707563	NC_037649.1	5726304	5726314
Atf1_1042	gene-LOC102655123	-43	TATTATATAC	4-GATGACGTCA	-	4.905635	NC_037649.1	5726350	5726360
Atf1_1043	gene-LOC408373	-29	GTAGACAGTC	4-GATGACGTCA	+	5.994195	NC_037649.1	5244216	5244226
Atf1_1044	gene-LOC113219178	-86	TTACACAATG	4-GATGACGTCA	+	4.791586	NC_037649.1	5229298	5229308
Atf1_1045	gene-LOC113219178	90	GTACACATCT	4-GATGACGTCA	+	4.648462	NC_037649.1	5229474	5229484
Atf1_1046	gene-LOC113219178	93	TTATATGTAC	4-GATGACGTCA	-	4.669551	NC_037649.1	5229477	5229487
Atf1_1048	gene-LOC552247	-49	TAAAGTTTAC	4-GATGACGTCA	-	4.677531	NC_037649.1	5219094	5219104
Atf1_1049	gene-LOC727561	-31	TTACTTAGTA	4-GATGACGTCA	+	4.762064	NC_037649.1	5213314	5213324
Atf1_1050	gene-LOC413123	-80	ATATATAGTA	4-GATGACGTCA	+	4.899487	NC_037649.1	5200003	5200013
Atf1_1051	gene-LOC413123	-66	TAGTATGTAC	4-GATGACGTCA	-	6.8284	NC_037649.1	5200017	5200027
Atf1_1052	gene-LOC102653865	8	TAATATGTAT	4-GATGACGTCA	-	4.960735	NC_037649.1	4931945	4931955
Atf1_1053	gene-LOC102653865	-8	TATTGTATAT	4-GATGACGTCA	-	4.872136	NC_037649.1	4931929	4931939
Atf1_1055	gene-LOC102653810	64	GTACATTGCA	4-GATGACGTCA	+	5.097243	NC_037649.1	4912358	4912368
Atf1_1056	gene-LOC413125	-47	CTATACAATA	4-GATGACGTCA	+	4.923872	NC_037649.1	4699967	4699977
Atf1_1057	gene-LOC413125	-40	ATATACAATA	4-GATGACGTCA	+	4.872136	NC_037649.1	4699974	4699984
Atf1_1058	gene-LOC413125	-35	TACAATATAC	4-GATGACGTCA	-	5.043812	NC_037649.1	4699979	4699989
Atf1_1059	gene-LOC113219167	-15	TTACACAGGA	4-GATGACGTCA	+	6.164162	NC_037649.1	4786344	4786354
Atf1_1060	gene-LOC113219167	-8	GGACACAGGA	4-GATGACGTCA	+	6.063543	NC_037649.1	4786351	4786361
Atf1_1061	gene-LOC102655041	-65	GAATACATTA	4-GATGACGTCA	+	4.655435	NC_037649.1	4262333	4262343
Atf1_1062	gene-LOC412878	-58	GTACAAATTA	4-GATGACGTCA	+	6.109998	NC_037649.1	4025409	4025419
Atf1_1063	gene-LOC412878	22	TATTGTGTAT	4-GATGACGTCA	-	6.734277	NC_037649.1	4025489	4025499
Atf1_1064	gene-LOC725156	62	TTATGTGTAG	4-GATGACGTCA	-	4.687788	NC_037649.1	3970353	3970363
Atf1_1065	gene-LOC724943	-61	ATACATAATA	4-GATGACGTCA	+	4.987886	NC_037649.1	3960147	3960157
Atf1_1066	gene-LOC724943	-39	AATTGTGTAG	4-GATGACGTCA	-	4.756168	NC_037649.1	3960169	3960179
Atf1_1067	gene-LOC724988	-51	GTATATAATA	4-GATGACGTCA	+	4.905635	NC_037649.1	3958166	3958176
Atf1_1068	gene-LOC551198	-76	TACTCTATAC	4-GATGACGTCA	-	6.454215	NC_037649.1	3938639	3938649
Atf1_1069	gene-LOC412260	53	TACTGTGGAT	4-GATGACGTCA	-	6.400246	NC_037649.1	3928544	3928554
Atf1_1070	gene-LOC412260	-80	TACCATGTGC	4-GATGACGTCA	-	4.706663	NC_037649.1	3928411	3928421
Atf1_1071	gene-LOC113219147	5	ATATACAATA	4-GATGACGTCA	+	4.872136	NC_037649.1	3930926	3930936
Atf1_1072	gene-LOC107965384	-31	GCATACTGTA	4-GATGACGTCA	+	5.084728	NC_037649.1	3909636	3909646
Atf1_1073	gene-LOC107965384	-26	TATTGCATAC	4-GATGACGTCA	-	4.670321	NC_037649.1	3909641	3909651
Atf1_1074	gene-LOC724843	40	AAGTATGTAC	4-GATGACGTCA	-	4.798556	NC_037649.1	3883176	3883186
Atf1_1075	gene-LOC413450	55	ATACAGTGTA	4-GATGACGTCA	+	4.900901	NC_037649.1	3880157	3880167
Atf1_1076	gene-LOC413450	65	TACAGTGTAT	4-GATGACGTCA	-	6.872453	NC_037649.1	3880167	3880177
Atf1_1077	gene-LOC724912	16	TTACATATTA	4-GATGACGTCA	+	4.818314	NC_037649.1	3868663	3868673
Atf1_1078	gene-LOC551677	-83	TTATACATTA	4-GATGACGTCA	+	4.702565	NC_037649.1	3859235	3859245
Atf1_1079	gene-LOC100578102	48	TTACATTGTA	4-GATGACGTCA	+	4.983642	NC_037649.1	3529938	3529948
Atf1_1080	gene-LOC552642	96	TTTTATGTAC	4-GATGACGTCA	-	4.696702	NC_037649.1	3282019	3282029
Atf1_1081	gene-LOC413947	-87	GTACAAAATA	4-GATGACGTCA	+	6.137149	NC_037649.1	3259878	3259888
Atf1_1082	gene-LOC551094	-23	CTACATAGTT	4-GATGACGTCA	+	4.783518	NC_037649.1	3219378	3219388
Atf1_1083	gene-LOC409285	2	GTATATAATA	4-GATGACGTCA	+	4.905635	NC_037649.1	3116709	3116719
Atf1_1084	gene-LOC409285	19	TATTCTGTAT	4-GATGACGTCA	-	4.762724	NC_037649.1	3116726	3116736
Atf1_1085	gene-LOC724407	91	TGCTATGGAC	4-GATGACGTCA	-	4.625036	NC_037649.1	3064944	3064954
Atf1_1086	gene-LOC724407	51	TATTATGTAT	4-GATGACGTCA	-	4.987886	NC_037649.1	3064904	3064914
Atf1_1087	gene-LOC100578805	50	GTGCTCATTA	4-GATGACGTCA	+	4.738324	NC_037649.1	3062346	3062356
Atf1_1088	gene-LOC100578660	-21	TATTGTGGAT	4-GATGACGTCA	-	4.626505	NC_037649.1	3058721	3058731
Atf1_1089	gene-LOC412735	67	TTACATAGTG	4-GATGACGTCA	+	4.818936	NC_037649.1	2823807	2823817
Atf1_1090	gene-LOC412735	81	TAGTGTGAAT	4-GATGACGTCA	-	4.709857	NC_037649.1	2823821	2823831
Atf1_1091	gene-LOC412735	61	TACTGGATAC	4-GATGACGTCA	-	6.241121	NC_037649.1	2823801	2823811
Atf1_1092	gene-LOC413398	-89	GTACACTTTG	4-GATGACGTCA	+	5.051181	NC_037649.1	2821864	2821874
Atf1_1093	gene-LOC409892	-22	TATAGTTTAC	4-GATGACGTCA	-	4.704682	NC_037649.1	2791489	2791499
Atf1_1094	gene-LOC552488	-83	TTACACAACA	4-GATGACGTCA	+	4.783147	NC_037649.1	2490318	2490328
Atf1_1095	gene-LOC727237	-58	TAATATGTAT	4-GATGACGTCA	-	4.960735	NC_037649.1	2451499	2451509
Atf1_1096	gene-LOC107965350	-81	TATTCTGTAT	4-GATGACGTCA	-	4.762724	NC_037649.1	2330770	2330780
Atf1_1097	gene-LOC107965348	81	GTAGACTTTA	4-GATGACGTCA	+	4.713463	NC_037649.1	2212125	2212135
Atf1_1098	gene-LOC102654437	-13	CACTGAGTAA	4-GATGACGTCA	-	4.708185	NC_037649.1	2081716	2081726
Atf1_1099	gene-LOC726039	74	TCCTGTCTAC	4-GATGACGTCA	-	5.948485	NC_037649.1	2066198	2066208
Atf1_1100	gene-LOC102654078	52	TACAATGTAA	4-GATGACGTCA	-	4.983642	NC_037649.1	2062136	2062146
Atf1_1101	gene-LOC410354	83	TATAGGGTAC	4-GATGACGTCA	-	4.693957	NC_037649.1	2057961	2057971
Atf1_1102	gene-LOC408370	87	TACTGTGTTG	4-GATGACGTCA	-	6.590313	NC_037649.1	2056945	2056955
Atf1_1103	gene-LOC408370	80	TATCATGTAC	4-GATGACGTCA	-	4.638397	NC_037649.1	2056938	2056948
Atf1_1104	gene-LOC408370	-24	TATTGTATAT	4-GATGACGTCA	-	4.872136	NC_037649.1	2056834	2056844
Atf1_1105	gene-LOC410355	64	GAACACATTA	4-GATGACGTCA	+	6.517575	NC_037649.1	2054672	2054682
Atf1_1106	gene-LOC550854	21	GTATACTTTA	4-GATGACGTCA	+	4.989311	NC_037649.1	2053325	2053335
Atf1_1107	gene-LOC107965325	-30	TACTGTTTGC	4-GATGACGTCA	-	6.408513	NC_037649.1	1759339	1759349
Atf1_1108	gene-LOC410148	70	GTGCACAGAA	4-GATGACGTCA	+	6.325285	NC_037649.1	1543002	1543012
Atf1_1109	gene-LOC410148	72	GCACAGAATA	4-GATGACGTCA	+	4.837139	NC_037649.1	1543004	1543014
Atf1_1110	gene-LOC410148	75	TTGTGTGCAC	4-GATGACGTCA	-	4.612169	NC_037649.1	1543007	1543017
Atf1_1111	gene-LOC410148	73	AATTGTGTGC	4-GATGACGTCA	-	4.778847	NC_037649.1	1543005	1543015
Atf1_1112	gene-LOC100576458	-43	TTACATACTA	4-GATGACGTCA	+	4.90609	NC_037649.1	1297302	1297312
Atf1_1113	gene-LOC413064	-60	GTATGTAGTA	4-GATGACGTCA	+	4.697671	NC_037649.1	1291683	1291693
Atf1_1114	gene-LOC113219148	-8	TATTGTTTAC	4-GATGACGTCA	-	6.340247	NC_037649.1	1287115	1287125
Atf1_1115	gene-LOC113219148	-17	TGTTGTGTAT	4-GATGACGTCA	-	4.925568	NC_037649.1	1287106	1287116
Atf1_1116	gene-LOC102655718	17	ATACACATTA	4-GATGACGTCA	+	6.707126	NC_037649.1	1150514	1150524
Atf1_1117	gene-LOC107965340	-52	GTACAATGTA	4-GATGACGTCA	+	6.275326	NC_037649.1	992729	992739
Atf1_1118	gene-LOC107965340	-42	TACAATGTAG	4-GATGACGTCA	-	5.177798	NC_037649.1	992739	992749
Atf1_1119	gene-LOC107965340	-49	TATAATGTAC	4-GATGACGTCA	-	5.132211	NC_037649.1	992732	992742
Atf1_1120	gene-LOC107965339	-86	TATTATGTTC	4-GATGACGTCA	-	4.798335	NC_037649.1	973945	973955
Atf1_1121	gene-LOC100577737	-29	TAATTTGTAC	4-GATGACGTCA	-	6.109998	NC_037649.1	931666	931676
Atf1_1122	gene-LOC724712	-40	TAATGAATAC	4-GATGACGTCA	-	4.767733	NC_037649.1	912128	912138
Atf1_1123	gene-LOC724712	-83	TACAGTTTAT	4-GATGACGTCA	-	4.698534	NC_037649.1	912085	912095
Atf1_1124	gene-LOC552108	12	GTATATAGCA	4-GATGACGTCA	+	4.870667	NC_037649.1	903308	903318
Atf1_1125	gene-LOC100576839	50	TTACACTGTT	4-GATGACGTCA	+	4.700188	NC_037649.1	875210	875220
Atf1_1126	gene-LOC100576839	80	ATACACAGTT	4-GATGACGTCA	+	6.478173	NC_037649.1	875240	875250
Atf1_1127	gene-LOC100576212	-82	GTACACCATA	4-GATGACGTCA	+	6.384788	NC_037649.1	823243	823253
Atf1_1128	gene-LOC100576212	-51	GTATTCAGTG	4-GATGACGTCA	+	4.768355	NC_037649.1	823274	823284
Atf1_1129	gene-LOC100576212	-39	TTCAGTGTAT	4-GATGACGTCA	-	4.80138	NC_037649.1	823286	823296
Atf1_1130	gene-LOC724590	38	TACTGAGTAA	4-GATGACGTCA	-	6.508455	NC_037649.1	810181	810191
Atf1_1131	gene-LOC724462	-80	GTAAACTATA	4-GATGACGTCA	+	4.704682	NC_037649.1	797206	797216
Atf1_1132	gene-LOC100577755	2	TAATGTATTC	4-GATGACGTCA	-	4.655435	NC_037649.1	783508	783518
Atf1_1133	gene-LOC102655004	25	GTATGTAGTA	4-GATGACGTCA	+	4.697671	NC_037648.1	16338186	16338196
Atf1_1134	gene-LOC551500	-56	GATTGTGTAG	4-GATGACGTCA	-	4.630287	NC_037648.1	16317838	16317848
Atf1_1135	gene-LOC551500	-76	TACAGTTTAG	4-GATGACGTCA	-	4.750269	NC_037648.1	16317818	16317828
Atf1_1136	gene-LOC726508	-55	GTACACCGTT	4-GATGACGTCA	+	6.128684	NC_037648.1	16308474	16308484
Atf1_1137	gene-LOC726508	84	TAATATGTAT	4-GATGACGTCA	-	4.960735	NC_037648.1	16308613	16308623
Atf1_1138	gene-LOC408333	84	TATTGCATAC	4-GATGACGTCA	-	4.670321	NC_037648.1	16291011	16291021
Atf1_1139	gene-LOC107965146	-46	GTTTACAGTA	4-GATGACGTCA	+	6.340723	NC_037648.1	16289611	16289621
Atf1_1140	gene-LOC107965146	41	TACCATGTAT	4-GATGACGTCA	-	4.632248	NC_037648.1	16289698	16289708
Atf1_1141	gene-LOC408332	12	ACTCACAGTA	4-GATGACGTCA	+	4.717499	NC_037648.1	16276039	16276049
Atf1_1142	gene-LOC410286	38	TATTATGTCC	4-GATGACGTCA	-	4.744846	NC_037648.1	16272975	16272985
Atf1_1143	gene-LOC726486	16	GTACGCATTA	4-GATGACGTCA	+	6.505311	NC_037648.1	16218144	16218154
Atf1_1144	gene-LOC410283	24	CTTCACAGCA	4-GATGACGTCA	+	4.666	NC_037648.1	16217010	16217020
Atf1_1145	gene-LOC410282	77	TTATACACTA	4-GATGACGTCA	+	4.790341	NC_037648.1	16209650	16209660
Atf1_1146	gene-LOC410282	79	ATACACTATA	4-GATGACGTCA	+	5.098712	NC_037648.1	16209652	16209662
Atf1_1147	gene-LOC410282	86	ATACATAATA	4-GATGACGTCA	+	4.987886	NC_037648.1	16209659	16209669
Atf1_1148	gene-LOC410282	89	TACACTATAC	4-GATGACGTCA	-	4.81865	NC_037648.1	16209662	16209672
Atf1_1149	gene-LOC408327	-85	TATTGTGTAC	4-GATGACGTCA	-	8.514167	NC_037648.1	16174764	16174774
Atf1_1150	gene-LOC107965261	62	CTACACGGCA	4-GATGACGTCA	+	4.621666	NC_037648.1	16101243	16101253
Atf1_1151	gene-LOC410272	80	GGGTGTGTAC	4-GATGACGTCA	-	4.610357	NC_037648.1	16098914	16098924
Atf1_1152	gene-LOC410272	-40	AACTTTGTAC	4-GATGACGTCA	-	5.881045	NC_037648.1	16098794	16098804
Atf1_1153	gene-LOC410273	-19	TAGTGTGTCC	4-GATGACGTCA	-	6.551862	NC_037648.1	16094891	16094901
Atf1_1154	gene-LOC724545	-99	GAACATAATA	4-GATGACGTCA	+	4.798335	NC_037648.1	16065512	16065522
Atf1_1155	gene-LOC724545	-81	GTAAACAGCA	4-GATGACGTCA	+	6.305279	NC_037648.1	16065530	16065540
Atf1_1156	gene-LOC413583	-73	TTATACAGTG	4-GATGACGTCA	+	4.703187	NC_037648.1	16053735	16053745
Atf1_1157	gene-LOC413583	-5	GCACACATTT	4-GATGACGTCA	+	4.751696	NC_037648.1	16053803	16053813
Atf1_1158	gene-LOC409765	-48	TCACATAGTA	4-GATGACGTCA	+	4.913731	NC_037648.1	16035838	16035848
Atf1_1159	gene-LOC552542	-75	TATTATATAC	4-GATGACGTCA	-	4.905635	NC_037648.1	16014066	16014076
Atf1_1162	gene-LOC725352	50	CTACAGAATA	4-GATGACGTCA	+	4.81446	NC_037648.1	15935447	15935457
Atf1_1163	gene-LOC725352	60	TACAGAATAC	4-GATGACGTCA	-	4.933061	NC_037648.1	15935457	15935467
Atf1_1164	gene-LOC102655411	-28	GTACTTAGTA	4-GATGACGTCA	+	6.684374	NC_037648.1	15913195	15913205
Atf1_1165	gene-LOC102655411	99	CATTATGTAC	4-GATGACGTCA	-	4.967506	NC_037648.1	15913322	15913332
Atf1_1166	gene-LOC413086	-19	TACTGCGTAG	4-GATGACGTCA	-	6.578048	NC_037648.1	15886620	15886630
Atf1_1167	gene-LOC725616	91	GTACACAGGG	4-GATGACGTCA	+	6.286202	NC_037648.1	15839450	15839460
Atf1_1168	gene-LOC100577623	-28	GTACATGTTA	4-GATGACGTCA	+	4.611246	NC_037648.1	15817619	15817629
Atf1_1169	gene-LOC100577623	61	GAACATAATA	4-GATGACGTCA	+	4.798335	NC_037648.1	15817708	15817718
Atf1_1170	gene-LOC412154	70	GTACACTTCA	4-GATGACGTCA	+	5.042742	NC_037648.1	15814286	15814296
Atf1_1171	gene-LOC412154	-76	TATTGAATAC	4-GATGACGTCA	-	4.794884	NC_037648.1	15814140	15814150
Atf1_1172	gene-LOC552098	64	ATACACAAAA	4-GATGACGTCA	+	4.663203	NC_037648.1	15812540	15812550
Atf1_1173	gene-LOC408321	-81	TATTGTGGAC	4-GATGACGTCA	-	6.406395	NC_037648.1	15791939	15791949
Atf1_1174	gene-LOC408320	56	TATTATATAC	4-GATGACGTCA	-	4.905635	NC_037648.1	15763256	15763266
Atf1_1175	gene-LOC552746	8	TACAGTGAAT	4-GATGACGTCA	-	4.78741	NC_037648.1	15663495	15663505
Atf1_1176	gene-LOC552752	-61	TATTATGTAC	4-GATGACGTCA	-	6.767776	NC_037648.1	15657326	15657336
Atf1_1177	gene-LOC726579	-36	GTAGATACTA	4-GATGACGTCA	+	4.690412	NC_037648.1	15637563	15637573
Atf1_1178	gene-LOC102653963	82	CTACACAACA	4-GATGACGTCA	+	4.977303	NC_037648.1	15553808	15553818
Atf1_1179	gene-LOC409978	-67	CTACACAATT	4-GATGACGTCA	+	4.756168	NC_037648.1	15519365	15519375
Atf1_1180	gene-LOC409870	-5	GAACATATTA	4-GATGACGTCA	+	4.771184	NC_037648.1	15516692	15516702
Atf1_1181	gene-LOC726771	78	TACCATGTAC	4-GATGACGTCA	-	6.412138	NC_037648.1	15496263	15496273
Atf1_1182	gene-LOC102656587	-18	TGGGGTGTAC	4-GATGACGTCA	-	4.636704	NC_037648.1	15490602	15490612
Atf1_1183	gene-LOC412705	-96	GTACACTTTA	4-GATGACGTCA	+	6.851451	NC_037648.1	15482820	15482830
Atf1_1184	gene-LOC102655263	-79	GTACATACAA	4-GATGACGTCA	+	4.757327	NC_037648.1	15479305	15479315
Atf1_1185	gene-LOC102655263	34	GTACTCAATG	4-GATGACGTCA	+	4.856754	NC_037648.1	15479418	15479428
Atf1_1186	gene-LOC102655263	58	ATATACAATA	4-GATGACGTCA	+	4.872136	NC_037648.1	15479442	15479452
Atf1_1187	gene-LOC726814	-46	TATTATGTAT	4-GATGACGTCA	-	4.987886	NC_037648.1	15472776	15472786
Atf1_1188	gene-LOC412273	6	ACACACATTA	4-GATGACGTCA	+	5.001651	NC_037648.1	15458485	15458495
Atf1_1189	gene-LOC551449	27	TACTGTACAA	4-GATGACGTCA	-	4.611908	NC_037648.1	15442448	15442458
Atf1_1190	gene-LOC409265	6	TTACGTAGTA	4-GATGACGTCA	+	4.637501	NC_037648.1	15437826	15437836
Atf1_1191	gene-LOC551528	-64	GTATTCTGTA	4-GATGACGTCA	+	4.933061	NC_037648.1	15411206	15411216
Atf1_1192	gene-LOC551528	-29	CTACTTAGTA	4-GATGACGTCA	+	4.95622	NC_037648.1	15411241	15411251
Atf1_1193	gene-LOC551528	-26	TATTGTCTAC	4-GATGACGTCA	-	6.376179	NC_037648.1	15411244	15411254
Atf1_1194	gene-LOC551528	-54	TATTCTGTAT	4-GATGACGTCA	-	4.762724	NC_037648.1	15411216	15411226
Atf1_1196	gene-LOC726964	-19	ATACAAAGTA	4-GATGACGTCA	+	6.131	NC_037648.1	15376412	15376422
Atf1_1197	gene-LOC726964	-9	TACAAAGTAC	4-GATGACGTCA	-	5.04881	NC_037648.1	15376422	15376432
Atf1_1198	gene-LOC552820	-11	TCACACAATA	4-GATGACGTCA	+	4.886381	NC_037648.1	15360524	15360534
Atf1_1199	gene-LOC552820	72	AGATACAGTA	4-GATGACGTCA	+	4.622948	NC_037648.1	15360607	15360617
Atf1_1200	gene-LOC552820	84	TACAGTATAT	4-GATGACGTCA	-	5.010313	NC_037648.1	15360619	15360629
Atf1_1201	gene-LOC411998	49	GCACGCATTA	4-GATGACGTCA	+	4.799836	NC_037648.1	15348455	15348465
Atf1_1202	gene-LOC100576585	33	TAATGTGAAC	4-GATGACGTCA	-	6.401972	NC_037648.1	15281468	15281478
Atf1_1203	gene-LOC100576585	-72	TAGTGCGTAA	4-GATGACGTCA	-	4.670776	NC_037648.1	15281363	15281373
Atf1_1204	gene-LOC113219077	4	ATACAGAGTG	4-GATGACGTCA	+	4.736195	NC_037648.1	15278027	15278037
Atf1_1205	gene-LOC113219077	-12	TGATGTATAC	4-GATGACGTCA	-	4.816166	NC_037648.1	15278011	15278021
Atf1_1206	gene-LOC552835	18	TGTTGTGTTC	4-GATGACGTCA	-	4.736017	NC_037648.1	15244190	15244200
Atf1_1207	gene-LOC100576421	39	TAGTATGTGC	4-GATGACGTCA	-	5.122925	NC_037648.1	15183068	15183078
Atf1_1208	gene-LOC100576421	-69	TGCTATGTAC	4-GATGACGTCA	-	6.732808	NC_037648.1	15182960	15182970
Atf1_1209	gene-LOC551211	44	TAAAGTGTAA	4-GATGACGTCA	-	4.929141	NC_037648.1	15161879	15161889
Atf1_1210	gene-LOC552838	-92	GTGCACAATG	4-GATGACGTCA	+	4.822347	NC_037648.1	15160129	15160139
Atf1_1211	gene-LOC413145	15	GTTCACACCA	4-GATGACGTCA	+	4.681038	NC_037648.1	15156662	15156672
Atf1_1212	gene-LOC413145	37	GTACGTATTA	4-GATGACGTCA	+	4.75892	NC_037648.1	15156684	15156694
Atf1_1213	gene-LOC725984	-74	GTATTCAATA	4-GATGACGTCA	+	4.794884	NC_037648.1	15135532	15135542
Atf1_1214	gene-LOC725984	-27	ATATGCAGTA	4-GATGACGTCA	+	4.664172	NC_037648.1	15135579	15135589
Atf1_1215	gene-LOC725984	61	TAATGTATAA	4-GATGACGTCA	-	4.702565	NC_037648.1	15135667	15135677
Atf1_1216	gene-LOC411553	-56	GTGCACAACA	4-GATGACGTCA	+	4.813909	NC_037648.1	15124177	15124187
Atf1_1217	gene-LOC100578745	76	CAACACAATA	4-GATGACGTCA	+	4.816572	NC_037648.1	15051323	15051333
Atf1_1218	gene-LOC409838	37	CTACACATCA	4-GATGACGTCA	+	4.950152	NC_037648.1	15007652	15007662
Atf1_1219	gene-LOC409838	-41	TATTGTGTTC	4-GATGACGTCA	-	6.544726	NC_037648.1	15007574	15007584
Atf1_1220	gene-LOC100576717	-29	GTAAATAGTA	4-GATGACGTCA	+	6.367597	NC_037648.1	14996842	14996852
Atf1_1221	gene-LOC409634	-95	GTTCACAATA	4-GATGACGTCA	+	6.429123	NC_037648.1	14987343	14987353
Atf1_1222	gene-LOC409634	74	TAATGTGAAT	4-GATGACGTCA	-	4.622082	NC_037648.1	14987512	14987522
Atf1_1223	gene-LOC411861	-66	ATACATAATA	4-GATGACGTCA	+	4.987886	NC_037648.1	14978328	14978338
Atf1_1224	gene-LOC725781	30	GTACACAATT	4-GATGACGTCA	+	6.484322	NC_037648.1	14965707	14965717
Atf1_1225	gene-LOC725781	33	AGATGTGTAC	4-GATGACGTCA	-	4.648462	NC_037648.1	14965710	14965720
Atf1_1226	gene-LOC107965281	39	CTACATAATA	4-GATGACGTCA	+	5.039621	NC_037648.1	14960245	14960255
Atf1_1227	gene-LOC107965281	53	TAATATGTAT	4-GATGACGTCA	-	4.960735	NC_037648.1	14960259	14960269
Atf1_1228	gene-LOC107965281	-80	TACAGTTTAT	4-GATGACGTCA	-	4.698534	NC_037648.1	14960126	14960136
Atf1_1229	gene-LOC551964	3	GTATATATTA	4-GATGACGTCA	+	4.878484	NC_037648.1	14957096	14957106
Atf1_1230	gene-LOC100576647	71	GCAGACAGTG	4-GATGACGTCA	+	4.644174	NC_037648.1	14953582	14953592
Atf1_1231	gene-LOC100576647	93	TACTATCTAT	4-GATGACGTCA	-	4.623639	NC_037648.1	14953604	14953614
Atf1_1232	gene-LOC100576647	50	AAATATGTAC	4-GATGACGTCA	-	4.71078	NC_037648.1	14953561	14953571
Atf1_1233	gene-LOC409329	-66	TATGGTGTAG	4-GATGACGTCA	-	4.656634	NC_037648.1	14951193	14951203
Atf1_1234	gene-LOC412046	-34	TTACACTGAA	4-GATGACGTCA	+	4.65896	NC_037648.1	14935599	14935609
Atf1_1235	gene-LOC412046	57	GTACTCTTTA	4-GATGACGTCA	+	4.994309	NC_037648.1	14935690	14935700
Atf1_1236	gene-LOC412046	67	TACTCTTTAC	4-GATGACGTCA	-	6.142435	NC_037648.1	14935700	14935710
Atf1_1237	gene-LOC412046	-31	TACTATTTAC	4-GATGACGTCA	-	6.367597	NC_037648.1	14935602	14935612
Atf1_1238	gene-LOC412046	-75	TACTGTTTAT	4-GATGACGTCA	-	6.334098	NC_037648.1	14935558	14935568
Atf1_1239	gene-LOC727221	-33	ATACATACTA	4-GATGACGTCA	+	5.04851	NC_037648.1	14918566	14918576
Atf1_1240	gene-LOC552700	-67	TACTGTATGC	4-GATGACGTCA	-	6.720292	NC_037648.1	14895360	14895370
Atf1_1241	gene-LOC552714	34	ATATATAGTA	4-GATGACGTCA	+	4.899487	NC_037648.1	14888501	14888511
Atf1_1242	gene-LOC552714	41	GTACATAATT	4-GATGACGTCA	+	4.737931	NC_037648.1	14888508	14888518
Atf1_1243	gene-LOC552714	32	TAATATATAC	4-GATGACGTCA	-	4.878484	NC_037648.1	14888499	14888509
Atf1_1244	gene-LOC409491	-29	GTATGTAGTA	4-GATGACGTCA	+	4.697671	NC_037648.1	14885820	14885830
Atf1_1245	gene-LOC409491	-7	ATACTCAATA	4-GATGACGTCA	+	4.877134	NC_037648.1	14885842	14885852
Atf1_1246	gene-LOC552769	34	CCTCACAGTA	4-GATGACGTCA	+	4.769234	NC_037648.1	14849386	14849396
Atf1_1247	gene-LOC552769	43	ATATACAGTT	4-GATGACGTCA	+	4.616033	NC_037648.1	14849395	14849405
Atf1_1248	gene-LOC552769	62	TTTTGTGTAC	4-GATGACGTCA	-	6.443093	NC_037648.1	14849414	14849424
Atf1_1249	gene-LOC724877	27	TAATATGGAC	4-GATGACGTCA	-	4.632853	NC_037648.1	14833030	14833040
Atf1_1250	gene-LOC724685	85	GTATAGAATA	4-GATGACGTCA	+	4.680474	NC_037648.1	14803814	14803824
Atf1_1251	gene-LOC724685	60	TATTGAGTAA	4-GATGACGTCA	-	4.734714	NC_037648.1	14803789	14803799
Atf1_1252	gene-LOC408319	13	TACAATGTAT	4-GATGACGTCA	-	5.126063	NC_037648.1	14794010	14794020
Atf1_1253	gene-LOC551501	71	ATACACACTG	4-GATGACGTCA	+	4.994631	NC_037648.1	14726314	14726324
Atf1_1254	gene-LOC102654947	90	GTACACTAGA	4-GATGACGTCA	+	4.677167	NC_037648.1	14738478	14738488
Atf1_1255	gene-LOC102654444	77	TATTGTGGAT	4-GATGACGTCA	-	4.626505	NC_037648.1	14704514	14704524
Atf1_1256	gene-LOC102654613	-28	TGTTCTGTAC	4-GATGACGTCA	-	4.733905	NC_037648.1	14633506	14633516
Atf1_1257	gene-LOC724502	12	TTATACATTA	4-GATGACGTCA	+	4.702565	NC_037648.1	14563537	14563547
Atf1_1258	gene-LOC102653678	90	CGTTGTGTAC	4-GATGACGTCA	-	4.905187	NC_037648.1	14527841	14527851
Atf1_1259	gene-LOC410266	12	GTACACAGAC	4-GATGACGTCA	+	6.061109	NC_037648.1	14518157	14518167
Atf1_1260	gene-LOC410264	23	TATTGTATAG	4-GATGACGTCA	-	4.923872	NC_037648.1	14507521	14507531
Atf1_1261	gene-LOC551734	29	GTACATACAA	4-GATGACGTCA	+	4.757327	NC_037648.1	14502733	14502743
Atf1_1262	gene-LOC411552	-25	TAGTGCGTAA	4-GATGACGTCA	-	4.670776	NC_037648.1	14499128	14499138
Atf1_1263	gene-LOC412944	-11	TTCTTTGTAC	4-GATGACGTCA	-	5.839817	NC_037648.1	14457474	14457484
Atf1_1264	gene-LOC409476	-32	TTATATAGTA	4-GATGACGTCA	+	4.757066	NC_037648.1	14446208	14446218
Atf1_1265	gene-LOC100576153	-42	ATACAAAGTA	4-GATGACGTCA	+	6.131	NC_037648.1	14447632	14447642
Atf1_1266	gene-LOC551987	-73	GTACGTATTA	4-GATGACGTCA	+	4.75892	NC_037648.1	14431789	14431799
Atf1_1267	gene-LOC102655688	23	TACTGTGGAA	4-GATGACGTCA	-	6.257825	NC_037648.1	14420657	14420667
Atf1_1268	gene-LOC409068	-78	TTATTCAGTA	4-GATGACGTCA	+	4.646315	NC_037648.1	14417232	14417242
Atf1_1269	gene-LOC409068	-44	TATTGTATAT	4-GATGACGTCA	-	4.872136	NC_037648.1	14417266	14417276
Atf1_1270	gene-LOC409068	-68	TATTCAGTAC	4-GATGACGTCA	-	4.685472	NC_037648.1	14417242	14417252
Atf1_1271	gene-LOC411457	0	TTTTGTGTAC	4-GATGACGTCA	-	6.443093	NC_037648.1	14406507	14406517
Atf1_1272	gene-LOC408317	-3	ATACATAATA	4-GATGACGTCA	+	4.987886	NC_037648.1	14399983	14399993
Atf1_1273	gene-LOC551073	-94	GTATATAGTA	4-GATGACGTCA	+	6.679376	NC_037648.1	14376917	14376927
Atf1_1274	gene-LOC113219129	-24	GTACACATCA	4-GATGACGTCA	+	6.678307	NC_037648.1	14374875	14374885
Atf1_1275	gene-LOC113219071	54	TAAAATGTAC	4-GATGACGTCA	-	5.10506	NC_037648.1	14365582	14365592
Atf1_1276	gene-LOC113219071	-42	TACTATATAT	4-GATGACGTCA	-	4.899487	NC_037648.1	14365486	14365496
Atf1_1277	gene-LOC107965252	-65	TACTGTTTTC	4-GATGACGTCA	-	6.144547	NC_037648.1	14364696	14364706
Atf1_1278	gene-LOC413944	28	TAATATGTAT	4-GATGACGTCA	-	4.960735	NC_037648.1	14343379	14343389
Atf1_1279	gene-LOC413942	81	ATACACAGAA	4-GATGACGTCA	+	6.436944	NC_037648.1	14331643	14331653
Atf1_1280	gene-LOC413942	84	TACTAAATAC	4-GATGACGTCA	-	4.822234	NC_037648.1	14331646	14331656
Atf1_1281	gene-LOC726861	-34	ATACATAGTA	4-GATGACGTCA	+	6.761627	NC_037648.1	14323618	14323628
Atf1_1282	gene-LOC726506	24	TACAATGGAC	4-GATGACGTCA	-	4.79818	NC_037648.1	14296183	14296193
Atf1_1283	gene-LOC102654090	57	GAACACAATA	4-GATGACGTCA	+	6.544726	NC_037648.1	14289800	14289810
Atf1_1284	gene-LOC410263	-92	CTACATATTA	4-GATGACGTCA	+	5.01247	NC_037648.1	14283704	14283714
Atf1_1285	gene-LOC410263	69	TTACATAATA	4-GATGACGTCA	+	4.845465	NC_037648.1	14283865	14283875
Atf1_1286	gene-LOC113219065	35	TAATATGTAA	4-GATGACGTCA	-	4.818314	NC_037648.1	14244627	14244637
Atf1_1287	gene-LOC102656707	-60	TACCGTGTGT	4-GATGACGTCA	-	4.673164	NC_037648.1	14214759	14214769
Atf1_1288	gene-LOC113219095	-24	AACAGTGTAG	4-GATGACGTCA	-	4.894344	NC_037648.1	14197827	14197837
Atf1_1289	gene-LOC408316	-72	TTACAGAATA	4-GATGACGTCA	+	4.620304	NC_037648.1	14176413	14176423
Atf1_1290	gene-LOC408316	0	ATTCACAGCA	4-GATGACGTCA	+	4.614265	NC_037648.1	14176485	14176495
Atf1_1291	gene-LOC726301	28	TGCTGTGAAG	4-GATGACGTCA	-	4.666	NC_037648.1	14171695	14171705
Atf1_1292	gene-LOC410259	57	TATTGTATAT	4-GATGACGTCA	-	4.872136	NC_037648.1	14089330	14089340
Atf1_1293	gene-LOC408315	-30	GTACACTTTC	4-GATGACGTCA	+	4.695727	NC_037648.1	14062906	14062916
Atf1_1294	gene-LOC410258	-4	TGCTGTGAAT	4-GATGACGTCA	-	4.614265	NC_037648.1	14055459	14055469
Atf1_1295	gene-LOC408312	-50	TAATATATAC	4-GATGACGTCA	-	4.878484	NC_037648.1	13990632	13990642
Atf1_1296	gene-LOC408310	-62	TAACACAATA	4-GATGACGTCA	+	4.622416	NC_037648.1	13845011	13845021
Atf1_1297	gene-LOC102654363	20	TAATGAGTAA	4-GATGACGTCA	-	4.707563	NC_037648.1	13836194	13836204
Atf1_1298	gene-LOC102654161	-71	GTACCCTTTA	4-GATGACGTCA	+	4.666806	NC_037648.1	13683259	13683269
Atf1_1299	gene-LOC102654161	-68	TACTCCGTAC	4-GATGACGTCA	-	6.33465	NC_037648.1	13683262	13683272
Atf1_1300	gene-LOC552683	-47	AGACACAGCA	4-GATGACGTCA	+	4.676379	NC_037648.1	13679307	13679317
Atf1_1301	gene-LOC552683	23	ATATACAATA	4-GATGACGTCA	+	4.872136	NC_037648.1	13679377	13679387
Atf1_1302	gene-LOC100576773	-14	GTATTCATTA	4-GATGACGTCA	+	4.767733	NC_037648.1	13649285	13649295
Atf1_1303	gene-LOC552715	24	GTAAACAATA	4-GATGACGTCA	+	6.340247	NC_037648.1	13637840	13637850
Atf1_1304	gene-LOC107965228	-24	GTAGAAAGTA	4-GATGACGTCA	+	5.772902	NC_037648.1	13621608	13621618
Atf1_1305	gene-LOC725462	25	GAATACATTA	4-GATGACGTCA	+	4.655435	NC_037648.1	13615004	13615014
Atf1_1312	gene-LOC409314	0	GTATAGTGTA	4-GATGACGTCA	+	4.81865	NC_037648.1	13599106	13599116
Atf1_1313	gene-LOC409314	10	TATAGTGTAG	4-GATGACGTCA	-	5.150448	NC_037648.1	13599116	13599126
Atf1_1314	gene-LOC409314	-86	TGCTATATAC	4-GATGACGTCA	-	4.870667	NC_037648.1	13599020	13599030
Atf1_1315	gene-LOC107965262	41	CTACACTATA	4-GATGACGTCA	+	5.150448	NC_037648.1	13600264	13600274
Atf1_1316	gene-LOC107965262	51	TACACTATAC	4-GATGACGTCA	-	4.81865	NC_037648.1	13600274	13600284
Atf1_1317	gene-LOC412348	-88	GTCCATAGTG	4-GATGACGTCA	+	4.633474	NC_037648.1	13591315	13591325
Atf1_1318	gene-LOC552282	34	TATTATGTAA	4-GATGACGTCA	-	4.845465	NC_037648.1	13582532	13582542
Atf1_1319	gene-LOC100576176	83	TACTATATAC	4-GATGACGTCA	-	6.679376	NC_037648.1	13579786	13579796
Atf1_1320	gene-LOC100576176	76	TACTATATAC	4-GATGACGTCA	-	6.679376	NC_037648.1	13579779	13579789
Atf1_1321	gene-LOC100578575	44	TTACATAATA	4-GATGACGTCA	+	4.845465	NC_037648.1	13575695	13575705
Atf1_1322	gene-LOC100578575	-31	TATTCTGTAA	4-GATGACGTCA	-	4.620304	NC_037648.1	13575620	13575630
Atf1_1323	gene-LOC102656066	-29	CTACACACTC	4-GATGACGTCA	+	4.690912	NC_037648.1	13565584	13565594
Atf1_1324	gene-LOC102656066	-49	TACAGTGTGA	4-GATGACGTCA	-	5.024558	NC_037648.1	13565564	13565574
Atf1_1325	gene-LOC100578439	66	CACTATGTAT	4-GATGACGTCA	-	4.961357	NC_037648.1	13463915	13463925
Atf1_1326	gene-LOC724791	-80	ATACATAGTG	4-GATGACGTCA	+	4.961357	NC_037648.1	13462668	13462678
Atf1_1327	gene-LOC724791	48	ATACTGAGTA	4-GATGACGTCA	+	4.679323	NC_037648.1	13462796	13462806
Atf1_1328	gene-LOC724791	58	TACTGAGTAC	4-GATGACGTCA	-	8.430765	NC_037648.1	13462806	13462816
Atf1_1329	gene-LOC551283	-49	GTAGACACCA	4-GATGACGTCA	+	4.628094	NC_037648.1	13460782	13460792
Atf1_1330	gene-LOC551283	-84	TAATGTATAA	4-GATGACGTCA	-	4.702565	NC_037648.1	13460747	13460757
Atf1_1331	gene-LOC410352	77	GTCCACAGTC	4-GATGACGTCA	+	6.024411	NC_037648.1	13423273	13423283
Atf1_1332	gene-LOC102655300	-97	TAACACAATA	4-GATGACGTCA	+	4.622416	NC_037648.1	13425860	13425870
Atf1_1333	gene-LOC102655300	89	TAACACAATA	4-GATGACGTCA	+	4.622416	NC_037648.1	13426046	13426056
Atf1_1334	gene-LOC113219072	-46	TACAGGGTGC	4-GATGACGTCA	-	4.762222	NC_037648.1	13411884	13411894
Atf1_1335	gene-LOC100578357	98	TACAATGTGC	4-GATGACGTCA	-	5.200477	NC_037648.1	13319419	13319429
Atf1_1336	gene-LOC410348	83	TATTATGTCC	4-GATGACGTCA	-	4.744846	NC_037648.1	13290940	13290950
Atf1_1337	gene-LOC100578154	62	CGCTGTGCAC	4-GATGACGTCA	-	4.787379	NC_037648.1	13282970	13282980
Atf1_1338	gene-LOC102656595	33	TACTGTTTAT	4-GATGACGTCA	-	6.334098	NC_037648.1	13267267	13267277
Atf1_1339	gene-LOC408368	-56	CATTGTGCAC	4-GATGACGTCA	-	4.822347	NC_037648.1	13232286	13232296
Atf1_1340	gene-LOC410345	6	TGTTGTGTAG	4-GATGACGTCA	-	4.977303	NC_037648.1	13226345	13226355
Atf1_1341	gene-LOC410345	-58	TAATATGTAT	4-GATGACGTCA	-	4.960735	NC_037648.1	13226281	13226291
Atf1_1342	gene-LOC552145	-18	GTAGACAGTA	4-GATGACGTCA	+	8.14992	NC_037648.1	13222983	13222993
Atf1_1343	gene-LOC410343	59	TATTGTGCAT	4-GATGACGTCA	-	4.842728	NC_037648.1	13215458	13215468
Atf1_1344	gene-LOC410343	6	TACAGTATAG	4-GATGACGTCA	-	5.062049	NC_037648.1	13215405	13215415
Atf1_1345	gene-LOC727007	60	GTACAATGTA	4-GATGACGTCA	+	6.275326	NC_037648.1	12923904	12923914
Atf1_1346	gene-LOC727007	70	TACAATGTAT	4-GATGACGTCA	-	5.126063	NC_037648.1	12923914	12923924
Atf1_1347	gene-LOC552460	50	ATACAGAATA	4-GATGACGTCA	+	4.762724	NC_037648.1	12912866	12912876
Atf1_1348	gene-LOC552460	25	TATTGTATAT	4-GATGACGTCA	-	4.872136	NC_037648.1	12912841	12912851
Atf1_1349	gene-LOC552460	-34	CACTATGTAA	4-GATGACGTCA	-	4.818936	NC_037648.1	12912782	12912792
Atf1_1350	gene-LOC410338	-96	GCTTACAGTA	4-GATGACGTCA	+	4.635248	NC_037648.1	12905903	12905913
Atf1_1351	gene-LOC410338	-72	ATACACATCA	4-GATGACGTCA	+	4.898417	NC_037648.1	12905927	12905937
Atf1_1352	gene-LOC410337	18	ATACATAGTT	4-GATGACGTCA	+	4.731782	NC_037648.1	12873484	12873494
Atf1_1353	gene-LOC410334	54	GACAATGTAC	4-GATGACGTCA	-	4.750228	NC_037648.1	12712125	12712135
Atf1_1354	gene-LOC726913	-6	TACTGCGTAA	4-GATGACGTCA	-	6.383892	NC_037648.1	12586482	12586492
Atf1_1355	gene-LOC726903	33	GTACGCAGAA	4-GATGACGTCA	+	6.235129	NC_037648.1	12545236	12545246
Atf1_1356	gene-LOC113219108	69	TTGTGTGCAC	4-GATGACGTCA	-	4.612169	NC_037648.1	12518438	12518448
Atf1_1357	gene-LOC107965200	54	TTACTTAGTA	4-GATGACGTCA	+	4.762064	NC_037648.1	12510303	12510313
Atf1_1358	gene-LOC107965200	29	TATTGTGCAA	4-GATGACGTCA	-	4.700307	NC_037648.1	12510278	12510288
Atf1_1359	gene-LOC552651	-25	TAATATGTAT	4-GATGACGTCA	-	4.960735	NC_037648.1	12435883	12435893
Atf1_1360	gene-LOC100577845	92	TACAATGAAC	4-GATGACGTCA	-	4.820909	NC_037648.1	12419649	12419659
Atf1_1361	gene-LOC726800	63	TATTATGTTC	4-GATGACGTCA	-	4.798335	NC_037648.1	12414974	12414984
Atf1_1362	gene-LOC100577801	85	TACTTTGTAT	4-GATGACGTCA	-	6.131	NC_037648.1	12238904	12238914
Atf1_1363	gene-LOC100577801	53	TACTTTGTAA	4-GATGACGTCA	-	5.98858	NC_037648.1	12238872	12238882
Atf1_1364	gene-LOC410326	-60	TTATACATTA	4-GATGACGTCA	+	4.702565	NC_037648.1	12230768	12230778
Atf1_1365	gene-LOC410326	-37	TATTGTATAA	4-GATGACGTCA	-	4.729716	NC_037648.1	12230791	12230801
Atf1_1366	gene-LOC410325	42	TACTGTGTAC	4-GATGACGTCA	-	10.287908	NC_037648.1	12223102	12223112
Atf1_1367	gene-LOC409396	87	TTACATAGTA	4-GATGACGTCA	+	6.619206	NC_037648.1	12204104	12204114
Atf1_1368	gene-LOC410324	-5	TGCAGTGAAC	4-GATGACGTCA	-	4.75859	NC_037648.1	12173477	12173487
Atf1_1370	gene-LOC408349	-54	GTATACATTA	4-GATGACGTCA	+	6.624875	NC_037648.1	11910638	11910648
Atf1_1371	gene-LOC113219097	52	GTACAAATTA	4-GATGACGTCA	+	6.109998	NC_037648.1	11702506	11702516
Atf1_1372	gene-LOC113219097	-38	TACCGTGTCC	4-GATGACGTCA	-	6.1356	NC_037648.1	11702416	11702426
Atf1_1373	gene-LOC102653840	17	GTACATATTG	4-GATGACGTCA	+	4.940355	NC_037648.1	11428778	11428788
Atf1_1374	gene-LOC100577456	-3	GGACACTGCA	4-GATGACGTCA	+	4.820705	NC_037648.1	11397500	11397510
Atf1_1375	gene-LOC726225	-26	GTACATTTTA	4-GATGACGTCA	+	5.10506	NC_037648.1	11394696	11394706
Atf1_1376	gene-LOC726150	-86	GCATACACTA	4-GATGACGTCA	+	5.007176	NC_037648.1	11178022	11178032
Atf1_1377	gene-LOC413668	-53	AAATACAGTA	4-GATGACGTCA	+	4.676437	NC_037648.1	11147734	11147744
Atf1_1378	gene-LOC107963960	-16	TTACATATTA	4-GATGACGTCA	+	4.818314	NC_037648.1	11145158	11145168
Atf1_1379	gene-LOC102655147	-16	GTGCACTGTT	4-GATGACGTCA	+	4.73095	NC_037648.1	11125382	11125392
Atf1_1381	gene-LOC552828	-11	ATACACAATA	4-GATGACGTCA	+	6.734277	NC_037648.1	11105734	11105744
Atf1_1382	gene-LOC100577879	33	GAATACTGTA	4-GATGACGTCA	+	4.820762	NC_037648.1	10767361	10767371
Atf1_1383	gene-LOC413109	-56	GCATACAGAA	4-GATGACGTCA	+	4.649219	NC_037648.1	10710441	10710451
Atf1_1384	gene-LOC551667	44	GTTCACAACA	4-GATGACGTCA	+	4.620414	NC_037648.1	10629802	10629812
Atf1_1385	gene-LOC727424	39	TGCTATGTAT	4-GATGACGTCA	-	4.952918	NC_037648.1	10626730	10626740
Atf1_1386	gene-LOC102655407	-99	GTACATTTTA	4-GATGACGTCA	+	5.10506	NC_037648.1	10618278	10618288
Atf1_1387	gene-LOC102655523	63	TAATATGTAA	4-GATGACGTCA	-	4.818314	NC_037648.1	10576513	10576523
Atf1_1388	gene-LOC100578002	-13	GTACATATTT	4-GATGACGTCA	+	4.71078	NC_037648.1	10575852	10575862
Atf1_1389	gene-LOC552309	-24	TATTGTGTTC	4-GATGACGTCA	-	6.544726	NC_037648.1	10564549	10564559
Atf1_1390	gene-LOC411566	96	TATAGTGTCC	4-GATGACGTCA	-	4.855673	NC_037648.1	10553892	10553902
Atf1_1391	gene-LOC725183	-67	GACTGTGTGC	4-GATGACGTCA	-	6.426708	NC_037648.1	10542959	10542969
Atf1_1393	gene-LOC412591	-98	ATACATATTA	4-GATGACGTCA	+	4.960735	NC_037648.1	10422154	10422164
Atf1_1394	gene-LOC107965199	-19	GTGCACACTG	4-GATGACGTCA	+	4.882972	NC_037648.1	10467237	10467247
Atf1_1395	gene-LOC107965199	-17	GCACACTGTT	4-GATGACGTCA	+	4.917024	NC_037648.1	10467239	10467249
Atf1_1396	gene-LOC727593	-69	GGACACTATA	4-GATGACGTCA	+	4.855673	NC_037648.1	10461834	10461844
Atf1_1397	gene-LOC409171	91	TATTGTATTC	4-GATGACGTCA	-	4.682586	NC_037648.1	10428397	10428407
Atf1_1398	gene-LOC724955	47	GAACTTAGTA	4-GATGACGTCA	+	4.714934	NC_037648.1	10405396	10405406
Atf1_1399	gene-LOC113219104	-71	GTATACTATA	4-GATGACGTCA	+	5.016462	NC_037648.1	10154539	10154549
Atf1_1400	gene-LOC113219104	-59	TACTATACAC	4-GATGACGTCA	-	4.787827	NC_037648.1	10154551	10154561
Atf1_1401	gene-LOC113219104	-90	TAGTGTGTAT	4-GATGACGTCA	-	6.794901	NC_037648.1	10154520	10154530
Atf1_1402	gene-LOC113219107	34	TACGATGTAC	4-GATGACGTCA	-	6.412138	NC_037648.1	10095614	10095624
Atf1_1403	gene-LOC411769	-93	GAACACAGCA	4-GATGACGTCA	+	6.509758	NC_037648.1	10046463	10046473
Atf1_1404	gene-LOC552588	-25	TACGATGTAT	4-GATGACGTCA	-	4.632248	NC_037648.1	9932097	9932107
Atf1_1405	gene-LOC724288	13	GGACATAGTA	4-GATGACGTCA	+	6.518587	NC_037648.1	9926462	9926472
Atf1_1406	gene-LOC413343	69	TTATATAGTA	4-GATGACGTCA	+	4.757066	NC_037648.1	9924520	9924530
Atf1_1407	gene-LOC413344	56	GTATATTGTA	4-GATGACGTCA	+	5.043812	NC_037648.1	9917455	9917465
Atf1_1408	gene-LOC413344	68	TATTGTATAG	4-GATGACGTCA	-	4.923872	NC_037648.1	9917467	9917477
Atf1_1409	gene-LOC413833	-22	ACACACATTA	4-GATGACGTCA	+	5.001651	NC_037648.1	9904503	9904513
Atf1_1410	gene-LOC724322	-61	CAGTGTGTAG	4-GATGACGTCA	-	5.046367	NC_037648.1	9872306	9872316
Atf1_1411	gene-LOC411364	32	TTACACACTA	4-GATGACGTCA	+	6.652481	NC_037648.1	9866441	9866451
Atf1_1412	gene-LOC100578343	16	TATTATGTAA	4-GATGACGTCA	-	4.845465	NC_037648.1	9850495	9850505
Atf1_1413	gene-LOC100578343	1	TATTGTGTTT	4-GATGACGTCA	-	4.764836	NC_037648.1	9850480	9850490
Atf1_1414	gene-LOC410307	-64	GTACACAGGT	4-GATGACGTCA	+	6.056628	NC_037648.1	9824035	9824045
Atf1_1415	gene-LOC107965212	25	GTATGCATTA	4-GATGACGTCA	+	4.64317	NC_037648.1	9469441	9469451
Atf1_1416	gene-LOC107965212	48	ATACATAGTA	4-GATGACGTCA	+	6.761627	NC_037648.1	9469464	9469474
Atf1_1417	gene-LOC724580	42	TATTGTGCAT	4-GATGACGTCA	-	4.842728	NC_037648.1	9448979	9448989
Atf1_1418	gene-LOC100576392	-5	GCACACAATG	4-GATGACGTCA	+	5.008421	NC_037648.1	8923287	8923297
Atf1_1419	gene-LOC100576392	7	GTACGTACTA	4-GATGACGTCA	+	4.846695	NC_037648.1	8923299	8923309
Atf1_1420	gene-LOC724336	-14	ATACAGTGTA	4-GATGACGTCA	+	4.900901	NC_037648.1	8800259	8800269
Atf1_1421	gene-LOC724336	-4	TACAGTGTAT	4-GATGACGTCA	-	6.872453	NC_037648.1	8800269	8800279
Atf1_1422	gene-LOC724896	-60	GTACATACTC	4-GATGACGTCA	+	4.672675	NC_037648.1	8313827	8313837
Atf1_1423	gene-LOC724896	76	GTTCATACTA	4-GATGACGTCA	+	4.743357	NC_037648.1	8313963	8313973
Atf1_1424	gene-LOC724896	-57	TGGTATGTAC	4-GATGACGTCA	-	5.019691	NC_037648.1	8313830	8313840
Atf1_1425	gene-LOC107965225	17	AAGTATGTAC	4-GATGACGTCA	-	4.798556	NC_037648.1	8303853	8303863
Atf1_1426	gene-LOC102653702	-64	TATTGAGTTC	4-GATGACGTCA	-	4.687584	NC_037648.1	8300309	8300319
Atf1_1427	gene-LOC552482	39	TTACATAGTA	4-GATGACGTCA	+	6.619206	NC_037648.1	8298663	8298673
Atf1_1428	gene-LOC107963968	48	TACGGTGTGT	4-GATGACGTCA	-	4.673164	NC_037648.1	8294974	8294984
Atf1_1429	gene-LOC727193	-9	TTATACAATA	4-GATGACGTCA	+	4.729716	NC_037648.1	8288000	8288010
Atf1_1430	gene-LOC411614	-36	TAGTGAGTGC	4-GATGACGTCA	-	5.012174	NC_037648.1	8215126	8215136
Atf1_1431	gene-LOC412215	39	GTATATAGTT	4-GATGACGTCA	+	4.649532	NC_037648.1	8129583	8129593
Atf1_1432	gene-LOC552308	-34	CTATAGAGTA	4-GATGACGTCA	+	4.72606	NC_037648.1	8074279	8074289
Atf1_1433	gene-LOC102653901	-55	TAATATGTAT	4-GATGACGTCA	-	4.960735	NC_037648.1	8073807	8073817
Atf1_1434	gene-LOC412972	19	TACAAGGTAC	4-GATGACGTCA	-	4.721307	NC_037648.1	8043528	8043538
Atf1_1435	gene-LOC411795	47	ATTCACAGTA	4-GATGACGTCA	+	6.422974	NC_037648.1	7233505	7233515
Atf1_1436	gene-LOC411795	50	TGCTGTATTC	4-GATGACGTCA	-	4.647618	NC_037648.1	7233508	7233518
Atf1_1437	gene-LOC409332	62	TTACATATTA	4-GATGACGTCA	+	4.818314	NC_037648.1	7210175	7210185
Atf1_1438	gene-LOC727236	-34	GATTGTGTAC	4-GATGACGTCA	-	6.358442	NC_037648.1	7189407	7189417
Atf1_1439	gene-LOC724446	73	TAATATATAC	4-GATGACGTCA	-	4.878484	NC_037648.1	7067207	7067217
Atf1_1440	gene-LOC411719	19	TAATGTATAA	4-GATGACGTCA	-	4.702565	NC_037648.1	7061936	7061946
Atf1_1441	gene-LOC411719	-3	TAATGTATAG	4-GATGACGTCA	-	4.896721	NC_037648.1	7061914	7061924
Atf1_1442	gene-LOC411719	-41	TAATGTATAA	4-GATGACGTCA	-	4.702565	NC_037648.1	7061876	7061886
Atf1_1443	gene-LOC551148	-9	GTACATAATT	4-GATGACGTCA	+	4.737931	NC_037648.1	7060302	7060312
Atf1_1444	gene-LOC551148	66	GCAAATAGTA	4-GATGACGTCA	+	4.662122	NC_037648.1	7060377	7060387
Atf1_1445	gene-LOC413657	-48	ATATGCAGTA	4-GATGACGTCA	+	4.664172	NC_037648.1	7025142	7025152
Atf1_1446	gene-LOC107965805	61	TAATGTGTGA	4-GATGACGTCA	-	4.85923	NC_037648.1	7020299	7020309
Atf1_1447	gene-LOC412222	21	TAATATATAC	4-GATGACGTCA	-	4.878484	NC_037648.1	6826271	6826281
Atf1_1448	gene-LOC412346	46	ATACATATTA	4-GATGACGTCA	+	4.960735	NC_037648.1	6821827	6821837
Atf1_1449	gene-LOC552680	-36	AAACACAATA	4-GATGACGTCA	+	4.764836	NC_037648.1	6808072	6808082
Atf1_1450	gene-LOC552680	24	GTACATATTT	4-GATGACGTCA	+	4.71078	NC_037648.1	6808132	6808142
Atf1_1451	gene-LOC550926	27	TTCTATGTAG	4-GATGACGTCA	-	4.742289	NC_037648.1	6749231	6749241
Atf1_1452	gene-LOC550884	-12	TAATATGTAA	4-GATGACGTCA	-	4.818314	NC_037648.1	6746158	6746168
Atf1_1453	gene-LOC724942	0	ATACACATTA	4-GATGACGTCA	+	6.707126	NC_037648.1	6644648	6644658
Atf1_1454	gene-LOC724942	56	GCACACATAA	4-GATGACGTCA	+	4.710467	NC_037648.1	6644704	6644714
Atf1_1455	gene-LOC551635	-34	GTATATATTA	4-GATGACGTCA	+	4.878484	NC_037648.1	6620735	6620745
Atf1_1456	gene-LOC724715	-70	GCGCACAGAA	4-GATGACGTCA	+	4.61981	NC_037648.1	6561877	6561887
Atf1_1457	gene-LOC724715	77	TACTGTATTT	4-GATGACGTCA	-	4.676437	NC_037648.1	6562024	6562034
Atf1_1458	gene-LOC727192	-44	TATTGTATAT	4-GATGACGTCA	-	4.872136	NC_037648.1	6493823	6493833
Atf1_1459	gene-LOC727192	-75	TATTATGTAA	4-GATGACGTCA	-	4.845465	NC_037648.1	6493792	6493802
Atf1_1460	gene-LOC409841	73	TACAGTTTAC	4-GATGACGTCA	-	6.478423	NC_037648.1	6451499	6451509
Atf1_1461	gene-LOC409784	-5	ATACAAAGTA	4-GATGACGTCA	+	6.131	NC_037648.1	6437573	6437583
Atf1_1462	gene-LOC113219115	-37	TACTAAATAC	4-GATGACGTCA	-	4.822234	NC_037648.1	6414860	6414870
Atf1_1463	gene-LOC107965288	-10	TACTGTATAT	4-GATGACGTCA	-	6.645877	NC_037648.1	6397587	6397597
Atf1_1464	gene-LOC409622	73	TACAGTATTC	4-GATGACGTCA	-	4.820762	NC_037648.1	6387975	6387985
Atf1_1465	gene-LOC551883	13	ATAAACTGTA	4-GATGACGTCA	+	4.698534	NC_037648.1	6188343	6188353
Atf1_1466	gene-LOC107965233	78	TATTGTATAA	4-GATGACGTCA	-	4.729716	NC_037648.1	6165313	6165323
Atf1_1467	gene-LOC411535	26	GTATATACTA	4-GATGACGTCA	+	4.96626	NC_037648.1	5014148	5014158
Atf1_1468	gene-LOC552407	-37	TACAATGTAG	4-GATGACGTCA	-	5.177798	NC_037648.1	4983627	4983637
Atf1_1469	gene-LOC100578194	-97	GTATACATTA	4-GATGACGTCA	+	6.624875	NC_037648.1	4975056	4975066
Atf1_1470	gene-LOC113219087	2	ATATACATTA	4-GATGACGTCA	+	4.844985	NC_037648.1	4878327	4878337
Atf1_1471	gene-LOC113219087	-28	TATTATGTAT	4-GATGACGTCA	-	4.987886	NC_037648.1	4878297	4878307
Atf1_1472	gene-LOC113219087	-41	TATTATGTAT	4-GATGACGTCA	-	4.987886	NC_037648.1	4878284	4878294
Atf1_1473	gene-LOC102654883	43	TATTATGTAT	4-GATGACGTCA	-	4.987886	NC_037648.1	4816157	4816167
Atf1_1477	gene-LOC107965795	17	TATTGTATAA	4-GATGACGTCA	-	4.729716	NC_037648.1	4419543	4419553
Atf1_1478	gene-LOC113219105	43	TTACACAATA	4-GATGACGTCA	+	6.591856	NC_037648.1	4421823	4421833
Atf1_1479	gene-LOC113219105	70	GTATATATTA	4-GATGACGTCA	+	4.878484	NC_037648.1	4421850	4421860
Atf1_1480	gene-LOC409438	-10	ATTCACAATA	4-GATGACGTCA	+	4.649233	NC_037648.1	4408262	4408272
Atf1_1481	gene-LOC100578943	-55	TTATGTGTGC	4-GATGACGTCA	-	4.710467	NC_037648.1	4407236	4407246
Atf1_1482	gene-LOC725316	-87	TATTATGTAT	4-GATGACGTCA	-	4.987886	NC_037648.1	4402769	4402779
Atf1_1483	gene-LOC412423	76	TACTATATAA	4-GATGACGTCA	-	4.757066	NC_037648.1	4397734	4397744
Atf1_1484	gene-LOC727290	-56	ATGCTCAGTA	4-GATGACGTCA	+	4.759326	NC_037648.1	4374036	4374046
Atf1_1485	gene-LOC727122	32	TATTGTGAAC	4-GATGACGTCA	-	6.429123	NC_037648.1	4367428	4367438
Atf1_1486	gene-LOC412663	-39	GTACATAAAA	4-GATGACGTCA	+	4.696702	NC_037648.1	4274915	4274925
Atf1_1487	gene-LOC726443	-63	ATACATAATA	4-GATGACGTCA	+	4.987886	NC_037648.1	4271742	4271752
Atf1_1488	gene-LOC726443	10	TTACATAATA	4-GATGACGTCA	+	4.845465	NC_037648.1	4271815	4271825
Atf1_1489	gene-LOC413772	29	TTATACTGTA	4-GATGACGTCA	+	4.867893	NC_037648.1	4267946	4267956
Atf1_1490	gene-LOC413772	39	TATACTGTAC	4-GATGACGTCA	-	4.90705	NC_037648.1	4267956	4267966
Atf1_1491	gene-LOC413772	12	TACAATGTGC	4-GATGACGTCA	-	5.200477	NC_037648.1	4267929	4267939
Atf1_1492	gene-LOC413772	5	TGATATGTAC	4-GATGACGTCA	-	4.931916	NC_037648.1	4267922	4267932
Atf1_1493	gene-LOC552779	46	TATAGTGGAC	4-GATGACGTCA	-	4.77083	NC_037648.1	4261800	4261810
Atf1_1494	gene-LOC725924	42	TAGTGTGTTC	4-GATGACGTCA	-	6.605351	NC_037648.1	3583961	3583971
Atf1_1495	gene-LOC725924	-71	TAGTGTATAT	4-GATGACGTCA	-	4.932761	NC_037648.1	3583848	3583858
Atf1_1498	gene-LOC102654395	88	TAATGTATAT	4-GATGACGTCA	-	4.844985	NC_037648.1	3278293	3278303
Atf1_1499	gene-LOC551391	-31	GAACACAATA	4-GATGACGTCA	+	6.544726	NC_037648.1	2906735	2906745
Atf1_1500	gene-LOC551391	-35	TAATATGTAA	4-GATGACGTCA	-	4.818314	NC_037648.1	2906731	2906741
Atf1_1501	gene-LOC107965276	68	TACTATATAA	4-GATGACGTCA	-	4.757066	NC_037648.1	2854448	2854458
Atf1_1502	gene-LOC551425	83	TTACATTGTA	4-GATGACGTCA	+	4.983642	NC_037648.1	2835884	2835894
Atf1_1503	gene-LOC725641	44	GTATACAGTA	4-GATGACGTCA	+	8.425767	NC_037648.1	2802876	2802886
Atf1_1504	gene-LOC725641	56	TACAGTAAAC	4-GATGACGTCA	-	4.705159	NC_037648.1	2802888	2802898
Atf1_1505	gene-LOC100578128	-62	ATACAGAATA	4-GATGACGTCA	+	4.762724	NC_037648.1	2791966	2791976
Atf1_1506	gene-LOC107965203	51	TTATGTGTAG	4-GATGACGTCA	-	4.687788	NC_037648.1	2703405	2703415
Atf1_1507	gene-LOC411602	1	TTACACACTG	4-GATGACGTCA	+	4.852211	NC_037648.1	2649234	2649244
Atf1_1508	gene-LOC411602	19	ATATACAATA	4-GATGACGTCA	+	4.872136	NC_037648.1	2649252	2649262
Atf1_1509	gene-LOC727495	41	TAATGTATAA	4-GATGACGTCA	-	4.702565	NC_037648.1	2621053	2621063
Atf1_1510	gene-LOC100302106	60	TAACACAATA	4-GATGACGTCA	+	4.622416	NC_037648.1	2611030	2611040
Atf1_1511	gene-LOC100577771	-17	TAAAGTGTAT	4-GATGACGTCA	-	5.071561	NC_037648.1	2602306	2602316
Atf1_1512	gene-LOC102656737	26	ATACAGATTA	4-GATGACGTCA	+	4.735573	NC_037648.1	2556312	2556322
Atf1_1513	gene-LOC113219096	-41	TTACATATTA	4-GATGACGTCA	+	4.818314	NC_037648.1	2538418	2538428
Atf1_1514	gene-LOC550973	64	TAATATGTGC	4-GATGACGTCA	-	5.03515	NC_037648.1	2544708	2544718
Atf1_1515	gene-LOC411943	40	TACCATGTGC	4-GATGACGTCA	-	4.706663	NC_037648.1	2442185	2442195
Atf1_1516	gene-LOC102655184	-49	TTACACAGCA	4-GATGACGTCA	+	6.556888	NC_037648.1	2432499	2432509
Atf1_1517	gene-LOC102655184	-8	AAATACAGTA	4-GATGACGTCA	+	4.676437	NC_037648.1	2432540	2432550
Atf1_1518	gene-LOC113219101	-73	TACTGAATAA	4-GATGACGTCA	-	4.646315	NC_037648.1	2420150	2420160
Atf1_1519	gene-LOC113219100	-88	CTCTGTGTAT	4-GATGACGTCA	-	4.636674	NC_037648.1	2403222	2403232
Atf1_1520	gene-LOC113219078	-89	GAAAACAGTA	4-GATGACGTCA	+	6.144547	NC_037648.1	2347515	2347525
Atf1_1521	gene-LOC113219078	-5	GTACGCAGAA	4-GATGACGTCA	+	6.235129	NC_037648.1	2347599	2347609
Atf1_1522	gene-LOC113219078	-20	TACTATCTAT	4-GATGACGTCA	-	4.623639	NC_037648.1	2347584	2347594
Atf1_1523	gene-LOC113219078	-70	CACTAAGTAC	4-GATGACGTCA	-	4.884104	NC_037648.1	2347534	2347544
Atf1_1524	gene-LOC113219093	59	TTACATAATA	4-GATGACGTCA	+	4.845465	NC_037648.1	2343593	2343603
Atf1_1526	gene-LOC102654393	47	TTTTATGTAC	4-GATGACGTCA	-	4.696702	NC_037648.1	2297961	2297971
Atf1_1531	gene-LOC102654106	-16	ATACACATTT	4-GATGACGTCA	+	4.677281	NC_037648.1	2216838	2216848
Atf1_1532	gene-LOC102653698	44	GTACAGTATA	4-GATGACGTCA	+	4.90705	NC_037648.1	2067436	2067446
Atf1_1533	gene-LOC102653698	54	TACAGTATAT	4-GATGACGTCA	-	5.010313	NC_037648.1	2067446	2067456
Atf1_1534	gene-LOC102656690	-24	CTACTCATTA	4-GATGACGTCA	+	4.901719	NC_037648.1	1814097	1814107
Atf1_1535	gene-LOC113219116	61	GTCCACGGTA	4-GATGACGTCA	+	6.050757	NC_037648.1	1806065	1806075
Atf1_1536	gene-LOC410297	69	ATATTCAGTA	4-GATGACGTCA	+	4.788735	NC_037648.1	1471108	1471118
Atf1_1537	gene-LOC410296	52	GTACAGTGTA	4-GATGACGTCA	+	6.680791	NC_037648.1	1466220	1466230
Atf1_1538	gene-LOC410296	62	TACAGTGTAC	4-GATGACGTCA	-	8.652343	NC_037648.1	1466230	1466240
Atf1_1540	gene-LOC408339	-73	GGACACAGAA	4-GATGACGTCA	+	6.193905	NC_037648.1	1339860	1339870
Atf1_1541	gene-LOC408339	-63	GGACACAGAA	4-GATGACGTCA	+	6.193905	NC_037648.1	1339870	1339880
Atf1_1542	gene-LOC408339	12	TACTGTTTCC	4-GATGACGTCA	-	6.091058	NC_037648.1	1339945	1339955
Atf1_1543	gene-LOC107965173	30	GTACAAGGTA	4-GATGACGTCA	+	5.781511	NC_037648.1	1365506	1365516
Atf1_1544	gene-LOC102654272	44	TGATGTGTAA	4-GATGACGTCA	-	4.755996	NC_037648.1	1355596	1355606
Atf1_1545	gene-LOC410294	-25	GTATATATTA	4-GATGACGTCA	+	4.878484	NC_037648.1	1330139	1330149
Atf1_1546	gene-LOC107965169	100	TAATATGTAT	4-GATGACGTCA	-	4.960735	NC_037648.1	1301866	1301876
Atf1_1548	gene-LOC727189	12	TACTATGTAA	4-GATGACGTCA	-	6.619206	NC_037648.1	1234671	1234681
Atf1_1549	gene-LOC727189	-79	TATGGTGTAG	4-GATGACGTCA	-	4.656634	NC_037648.1	1234580	1234590
Atf1_1550	gene-LOC725750	41	ATACACTCTA	4-GATGACGTCA	+	5.159337	NC_037648.1	1147981	1147991
Atf1_1551	gene-LOC102655835	63	TATTGTATAT	4-GATGACGTCA	-	4.872136	NC_037648.1	1125689	1125699
Atf1_1552	gene-LOC725614	-83	ATACACACTT	4-GATGACGTCA	+	4.765057	NC_037648.1	1077291	1077301
Atf1_1553	gene-LOC725614	-9	GTACATATTA	4-GATGACGTCA	+	6.740625	NC_037648.1	1077365	1077375
Atf1_1554	gene-LOC725614	8	TATTATATAC	4-GATGACGTCA	-	4.905635	NC_037648.1	1077382	1077392
Atf1_1555	gene-LOC102656228	21	TACGGTGTAT	4-GATGACGTCA	-	6.378639	NC_037648.1	1003989	1003999
Atf1_1556	gene-LOC413545	54	TAAAATGTAC	4-GATGACGTCA	-	5.10506	NC_037648.1	924796	924806
Atf1_1557	gene-LOC102653945	-74	GTATACTTTA	4-GATGACGTCA	+	4.989311	NC_037648.1	892610	892620
Atf1_1558	gene-LOC411888	2	GTACGAAGTA	4-GATGACGTCA	+	5.929185	NC_037648.1	874917	874927
Atf1_1559	gene-LOC411888	42	TATAGTGTAA	4-GATGACGTCA	-	4.956292	NC_037648.1	874957	874967
Atf1_1560	gene-LOC100576157	-69	GAAAACAGTA	4-GATGACGTCA	+	6.144547	NC_037648.1	851609	851619
Atf1_1561	gene-LOC113219141	58	TACAATGTAA	4-GATGACGTCA	-	4.983642	NC_037648.1	849597	849607
Atf1_1562	gene-LOC100576189	81	TAGAATGTAC	4-GATGACGTCA	-	5.192836	NC_037648.1	841921	841931
Atf1_1563	gene-LOC725243	67	TATTGTGTGA	4-GATGACGTCA	-	4.886381	NC_037648.1	748442	748452
Atf1_1564	gene-LOC413053	79	GTAGAGAGTA	4-GATGACGTCA	+	6.178367	NC_037648.1	743082	743092
Atf1_1565	gene-LOC413053	89	TAGAGAGTAC	4-GATGACGTCA	-	5.082085	NC_037648.1	743092	743102
Atf1_1566	gene-LOC413054	-1	TACTGCGTGG	4-GATGACGTCA	-	4.872573	NC_037648.1	738071	738081
Atf1_1567	gene-LOC410376	-4	GTAAATTGTA	4-GATGACGTCA	+	4.732033	NC_037648.1	664929	664939
Atf1_1568	gene-LOC410375	74	GTGTACAATA	4-GATGACGTCA	+	4.760477	NC_037648.1	627938	627948
Atf1_1569	gene-LOC724952	89	GAATACAGTG	4-GATGACGTCA	+	4.656056	NC_037648.1	617873	617883
Atf1_1570	gene-LOC724952	70	TAATGTGTAC	4-GATGACGTCA	-	8.487016	NC_037648.1	617854	617864
Atf1_1571	gene-LOC724952	-14	AACTGTATAT	4-GATGACGTCA	-	4.616033	NC_037648.1	617770	617780
Atf1_1572	gene-LOC724952	-87	TACTATGCAA	4-GATGACGTCA	-	4.727657	NC_037648.1	617697	617707
Atf1_1573	gene-LOC100577378	11	ATCCACTGTA	4-GATGACGTCA	+	4.764681	NC_037648.1	593391	593401
Atf1_1574	gene-LOC100577378	71	TGCTATGTAT	4-GATGACGTCA	-	4.952918	NC_037648.1	593451	593461
Atf1_1575	gene-LOC100577378	-33	TATTGTATAA	4-GATGACGTCA	-	4.729716	NC_037648.1	593347	593357
Atf1_1576	gene-LOC409569	17	TTCTGTGTGG	4-GATGACGTCA	-	4.783205	NC_037648.1	590473	590483
Atf1_1577	gene-LOC724799	-75	GTATAAAGTA	4-GATGACGTCA	+	6.04875	NC_037648.1	581324	581334
Atf1_1578	gene-LOC724799	35	GTACAGAACA	4-GATGACGTCA	+	4.733905	NC_037648.1	581434	581444
Atf1_1579	gene-LOC113219076	-70	TAAAGTATAC	4-GATGACGTCA	-	4.989311	NC_037648.1	581416	581426
Atf1_1580	gene-LOC550656	73	TTATATAGTA	4-GATGACGTCA	+	4.757066	NC_037648.1	572402	572412
Atf1_1581	gene-LOC550656	91	AACTGTGGAC	4-GATGACGTCA	-	6.150291	NC_037648.1	572420	572430
Atf1_1582	gene-LOC550656	-73	TAATGTGCAT	4-GATGACGTCA	-	4.815577	NC_037648.1	572256	572266
Atf1_1583	gene-LOC100577060	-82	GTACATAACA	4-GATGACGTCA	+	4.959067	NC_037648.1	570453	570463
Atf1_1584	gene-LOC100577060	-40	GATTATGTAC	4-GATGACGTCA	-	4.612051	NC_037648.1	570495	570505
Atf1_1585	gene-LOC551532	75	TGCTGAGTAA	4-GATGACGTCA	-	4.699746	NC_037648.1	569226	569236
Atf1_1586	gene-LOC100577250	-87	TATTGTATAA	4-GATGACGTCA	-	4.729716	NC_037648.1	545342	545352
Atf1_1587	gene-LOC409280	-15	GAAAGTGTAC	4-GATGACGTCA	-	4.695727	NC_037648.1	541062	541072
Atf1_1588	gene-LOC411939	46	GAACATTGTA	4-GATGACGTCA	+	4.936512	NC_037648.1	523880	523890
Atf1_1589	gene-LOC413311	-38	AAATATGTAC	4-GATGACGTCA	-	4.71078	NC_037648.1	513155	513165
Atf1_1590	gene-LOC409863	-61	TACTGATTAC	4-GATGACGTCA	-	6.256845	NC_037648.1	453716	453726
Atf1_1591	gene-LOC413309	83	GTGCATAGTT	4-GATGACGTCA	+	4.620123	NC_037648.1	445333	445343
Atf1_1592	gene-LOC409474	-74	ATATACAATA	4-GATGACGTCA	+	4.872136	NC_037648.1	422647	422657
Atf1_1593	gene-LOC409474	59	TACAATGTAA	4-GATGACGTCA	-	4.983642	NC_037648.1	422780	422790
Atf1_1594	gene-LOC409363	4	TATTATGTAT	4-GATGACGTCA	-	4.987886	NC_037648.1	411383	411393
Atf1_1595	gene-LOC410291	-74	TACAATGAAC	4-GATGACGTCA	-	4.820909	NC_037648.1	314843	314853
Atf1_1596	gene-LOC726780	-86	TATAATGTAC	4-GATGACGTCA	-	5.132211	NC_037648.1	214938	214948
Atf1_1597	gene-LOC410288	-68	GTTCACAATG	4-GATGACGTCA	+	4.628853	NC_037648.1	209808	209818
Atf1_1598	gene-LOC410288	-30	TTATATAGTA	4-GATGACGTCA	+	4.757066	NC_037648.1	209846	209856
Atf1_1599	gene-LOC551447	-25	TACTATTTAC	4-GATGACGTCA	-	6.367597	NW_020555815.1	27159	27169
Atf1_1600	gene-LOC551470	99	TAATGTGAGC	4-GATGACGTCA	-	4.696497	NW_020555815.1	24650	24660
Atf1_1601	gene-LOC724790	-95	ATCCACACTA	4-GATGACGTCA	+	4.687129	NW_020555815.1	23127	23137
Atf1_1602	gene-LOC113218521	60	TAATGTGCAT	4-GATGACGTCA	-	4.815577	NC_037647.1	12170284	12170294
Atf1_1603	gene-LOC113218521	5	TGTTGTGTAA	4-GATGACGTCA	-	4.783147	NC_037647.1	12170229	12170239
Atf1_1604	gene-LOC113218521	-77	CTCAGTGTAC	4-GATGACGTCA	-	4.781	NC_037647.1	12170147	12170157
Atf1_1605	gene-LOC551243	11	TTACATATTA	4-GATGACGTCA	+	4.818314	NC_037647.1	12059601	12059611
Atf1_1606	gene-LOC551243	39	TGTTGTGTAA	4-GATGACGTCA	-	4.783147	NC_037647.1	12059629	12059639
Atf1_1607	gene-LOC409486	83	TTACATATTA	4-GATGACGTCA	+	4.818314	NC_037647.1	12046705	12046715
Atf1_1608	gene-LOC409486	-77	CAATGAGTAC	4-GATGACGTCA	-	4.829603	NC_037647.1	12046545	12046555
Atf1_1609	gene-LOC725539	17	TAGTGTGGAG	4-GATGACGTCA	-	4.738865	NC_037647.1	12042071	12042081
Atf1_1610	gene-LOC725539	-89	TAATATGTAT	4-GATGACGTCA	-	4.960735	NC_037647.1	12041965	12041975
Atf1_1612	gene-LOC413547	0	TAATGAGTAA	4-GATGACGTCA	-	4.707563	NC_037647.1	11960353	11960363
Atf1_1613	gene-LOC726237	-32	GTACGCACCA	4-GATGACGTCA	+	4.784377	NC_037647.1	11938711	11938721
Atf1_1614	gene-LOC726237	-18	GTGCACATTG	4-GATGACGTCA	+	4.795196	NC_037647.1	11938725	11938735
Atf1_1615	gene-LOC726237	-13	TGGTGTGCAC	4-GATGACGTCA	-	4.874533	NC_037647.1	11938730	11938740
Atf1_1616	gene-LOC412174	72	GGACACCGTA	4-GATGACGTCA	+	6.1356	NC_037647.1	11928097	11928107
Atf1_1617	gene-LOC551435	-21	AGATACAGTA	4-GATGACGTCA	+	4.622948	NC_037647.1	11921244	11921254
Atf1_1618	gene-LOC727048	17	GTTTACAGTA	4-GATGACGTCA	+	6.340723	NC_037647.1	11917208	11917218
Atf1_1619	gene-LOC409170	27	GTACACAGCA	4-GATGACGTCA	+	8.479199	NC_037647.1	11912201	11912211
Atf1_1620	gene-LOC102655470	-59	CTACTTAGTA	4-GATGACGTCA	+	4.95622	NC_037647.1	11877861	11877871
Atf1_1621	gene-LOC102655470	-11	TTCAGAGTAC	4-GATGACGTCA	-	4.724128	NC_037647.1	11877909	11877919
Atf1_1622	gene-LOC107965825	46	ACAAACAGTA	4-GATGACGTCA	+	4.628623	NC_037647.1	11875059	11875069
Atf1_1623	gene-LOC551724	-75	TTACATAATA	4-GATGACGTCA	+	4.845465	NC_037647.1	11863087	11863097
Atf1_1624	gene-LOC551724	67	ATACACAGAA	4-GATGACGTCA	+	6.436944	NC_037647.1	11863229	11863239
Atf1_1625	gene-LOC413758	47	CTATACAGTT	4-GATGACGTCA	+	4.667768	NC_037647.1	11858752	11858762
Atf1_1626	gene-LOC551682	-85	TAATGTGAAT	4-GATGACGTCA	-	4.622082	NC_037647.1	11851651	11851661
Atf1_1627	gene-LOC724909	16	TATTATGTAT	4-GATGACGTCA	-	4.987886	NC_037647.1	11830453	11830463
Atf1_1628	gene-LOC551820	57	TTACTCATTA	4-GATGACGTCA	+	4.707563	NC_037647.1	11827948	11827958
Atf1_1629	gene-LOC107963965	53	TAATGAGTAA	4-GATGACGTCA	-	4.707563	NC_037647.1	11828930	11828940
Atf1_1630	gene-LOC410179	-16	GTACACTTTT	4-GATGACGTCA	+	4.821607	NC_037647.1	11665134	11665144
Atf1_1631	gene-LOC410179	-7	TTACACTGAA	4-GATGACGTCA	+	4.65896	NC_037647.1	11665143	11665153
Atf1_1632	gene-LOC727455	-43	TATTGTGTAC	4-GATGACGTCA	-	8.514167	NC_037647.1	11471752	11471762
Atf1_1633	gene-LOC113219044	82	GAACACAGTT	4-GATGACGTCA	+	6.288622	NC_037647.1	11453621	11453631
Atf1_1634	gene-LOC102656404	-19	TCCTGTATAC	4-GATGACGTCA	-	6.224332	NC_037647.1	11442253	11442263
Atf1_1635	gene-LOC102656431	-30	TAGTGAGTGC	4-GATGACGTCA	-	5.012174	NC_037647.1	11439473	11439483
Atf1_1636	gene-LOC100577127	73	TAATGAATAC	4-GATGACGTCA	-	4.767733	NC_037647.1	11310116	11310126
Atf1_1637	gene-LOC410188	-70	GTACACTGGA	4-GATGACGTCA	+	6.450908	NC_037647.1	11305081	11305091
Atf1_1638	gene-LOC410189	16	TATTGTTTAC	4-GATGACGTCA	-	6.340247	NC_037647.1	11283362	11283372
Atf1_1639	gene-LOC408277	-85	TAAAGTGTAC	4-GATGACGTCA	-	6.851451	NC_037647.1	11241379	11241389
Atf1_1640	gene-LOC113219050	-60	GTACACTTTT	4-GATGACGTCA	+	4.821607	NC_037647.1	11233586	11233596
Atf1_1641	gene-LOC113219050	88	GTACAAAGTT	4-GATGACGTCA	+	5.881045	NC_037647.1	11233734	11233744
Atf1_1642	gene-LOC113219050	15	TACAGTTTAG	4-GATGACGTCA	-	4.750269	NC_037647.1	11233661	11233671
Atf1_1643	gene-LOC102655420	87	TATTGTGTCG	4-GATGACGTCA	-	4.763083	NC_037647.1	10964968	10964978
Atf1_1644	gene-LOC102655420	54	TTGTATGTAC	4-GATGACGTCA	-	4.757327	NC_037647.1	10964935	10964945
Atf1_1645	gene-LOC107965070	-26	TACAGAGGAC	4-GATGACGTCA	-	4.687429	NC_037647.1	10942777	10942787
Atf1_1646	gene-LOC102654388	46	TGTTGTGTCC	4-GATGACGTCA	-	4.682528	NC_037647.1	10732145	10732155
Atf1_1647	gene-LOC102654124	27	GTATTCAATA	4-GATGACGTCA	+	4.794884	NC_037647.1	10730930	10730940
Atf1_1648	gene-LOC100577788	64	TAATATATAC	4-GATGACGTCA	-	4.878484	NC_037647.1	10675028	10675038
Atf1_1649	gene-LOC102656724	-88	GTATACATTA	4-GATGACGTCA	+	6.624875	NC_037647.1	10672314	10672324
Atf1_1650	gene-LOC102656315	49	TTACTCAGCA	4-GATGACGTCA	+	4.699746	NC_037647.1	10645185	10645195
Atf1_1651	gene-LOC726201	1	ATATACAGCA	4-GATGACGTCA	+	4.837168	NC_037647.1	10640626	10640636
Atf1_1652	gene-LOC726201	-51	CACTGTATTC	4-GATGACGTCA	-	4.656056	NC_037647.1	10640574	10640584
Atf1_1653	gene-LOC113219049	-24	CTAGACATTA	4-GATGACGTCA	+	4.620873	NC_037647.1	10629691	10629701
Atf1_1654	gene-LOC100577211	-31	TTTTGTGTAC	4-GATGACGTCA	-	6.443093	NC_037647.1	10601033	10601043
Atf1_1655	gene-LOC100577138	-36	TAATGCATAC	4-GATGACGTCA	-	4.64317	NC_037647.1	10560514	10560524
Atf1_1656	gene-LOC410194	-14	TACTGTGTTA	4-GATGACGTCA	-	6.396157	NC_037647.1	10512119	10512129
Atf1_1657	gene-LOC107965079	-74	GTACATATTT	4-GATGACGTCA	+	4.71078	NC_037647.1	10509260	10509270
Atf1_1658	gene-LOC107965079	87	TACTATCTAT	4-GATGACGTCA	-	4.623639	NC_037647.1	10509421	10509431
Atf1_1659	gene-LOC107965080	-48	TACAATGTAA	4-GATGACGTCA	-	4.983642	NC_037647.1	10455453	10455463
Atf1_1660	gene-LOC100576772	48	TACTGCGCAT	4-GATGACGTCA	-	4.634764	NC_037647.1	10410873	10410883
Atf1_1661	gene-LOC100576715	5	GTACACTTTT	4-GATGACGTCA	+	4.821607	NC_037647.1	10401935	10401945
Atf1_1662	gene-LOC102654938	-52	ATATATAGTA	4-GATGACGTCA	+	4.899487	NC_037647.1	10392961	10392971
Atf1_1663	gene-LOC102654938	61	ATAGATAGTA	4-GATGACGTCA	+	4.623639	NC_037647.1	10393074	10393084
Atf1_1664	gene-LOC102654938	23	TACTATTTAG	4-GATGACGTCA	-	4.639443	NC_037647.1	10393036	10393046
Atf1_1665	gene-LOC113219039	52	GTAAACTGTG	4-GATGACGTCA	+	4.678153	NC_037647.1	10383984	10383994
Atf1_1666	gene-LOC113219039	-53	TACTACGTAA	4-GATGACGTCA	-	4.637501	NC_037647.1	10383879	10383889
Atf1_1667	gene-LOC100576750	4	TATTATGTAA	4-GATGACGTCA	-	4.845465	NC_037647.1	10378486	10378496
Atf1_1669	gene-LOC100576472	-32	TATTATGTAG	4-GATGACGTCA	-	5.039621	NC_037647.1	10309430	10309440
Atf1_1670	gene-LOC412034	-21	TACTGTTTGT	4-GATGACGTCA	-	4.628623	NC_037647.1	10293630	10293640
Atf1_1671	gene-LOC726983	93	TAATATGTAT	4-GATGACGTCA	-	4.960735	NC_037647.1	10242189	10242199
Atf1_1672	gene-LOC727298	-20	TTACAGAATA	4-GATGACGTCA	+	4.620304	NC_037647.1	10228746	10228756
Atf1_1673	gene-LOC727298	-59	TAATGTGTTT	4-GATGACGTCA	-	4.737685	NC_037647.1	10228707	10228717
Atf1_1674	gene-LOC552097	-10	TACAATGTTC	4-GATGACGTCA	-	4.936512	NC_037647.1	10214130	10214140
Atf1_1675	gene-LOC408284	7	GTATACAGTT	4-GATGACGTCA	+	6.395923	NC_037647.1	10211687	10211697
Atf1_1676	gene-LOC725422	22	TATTGTATAC	4-GATGACGTCA	-	6.652026	NC_037647.1	10177589	10177599
Atf1_1677	gene-LOC107965038	-41	TACTGCGTGC	4-GATGACGTCA	-	6.600727	NC_037647.1	10114729	10114739
Atf1_1678	gene-LOC412198	-94	ATACATAGTA	4-GATGACGTCA	+	6.761627	NC_037647.1	10105139	10105149
Atf1_1679	gene-LOC412198	-50	TTATACAATA	4-GATGACGTCA	+	4.729716	NC_037647.1	10105183	10105193
Atf1_1680	gene-LOC552253	54	ATATACATTA	4-GATGACGTCA	+	4.844985	NC_037647.1	10103025	10103035
Atf1_1683	gene-LOC100578769	42	GTACACGCTA	4-GATGACGTCA	+	6.445413	NC_037647.1	10056970	10056980
Atf1_1684	gene-LOC410200	-63	GTACACAATA	4-GATGACGTCA	+	8.514167	NC_037647.1	10036036	10036046
Atf1_1685	gene-LOC408282	38	GTATGCTGTA	4-GATGACGTCA	+	4.808498	NC_037647.1	9948379	9948389
Atf1_1686	gene-LOC113219030	-16	ATACATAATA	4-GATGACGTCA	+	4.987886	NC_037647.1	9931036	9931046
Atf1_1687	gene-LOC113219030	30	TTACACATCA	4-GATGACGTCA	+	4.755996	NC_037647.1	9931082	9931092
Atf1_1688	gene-LOC113219029	36	TTATACAATA	4-GATGACGTCA	+	4.729716	NC_037647.1	9930426	9930436
Atf1_1689	gene-LOC107965050	42	TACAGTATCC	4-GATGACGTCA	-	4.767274	NC_037647.1	9908671	9908681
Atf1_1692	gene-LOC552618	-9	TAGTGGGTAC	4-GATGACGTCA	-	6.390145	NC_037647.1	9850686	9850696
Atf1_1693	gene-LOC408286	-52	TACTGTGTGA	4-GATGACGTCA	-	6.660122	NC_037647.1	9838533	9838543
Atf1_1694	gene-LOC552658	97	TATTGAATAC	4-GATGACGTCA	-	4.794884	NC_037647.1	9817958	9817968
Atf1_1695	gene-LOC552663	-81	ATACACATTT	4-GATGACGTCA	+	4.677281	NC_037647.1	9815583	9815593
Atf1_1696	gene-LOC102656106	56	GTACGCTTTA	4-GATGACGTCA	+	4.869746	NC_037647.1	9544690	9544700
Atf1_1697	gene-LOC100576531	73	TTATACAATA	4-GATGACGTCA	+	4.729716	NC_037647.1	9498595	9498605
Atf1_1698	gene-LOC726272	78	GTACCAAGTA	4-GATGACGTCA	+	5.726244	NC_037647.1	9487527	9487537
Atf1_1699	gene-LOC410206	-13	ATGCAGAGTA	4-GATGACGTCA	+	4.644916	NC_037647.1	9471615	9471625
Atf1_1700	gene-LOC726121	-90	TAGCGTGTAT	4-GATGACGTCA	-	4.665523	NC_037647.1	9457824	9457834
Atf1_1701	gene-LOC551967	-26	TAATGTATTC	4-GATGACGTCA	-	4.655435	NC_037647.1	9422764	9422774
Atf1_1702	gene-LOC550651	-88	GTGCACAGTT	4-GATGACGTCA	+	6.366514	NC_037647.1	9420561	9420571
Atf1_1703	gene-LOC552015	-16	TACTATATAT	4-GATGACGTCA	-	4.899487	NC_037647.1	9415688	9415698
Atf1_1704	gene-LOC411785	71	GTATGCAGCA	4-GATGACGTCA	+	4.635353	NC_037647.1	9404682	9404692
Atf1_1705	gene-LOC411785	41	TACTGTGTGA	4-GATGACGTCA	-	6.660122	NC_037647.1	9404652	9404662
Atf1_1706	gene-LOC410208	-35	GACTGTGTGG	4-GATGACGTCA	-	4.698553	NC_037647.1	9383156	9383166
Atf1_1707	gene-LOC725155	90	GCACCTAGTA	4-GATGACGTCA	+	4.651396	NC_037647.1	9158963	9158973
Atf1_1708	gene-LOC113219058	84	TATTCTATAC	4-GATGACGTCA	-	4.680474	NC_037647.1	9155696	9155706
Atf1_1709	gene-LOC410217	-70	GACAGTGTAC	4-GATGACGTCA	-	6.496618	NC_037647.1	8807194	8807204
Atf1_1710	gene-LOC410218	53	TACTTTATAC	4-GATGACGTCA	-	6.04875	NC_037647.1	8805515	8805525
Atf1_1711	gene-LOC113219038	42	TTGTGTGTAT	4-GATGACGTCA	-	4.723828	NC_037647.1	8765396	8765406
Atf1_1712	gene-LOC102655765	-3	GAACAAAGTA	4-GATGACGTCA	+	5.941449	NC_037647.1	8724471	8724481
Atf1_1713	gene-LOC409361	-81	GCACACATTA	4-GATGACGTCA	+	6.78154	NC_037647.1	8714931	8714941
Atf1_1714	gene-LOC409361	-49	TACGATGTAT	4-GATGACGTCA	-	4.632248	NC_037647.1	8714963	8714973
Atf1_1715	gene-LOC409361	-56	GATTGTGTAC	4-GATGACGTCA	-	6.358442	NC_037647.1	8714956	8714966
Atf1_1716	gene-LOC409361	-80	TTGTGTGTGC	4-GATGACGTCA	-	4.798243	NC_037647.1	8714932	8714942
Atf1_1717	gene-LOC409361	-82	TATTGTGTGT	4-GATGACGTCA	-	5.028802	NC_037647.1	8714930	8714940
Atf1_1718	gene-LOC100576945	-40	GTACATAATT	4-GATGACGTCA	+	4.737931	NC_037647.1	8701376	8701386
Atf1_1719	gene-LOC552688	-75	TATTGTATAC	4-GATGACGTCA	-	6.652026	NC_037647.1	8692711	8692721
Atf1_1721	gene-LOC724152	-21	GTACACATGA	4-GATGACGTCA	+	6.28558	NC_037647.1	8443827	8443837
Atf1_1722	gene-LOC724152	24	CTACACAATA	4-GATGACGTCA	+	6.786012	NC_037647.1	8443872	8443882
Atf1_1723	gene-LOC724152	7	TAGTGTCTAT	4-GATGACGTCA	-	4.656913	NC_037647.1	8443855	8443865
Atf1_1724	gene-LOC411591	-31	GTAAACTTTA	4-GATGACGTCA	+	4.677531	NC_037647.1	8419159	8419169
Atf1_1725	gene-LOC409119	37	TTATATAGTA	4-GATGACGTCA	+	4.757066	NC_037647.1	8413479	8413489
Atf1_1726	gene-LOC409672	-38	TATTACGTAC	4-GATGACGTCA	-	4.786071	NC_037647.1	8336196	8336206
Atf1_1727	gene-LOC552728	54	AACTATGTAG	4-GATGACGTCA	-	4.783518	NC_037647.1	8195952	8195962
Atf1_1728	gene-LOC725949	-95	GGACTTAGTA	4-GATGACGTCA	+	4.661445	NC_037647.1	8189551	8189561
Atf1_1729	gene-LOC725886	-82	TAACACAATA	4-GATGACGTCA	+	4.622416	NC_037647.1	8171768	8171778
Atf1_1730	gene-LOC725886	-32	TTCTGCGTAC	4-GATGACGTCA	-	6.235129	NC_037647.1	8171818	8171828
Atf1_1731	gene-LOC725654	-63	TAATGTATAA	4-GATGACGTCA	-	4.702565	NC_037647.1	8134540	8134550
Atf1_1732	gene-LOC725578	-9	GGATACAATA	4-GATGACGTCA	+	4.629097	NC_037647.1	8126444	8126454
Atf1_1733	gene-LOC102655712	-51	GTACCAAGTA	4-GATGACGTCA	+	5.726244	NC_037647.1	8116789	8116799
Atf1_1734	gene-LOC727266	90	TACTATGGAC	4-GATGACGTCA	-	6.433745	NC_037647.1	8073712	8073722
Atf1_1735	gene-LOC727266	45	TATTATATAC	4-GATGACGTCA	-	4.905635	NC_037647.1	8073667	8073677
Atf1_1736	gene-LOC412055	46	GTACTTAGCA	4-GATGACGTCA	+	4.875665	NC_037647.1	8008991	8009001
Atf1_1737	gene-LOC412055	-78	TTTTATGTAC	4-GATGACGTCA	-	4.696702	NC_037647.1	8008867	8008877
Atf1_1738	gene-LOC725241	-68	TAATGTGTTG	4-GATGACGTCA	-	4.789421	NC_037647.1	7747604	7747614
Atf1_1739	gene-LOC725241	-75	TATTCTGTAA	4-GATGACGTCA	-	4.620304	NC_037647.1	7747597	7747607
Atf1_1740	gene-LOC412627	-88	TAGTAAGTAC	4-GATGACGTCA	-	4.971258	NC_037647.1	7744114	7744124
Atf1_1741	gene-LOC725142	-25	GCACTCAGTA	4-GATGACGTCA	+	6.72529	NC_037647.1	7740172	7740182
Atf1_1742	gene-LOC409390	-58	TACTATGGAT	4-GATGACGTCA	-	4.653855	NC_037647.1	7724483	7724493
Atf1_1743	gene-LOC409390	-73	TATTATGTAA	4-GATGACGTCA	-	4.845465	NC_037647.1	7724468	7724478
Atf1_1744	gene-LOC100578890	-35	TAGTGTGCAA	4-GATGACGTCA	-	4.760932	NC_037647.1	7719917	7719927
Atf1_1745	gene-LOC551282	-28	GAAAACAGTA	4-GATGACGTCA	+	6.144547	NC_037647.1	7592277	7592287
Atf1_1746	gene-LOC412508	58	GCAAACAGTA	4-GATGACGTCA	+	6.408513	NC_037647.1	7551447	7551457
Atf1_1747	gene-LOC100579031	20	AAATGTGTAT	4-GATGACGTCA	-	4.677281	NC_037647.1	7544855	7544865
Atf1_1748	gene-LOC100579031	-11	TTATATGTAC	4-GATGACGTCA	-	4.669551	NC_037647.1	7544824	7544834
Atf1_1749	gene-LOC409191	-42	TACTAAGTAT	4-GATGACGTCA	-	4.904485	NC_037647.1	7518611	7518621
Atf1_1750	gene-LOC724241	59	ATATACAATA	4-GATGACGTCA	+	4.872136	NC_037647.1	7068112	7068122
Atf1_1751	gene-LOC551763	-46	TATTGTATAT	4-GATGACGTCA	-	4.872136	NC_037647.1	7060626	7060636
Atf1_1752	gene-LOC551844	-83	AACAATGTAC	4-GATGACGTCA	-	4.876108	NC_037647.1	7052563	7052573
Atf1_1755	gene-LOC113219063	-82	GCTCACAATA	4-GATGACGTCA	+	4.723648	NC_037647.1	6863957	6863967
Atf1_1756	gene-LOC102655797	72	ATACACATTT	4-GATGACGTCA	+	4.677281	NC_037647.1	6815508	6815518
Atf1_1757	gene-LOC725675	-1	ATACACAGTA	4-GATGACGTCA	+	8.508018	NC_037647.1	6445357	6445367
Atf1_1758	gene-LOC412710	17	ATATACATTA	4-GATGACGTCA	+	4.844985	NC_037647.1	6410504	6410514
Atf1_1759	gene-LOC726265	-72	GAACATAATA	4-GATGACGTCA	+	4.798335	NC_037647.1	6406495	6406505
Atf1_1760	gene-LOC726265	-4	TATTGTATAA	4-GATGACGTCA	-	4.729716	NC_037647.1	6406563	6406573
Atf1_1761	gene-LOC410228	86	GTACACTATG	4-GATGACGTCA	+	5.078332	NC_037647.1	6356752	6356762
Atf1_1762	gene-LOC410228	98	CACTATGTAT	4-GATGACGTCA	-	4.961357	NC_037647.1	6356764	6356774
Atf1_1765	gene-LOC410239	25	TTACACAGAA	4-GATGACGTCA	+	6.294524	NC_037647.1	6322004	6322014
Atf1_1766	gene-LOC726063	68	GTCCATAGTG	4-GATGACGTCA	+	4.633474	NC_037647.1	6317391	6317401
Atf1_1767	gene-LOC725880	5	GTACATTGTG	4-GATGACGTCA	+	5.105682	NC_037647.1	6315329	6315339
Atf1_1768	gene-LOC725880	17	CATTGTGTAA	4-GATGACGTCA	-	4.791586	NC_037647.1	6315341	6315351
Atf1_1769	gene-LOC725880	8	TAACATGTAC	4-GATGACGTCA	-	4.611246	NC_037647.1	6315332	6315342
Atf1_1770	gene-LOC100577466	32	GAACACAATA	4-GATGACGTCA	+	6.544726	NC_037647.1	6310709	6310719
Atf1_1771	gene-LOC100577466	24	TATTGTGGAT	4-GATGACGTCA	-	4.626505	NC_037647.1	6310701	6310711
Atf1_1772	gene-LOC100577466	13	TAATGTGTAT	4-GATGACGTCA	-	6.707126	NC_037647.1	6310690	6310700
Atf1_1773	gene-LOC410237	-85	GTATACATTA	4-GATGACGTCA	+	6.624875	NC_037647.1	6289665	6289675
Atf1_1774	gene-LOC410237	-64	ATACACACAA	4-GATGACGTCA	+	4.723828	NC_037647.1	6289686	6289696
Atf1_1775	gene-LOC412306	-20	GCAAACAGTA	4-GATGACGTCA	+	6.408513	NC_037647.1	6016572	6016582
Atf1_1776	gene-LOC412306	33	TACAGTGTCT	4-GATGACGTCA	-	4.849524	NC_037647.1	6016625	6016635
Atf1_1777	gene-LOC409427	44	TACTATGTGG	4-GATGACGTCA	-	5.107887	NC_037647.1	6009758	6009768
Atf1_1778	gene-LOC725612	-5	TACTATGCAA	4-GATGACGTCA	-	4.727657	NC_037647.1	5987149	5987159
Atf1_1779	gene-LOC725577	-90	TTACATATTA	4-GATGACGTCA	+	4.818314	NC_037647.1	5963418	5963428
Atf1_1780	gene-LOC725577	-37	TAGTAGGTAC	4-GATGACGTCA	-	4.643755	NC_037647.1	5963471	5963481
Atf1_1781	gene-LOC100576193	8	GAACACAGGA	4-GATGACGTCA	+	6.117032	NC_037647.1	5919427	5919437
Atf1_1782	gene-LOC100576193	63	GATCACAGTA	4-GATGACGTCA	+	6.233423	NC_037647.1	5919482	5919492
Atf1_1783	gene-LOC100577839	21	GAATACAATA	4-GATGACGTCA	+	4.682586	NC_037647.1	5918435	5918445
Atf1_1784	gene-LOC107965091	-3	GTACTTATTA	4-GATGACGTCA	+	4.883482	NC_037647.1	5909218	5909228
Atf1_1785	gene-LOC113219055	57	TAATATATAC	4-GATGACGTCA	-	4.878484	NC_037647.1	5893188	5893198
Atf1_1786	gene-LOC412607	70	ATAAACAGTA	4-GATGACGTCA	+	6.334098	NC_037647.1	5885418	5885428
Atf1_1787	gene-LOC412607	45	TAGTGTTTAT	4-GATGACGTCA	-	4.620981	NC_037647.1	5885393	5885403
Atf1_1788	gene-LOC409876	55	TACAATGTAA	4-GATGACGTCA	-	4.983642	NC_037647.1	5836055	5836065
Atf1_1789	gene-LOC551787	-88	TAATGTGCAT	4-GATGACGTCA	-	4.815577	NC_037647.1	5803783	5803793
Atf1_1790	gene-LOC724141	-65	TACTATATAT	4-GATGACGTCA	-	4.899487	NC_037647.1	5801131	5801141
Atf1_1791	gene-LOC413683	97	TAAAATGTAC	4-GATGACGTCA	-	5.10506	NC_037647.1	5753676	5753686
Atf1_1792	gene-LOC113219053	19	TATTGCGCAC	4-GATGACGTCA	-	4.640913	NC_037647.1	5716089	5716099
Atf1_1793	gene-LOC413544	-36	GTATAGAATA	4-GATGACGTCA	+	4.680474	NC_037647.1	5685443	5685453
Atf1_1794	gene-LOC102655031	-28	TATTCTGTAT	4-GATGACGTCA	-	4.762724	NC_037647.1	5683250	5683260
Atf1_1795	gene-LOC727023	20	GTAGAAAGTA	4-GATGACGTCA	+	5.772902	NC_037647.1	5251876	5251886
Atf1_1796	gene-LOC102656145	-45	GTGCACACTT	4-GATGACGTCA	+	4.653398	NC_037647.1	5223504	5223514
Atf1_1797	gene-LOC113219032	-64	ATATACAGTT	4-GATGACGTCA	+	4.616033	NC_037647.1	5216119	5216129
Atf1_1798	gene-LOC113219032	80	TATTGTGCAT	4-GATGACGTCA	-	4.842728	NC_037647.1	5216263	5216273
Atf1_1799	gene-LOC113219032	14	TTCTGTCTAC	4-GATGACGTCA	-	6.078846	NC_037647.1	5216197	5216207
Atf1_1800	gene-LOC726179	14	GGACACGGTA	4-GATGACGTCA	+	6.1356	NC_037647.1	5063454	5063464
Atf1_1801	gene-LOC107965107	5	GAACACATCA	4-GATGACGTCA	+	4.708866	NC_037647.1	4950794	4950804
Atf1_1802	gene-LOC412431	12	GTACATAATA	4-GATGACGTCA	+	6.767776	NC_037647.1	4930684	4930694
Atf1_1803	gene-LOC412431	15	TGCTGCGTAC	4-GATGACGTCA	-	6.497494	NC_037647.1	4930687	4930697
Atf1_1804	gene-LOC552246	58	TTACACAACA	4-GATGACGTCA	+	4.783147	NC_037647.1	4927311	4927321
Atf1_1805	gene-LOC102656841	30	CAATGTATAC	4-GATGACGTCA	-	4.824605	NC_037647.1	4909523	4909533
Atf1_1806	gene-LOC552134	-4	TAATGTATAT	4-GATGACGTCA	-	4.844985	NC_037647.1	4900303	4900313
Atf1_1807	gene-LOC551980	-59	ATACATACTA	4-GATGACGTCA	+	5.04851	NC_037647.1	4873325	4873335
Atf1_1808	gene-LOC551980	45	TTATGTGTAT	4-GATGACGTCA	-	4.636052	NC_037647.1	4873429	4873439
Atf1_1809	gene-LOC551814	86	TACTATACAC	4-GATGACGTCA	-	4.787827	NC_037647.1	4839667	4839677
Atf1_1810	gene-LOC726427	-96	GTACATCGTG	4-GATGACGTCA	+	4.611868	NC_037647.1	4692548	4692558
Atf1_1811	gene-LOC726427	-19	GTACATAAAA	4-GATGACGTCA	+	4.696702	NC_037647.1	4692625	4692635
Atf1_1812	gene-LOC552392	21	TATTATGTAG	4-GATGACGTCA	-	5.039621	NC_037647.1	4667343	4667353
Atf1_1813	gene-LOC102655447	-21	TTATACAATA	4-GATGACGTCA	+	4.729716	NC_037647.1	4666094	4666104
Atf1_1814	gene-LOC102655447	93	TAATATGTAT	4-GATGACGTCA	-	4.960735	NC_037647.1	4666208	4666218
Atf1_1815	gene-LOC113219034	-5	ATACACATAA	4-GATGACGTCA	+	4.636052	NC_037647.1	4650951	4650961
Atf1_1816	gene-LOC724907	34	ATACACATTA	4-GATGACGTCA	+	6.707126	NC_037647.1	4605012	4605022
Atf1_1817	gene-LOC100577441	13	TAGTGTGTCA	4-GATGACGTCA	-	4.629552	NC_037647.1	4555253	4555263
Atf1_1818	gene-LOC102653659	-43	TATTGTATAA	4-GATGACGTCA	-	4.729716	NC_037647.1	4535509	4535519
Atf1_1819	gene-LOC107965056	44	GTACAAATTA	4-GATGACGTCA	+	6.109998	NC_037647.1	4530592	4530602
Atf1_1820	gene-LOC100577188	-79	AATTGTGTGC	4-GATGACGTCA	-	4.778847	NC_037647.1	4385093	4385103
Atf1_1821	gene-LOC113219046	-72	GTACACAGTT	4-GATGACGTCA	+	8.258063	NC_037647.1	4347069	4347079
Atf1_1822	gene-LOC102656564	-28	GTAAACACTA	4-GATGACGTCA	+	6.400871	NC_037647.1	4299188	4299198
Atf1_1823	gene-LOC102654940	-65	CAACACAGTG	4-GATGACGTCA	+	4.790043	NC_037647.1	4010818	4010828
Atf1_1825	gene-LOC413101	-64	GTAAACTGTA	4-GATGACGTCA	+	6.478423	NC_037647.1	3827284	3827294
Atf1_1826	gene-LOC413101	-57	GTACATATAA	4-GATGACGTCA	+	4.669551	NC_037647.1	3827291	3827301
Atf1_1827	gene-LOC413101	92	CACTATGTAC	4-GATGACGTCA	-	6.741247	NC_037647.1	3827440	3827450
Atf1_1828	gene-LOC413101	-54	TAAACTGTAC	4-GATGACGTCA	-	4.879899	NC_037647.1	3827294	3827304
Atf1_1829	gene-LOC107965122	-42	GTCCACTTTA	4-GATGACGTCA	+	4.743679	NC_037647.1	3739561	3739571
Atf1_1830	gene-LOC113219051	1	ATACATCGTA	4-GATGACGTCA	+	4.632248	NC_037647.1	3711992	3712002
Atf1_1831	gene-LOC100576565	-41	TTATACATTA	4-GATGACGTCA	+	4.702565	NC_037647.1	3578356	3578366
Atf1_1832	gene-LOC725107	-27	TTACATAATA	4-GATGACGTCA	+	4.845465	NC_037647.1	3558589	3558599
Atf1_1833	gene-LOC725046	-62	TAATATGTAT	4-GATGACGTCA	-	4.960735	NC_037647.1	3260264	3260274
Atf1_1834	gene-LOC409920	-26	ATACACAATT	4-GATGACGTCA	+	4.704432	NC_037647.1	3194767	3194777
Atf1_1835	gene-LOC409920	-52	CGCAGTGTAC	4-GATGACGTCA	-	5.043364	NC_037647.1	3194741	3194751
Atf1_1836	gene-LOC724683	-7	TACTATGAAT	4-GATGACGTCA	-	4.676583	NC_037647.1	3119627	3119637
Atf1_1837	gene-LOC107965086	66	GTACAAAGTC	4-GATGACGTCA	+	5.755165	NC_037647.1	3046551	3046561
Atf1_1838	gene-LOC100578068	79	TATTATGTAT	4-GATGACGTCA	-	4.987886	NC_037647.1	3001873	3001883
Atf1_1839	gene-LOC100578068	-55	CATTGTGTGC	4-GATGACGTCA	-	5.008421	NC_037647.1	3001739	3001749
Atf1_1840	gene-LOC107965073	77	ATACACAGCA	4-GATGACGTCA	+	6.699309	NC_037647.1	2901980	2901990
Atf1_1841	gene-LOC107965073	-90	TGCTGTATTC	4-GATGACGTCA	-	4.647618	NC_037647.1	2901813	2901823
Atf1_1842	gene-LOC113219057	-47	AAACACATTA	4-GATGACGTCA	+	4.737685	NC_037647.1	2893517	2893527
Atf1_1843	gene-LOC102656656	47	TAATGAATAC	4-GATGACGTCA	-	4.767733	NC_037647.1	2529521	2529531
Atf1_1844	gene-LOC102656808	-54	GTTCACTGTG	4-GATGACGTCA	+	4.767029	NC_037647.1	2443603	2443613
Atf1_1845	gene-LOC102656808	-42	CACTGTGCAT	4-GATGACGTCA	-	4.816199	NC_037647.1	2443615	2443625
Atf1_1846	gene-LOC113219047	-88	TAATAAGTAC	4-GATGACGTCA	-	4.883482	NC_037647.1	2188984	2188994
Atf1_1847	gene-LOC100577201	31	TAGTGGGTGC	4-GATGACGTCA	-	4.68467	NC_037647.1	2047660	2047670
Atf1_1848	gene-LOC102654435	-4	GTAAACAGGA	4-GATGACGTCA	+	5.912553	NC_037647.1	1230634	1230644
Atf1_1849	gene-LOC102654435	41	TTGCACATTA	4-GATGACGTCA	+	4.673156	NC_037647.1	1230679	1230689
Atf1_1850	gene-LOC408264	-57	GCACACAGAA	4-GATGACGTCA	+	6.511359	NC_037647.1	1179345	1179355
Atf1_1852	gene-LOC727275	89	TGCTGTGAAG	4-GATGACGTCA	-	4.666	NC_037647.1	406817	406827
Atf1_1853	gene-LOC412053	37	TTATACATTA	4-GATGACGTCA	+	4.702565	NC_037647.1	402498	402508
Atf1_1854	gene-LOC551901	-64	TATTATGAAC	4-GATGACGTCA	-	4.682732	NC_037647.1	401036	401046
Atf1_1855	gene-LOC102655648	57	GTACATATAA	4-GATGACGTCA	+	4.669551	NC_037647.1	352210	352220
Atf1_1856	gene-LOC727262	-13	GTACTTAGCA	4-GATGACGTCA	+	4.875665	NC_037647.1	251234	251244
Atf1_1857	gene-LOC113219036	-13	ATACACATTT	4-GATGACGTCA	+	4.677281	NC_037647.1	13999	14009
Atf1_1858	gene-LOC113219036	76	GTATACAATT	4-GATGACGTCA	+	4.622182	NC_037647.1	14088	14098
Atf1_1859	gene-LOC113219036	89	CCACATAGTA	4-GATGACGTCA	+	5.107887	NC_037647.1	14101	14111
Atf1_1860	gene-LOC113219341	-87	TACTGTGTGC	4-GATGACGTCA	-	8.582432	NW_020555813.1	2054	2064
Atf1_1861	gene-LOC113219340	-64	ATACACACAA	4-GATGACGTCA	+	4.723828	NW_020555812.1	1367	1377
Atf1_1862	gene-LOC113219339	-64	TAATATGTAA	4-GATGACGTCA	-	4.818314	NW_020555807.1	665	675
Atf1_1863	gene-LOC113219337	50	ATACATAATA	4-GATGACGTCA	+	4.987886	NW_020555801.1	12395	12405
Atf1_1864	gene-LOC113219337	17	TAATATATAC	4-GATGACGTCA	-	4.878484	NW_020555801.1	12362	12372
Atf1_1865	gene-LOC113219336	67	GCACACTGTC	4-GATGACGTCA	+	4.791143	NW_020555797.1	19454	19464
Atf1_1866	gene-LOC412291	-91	GGATACAATA	4-GATGACGTCA	+	4.629097	NC_037646.1	12340926	12340936
Atf1_1867	gene-LOC412291	-45	GTACTTATTA	4-GATGACGTCA	+	4.883482	NC_037646.1	12340972	12340982
Atf1_1868	gene-LOC100578529	15	TAGTGAGTAA	4-GATGACGTCA	-	4.795339	NC_037646.1	12316789	12316799
Atf1_1869	gene-LOC408976	17	TAAACTGTAC	4-GATGACGTCA	-	4.879899	NC_037646.1	12004665	12004675
Atf1_1870	gene-LOC726991	-38	GTACACAGAC	4-GATGACGTCA	+	6.061109	NC_037646.1	11826654	11826664
Atf1_1871	gene-LOC411294	-29	GTTCACATTA	4-GATGACGTCA	+	6.401972	NC_037646.1	11805003	11805013
Atf1_1872	gene-LOC411294	55	GCACTCATTA	4-GATGACGTCA	+	4.924398	NC_037646.1	11805087	11805097
Atf1_1873	gene-LOC411294	85	GCACGCAGTG	4-GATGACGTCA	+	4.800457	NC_037646.1	11805117	11805127
Atf1_1874	gene-LOC411294	97	CGCAGTGTAC	4-GATGACGTCA	-	5.043364	NC_037646.1	11805129	11805139
Atf1_1875	gene-LOC411294	58	TACAATGCAC	4-GATGACGTCA	-	5.014404	NC_037646.1	11805090	11805100
Atf1_1876	gene-LOC411295	-98	GTACATAGTA	4-GATGACGTCA	+	8.541517	NC_037646.1	11802689	11802699
Atf1_1877	gene-LOC411295	-91	GTATATAATA	4-GATGACGTCA	+	4.905635	NC_037646.1	11802696	11802706
Atf1_1878	gene-LOC411295	87	GCACAGATTA	4-GATGACGTCA	+	4.809988	NC_037646.1	11802874	11802884
Atf1_1882	gene-LOC102656398	72	TGCAATGTAC	4-GATGACGTCA	-	5.097243	NC_037646.1	11630102	11630112
Atf1_1883	gene-LOC408986	67	ATACATTGTA	4-GATGACGTCA	+	5.126063	NC_037646.1	11559346	11559356
Atf1_1884	gene-LOC100578732	84	GTATAGAGCA	4-GATGACGTCA	+	4.645506	NC_037646.1	11557999	11558009
Atf1_1885	gene-LOC412815	-38	CTAGACAGTA	4-GATGACGTCA	+	6.421765	NC_037646.1	11411915	11411925
Atf1_1886	gene-LOC412272	-43	GAATGTGTAC	4-GATGACGTCA	-	6.331291	NC_037646.1	11410027	11410037
Atf1_1887	gene-LOC410012	39	GTATGCAGCA	4-GATGACGTCA	+	4.635353	NC_037646.1	11390004	11390014
Atf1_1888	gene-LOC107964982	-41	TCATACAGTA	4-GATGACGTCA	+	4.797982	NC_037646.1	11335095	11335105
Atf1_1889	gene-LOC107964977	-27	TATTATGTAA	4-GATGACGTCA	-	4.845465	NC_037646.1	11287089	11287099
Atf1_1890	gene-LOC552643	36	TAGTGTTTAT	4-GATGACGTCA	-	4.620981	NC_037646.1	11259187	11259197
Atf1_1891	gene-LOC726361	-21	TTACATATTA	4-GATGACGTCA	+	4.818314	NC_037646.1	11257408	11257418
Atf1_1892	gene-LOC409357	33	TACAATGTAA	4-GATGACGTCA	-	4.983642	NC_037646.1	11068642	11068652
Atf1_1895	gene-LOC408990	28	TAATATGTAT	4-GATGACGTCA	-	4.960735	NC_037646.1	11039272	11039282
Atf1_1896	gene-LOC552749	21	GAATACAATA	4-GATGACGTCA	+	4.682586	NC_037646.1	11010815	11010825
Atf1_1897	gene-LOC107964955	-38	TACTGGGCAC	4-GATGACGTCA	-	6.211713	NC_037646.1	11004155	11004165
Atf1_1898	gene-LOC411304	-23	TATTATATAC	4-GATGACGTCA	-	4.905635	NC_037646.1	10963802	10963812
Atf1_1899	gene-LOC411306	-1	ATACACATTT	4-GATGACGTCA	+	4.677281	NC_037646.1	10944047	10944057
Atf1_1900	gene-LOC411306	19	ATACATTGTA	4-GATGACGTCA	+	5.126063	NC_037646.1	10944067	10944077
Atf1_1901	gene-LOC411306	81	GTACATATTA	4-GATGACGTCA	+	6.740625	NC_037646.1	10944129	10944139
Atf1_1902	gene-LOC411845	-49	GCAAACTGTA	4-GATGACGTCA	+	4.772948	NC_037646.1	10937845	10937855
Atf1_1903	gene-LOC411846	-34	TGCTATGAAC	4-GATGACGTCA	-	4.647764	NC_037646.1	10931014	10931024
Atf1_1904	gene-LOC552798	60	TTCTAAGTAC	4-GATGACGTCA	-	4.613301	NC_037646.1	10897858	10897868
Atf1_1905	gene-LOC552803	-90	GAACATAGTG	4-GATGACGTCA	+	4.771806	NC_037646.1	10892208	10892218
Atf1_1906	gene-LOC552803	-28	TTTTGTGTAT	4-GATGACGTCA	-	4.663203	NC_037646.1	10892270	10892280
Atf1_1907	gene-LOC113218995	-23	TACTGTGTAA	4-GATGACGTCA	-	8.365597	NC_037646.1	10738301	10738311
Atf1_1908	gene-LOC113218993	-52	GTACAGTTTA	4-GATGACGTCA	+	4.879899	NC_037646.1	10681724	10681734
Atf1_1909	gene-LOC113218993	-42	TACAGTTTAC	4-GATGACGTCA	-	6.478423	NC_037646.1	10681734	10681744
Atf1_1910	gene-LOC102654536	10	TTCTATGTAT	4-GATGACGTCA	-	4.690553	NC_037646.1	10453796	10453806
Atf1_1913	gene-LOC408996	7	TAGTTTGTAC	4-GATGACGTCA	-	6.197773	NC_037646.1	10140960	10140970
Atf1_1914	gene-LOC102654158	99	CACAGTGTAG	4-GATGACGTCA	-	5.123919	NC_037646.1	10121556	10121566
Atf1_1915	gene-LOC100576192	64	GTACAGTTTA	4-GATGACGTCA	+	4.879899	NC_037646.1	10090123	10090133
Atf1_1916	gene-LOC100576192	74	TACAGTTTAT	4-GATGACGTCA	-	4.698534	NC_037646.1	10090133	10090143
Atf1_1917	gene-LOC113219026	54	GTATTCAATA	4-GATGACGTCA	+	4.794884	NC_037646.1	10068209	10068219
Atf1_1918	gene-LOC113219026	51	TAATATGTAA	4-GATGACGTCA	-	4.818314	NC_037646.1	10068206	10068216
Atf1_1919	gene-LOC107964994	84	AAATGTGTAT	4-GATGACGTCA	-	4.677281	NC_037646.1	9739650	9739660
Atf1_1920	gene-LOC100578699	29	TACAGTTTAT	4-GATGACGTCA	-	4.698534	NC_037646.1	9566807	9566817
Atf1_1921	gene-LOC102655319	-38	CCACCCAGTA	4-GATGACGTCA	+	4.669632	NC_037646.1	9560953	9560963
Atf1_1922	gene-LOC409002	-66	GTACCCAGTC	4-GATGACGTCA	+	5.947537	NC_037646.1	9511376	9511386
Atf1_1923	gene-LOC409002	-42	ATACCCTGTA	4-GATGACGTCA	+	4.687808	NC_037646.1	9511400	9511410
Atf1_1924	gene-LOC100578860	-64	GTACATACAA	4-GATGACGTCA	+	4.757327	NC_037646.1	9499128	9499138
Atf1_1925	gene-LOC100578860	86	GTACATACAA	4-GATGACGTCA	+	4.757327	NC_037646.1	9499278	9499288
Atf1_1926	gene-LOC724616	-32	TATTACGTAC	4-GATGACGTCA	-	4.786071	NC_037646.1	9486731	9486741
Atf1_1927	gene-LOC724358	-77	ATACACTGCA	4-GATGACGTCA	+	5.063744	NC_037646.1	9096388	9096398
Atf1_1928	gene-LOC409004	77	ACACACAATA	4-GATGACGTCA	+	5.028802	NC_037646.1	8835388	8835398
Atf1_1929	gene-LOC409006	10	ACACACAGTT	4-GATGACGTCA	+	4.772698	NC_037646.1	8803073	8803083
Atf1_1930	gene-LOC107965854	43	CAACACACTA	4-GATGACGTCA	+	4.877196	NC_037646.1	8669671	8669681
Atf1_1931	gene-LOC107965854	-25	TTCTGTGGAC	4-GATGACGTCA	-	6.109062	NC_037646.1	8669603	8669613
Atf1_1932	gene-LOC726950	-91	ATACATAGAA	4-GATGACGTCA	+	4.690553	NC_037646.1	8660178	8660188
Atf1_1933	gene-LOC726941	32	GGACACAACA	4-GATGACGTCA	+	4.682528	NC_037646.1	8652899	8652909
Atf1_1934	gene-LOC726941	79	TTAAGTGTAC	4-GATGACGTCA	-	4.780378	NC_037646.1	8652946	8652956
Atf1_1935	gene-LOC409010	-23	TACTGTATGG	4-GATGACGTCA	-	4.992138	NC_037646.1	8649450	8649460
Atf1_1936	gene-LOC409011	74	TGGTGTGTAG	4-GATGACGTCA	-	5.037928	NC_037646.1	8630460	8630470
Atf1_1937	gene-LOC102653763	68	TACTGTATAT	4-GATGACGTCA	-	6.645877	NC_037646.1	8619117	8619127
Atf1_1938	gene-LOC113219012	87	GTACATACGA	4-GATGACGTCA	+	4.626965	NC_037646.1	8531649	8531659
Atf1_1939	gene-LOC726796	28	ATATACAATA	4-GATGACGTCA	+	4.872136	NC_037646.1	8523365	8523375
Atf1_1940	gene-LOC726796	82	TACTATATAG	4-GATGACGTCA	-	4.951222	NC_037646.1	8523419	8523429
Atf1_1941	gene-LOC113219000	-81	GTAGATAATA	4-GATGACGTCA	+	4.629788	NC_037646.1	8519024	8519034
Atf1_1942	gene-LOC726750	3	GTACAAATTA	4-GATGACGTCA	+	6.109998	NC_037646.1	8492336	8492346
Atf1_1943	gene-LOC726638	23	TATTATATAC	4-GATGACGTCA	-	4.905635	NC_037646.1	8366104	8366114
Atf1_1944	gene-LOC726619	50	TTATACATTA	4-GATGACGTCA	+	4.702565	NC_037646.1	8364736	8364746
Atf1_1945	gene-LOC726619	-31	TAATATGTTC	4-GATGACGTCA	-	4.771184	NC_037646.1	8364655	8364665
Atf1_1946	gene-LOC409017	17	TAATGTATAT	4-GATGACGTCA	-	4.844985	NC_037646.1	8279001	8279011
Atf1_1947	gene-LOC413917	-13	TAATGTATAA	4-GATGACGTCA	-	4.702565	NC_037646.1	8274541	8274551
Atf1_1948	gene-LOC100578323	31	GTACATAGGA	4-GATGACGTCA	+	6.340082	NC_037646.1	8255536	8255546
Atf1_1949	gene-LOC100578323	72	ATACACATCA	4-GATGACGTCA	+	4.898417	NC_037646.1	8255577	8255587
Atf1_1950	gene-LOC410062	76	TATGGTGTAC	4-GATGACGTCA	-	6.384788	NC_037646.1	8245394	8245404
Atf1_1951	gene-LOC100576702	46	TTCTGTGTGC	4-GATGACGTCA	-	6.511359	NC_037646.1	8173548	8173558
Atf1_1953	gene-LOC725938	-20	CATTGCGTAC	4-GATGACGTCA	-	4.732191	NC_037646.1	7890948	7890958
Atf1_1954	gene-LOC412784	4	TAGTATGTAT	4-GATGACGTCA	-	5.04851	NC_037646.1	7887231	7887241
Atf1_1955	gene-LOC409279	-19	GAACATATTA	4-GATGACGTCA	+	4.771184	NC_037646.1	7880774	7880784
Atf1_1956	gene-LOC409217	-11	GAACTCTGTA	4-GATGACGTCA	+	4.82576	NC_037646.1	7863805	7863815
Atf1_1957	gene-LOC552421	-53	AAGTGTGTAT	4-GATGACGTCA	-	4.765057	NC_037646.1	7849082	7849092
Atf1_1958	gene-LOC409320	15	ATACACTTTA	4-GATGACGTCA	+	5.071561	NC_037646.1	7845885	7845895
Atf1_1959	gene-LOC412025	-22	GTTCACATTA	4-GATGACGTCA	+	6.401972	NC_037646.1	7840425	7840435
Atf1_1960	gene-LOC102656893	70	GTGTACATTA	4-GATGACGTCA	+	4.733326	NC_037646.1	7838259	7838269
Atf1_1961	gene-LOC102656893	49	TAGTATGTAT	4-GATGACGTCA	-	5.04851	NC_037646.1	7838238	7838248
Atf1_1962	gene-LOC100579026	-50	GTATACTGTA	4-GATGACGTCA	+	6.790203	NC_037646.1	7793983	7793993
Atf1_1963	gene-LOC100579026	-43	GTATACGGTA	4-GATGACGTCA	+	6.296389	NC_037646.1	7793990	7794000
Atf1_1964	gene-LOC100579026	-38	TACTGTATAC	4-GATGACGTCA	-	8.425767	NC_037646.1	7793995	7794005
Atf1_1965	gene-LOC725486	-90	GTCCACATTA	4-GATGACGTCA	+	6.379244	NC_037646.1	7776606	7776616
Atf1_1966	gene-LOC725486	32	GTACATATTA	4-GATGACGTCA	+	6.740625	NC_037646.1	7776728	7776738
Atf1_1967	gene-LOC552289	13	ATACAAAGTA	4-GATGACGTCA	+	6.131	NC_037646.1	7767313	7767323
Atf1_1968	gene-LOC725372	21	GGACAGTGTA	4-GATGACGTCA	+	4.657861	NC_037646.1	7764906	7764916
Atf1_1969	gene-LOC725372	31	GACAGTGTAC	4-GATGACGTCA	-	6.496618	NC_037646.1	7764916	7764926
Atf1_1971	gene-LOC409267	33	TATTATGTAA	4-GATGACGTCA	-	4.845465	NC_037646.1	7741341	7741351
Atf1_1972	gene-LOC102656074	18	TTCAATGTAC	4-GATGACGTCA	-	4.834879	NC_037646.1	7721469	7721479
Atf1_1973	gene-LOC552442	-7	ATTCATAGTA	4-GATGACGTCA	+	4.676583	NC_037646.1	7706998	7707008
Atf1_1974	gene-LOC409085	-60	GTACAAAGGA	4-GATGACGTCA	+	5.709455	NC_037646.1	7696283	7696293
Atf1_1975	gene-LOC409085	10	TTATACAATA	4-GATGACGTCA	+	4.729716	NC_037646.1	7696353	7696363
Atf1_1976	gene-LOC409085	-57	TATTATGTAC	4-GATGACGTCA	-	6.767776	NC_037646.1	7696286	7696296
Atf1_1977	gene-LOC724937	23	TGGTGTGTAT	4-GATGACGTCA	-	4.986192	NC_037646.1	7574044	7574054
Atf1_1978	gene-LOC411340	-20	CTACAGACTA	4-GATGACGTCA	+	4.875084	NC_037646.1	7571429	7571439
Atf1_1979	gene-LOC411340	43	GTATGCAGCA	4-GATGACGTCA	+	4.635353	NC_037646.1	7571492	7571502
Atf1_1980	gene-LOC411340	-58	TAATGTGAAT	4-GATGACGTCA	-	4.622082	NC_037646.1	7571391	7571401
Atf1_1981	gene-LOC725026	1	TTCAGTGTAC	4-GATGACGTCA	-	6.58127	NC_037646.1	7565208	7565218
Atf1_1982	gene-LOC412276	-50	ATACAGAATA	4-GATGACGTCA	+	4.762724	NC_037646.1	7543649	7543659
Atf1_1983	gene-LOC412276	69	ATACATATTA	4-GATGACGTCA	+	4.960735	NC_037646.1	7543768	7543778
Atf1_1985	gene-LOC412880	70	CTAAACAATA	4-GATGACGTCA	+	4.612092	NC_037646.1	7517303	7517313
Atf1_1987	gene-LOC413821	23	GTACACAGAT	4-GATGACGTCA	+	6.18699	NC_037646.1	7510368	7510378
Atf1_1988	gene-LOC102655244	54	CTCCACATTA	4-GATGACGTCA	+	4.651089	NC_037646.1	7499643	7499653
Atf1_1989	gene-LOC102655244	92	TTCTGTGTAT	4-GATGACGTCA	-	6.436944	NC_037646.1	7499681	7499691
Atf1_1990	gene-LOC107964976	-38	CACTGTGTTT	4-GATGACGTCA	-	4.738307	NC_037646.1	7482729	7482739
Atf1_1991	gene-LOC100577561	26	ATACACTGTT	4-GATGACGTCA	+	4.842609	NC_037646.1	7469361	7469371
Atf1_1992	gene-LOC724451	49	TTACATACTA	4-GATGACGTCA	+	4.90609	NC_037646.1	7464546	7464556
Atf1_1993	gene-LOC724267	63	CTACATAGTA	4-GATGACGTCA	+	6.813362	NC_037646.1	7460250	7460260
Atf1_1994	gene-LOC102653672	-73	TGTTGTGTAT	4-GATGACGTCA	-	4.925568	NC_037646.1	7431603	7431613
Atf1_1995	gene-LOC102653781	-42	GTGCACTGTA	4-GATGACGTCA	+	6.760794	NC_037646.1	7437442	7437452
Atf1_1996	gene-LOC102653781	50	TACTGCGTAG	4-GATGACGTCA	-	6.578048	NC_037646.1	7437534	7437544
Atf1_1997	gene-LOC102653781	3	TGGTGTGTGC	4-GATGACGTCA	-	5.060607	NC_037646.1	7437487	7437497
Atf1_1998	gene-LOC102653781	-39	TAATGCGTGC	4-GATGACGTCA	-	4.799836	NC_037646.1	7437445	7437455
Atf1_1999	gene-LOC411833	-80	AAACACAATA	4-GATGACGTCA	+	4.764836	NC_037646.1	7393720	7393730
Atf1_2000	gene-LOC409599	87	TACTGGTTAC	4-GATGACGTCA	-	5.929342	NC_037646.1	7031635	7031645
Atf1_2001	gene-LOC412762	-26	GTATATATTA	4-GATGACGTCA	+	4.878484	NC_037646.1	7022149	7022159
Atf1_2002	gene-LOC412762	-4	GTATATATTA	4-GATGACGTCA	+	4.878484	NC_037646.1	7022171	7022181
Atf1_2003	gene-LOC100576902	-89	TTATGTGTAT	4-GATGACGTCA	-	4.636052	NC_037646.1	6912977	6912987
Atf1_2004	gene-LOC727028	7	TTATACATTA	4-GATGACGTCA	+	4.702565	NC_037646.1	6923618	6923628
Atf1_2005	gene-LOC727021	-87	ATACACAGAA	4-GATGACGTCA	+	6.436944	NC_037646.1	6918230	6918240
Atf1_2006	gene-LOC727021	9	ATACACAGAA	4-GATGACGTCA	+	6.436944	NC_037646.1	6918326	6918336
Atf1_2007	gene-LOC412768	49	ACACACAGTT	4-GATGACGTCA	+	4.772698	NC_037646.1	6868921	6868931
Atf1_2008	gene-LOC412768	61	CACAGTTTAC	4-GATGACGTCA	-	4.678153	NC_037646.1	6868933	6868943
Atf1_2009	gene-LOC412770	89	ATATATAGTA	4-GATGACGTCA	+	4.899487	NC_037646.1	6849348	6849358
Atf1_2010	gene-LOC413181	85	GACTATGTAG	4-GATGACGTCA	-	4.657638	NC_037646.1	6842506	6842516
Atf1_2011	gene-LOC413181	-8	AAATATGTAC	4-GATGACGTCA	-	4.71078	NC_037646.1	6842413	6842423
Atf1_2012	gene-LOC409804	-42	CATTGCGTAC	4-GATGACGTCA	-	4.732191	NC_037646.1	6833406	6833416
Atf1_2013	gene-LOC107964990	73	TAAAGTGTAT	4-GATGACGTCA	-	5.071561	NC_037646.1	6823845	6823855
Atf1_2014	gene-LOC107964990	28	TATTATGTAA	4-GATGACGTCA	-	4.845465	NC_037646.1	6823800	6823810
Atf1_2015	gene-LOC113219019	-87	TTACACAGTA	4-GATGACGTCA	+	8.365597	NC_037646.1	6755318	6755328
Atf1_2016	gene-LOC725595	42	TTACATATTA	4-GATGACGTCA	+	4.818314	NC_037646.1	6741492	6741502
Atf1_2017	gene-LOC725076	-72	TTACACTATA	4-GATGACGTCA	+	4.956292	NC_037646.1	6607453	6607463
Atf1_2018	gene-LOC725076	-49	GCACAAAGTA	4-GATGACGTCA	+	6.205415	NC_037646.1	6607476	6607486
Atf1_2019	gene-LOC725076	-13	TTACACACTA	4-GATGACGTCA	+	6.652481	NC_037646.1	6607512	6607522
Atf1_2020	gene-LOC725076	-62	TACACTATAC	4-GATGACGTCA	-	4.81865	NC_037646.1	6607463	6607473
Atf1_2021	gene-LOC113219009	41	TTATTCAGTA	4-GATGACGTCA	+	4.646315	NC_037646.1	6600800	6600810
Atf1_2022	gene-LOC113219009	-6	TAATATGTAT	4-GATGACGTCA	-	4.960735	NC_037646.1	6600753	6600763
Atf1_2023	gene-LOC113218570	83	TATTATGTAT	4-GATGACGTCA	-	4.987886	NC_037646.1	6589760	6589770
Atf1_2026	gene-LOC725025	82	TATTATGTAT	4-GATGACGTCA	-	4.987886	NC_037646.1	6580933	6580943
Atf1_2027	gene-LOC552529	66	TAATGTATAT	4-GATGACGTCA	-	4.844985	NC_037646.1	6569032	6569042
Atf1_2028	gene-LOC552529	52	TAGTGTTTAT	4-GATGACGTCA	-	4.620981	NC_037646.1	6569018	6569028
Atf1_2029	gene-LOC552529	-12	TTATATGTAC	4-GATGACGTCA	-	4.669551	NC_037646.1	6568954	6568964
Atf1_2030	gene-LOC411879	-37	TATTGTATAT	4-GATGACGTCA	-	4.872136	NC_037646.1	6559761	6559771
Atf1_2031	gene-LOC411922	-65	TATTATGTAT	4-GATGACGTCA	-	4.987886	NC_037646.1	6542296	6542306
Atf1_2032	gene-LOC726029	54	TAATATGTAT	4-GATGACGTCA	-	4.960735	NC_037646.1	6533700	6533710
Atf1_2035	gene-LOC113218998	-61	TATTGTATAT	4-GATGACGTCA	-	4.872136	NC_037646.1	6468868	6468878
Atf1_2036	gene-LOC100577999	36	AAGTGAGTAC	4-GATGACGTCA	-	4.687804	NC_037646.1	6454420	6454430
Atf1_2037	gene-LOC107964959	33	AAGTGTGTAG	4-GATGACGTCA	-	4.816792	NC_037646.1	6329316	6329326
Atf1_2038	gene-LOC102656198	-72	GTACACAGGA	4-GATGACGTCA	+	8.086472	NC_037646.1	6231711	6231721
Atf1_2039	gene-LOC102656198	-67	TGCTGTACAC	4-GATGACGTCA	-	4.725509	NC_037646.1	6231716	6231726
Atf1_2040	gene-LOC724873	-61	TGTTGTGTAC	4-GATGACGTCA	-	6.705458	NC_037646.1	5850599	5850609
Atf1_2041	gene-LOC726608	13	ATACATATTA	4-GATGACGTCA	+	4.960735	NC_037646.1	5835226	5835236
Atf1_2042	gene-LOC113219008	-62	GTTCATATTA	4-GATGACGTCA	+	4.655581	NC_037646.1	5827307	5827317
Atf1_2043	gene-LOC107965006	-80	GTACATAGCA	4-GATGACGTCA	+	6.732808	NC_037646.1	5815166	5815176
Atf1_2044	gene-LOC107965006	-77	AAGTATGTAC	4-GATGACGTCA	-	4.798556	NC_037646.1	5815169	5815179
Atf1_2045	gene-LOC100578713	-9	ATATATAGTA	4-GATGACGTCA	+	4.899487	NC_037646.1	5814461	5814471
Atf1_2046	gene-LOC100578713	-31	TATTGTATAA	4-GATGACGTCA	-	4.729716	NC_037646.1	5814439	5814449
Atf1_2047	gene-LOC550684	6	TAATGTGTTG	4-GATGACGTCA	-	4.789421	NC_037646.1	5784161	5784171
Atf1_2048	gene-LOC412467	-79	GTAAACAATA	4-GATGACGTCA	+	6.340247	NC_037646.1	5768562	5768572
Atf1_2049	gene-LOC724356	79	TATTGTCTAC	4-GATGACGTCA	-	6.376179	NC_037646.1	5561972	5561982
Atf1_2050	gene-LOC409022	-26	TAGTGTGGAC	4-GATGACGTCA	-	6.467019	NC_037646.1	5540239	5540249
Atf1_2051	gene-LOC102653713	-44	TTCTGTGTAA	4-GATGACGTCA	-	6.294524	NC_037646.1	5403516	5403526
Atf1_2052	gene-LOC102653713	-73	TAATTTGTAC	4-GATGACGTCA	-	6.109998	NC_037646.1	5403487	5403497
Atf1_2053	gene-LOC102654579	83	CATTGTGTAT	4-GATGACGTCA	-	4.934007	NC_037646.1	5192315	5192325
Atf1_2054	gene-LOC411345	-67	ATACATATTA	4-GATGACGTCA	+	4.960735	NC_037646.1	4476118	4476128
Atf1_2055	gene-LOC102656773	-58	TCGTGTGTAC	4-GATGACGTCA	-	6.373356	NC_037646.1	4428937	4428947
Atf1_2056	gene-LOC100576864	-80	ATACATAGAA	4-GATGACGTCA	+	4.690553	NC_037646.1	4163067	4163077
Atf1_2057	gene-LOC100576864	39	CATTGTGAAC	4-GATGACGTCA	-	4.628853	NC_037646.1	4163186	4163196
Atf1_2058	gene-LOC409025	71	AAGAGTGTAC	4-GATGACGTCA	-	4.909382	NC_037646.1	4154211	4154221
Atf1_2059	gene-LOC113219016	-24	GTACATAATA	4-GATGACGTCA	+	6.767776	NC_037646.1	4132490	4132500
Atf1_2061	gene-LOC413555	9	TATTGTATAT	4-GATGACGTCA	-	4.872136	NC_037646.1	3091119	3091129
Atf1_2062	gene-LOC113219006	-63	TTATACATTA	4-GATGACGTCA	+	4.702565	NC_037646.1	2996937	2996947
Atf1_2063	gene-LOC113219006	98	TATTGTATAA	4-GATGACGTCA	-	4.729716	NC_037646.1	2997098	2997108
Atf1_2064	gene-LOC113219006	26	TATTCTGTAA	4-GATGACGTCA	-	4.620304	NC_037646.1	2997026	2997036
Atf1_2065	gene-LOC113219006	-58	TACTTTATAC	4-GATGACGTCA	-	6.04875	NC_037646.1	2996942	2996952
Atf1_2066	gene-LOC100576220	-62	TACAATGTAA	4-GATGACGTCA	-	4.983642	NC_037646.1	2899899	2899909
Atf1_2067	gene-LOC100576261	22	GTACATAATG	4-GATGACGTCA	+	4.967506	NC_037646.1	2879859	2879869
Atf1_2072	gene-LOC113219024	-88	GTATACAATA	4-GATGACGTCA	+	6.652026	NC_037646.1	2759944	2759954
Atf1_2073	gene-LOC102654076	-79	GTACACGCTG	4-GATGACGTCA	+	4.645143	NC_037646.1	2726166	2726176
Atf1_2074	gene-LOC102654076	-15	TAGTGTGTCT	4-GATGACGTCA	-	4.771972	NC_037646.1	2726230	2726240
Atf1_2075	gene-LOC102654076	-76	TATCATGTAC	4-GATGACGTCA	-	4.638397	NC_037646.1	2726169	2726179
Atf1_2076	gene-LOC413573	82	TAATCAGTAC	4-GATGACGTCA	-	4.658321	NC_037646.1	2713866	2713876
Atf1_2077	gene-LOC413573	-72	TAATGTATAA	4-GATGACGTCA	-	4.702565	NC_037646.1	2713712	2713722
Atf1_2078	gene-LOC413994	-84	ATATACTGTA	4-GATGACGTCA	+	5.010313	NC_037646.1	2589996	2590006
Atf1_2079	gene-LOC413994	-77	GTATACTGCA	4-GATGACGTCA	+	4.981494	NC_037646.1	2590003	2590013
Atf1_2080	gene-LOC413994	-72	TACTGTATAC	4-GATGACGTCA	-	8.425767	NC_037646.1	2590008	2590018
Atf1_2081	gene-LOC413994	-79	TAATATATAC	4-GATGACGTCA	-	4.878484	NC_037646.1	2590001	2590011
Atf1_2082	gene-LOC552326	30	TACTGTATAT	4-GATGACGTCA	-	6.645877	NC_037646.1	2584475	2584485
Atf1_2083	gene-LOC409465	53	ATACATAATA	4-GATGACGTCA	+	4.987886	NC_037646.1	2562435	2562445
Atf1_2084	gene-LOC413382	25	AAATGTGTGC	4-GATGACGTCA	-	4.751696	NC_037646.1	2072214	2072224
Atf1_2085	gene-LOC100576170	-52	ATACAGAGTA	4-GATGACGTCA	+	6.536465	NC_037646.1	2032127	2032137
Atf1_2086	gene-LOC100576170	-42	TACAGAGTAC	4-GATGACGTCA	-	6.795201	NC_037646.1	2032137	2032147
Atf1_2087	gene-LOC100576170	-57	TATTCTGCAC	4-GATGACGTCA	-	4.651065	NC_037646.1	2032122	2032132
Atf1_2088	gene-LOC100576170	-78	TACAGTGCCC	4-GATGACGTCA	-	4.737865	NC_037646.1	2032101	2032111
Atf1_2089	gene-LOC726367	67	GACAGAGTAC	4-GATGACGTCA	-	4.639476	NC_037646.1	1948292	1948302
Atf1_2090	gene-LOC727278	-86	GTACAGTATA	4-GATGACGTCA	+	4.90705	NC_037646.1	1923626	1923636
Atf1_2091	gene-LOC727278	-76	TACAGTATAT	4-GATGACGTCA	-	5.010313	NC_037646.1	1923636	1923646
Atf1_2092	gene-LOC100578763	6	GTATATATTA	4-GATGACGTCA	+	4.878484	NC_037646.1	1699913	1699923
Atf1_2093	gene-LOC413984	29	AAACACAATA	4-GATGACGTCA	+	4.764836	NC_037646.1	1692457	1692467
Atf1_2094	gene-LOC409144	-59	TATTGTGAAG	4-GATGACGTCA	-	4.700969	NC_037646.1	1674697	1674707
Atf1_2095	gene-LOC550780	-42	TTATACAGCA	4-GATGACGTCA	+	4.694748	NC_037646.1	1621766	1621776
Atf1_2096	gene-LOC100576436	66	GTACATATAA	4-GATGACGTCA	+	4.669551	NC_037646.1	1605918	1605928
Atf1_2097	gene-LOC102656685	14	TATTCTGTAA	4-GATGACGTCA	-	4.620304	NC_037646.1	1599514	1599524
Atf1_2098	gene-LOC100576439	7	TATTGTGTTT	4-GATGACGTCA	-	4.764836	NC_037646.1	1593312	1593322
Atf1_2099	gene-LOC107965832	-5	TAAAGTATAC	4-GATGACGTCA	-	4.989311	NC_037646.1	1589524	1589534
Atf1_2100	gene-LOC551576	77	TACTTTGTAT	4-GATGACGTCA	-	6.131	NC_037646.1	1576466	1576476
Atf1_2101	gene-LOC727153	23	ATATGCAGTA	4-GATGACGTCA	+	4.664172	NC_037646.1	1529096	1529106
Atf1_2102	gene-LOC412647	-31	ATATATAGTA	4-GATGACGTCA	+	4.899487	NC_037646.1	1515391	1515401
Atf1_2103	gene-LOC107965007	-5	GTAAATACTA	4-GATGACGTCA	+	4.65448	NC_037646.1	1505334	1505344
Atf1_2104	gene-LOC727592	-48	AAATGTGTAT	4-GATGACGTCA	-	4.677281	NC_037646.1	1293785	1293795
Atf1_2105	gene-LOC552066	91	TATTATGTAA	4-GATGACGTCA	-	4.845465	NC_037646.1	1272261	1272271
Atf1_2106	gene-LOC552066	79	TATTGTGTTA	4-GATGACGTCA	-	4.622416	NC_037646.1	1272249	1272259
Atf1_2107	gene-LOC412665	-46	TTACATAATA	4-GATGACGTCA	+	4.845465	NC_037646.1	1243058	1243068
Atf1_2108	gene-LOC725031	-22	TAATGTGCTC	4-GATGACGTCA	-	4.626026	NC_037646.1	1149849	1149859
Atf1_2109	gene-LOC113218991	73	TAATATGTAT	4-GATGACGTCA	-	4.960735	NC_037646.1	958181	958191
Atf1_2110	gene-LOC107964022	98	TAATATGTAT	4-GATGACGTCA	-	4.960735	NC_037646.1	356527	356537
Atf1_2111	gene-LOC102655897	32	TACAATGTAT	4-GATGACGTCA	-	5.126063	NC_037646.1	291007	291017
Atf1_2112	gene-LOC726880	90	TAGTGTGTTT	4-GATGACGTCA	-	4.825461	NC_037646.1	32603	32613
Atf1_2113	gene-LOC409032	-99	GTACTCTTTA	4-GATGACGTCA	+	4.994309	NW_020555794.1	21986	21996
Atf1_2114	gene-LOC409032	-85	ATATACAATA	4-GATGACGTCA	+	4.872136	NW_020555794.1	22000	22010
Atf1_2115	gene-LOC409032	68	ATACATAATA	4-GATGACGTCA	+	4.987886	NW_020555794.1	22153	22163
[truncated: 2,764 more rows]
