# Supplementary material for: Generic and queryable data integration schema for transcriptomics and epigenomics studies
Source: Comput Struct Biotechnol J. 2024 Nov 19;23:4232–41. doi: 10.1016/j.csbj.2024.11.022 (PMC11629147; doi:10.1016/j.csbj.2024.11.022)
Supplement: MMC 5 — Final tables for Honeybee dataset integration. [file mmc5.zip › S12-Honeybee_Chip.tsv]

Chip peak	Chromosome	PeakStart	PeakEnd	log2foldchange	pvalue	qvalue	annotation	distanceToTSS	ClosestTSS_GO	measured_in@Condition
Chip_0	NC_037653.1	3897959	3898345	1.49965737541595	0.206868971272948	1	Promoter	-978	GO:0003677::DNA binding;GO:0004190::aspartic-type endopeptidase activity;GO:0015743::malate transport;GO:0016021::integral component of membrane	2Q
Chip_1	NC_037651.1	8046520	8046840	0.287245480229924	0.33468369699712	1	Promoter	1984	GO:0003779::actin binding;GO:0003824::catalytic activity;GO:0005216::ion channel activity;GO:0005242::inward rectifier potassium channel activity;GO:0006811::ion transport;GO:0006813::potassium ion transport;GO:0007010::cytoskeleton organization;GO:0016020::membrane;GO:0016021::integral component of membrane;GO:0051536::iron-sulfur cluster binding;GO:0055085::transmembrane transport	2Q
Chip_2	NC_037638.1	23322235	23322572	0.388865929366858	0.11048147187659	1	Exon	4453	GO:0016021::integral component of membrane;GO:0055085::transmembrane transport	2Q
Chip_3	NC_037644.1	12700860	12701443	1.23849288491193	0.0139669234777184	1	Intron	7050	GO:0000103::sulfate assimilation;GO:0003333::amino acid transmembrane transport;GO:0003676::nucleic acid binding;GO:0003779::actin binding;GO:0004020::adenylylsulfate kinase activity;GO:0004190::aspartic-type endopeptidase activity;GO:0004482::mRNA (guanine-N7-)-methyltransferase activity;GO:0005524::ATP binding;GO:0006370::7-methylguanosine mRNA capping;GO:0007010::cytoskeleton organization;GO:0…	2Q
Chip_4	NC_037647.1	9392818	9393139	1.56341864642087	0.25816036309571	1	Promoter	923	.	2Q
Chip_5	NC_037647.1	10910788	10911123	0.238924651730169	0.593414233960308	1	Promoter	-309	GO:0005215::transporter activity;GO:0006810::transport;GO:0016020::membrane;GO:0016021::integral component of membrane;GO:0022857::transmembrane transporter activity;GO:0055085::transmembrane transport	2Q
Chip_6	NC_037648.1	12735682	12736566	0.511991030192192	0.221588091948471	1	Distal Intergenic	-14171	GO:0003677::DNA binding;GO:0006355::regulation of transcription, DNA-templated	2Q
Chip_7	NC_037649.1	8247887	8248200	0.677704418494911	0.0363218734487757	1	Intron	12567	GO:0000166::nucleotide binding;GO:0004540::ribonuclease activity;GO:0005249::voltage-gated potassium channel activity;GO:0005515::protein binding;GO:0006811::ion transport;GO:0008033::tRNA processing;GO:0008270::zinc ion binding;GO:0016020::membrane;GO:0046872::metal ion binding	2Q
Chip_8	NC_037653.1	7119851	7120320	1.04946483146453	0.245848741913064	1	Intron	9434	GO:0005515::protein binding;GO:0005739::mitochondrion;GO:0006355::regulation of transcription, DNA-templated;GO:0016021::integral component of membrane;GO:0034597::phosphatidylinositol-4,5-bisphosphate 4-phosphatase activity;GO:0046856::phosphatidylinositol dephosphorylation;GO:0046983::protein dimerization activity	2Q
Chip_9	NC_037644.1	13960965	13961359	1.19876111760736	0.210637020572704	1	Promoter	6	GO:0016491::oxidoreductase activity;GO:0016616::oxidoreductase activity, acting on the CH-OH group of donors, NAD or NADP as acceptor;GO:0051287::NAD binding;GO:0055114::oxidation-reduction process	2Q
Chip_10	NC_037646.1	7962732	7963345	0.220159489699622	0.583191064716116	1	Intron	27035	GO:0004984::olfactory receptor activity;GO:0005549::odorant binding;GO:0007608::sensory perception of smell;GO:0016020::membrane	2Q
Chip_11	NC_037640.1	7778982	7779361	1.1634877036827	0.023649954406106	1	Promoter	0	GO:0019867::outer membrane;GO:0035091::phosphatidylinositol binding	2Q
Chip_12	NC_037638.1	20459218	20459813	0.917797783836366	0.391354154599708	1	Exon	-8236	GO:0005739::mitochondrion	2Q
Chip_13	NC_037653.1	723106	723591	1.09041810295442	0.356282939015995	1	Promoter	-2572	GO:0042302::structural constituent of cuticle	2Q
Chip_14	NC_037638.1	22721863	22722226	0.525071403122091	0.0206209116844238	1	Promoter	1449	GO:0009058::biosynthetic process;GO:0030170::pyridoxal phosphate binding	2Q
Chip_15	NC_037643.1	15596512	15596882	0.803783480423897	0.245181580699352	1	Promoter	-530	GO:0003677::DNA binding;GO:0005272::sodium channel activity;GO:0006338::chromatin remodeling;GO:0006355::regulation of transcription, DNA-templated;GO:0006814::sodium ion transport;GO:0016020::membrane;GO:0090544::BAF-type complex	2Q
Chip_16	NC_037645.1	8706235	8706759	1.53728925105914	0.345221087238947	1	Intron	12101	GO:0004016::adenylate cyclase activity;GO:0004383::guanylate cyclase activity;GO:0005886::plasma membrane;GO:0006171::cAMP biosynthetic process;GO:0006182::cGMP biosynthetic process;GO:0009190::cyclic nucleotide biosynthetic process;GO:0016849::phosphorus-oxygen lyase activity;GO:0035556::intracellular signal transduction	2Q
Chip_17	NC_037645.1	9065833	9066200	0.513055800485078	0.110459481232101	1	Intron	-7152	GO:0005515::protein binding;GO:0035556::intracellular signal transduction	2Q
Chip_18	NC_037646.1	8757243	8757619	0.786952703432203	0.321075609278595	1	Promoter	-812	.	2Q
Chip_19	NC_037638.1	1295183	1296251	1.09876798674316	0.0741714032202041	1	Intron	10847	.	2Q
Chip_20	NC_037645.1	1131233	1131629	0.488396554423164	0.171882398706295	1	Intron	33060	GO:0003677::DNA binding;GO:0006810::transport;GO:0016021::integral component of membrane	2Q
Chip_21	NC_037650.1	3589461	3589834	0.433837651218095	0.496624560490721	1	Promoter	-409	GO:0003700::sequence-specific DNA binding transcription factor activity;GO:0006355::regulation of transcription, DNA-templated;GO:0043565::sequence-specific DNA binding;GO:0045454::cell redox homeostasis;GO:0046872::metal ion binding;GO:0070206::protein trimerization	2Q
Chip_22	NC_037647.1	10642778	10643137	0.925942919448875	0.324297924411503	1	Promoter	731	.	2Q
Chip_23	NC_037641.1	7233832	7234351	1.06228066723034	0.121103054667867	1	Intron	-33941	GO:0005742::mitochondrial outer membrane translocase complex;GO:0006605::protein targeting;GO:0006886::intracellular protein transport	2Q
Chip_24	NC_037651.1	2145739	2146271	1.59478932605109	0.0046112072122335	1	Intron	23247	GO:0003993::acid phosphatase activity	2Q
Chip_25	NC_037638.1	7351665	7352057	1.34030704390827	0.00652066936183466	1	Intron	117001	.	2Q
Chip_26	NC_037640.1	8726800	8727230	0.571595360150945	0.162382768516731	1	Promoter	0	.	2Q
Chip_27	NC_037641.1	5093157	5093626	2.18752320469328	0.117486876805757	1	Intron	15165	.	2Q
Chip_28	NC_037641.1	5083854	5084329	1.25582027378534	0.0624771593152956	1	Exon	5862	.	2Q
Chip_29	NC_037638.1	25404059	25404481	1.70928194888419	0.317656138457492	1	Exon	4841	.	2Q
Chip_30	NC_037638.1	4006039	4006449	0.5220848923745	0.160692773204879	1	Promoter	0	.	2Q
Chip_31	NC_037652.1	1629179	1629538	0.991790269973036	0.117890576126976	1	Promoter	-529	.	2Q
Chip_32	NC_037639.1	4412384	4412705	0.388255975811222	0.327155767277255	1	Distal Intergenic	-7219	GO:0000151::ubiquitin ligase complex;GO:0006511::ubiquitin-dependent protein catabolic process;GO:0016567::protein ubiquitination;GO:0034450::ubiquitin-ubiquitin ligase activity	2Q
Chip_33	NC_037643.1	4289060	4289419	0.753977014185683	0.114075121547347	1	Intron	-20583	.	2Q
Chip_34	NC_037651.1	5580841	5581197	0.515461605618932	0.195228004573522	1	Exon	6367	.	2Q
Chip_35	NC_037640.1	11900982	11901265	0.774722806646894	0.138847021004639	1	Distal Intergenic	16744	.	2Q
Chip_36	NC_037646.1	6761713	6762563	1.64213388324534	0.18908440651712	1	Promoter	2090	.	2Q
Chip_37	NC_037653.1	3923848	3924302	-0.687878922766226	0.0984214219456618	1	Promoter	-2840	GO:0003677::DNA binding;GO:0004190::aspartic-type endopeptidase activity;GO:0015743::malate transport;GO:0016021::integral component of membrane	2W
Chip_38	NC_037648.1	13846553	13847019	-0.846375379029588	0.116904277216106	1	Promoter	0	GO:0070836::caveola assembly	2W
Chip_39	NC_037650.1	6160624	6160968	-1.03513916870036	0.0102663575480151	1	Distal Intergenic	-8922	GO:0003677::DNA binding;GO:0003917::DNA topoisomerase type I activity;GO:0004252::serine-type endopeptidase activity;GO:0005515::protein binding;GO:0005694::chromosome;GO:0005886::plasma membrane;GO:0006265::DNA topological change;GO:0008948::oxaloacetate decarboxylase activity;GO:0015081::sodium ion transmembrane transporter activity;GO:0016020::membrane;GO:0071436::sodium ion export	2W
Chip_40	NC_037651.1	4685866	4686344	-0.993677904271734	0.051325449583528	1	Intron	-5713	GO:0008152::metabolic process;GO:0045893::positive regulation of transcription, DNA-templated	2W
Chip_41	NC_037652.1	5729605	5730201	-1.30887694629618	0.109052025267427	1	Intron	10813	GO:0004672::protein kinase activity;GO:0005524::ATP binding;GO:0006468::protein phosphorylation	2W
Chip_42	NC_037653.1	6446469	6447194	-0.575878573788769	0.187754531101013	1	Intron	-9373	GO:0000398::mRNA splicing, via spliceosome;GO:0004190::aspartic-type endopeptidase activity;GO:0005634::nucleus;GO:0005681::spliceosomal complex;GO:0006270::DNA replication initiation;GO:0006629::lipid metabolic process;GO:0007411::axon guidance;GO:0008083::growth factor activity;GO:0008270::zinc ion binding;GO:0009297::pilus assembly;GO:0016020::membrane;GO:0016021::integral component of membran…	2W
Chip_43	NC_037638.1	22532806	22533457	-0.992812332435527	0.139800699696158	1	Distal Intergenic	-20918	GO:0016020::membrane	2W
Chip_44	NC_037638.1	18861412	18862293	-0.265236224143585	0.451042185628844	1	Intron	12768	GO:0004222::metalloendopeptidase activity;GO:0005576::extracellular region;GO:0008233::peptidase activity;GO:0031012::extracellular matrix	2W
Chip_45	NC_037638.1	16025736	16026168	0.884027840264127	0.549624579966843	1	Promoter	1960	GO:0001503::ossification;GO:0003700::sequence-specific DNA binding transcription factor activity;GO:0005576::extracellular region;GO:0005634::nucleus;GO:0006355::regulation of transcription, DNA-templated;GO:0007155::cell adhesion;GO:0008270::zinc ion binding;GO:0016020::membrane;GO:0043401::steroid hormone mediated signaling pathway;GO:0043565::sequence-specific DNA binding	2W
Chip_46	NC_037639.1	14269767	14270162	-0.681333939601936	0.0627523415836012	1	Exon	6500	GO:0004672::protein kinase activity;GO:0005524::ATP binding;GO:0006304::DNA modification;GO:0006468::protein phosphorylation;GO:0009059::macromolecule biosynthetic process;GO:0009405::pathogenesis;GO:0010309::acireductone dioxygenase [iron(II)-requiring] activity;GO:0016020::membrane;GO:0016021::integral component of membrane;GO:0016773::phosphotransferase activity, alcohol group as acceptor;GO:0…	2W
Chip_47	NC_037639.1	12179753	12180230	0.116040310554766	0.919100646474717	1	Intron	5900	GO:0000226::microtubule cytoskeleton organization;GO:0015630::microtubule cytoskeleton;GO:0016567::protein ubiquitination;GO:0016586::RSC complex;GO:0043044::ATP-dependent chromatin remodeling;GO:0090263::positive regulation of canonical Wnt signaling pathway	2W
Chip_48	NC_037640.1	13208352	13208915	0.481010192954742	0.734467439303261	1	Intron	15235	GO:0000921::septin ring assembly;GO:0003723::RNA binding;GO:0003724::RNA helicase activity;GO:0003924::GTPase activity;GO:0005515::protein binding;GO:0005524::ATP binding;GO:0005525::GTP binding;GO:0005940::septin ring;GO:0016021::integral component of membrane;GO:0016887::ATPase activity	2W
Chip_49	NC_037640.1	8989477	8990039	-0.748123394291874	0.0489991521734786	1	Promoter	495	GO:0003968::RNA-directed RNA polymerase activity;GO:0006351::transcription, DNA-templated	2W
Chip_50	NC_037640.1	8529931	8530362	-0.908374582906914	0.0183896576019338	1	Intron	4611	GO:0003924::GTPase activity;GO:0004871::signal transducer activity;GO:0005524::ATP binding;GO:0005525::GTP binding;GO:0006576::cellular biogenic amine metabolic process;GO:0007186::G-protein coupled receptor signaling pathway;GO:0007264::small GTPase mediated signal transduction;GO:0015093::ferrous iron transmembrane transporter activity;GO:0015684::ferrous iron transport;GO:0016021::integral com…	2W
Chip_51	NC_037640.1	8446447	8447016	-1.04804145900218	0.0374247667147395	1	Intron	44856	GO:0003924::GTPase activity;GO:0004871::signal transducer activity;GO:0005524::ATP binding;GO:0005525::GTP binding;GO:0006576::cellular biogenic amine metabolic process;GO:0007186::G-protein coupled receptor signaling pathway;GO:0007264::small GTPase mediated signal transduction;GO:0015093::ferrous iron transmembrane transporter activity;GO:0015684::ferrous iron transport;GO:0016021::integral com…	2W
Chip_52	NC_037640.1	3072391	3072861	-0.951048103921832	0.10791386714978	1	Promoter	-1102	GO:0016533::cyclin-dependent protein kinase 5 holoenzyme complex;GO:0016534::cyclin-dependent protein kinase 5 activator activity	2W
Chip_53	NC_037641.1	13300751	13301774	-0.455107151919438	0.158741437616111	1	Intron	-26251	GO:0005509::calcium ion binding;GO:0006629::lipid metabolic process;GO:0007156::homophilic cell adhesion via plasma membrane adhesion molecules;GO:0016020::membrane	2W
Chip_54	NC_037641.1	9756411	9757005	-0.740619125862599	0.173958961639889	1	Intron	83310	.	2W
Chip_55	NC_037642.1	12443836	12444527	-0.155698882854101	0.770428131664256	1	Intron	31441	GO:0004656::procollagen-proline 4-dioxygenase activity;GO:0005783::endoplasmic reticulum;GO:0016491::oxidoreductase activity;GO:0016702::oxidoreductase activity, acting on single donors with incorporation of molecular oxygen, incorporation of two atoms of oxygen;GO:0048309::endoplasmic reticulum inheritance;GO:0051028::mRNA transport;GO:0051321::meiotic cell cycle;GO:0055114::oxidation-reduction …	2W
Chip_56	NC_037643.1	12017622	12017997	-0.780910305332999	0.044382563783276	1	Intron	31475	GO:0000398::mRNA splicing, via spliceosome;GO:0000775::chromosome, centromeric region;GO:0003677::DNA binding;GO:0003682::chromatin binding;GO:0003700::sequence-specific DNA binding transcription factor activity;GO:0005634::nucleus;GO:0005681::spliceosomal complex;GO:0006355::regulation of transcription, DNA-templated;GO:0008270::zinc ion binding;GO:0016020::membrane;GO:0019013::viral nucleocapsi…	2W
Chip_57	NC_037645.1	9088310	9088690	-1.29788085365945	0.00638387876588426	1	Promoter	1961	GO:0003924::GTPase activity;GO:0005525::GTP binding;GO:0005634::nucleus;GO:0005737::cytoplasm;GO:0005739::mitochondrion;GO:0006355::regulation of transcription, DNA-templated;GO:0007264::small GTPase mediated signal transduction;GO:0007623::circadian rhythm;GO:0015093::ferrous iron transmembrane transporter activity;GO:0015684::ferrous iron transport;GO:0016021::integral component of membrane	2W
Chip_58	NC_037648.1	11856055	11856787	-0.76455638475011	0.0376593507590764	1	Promoter	-2092	GO:0008270::zinc ion binding	2W
Chip_59	NC_037650.1	7372384	7373384	-1.27310459824485	0.0776667470587599	1	Downstream	8137	GO:0005096::GTPase activator activity;GO:0005515::protein binding;GO:0005737::cytoplasm	2W
Chip_60	NC_037653.1	3139524	3139825	-0.4362967954416	0.036112187926906	1	Promoter	2726	GO:0000155::phosphorelay sensor kinase activity;GO:0000160::phosphorelay signal transduction system;GO:0004673::protein histidine kinase activity;GO:0016021::integral component of membrane;GO:0071555::cell wall organization	2W
Chip_61	NC_037641.1	5659103	5659462	-0.62285854903182	0.0890830247117514	1	3' UTR	8373	GO:0005634::nucleus;GO:0006810::transport;GO:0016020::membrane;GO:0016021::integral component of membrane;GO:0045892::negative regulation of transcription, DNA-templated	2W
Chip_62	NC_037652.1	5963753	5964254	-0.839048882395372	0.000132290963602748	1	Intron	-12666	GO:0005634::nucleus;GO:0006355::regulation of transcription, DNA-templated;GO:0008270::zinc ion binding	2W
Chip_63	NC_037643.1	14922394	14923125	-0.493419470712036	0.27728512531241	1	Intron	17944	GO:0005515::protein binding	2W
Chip_64	NC_037643.1	4479402	4480137	-0.96313981527873	0.0497833455097307	1	Promoter	0	GO:0003774::motor activity;GO:0005198::structural molecule activity;GO:0005882::intermediate filament;GO:0016021::integral component of membrane;GO:0016459::myosin complex;GO:0055085::transmembrane transport	2W
Chip_65	NC_037642.1	8312856	8313687	-1.36289875699099	0.00168353133287876	1	Intron	25125	GO:0000276::mitochondrial proton-transporting ATP synthase complex, coupling factor F(o);GO:0003735::structural constituent of ribosome;GO:0004190::aspartic-type endopeptidase activity;GO:0004930::G-protein coupled receptor activity;GO:0005622::intracellular;GO:0005840::ribosome;GO:0006412::translation;GO:0007154::cell communication;GO:0007186::G-protein coupled receptor signaling pathway;GO:0015…	2W
Chip_66	NC_037647.1	11668260	11668609	-0.577688604076168	0.0182644793046823	1	Exon	3109	GO:0016021::integral component of membrane;GO:0055085::transmembrane transport	2W
Chip_67	NC_037647.1	9176168	9177417	0.244402063347035	0.799594206336458	1	Intron	5559	GO:0005739::mitochondrion;GO:0008270::zinc ion binding;GO:0008948::oxaloacetate decarboxylase activity;GO:0015081::sodium ion transmembrane transporter activity;GO:0016020::membrane;GO:0016021::integral component of membrane;GO:0019087::transformation of host cell by virus;GO:0071436::sodium ion export	2W
Chip_68	NC_037647.1	7026605	7027097	0.398567603409687	0.608959623350409	1	Intron	9693	GO:0003697::single-stranded DNA binding;GO:0003824::catalytic activity;GO:0008152::metabolic process;GO:0008484::sulfuric ester hydrolase activity	2W
Chip_69	NC_037647.1	6282663	6283236	-0.00969103291909479	0.989626499626213	1	Intron	3715	GO:0008270::zinc ion binding	2W
Chip_70	NC_037648.1	15714008	15714443	-0.913211102876882	0.0143972638434572	1	Intron	21059	GO:0002949::tRNA threonylcarbamoyladenosine modification;GO:0003924::GTPase activity;GO:0005515::protein binding;GO:0005524::ATP binding;GO:0005525::GTP binding;GO:0006810::transport;GO:0006955::immune response;GO:0016021::integral component of membrane;GO:0016301::kinase activity;GO:0016887::ATPase activity;GO:0042626::ATPase activity, coupled to transmembrane movement of substances;GO:0043531::…	2W
Chip_71	NC_037648.1	295431	295874	0.102858864919575	0.889660005813211	1	Promoter	1680	.	2W
Chip_72	NC_037648.1	12024484	12025017	-1.33803977600764	0.0278489700712227	1	Exon	26956	GO:0001104::RNA polymerase II transcription cofactor activity;GO:0003743::translation initiation factor activity;GO:0005515::protein binding;GO:0006357::regulation of transcription from RNA polymerase II promoter;GO:0006413::translational initiation;GO:0016592::mediator complex	2W
Chip_73	NC_037649.1	11185367	11185902	-1.10426559398015	0.138967320445718	1	Distal Intergenic	-24602	GO:0003779::actin binding;GO:0004114::3',5'-cyclic-nucleotide phosphodiesterase activity;GO:0005739::mitochondrion;GO:0006886::intracellular protein transport;GO:0006888::ER to Golgi vesicle-mediated transport;GO:0007010::cytoskeleton organization;GO:0007165::signal transduction;GO:0008233::peptidase activity;GO:0030127::COPII vesicle coat	2W
Chip_74	NC_037650.1	8265554	8265910	-1.23661850951514	0.0529310183290167	1	Distal Intergenic	-27253	GO:0004930::G-protein coupled receptor activity;GO:0005576::extracellular region;GO:0005789::endoplasmic reticulum membrane;GO:0010181::FMN binding;GO:0016020::membrane;GO:0030414::peptidase inhibitor activity	2W
Chip_75	NC_037650.1	8275080	8275562	-0.792065348285864	0.100114288922894	1	Distal Intergenic	-36779	GO:0004930::G-protein coupled receptor activity;GO:0005576::extracellular region;GO:0005789::endoplasmic reticulum membrane;GO:0010181::FMN binding;GO:0016020::membrane;GO:0030414::peptidase inhibitor activity	2W
Chip_76	NC_037651.1	3976403	3976842	-0.975189066939579	0.187746641696219	1	Intron	27907	GO:0005515::protein binding;GO:0007009::plasma membrane organization;GO:0009523::photosystem II;GO:0015979::photosynthesis;GO:0016020::membrane;GO:0030430::host cell cytoplasm	2W
Chip_77	NC_037651.1	7974584	7975009	-0.813050284799934	0.0446698077338232	1	Intron	-15620	.	2W
Chip_78	NC_037638.1	18651627	18652022	-0.831973893363903	0.0954382633324129	1	Intron	-6302	GO:0000275::mitochondrial proton-transporting ATP synthase complex, catalytic core F(1);GO:0005515::protein binding;GO:0005524::ATP binding;GO:0006754::ATP biosynthetic process;GO:0008233::peptidase activity;GO:0016887::ATPase activity	2W
Chip_79	NC_037638.1	17624120	17624488	-0.661146694108994	0.0524626193247476	1	Distal Intergenic	9171	GO:0016021::integral component of membrane;GO:0016032::viral process;GO:0022857::transmembrane transporter activity;GO:0055085::transmembrane transport	2W
Chip_80	NC_037638.1	12637997	12638465	-0.890218319581849	0.116142803941022	1	Promoter	1291	GO:0000776::kinetochore;GO:0005089::Rho guanyl-nucleotide exchange factor activity;GO:0005179::hormone activity;GO:0005524::ATP binding;GO:0005576::extracellular region;GO:0009098::leucine biosynthetic process;GO:0016787::hydrolase activity;GO:0034508::centromere complex assembly;GO:0035023::regulation of Rho protein signal transduction	2W
Chip_81	NC_037638.1	3154528	3155267	-1.38766592684357	0.0973272828976088	1	Distal Intergenic	-5032	GO:0005102::receptor binding;GO:0005515::protein binding;GO:0006355::regulation of transcription, DNA-templated;GO:0014068::positive regulation of phosphatidylinositol 3-kinase signaling;GO:0016020::membrane;GO:0043548::phosphatidylinositol 3-kinase binding;GO:0046983::protein dimerization activity;GO:0050776::regulation of immune response	2W
Chip_82	NC_037638.1	24045178	24045640	-0.254761924258263	0.583701177829584	1	Intron	9296	GO:0000287::magnesium ion binding;GO:0003677::DNA binding;GO:0004356::glutamate-ammonia ligase activity;GO:0005515::protein binding;GO:0006542::glutamine biosynthetic process;GO:0006807::nitrogen compound metabolic process;GO:0006886::intracellular protein transport;GO:0006888::ER to Golgi vesicle-mediated transport;GO:0008270::zinc ion binding;GO:0009036::Type II site-specific deoxyribonuclease …	2W
Chip_83	NC_037638.1	24046093	24046506	-0.338923222018361	0.442283117917446	1	Intron	8430	GO:0000287::magnesium ion binding;GO:0003677::DNA binding;GO:0004356::glutamate-ammonia ligase activity;GO:0005515::protein binding;GO:0006542::glutamine biosynthetic process;GO:0006807::nitrogen compound metabolic process;GO:0006886::intracellular protein transport;GO:0006888::ER to Golgi vesicle-mediated transport;GO:0008270::zinc ion binding;GO:0009036::Type II site-specific deoxyribonuclease …	2W
Chip_84	NC_037639.1	14394854	14395265	-0.781632321038433	0.0141008720128946	1	Promoter	0	GO:0005861::troponin complex	2W
Chip_85	NC_037639.1	11857786	11858287	-0.0906756427781744	0.901448872817704	1	Intron	12966	.	2W
Chip_86	NC_037640.1	5735870	5736285	-0.900355942161477	0.114428015957391	1	Intron	18904	GO:0000276::mitochondrial proton-transporting ATP synthase complex, coupling factor F(o);GO:0003676::nucleic acid binding;GO:0004222::metalloendopeptidase activity;GO:0005576::extracellular region;GO:0008200::ion channel inhibitor activity;GO:0009405::pathogenesis;GO:0015078::hydrogen ion transmembrane transporter activity;GO:0015986::ATP synthesis coupled proton transport	2W
Chip_87	NC_037640.1	3687964	3688543	-0.806319882668107	0.0166289351769857	1	Intron	-15291	GO:0003924::GTPase activity;GO:0005524::ATP binding;GO:0005525::GTP binding;GO:0005739::mitochondrion;GO:0016020::membrane;GO:0016887::ATPase activity	2W
Chip_88	NC_037641.1	12083413	12083907	-1.0286192269635	0.0344550982309306	1	Intron	6766	GO:0003723::RNA binding	2W
Chip_89	NC_037641.1	6514843	6515133	-0.259648948633827	0.115680497110011	1	Intron	-15660	GO:0004733::pyridoxamine-phosphate oxidase activity;GO:0010181::FMN binding;GO:0016579::protein deubiquitination;GO:0036459::ubiquitinyl hydrolase activity;GO:0055114::oxidation-reduction process	2W
Chip_90	NC_037642.1	7553332	7553982	-1.06041552710066	0.0613418160244446	1	Intron	-14192	GO:0005509::calcium ion binding;GO:0005515::protein binding;GO:0005634::nucleus;GO:0007154::cell communication;GO:0007219::Notch signaling pathway;GO:0007275::multicellular organismal development;GO:0016020::membrane;GO:0016021::integral component of membrane;GO:0019079::viral genome replication	2W
Chip_91	NC_037645.1	9505929	9506229	-0.357197305651548	0.10515418449372	1	Promoter	-438	GO:0008270::zinc ion binding	2W
Chip_92	NC_037639.1	4789585	4790525	-0.482399318291971	0.363500867506952	1	Intron	5508	GO:0005737::cytoplasm;GO:0006814::sodium ion transport;GO:0012506::vesicle membrane;GO:0030269::tetrahydromethanopterin S-methyltransferase activity	2W
Chip_93	NC_037639.1	4787972	4788418	-0.569460534958171	0.0298475336125758	1	Intron	7615	GO:0005737::cytoplasm;GO:0006814::sodium ion transport;GO:0012506::vesicle membrane;GO:0030269::tetrahydromethanopterin S-methyltransferase activity	2W
Chip_94	NC_037652.1	5103343	5103781	-1.0402973857188	0.102063145937174	1	Promoter	0	GO:0005515::protein binding;GO:0005524::ATP binding;GO:0008270::zinc ion binding;GO:0046872::metal ion binding	2W
Chip_95	NC_037647.1	2225557	2225897	-0.946452524177475	0.0180237994422401	1	Distal Intergenic	-17075	GO:0003677::DNA binding;GO:0003700::sequence-specific DNA binding transcription factor activity;GO:0004882::androgen receptor activity;GO:0005496::steroid binding;GO:0005634::nucleus;GO:0006355::regulation of transcription, DNA-templated;GO:0008270::zinc ion binding;GO:0030521::androgen receptor signaling pathway;GO:0043565::sequence-specific DNA binding	2W
Chip_96	NC_037648.1	1768665	1769410	-0.742066421082688	0.091471293417237	1	Intron	5478	GO:0003677::DNA binding;GO:0005524::ATP binding;GO:0005789::endoplasmic reticulum membrane;GO:0006355::regulation of transcription, DNA-templated;GO:0006506::GPI anchor biosynthetic process;GO:0006810::transport;GO:0016021::integral component of membrane;GO:0016740::transferase activity;GO:0042626::ATPase activity, coupled to transmembrane movement of substances	2W
Chip_97	NC_037640.1	12424561	12425041	-0.502111301452766	0.0280045293352971	1	Promoter	-791	GO:0008146::sulfotransferase activity;GO:0016021::integral component of membrane	2W
Chip_98	NC_037648.1	9948693	9949233	-0.522194668782816	0.0202423374635902	1	Intron	10650	GO:0016021::integral component of membrane;GO:0055085::transmembrane transport	2W
Chip_99	NC_037641.1	5164965	5165498	-1.5072719055209	0.0827646051575643	1	Intron	12912	GO:0016020::membrane	2W
Chip_100	NC_037641.1	5157117	5157704	-0.507766321279253	0.132749847867036	1	Intron	5064	GO:0016020::membrane	2W
Chip_101	NC_037644.1	8902812	8903242	-0.642832650893329	0.0693013595157092	1	Promoter	1200	GO:0000166::nucleotide binding;GO:0000266::mitochondrial fission;GO:0003735::structural constituent of ribosome;GO:0004871::signal transducer activity;GO:0005198::structural molecule activity;GO:0005515::protein binding;GO:0005739::mitochondrion;GO:0006412::translation;GO:0006935::chemotaxis;GO:0007165::signal transduction;GO:0009306::protein secretion;GO:0009405::pathogenesis;GO:0015934::large r…	2W
Chip_102	NC_037653.1	3747082	3747940	-0.79953380635257	0.00104033104447729	1	Intron	54241	GO:0003677::DNA binding;GO:0005634::nucleus;GO:0008121::ubiquinol-cytochrome-c reductase activity;GO:0008270::zinc ion binding;GO:0009236::cobalamin biosynthetic process;GO:0016021::integral component of membrane;GO:0019087::transformation of host cell by virus;GO:0055114::oxidation-reduction process	2W
Chip_103	NC_037641.1	2477509	2477912	-0.805681241592928	0.14308486726232	1	Intron	34273	GO:0046872::metal ion binding	2W
Chip_104	NC_037649.1	6851975	6852438	-0.915876056224932	0.022856780184791	1	Exon	25297	GO:0016021::integral component of membrane;GO:0019031::viral envelope;GO:0046813::receptor-mediated virion attachment to host cell;GO:0061025::membrane fusion	2W
Chip_105	NC_037640.1	5534811	5535257	-0.723104754442493	0.136713962652216	1	Intron	34073	GO:0031514::motile cilium;GO:0048870::cell motility	2W
Chip_106	NC_037650.1	2973285	2973843	-0.895333172783693	0.00639890024474087	1	Distal Intergenic	-3751	GO:0003824::catalytic activity;GO:0004672::protein kinase activity;GO:0005524::ATP binding;GO:0006468::protein phosphorylation;GO:0016020::membrane;GO:0016773::phosphotransferase activity, alcohol group as acceptor	2W
Chip_107	NC_037652.1	5541138	5541565	-1.0080586284574	0.0775289555525832	1	Intron	6719	GO:0016021::integral component of membrane;GO:0016817::hydrolase activity, acting on acid anhydrides;GO:0022857::transmembrane transporter activity;GO:0055085::transmembrane transport	2W
Chip_108	NC_037642.1	7691432	7691902	1.212224410865	0.543825605796125	1	Intron	30679	GO:0003677::DNA binding;GO:0005615::extracellular space;GO:0006355::regulation of transcription, DNA-templated	2W
Chip_109	NC_037642.1	7684796	7685357	0.518445217499389	0.587378412541151	1	Intron	24043	GO:0003677::DNA binding;GO:0005615::extracellular space;GO:0006355::regulation of transcription, DNA-templated	2W
Chip_110	NC_037642.1	8177159	8177584	0.138990661136555	0.899534733408065	1	Distal Intergenic	53023	.	2W
Chip_111	NC_037638.1	21891492	21892086	-0.589160810173599	0.0899667004791934	1	Intron	-3450	GO:0004930::G-protein coupled receptor activity;GO:0007186::G-protein coupled receptor signaling pathway;GO:0016020::membrane;GO:0016021::integral component of membrane;GO:0030246::carbohydrate binding	2W
Chip_112	NC_037649.1	9860819	9861234	0.175097440216213	0.847073119292755	1	Intron	70729	GO:0003743::translation initiation factor activity;GO:0004190::aspartic-type endopeptidase activity;GO:0004252::serine-type endopeptidase activity;GO:0005634::nucleus;GO:0005668::RNA polymerase transcription factor SL1 complex;GO:0005737::cytoplasm;GO:0005783::endoplasmic reticulum;GO:0005789::endoplasmic reticulum membrane;GO:0005852::eukaryotic translation initiation factor 3 complex;GO:0005886…	2W
Chip_113	NC_037649.1	9926003	9926373	-0.049057672057403	0.871509716841053	1	Intron	5590	GO:0003743::translation initiation factor activity;GO:0004190::aspartic-type endopeptidase activity;GO:0004252::serine-type endopeptidase activity;GO:0005634::nucleus;GO:0005668::RNA polymerase transcription factor SL1 complex;GO:0005737::cytoplasm;GO:0005783::endoplasmic reticulum;GO:0005789::endoplasmic reticulum membrane;GO:0005852::eukaryotic translation initiation factor 3 complex;GO:0005886…	2W
Chip_114	NC_037642.1	11759957	11760516	-1.01141616455808	0.0449034702821789	1	Distal Intergenic	13732	GO:0005515::protein binding;GO:0016020::membrane	2W
Chip_115	NC_037652.1	6847891	6848240	-0.808726886209346	0.0648505162160625	1	Distal Intergenic	-5927	GO:0000151::ubiquitin ligase complex;GO:0003677::DNA binding;GO:0003899::DNA-directed RNA polymerase activity;GO:0006270::DNA replication initiation;GO:0006351::transcription, DNA-templated;GO:0006511::ubiquitin-dependent protein catabolic process;GO:0006836::neurotransmitter transport;GO:0010508::positive regulation of autophagy;GO:0016567::protein ubiquitination;GO:0019905::syntaxin binding;GO:…	2W
Chip_116	NC_037639.1	12320262	12321458	-0.948793339612443	0.1551280961997	1	Promoter	-984	GO:0005506::iron ion binding;GO:0016705::oxidoreductase activity, acting on paired donors, with incorporation or reduction of molecular oxygen;GO:0020037::heme binding;GO:0055114::oxidation-reduction process	2W
Chip_117	NC_037639.1	12313882	12314528	-1.03992986178685	0.032547245651015	1	Intron	4750	GO:0005506::iron ion binding;GO:0016705::oxidoreductase activity, acting on paired donors, with incorporation or reduction of molecular oxygen;GO:0020037::heme binding;GO:0055114::oxidation-reduction process	2W
Chip_118	NC_037650.1	10305549	10306328	-0.84092139400748	0.0417133954854218	1	Exon	4022	GO:0008083::growth factor activity	2W
Chip_119	NC_037640.1	260947	261359	-0.990013294699447	0.128740248337691	1	Promoter	0	.	2W
Chip_120	NC_037638.1	15523453	15523957	2.1027408016726	0.489699715203312	1	Distal Intergenic	-17223	GO:0005634::nucleus	2W
Chip_121	NC_037647.1	1970823	1971276	-0.434483772959394	0.155655181349204	1	Promoter	-1689	GO:0003700::sequence-specific DNA binding transcription factor activity;GO:0005634::nucleus;GO:0006355::regulation of transcription, DNA-templated;GO:0008270::zinc ion binding;GO:0043565::sequence-specific DNA binding	2W
Chip_122	NC_037638.1	17665342	17665929	-0.894569868042473	0.0383264124163114	1	Intron	-12065	GO:0003723::RNA binding;GO:0005739::mitochondrion	2W
Chip_123	NC_037638.1	17760056	17760671	-0.715243679039938	0.0897571794533764	1	Intron	38656	GO:0003677::DNA binding;GO:0006355::regulation of transcription, DNA-templated	2W
Chip_124	NC_037644.1	10277173	10277475	-0.612568243963547	0.042309777470435	1	Intron	-12476	GO:0016020::membrane;GO:0016032::viral process;GO:0055114::oxidation-reduction process	2W
Chip_125	NC_037644.1	10312412	10312744	-0.574884431882929	0.171713794516353	1	Intron	-47715	GO:0016020::membrane;GO:0016032::viral process;GO:0055114::oxidation-reduction process	2W
Chip_126	NC_037649.1	7213606	7214093	-0.490138495593297	0.210841280224464	1	Intron	-87542	.	2W
Chip_127	NC_037647.1	10167564	10168134	0.345566112954212	0.734543227681755	1	Exon	7560	GO:0003700::sequence-specific DNA binding transcription factor activity;GO:0005524::ATP binding;GO:0005737::cytoplasm;GO:0006004::fucose metabolic process;GO:0006281::DNA repair;GO:0006310::DNA recombination;GO:0006355::regulation of transcription, DNA-templated;GO:0008270::zinc ion binding;GO:0008736::L-fucose isomerase activity;GO:0009250::glucan biosynthetic process;GO:0009378::four-way juncti…	2W
Chip_128	NC_037638.1	16062634	16062976	-0.561080639659816	0.12124043289675	1	Promoter	2756	GO:0003677::DNA binding	2W
Chip_129	NC_037638.1	16070181	16071025	-1.1257241400862	0.02559130370798	1	3' UTR	10303	GO:0003677::DNA binding	2W
Chip_130	NC_037641.1	8797843	8798272	-0.57299319397002	0.0452887042218985	1	Distal Intergenic	-7617	GO:0019042::viral latency;GO:0033644::host cell membrane;GO:0042302::structural constituent of cuticle	2W
Chip_131	NC_037651.1	8508247	8509235	0.261164476058489	0.796401613065373	1	Distal Intergenic	-23094	GO:0003677::DNA binding;GO:0005680::anaphase-promoting complex;GO:0005741::mitochondrial outer membrane;GO:0006886::intracellular protein transport;GO:0016020::membrane;GO:0016021::integral component of membrane;GO:0030001::metal ion transport;GO:0042302::structural constituent of cuticle;GO:0046873::metal ion transmembrane transporter activity;GO:0055085::transmembrane transport	2W
Chip_132	NC_037640.1	7417695	7419110	-1.15092037486555	0.0929392586335931	1	Intron	-4783	GO:0003677::DNA binding;GO:0005515::protein binding;GO:0006865::amino acid transport;GO:0016020::membrane;GO:0046872::metal ion binding	2W
Chip_133	NC_037640.1	7416565	7417283	-1.46359096414377	0.0221634263859372	1	Intron	-6610	GO:0003677::DNA binding;GO:0005515::protein binding;GO:0006865::amino acid transport;GO:0016020::membrane;GO:0046872::metal ion binding	2W
Chip_134	NC_037644.1	13361178	13362459	-1.02114610490512	0.14148257877687	1	Promoter	171	GO:0003700::sequence-specific DNA binding transcription factor activity;GO:0005737::cytoplasm;GO:0006355::regulation of transcription, DNA-templated;GO:0006744::ubiquinone biosynthetic process;GO:0008813::chorismate lyase activity;GO:0043565::sequence-specific DNA binding	2W
Chip_135	NC_037647.1	5150652	5151089	-0.544619896311721	0.0534389534304572	1	Intron	14992	GO:0005886::plasma membrane;GO:0016021::integral component of membrane;GO:0046872::metal ion binding	2W
Chip_136	NC_037650.1	4366442	4367213	-1.25544577690254	0.104577797190117	1	Promoter	-2836	GO:0001518::voltage-gated sodium channel complex;GO:0003774::motor activity;GO:0003779::actin binding;GO:0005198::structural molecule activity;GO:0005248::voltage-gated sodium channel activity;GO:0005515::protein binding;GO:0005524::ATP binding;GO:0005856::cytoskeleton;GO:0006814::sodium ion transport;GO:0016459::myosin complex	2W
Chip_137	NC_037652.1	7777818	7778509	-0.710250676626166	0.13249671391293	1	Promoter	0	GO:0005795::Golgi stack;GO:0005911::cell-cell junction;GO:0008455::alpha-1,6-mannosylglycoprotein 2-beta-N-acetylglucosaminyltransferase activity;GO:0009312::oligosaccharide biosynthetic process;GO:0016021::integral component of membrane;GO:0019028::viral capsid	2W
Chip_138	NC_037647.1	6581846	6582300	-1.33563610193412	0.00762358351156599	1	Intron	6978	.	2W
Chip_139	NC_037647.1	6576882	6577554	-0.515791969179838	0.286764086033389	1	Intron	11724	.	2W
Chip_140	NC_037647.1	6586997	6587580	-0.791629005434535	0.0124050675495458	1	Promoter	1698	.	2W
Chip_141	NC_037638.1	1115830	1116216	-0.471776704191168	0.178966049787306	1	Intron	31603	.	2W
Chip_142	NC_037638.1	13449032	13449463	-1.04325281575485	0.00310640474957888	1	Intron	-110572	GO:0005515::protein binding	2W
Chip_143	NC_037639.1	8424598	8424975	-0.691415952093682	0.0899181147250296	1	Distal Intergenic	-203320	GO:0000398::mRNA splicing, via spliceosome;GO:0003968::RNA-directed RNA polymerase activity;GO:0005681::spliceosomal complex;GO:0006508::proteolysis;GO:0006813::potassium ion transport;GO:0008190::eukaryotic initiation factor 4E binding;GO:0008234::cysteine-type peptidase activity;GO:0008948::oxaloacetate decarboxylase activity;GO:0015081::sodium ion transmembrane transporter activity;GO:0016020:…	2W
Chip_144	NC_037639.1	8384501	8385114	-0.391540411979553	0.0538429278284	1	Distal Intergenic	-163223	GO:0000398::mRNA splicing, via spliceosome;GO:0003968::RNA-directed RNA polymerase activity;GO:0005681::spliceosomal complex;GO:0006508::proteolysis;GO:0006813::potassium ion transport;GO:0008190::eukaryotic initiation factor 4E binding;GO:0008234::cysteine-type peptidase activity;GO:0008948::oxaloacetate decarboxylase activity;GO:0015081::sodium ion transmembrane transporter activity;GO:0016020:…	2W
Chip_145	NC_037642.1	10828312	10828745	-0.56784875130552	0.157619888871521	1	Distal Intergenic	-4384	.	2W
Chip_146	NC_037642.1	10827563	10828158	-1.13878388295659	0.0659616757125755	1	Distal Intergenic	-4971	.	2W
Chip_147	NC_037651.1	10407970	10408999	-0.479716105605276	0.256769593268202	1	Downstream	3587	.	2W
Chip_148	NC_037651.1	4361625	4362201	-0.667668512704998	0.096155178131373	1	Distal Intergenic	14653	.	2W
Chip_149	NC_037642.1	8981009	8981460	-0.80049341953998	0.0760214988001319	1	Intron	74159	GO:0005739::mitochondrion;GO:0006270::DNA replication initiation;GO:0016021::integral component of membrane	2W
Chip_150	NC_037642.1	9095779	9096576	-0.652128075445614	0.0144171100266697	1	Intron	11632	GO:0005739::mitochondrion;GO:0006270::DNA replication initiation;GO:0016021::integral component of membrane	2W
Chip_151	NC_037652.1	8074385	8074868	-0.670874931664697	0.058504564661707	1	Promoter	0	.	2W
Chip_152	NC_037647.1	2460902	2461294	0.422281543787377	0.639820774370918	1	Intron	-8796	GO:0005515::protein binding;GO:0005739::mitochondrion;GO:0007166::cell surface receptor signaling pathway;GO:0016020::membrane	2W
Chip_153	NC_037647.1	2425844	2426335	0.701072376250275	0.634787231086739	1	Intron	-17320	GO:0005515::protein binding;GO:0005739::mitochondrion;GO:0007166::cell surface receptor signaling pathway;GO:0016020::membrane	2W
Chip_154	NC_037638.1	21510770	21511473	-0.689954324709336	0.172427225064788	1	Promoter	-1202	GO:0042802::identical protein binding	2W
Chip_155	NC_037642.1	6814731	6815210	-1.25370708134229	0.0229675744969024	1	Distal Intergenic	18613	.	2W
Chip_156	NC_037639.1	13859389	13860197	-1.13576990107411	0.141263455840805	1	3' UTR	8772	GO:0003824::catalytic activity;GO:0004970::ionotropic glutamate receptor activity;GO:0016020::membrane	2W
Chip_157	NC_037640.1	3870285	3870776	-1.24065090804515	0.0150881949176336	1	Distal Intergenic	-7185	GO:0001522::pseudouridine synthesis;GO:0042254::ribosome biogenesis	2W
Chip_158	NC_037643.1	3905292	3905771	-0.920256277201377	0.0746751726544248	1	Intron	-7915	GO:0004672::protein kinase activity;GO:0004714::transmembrane receptor protein tyrosine kinase activity;GO:0005524::ATP binding;GO:0006468::protein phosphorylation;GO:0006810::transport;GO:0007169::transmembrane receptor protein tyrosine kinase signaling pathway;GO:0016020::membrane;GO:0016021::integral component of membrane;GO:0016773::phosphotransferase activity, alcohol group as acceptor;GO:00…	2W
Chip_159	NC_037644.1	3385439	3385862	0.413782990561896	0.762311627004909	1	Promoter	2463	.	2W
Chip_160	NC_037639.1	13261712	13262315	-1.0410473404003	0.0828559651933405	1	Intron	19871	GO:0000287::magnesium ion binding;GO:0000776::kinetochore;GO:0008047::enzyme activator activity;GO:0008233::peptidase activity;GO:0010333::terpene synthase activity;GO:0016829::lyase activity;GO:0051382::kinetochore assembly	2W
Chip_161	NC_037639.1	10749868	10750299	-0.987451170051877	0.0225222246105044	1	Intron	56858	GO:0016788::hydrolase activity, acting on ester bonds;GO:0020037::heme binding	2W
Chip_162	NC_037639.1	5381176	5381593	-0.387423179160947	0.0744120289667112	1	Intron	5363	GO:0005515::protein binding	2W
Chip_163	NC_037642.1	11554487	11555039	-0.510860402698164	0.0169763783142617	1	Intron	76722	GO:0003677::DNA binding;GO:0006355::regulation of transcription, DNA-templated;GO:0006520::cellular amino acid metabolic process;GO:0016491::oxidoreductase activity;GO:0035438::cyclic-di-GMP binding;GO:0055114::oxidation-reduction process	2W
Chip_164	NC_037638.1	303620	304001	-0.0120359550714351	0.955426251517566	1	Intron	21769	GO:0005515::protein binding;GO:0007016::cytoskeletal anchoring at plasma membrane;GO:0016010::dystrophin-associated glycoprotein complex	2W
Chip_165	NC_037640.1	5629667	5630082	-0.887549453999954	0.0183485647472067	1	Promoter	203	.	2W
Chip_166	NC_037645.1	3350578	3351242	-0.932762260954176	0.0920209885589316	1	Distal Intergenic	-17886	.	2W
Chip_167	NC_037642.1	9692432	9692760	-0.910553067871456	0.039807398797445	1	Distal Intergenic	-4024	GO:0003677::DNA binding;GO:0004803::transposase activity;GO:0006313::transposition, DNA-mediated	2W
Chip_168	NC_037647.1	9449450	9449891	-0.684946887151211	0.006004007838708	1	Intron	4022	.	2W
Chip_169	NC_037647.1	1216697	1217205	-0.7943539094195	0.0535662577735183	1	Promoter	-2980	.	2W
Chip_170	NC_037639.1	14937083	14937733	-0.822005086391671	0.00635961376190276	1	Promoter	2209	.	2W
Chip_171	NC_037638.1	23414971	23415327	-0.61527273633565	0.164554177859893	1	Distal Intergenic	21414	.	2W
Chip_172	NC_037641.1	647961	648481	-0.722632401824979	0.046996000121084	1	Distal Intergenic	-13522	.	2W
Chip_173	NC_037638.1	8763906	8764381	-0.844338509298914	0.057461651588115	1	Intron	23663	.	2W
Chip_174	NC_037638.1	8860278	8860549	-0.634342310489903	0.109841076713068	1	Intron	120035	.	2W
Chip_175	NC_037640.1	2853462	2853942	-1.50999367843992	0.00990412812049064	1	Exon	3993	GO:0003677::DNA binding;GO:0003723::RNA binding;GO:0005634::nucleus;GO:0006302::double-strand break repair;GO:0006310::DNA recombination;GO:0016791::phosphatase activity	2W
Chip_176	NC_037643.1	16172589	16173005	-0.464841950588954	0.145835448772556	1	Intron	11975	.	2W
Chip_177	NC_037638.1	13605965	13606464	-0.61386005929085	0.0197658435015836	1	Promoter	82	.	2W
Chip_178	NC_037644.1	2167687	2168245	-1.02282678814441	0.0594428368209724	1	Intron	-7782	GO:0019867::outer membrane	2W
Chip_179	NC_037638.1	1721854	1722383	-0.364306802700988	0.412966932610862	1	Intron	-12406	.	2W
Chip_180	NC_037649.1	5266815	5267176	0.212900319078147	0.744988744332878	1	Downstream	6640	.	2W
Chip_181	NC_037638.1	6378492	6378901	-1.26539225300013	0.096961339494285	1	Promoter	-622	.	2W
Chip_182	NC_037653.1	4038664	4039112	-0.211710588806481	0.35051555013699	1	Distal Intergenic	22847	.	2W
Chip_183	NC_037640.1	7535113	7535725	-0.446730442626852	0.178061109312819	1	Distal Intergenic	-34073	GO:0003677::DNA binding;GO:0046872::metal ion binding	2W
Chip_184	NC_037642.1	3377529	3377998	-0.808086111625821	0.209766734564968	1	Distal Intergenic	-8801	.	2W
Chip_185	NC_037643.1	14982345	14982841	-0.593500705764166	0.0619546357147948	1	Exon	4391	.	2W
Chip_186	NC_037643.1	14971662	14972089	-0.865044205507788	0.0339744973224824	1	Intron	-5860	.	2W
Chip_187	NC_037639.1	10632084	10633164	-0.851759215716402	0.0660481060602764	1	Distal Intergenic	55390	.	2W
Chip_188	NC_037639.1	10638785	10639122	-1.23636296695255	0.00722022070396256	1	Distal Intergenic	62091	.	2W
Chip_189	NC_037638.1	8871739	8872212	0.767152263140569	0.587739460570462	1	Intron	-113727	.	2W
Chip_190	NC_037652.1	4615302	4615932	-0.305873541602629	0.521090980652154	1	Promoter	2808	.	2W
Chip_191	NC_037638.1	12555232	12555702	-0.904004054705642	0.0398547094157316	1	Promoter	0	GO:0016021::integral component of membrane;GO:0019012::virion	2W
Chip_192	NC_037647.1	2519938	2520366	-0.802143399242206	0.103201509521147	1	Distal Intergenic	19500	GO:0004672::protein kinase activity;GO:0005524::ATP binding;GO:0006468::protein phosphorylation;GO:0009236::cobalamin biosynthetic process;GO:0016020::membrane;GO:0016021::integral component of membrane;GO:0016773::phosphotransferase activity, alcohol group as acceptor;GO:0048472::threonine-phosphate decarboxylase activity	2W
Chip_193	NC_037638.1	4082442	4082870	-0.51109268140845	0.227251581262823	1	Intron	-17443	.	2W
Chip_194	NC_037648.1	1880407	1881242	-0.887804075601768	0.134990702303119	1	Intron	-14826	.	2W
Chip_195	NC_037644.1	5177391	5177836	-0.852406613258884	0.00757525677455278	1	Promoter	0	.	2W
Chip_196	NC_037640.1	2843146	2843524	-0.340006501076069	0.343187860586016	1	Exon	11236	GO:0042302::structural constituent of cuticle	2W
Chip_197	NC_037642.1	10366818	10367274	-0.693739921604072	0.0157285584013413	1	Promoter	-1225	GO:0015232::heme transporter activity;GO:0015886::heme transport	2W
Chip_198	NC_037638.1	12973676	12974136	-1.12699397098725	0.112161178711511	1	Intron	-3418	.	2W
Chip_199	NC_037645.1	7865186	7866407	-1.09644363939476	0.0729928167700031	1	Distal Intergenic	9521	.	2W
Chip_200	NC_037647.1	10117218	10117656	-0.331998192032401	0.631367497553295	1	Promoter	1219	GO:0006812::cation transport;GO:0008324::cation transmembrane transporter activity;GO:0016021::integral component of membrane;GO:0055085::transmembrane transport	2W
Chip_201	NC_037650.1	6131075	6131590	-1.01880905914919	0.0136094149865073	1	Promoter	-2915	.	2W
Chip_202	NC_037638.1	11277605	11278084	-0.74698303652508	0.116121160261639	1	Intron	-6511	.	2W
Chip_203	NC_037652.1	2129611	2130018	-0.347405671221398	0.1125486333803	1	Distal Intergenic	19460	.	2W
Chip_204	NC_037652.1	1331528	1331920	-0.682849026602584	0.0576973317341019	1	Intron	5810	.	2W
Chip_205	NC_037638.1	12122848	12123307	-0.529595663037379	0.0474854055626297	1	Promoter	1933	.	2W
Chip_206	NC_037638.1	12127514	12127932	-0.517600674513391	0.110668181621177	1	Intron	6599	.	2W
Chip_207	NC_037653.1	3445783	3446107	-0.454514115248353	0.144766439518808	1	Promoter	2986	.	2W
Chip_208	NC_037650.1	4869573	4870551	-0.335288037245059	0.505322821500102	1	Exon	-3512	.	2W
Chip_209	NC_037641.1	6354535	6354844	-0.952943581077538	0.0178603840089183	1	Intron	-34995	.	2W
Chip_210	NC_037643.1	3689770	3690647	-1.12372326549547	0.0196659096130224	1	Promoter	2063	GO:0015074::DNA integration	2W
Chip_211	NC_037645.1	7641620	7642194	-0.0900879194898403	0.795079159410241	1	Promoter	53	GO:0004672::protein kinase activity;GO:0005524::ATP binding;GO:0006468::protein phosphorylation;GO:0016020::membrane;GO:0016773::phosphotransferase activity, alcohol group as acceptor	2W
Chip_212	NC_037638.1	8633847	8634455	-0.489472729168248	0.104275041123327	1	Intron	-10692	.	2W
Chip_213	NC_037648.1	1625735	1626197	-0.831868471471349	0.0745931264752741	1	Intron	62419	GO:0004222::metalloendopeptidase activity;GO:0006364::rRNA processing	2W
Chip_214	NC_037649.1	6577347	6578280	-1.08236167967031	0.196741182193374	1	Intron	23351	.	2W
Chip_215	NC_037650.1	9697583	9697991	-0.0860891752312989	0.70784483539378	1	Distal Intergenic	-12212	.	2W
Chip_216	NC_037650.1	8482554	8482951	-0.577988396442142	0.00771966987291867	1	Intron	31510	.	2W
Chip_217	NC_037638.1	27402843	27403689	-1.01041006574333	0.0746677092596264	1	Intron	15457	GO:0008083::growth factor activity;GO:0008654::phospholipid biosynthetic process;GO:0009878::nodule morphogenesis;GO:0016020::membrane;GO:0016780::phosphotransferase activity, for other substituted phosphate groups;GO:0046872::metal ion binding	2W
Chip_218	NC_037645.1	470667	471198	1.0709213151312	0.0413762520230397	1	Intron	38719	GO:0005216::ion channel activity;GO:0006811::ion transport;GO:0008649::rRNA methyltransferase activity;GO:0009297::pilus assembly;GO:0016020::membrane;GO:0019867::outer membrane;GO:0055085::transmembrane transport;GO:0070475::rRNA base methylation	4Q
Chip_219	NC_037653.1	3992506	3992904	1.1763402852441	0.00328125632734311	1	Intron	3551	GO:0003677::DNA binding;GO:0004190::aspartic-type endopeptidase activity;GO:0015743::malate transport;GO:0016021::integral component of membrane	4Q
Chip_220	NC_037643.1	8698315	8698753	1.18981505924587	0.0465464650440803	1	Distal Intergenic	24820	GO:0006952::defense response	4Q
Chip_221	NC_037647.1	11808179	11808694	1.34589850190482	0.0174245481025763	1	Intron	-3548	GO:0005096::GTPase activator activity;GO:0030695::GTPase regulator activity;GO:0051056::regulation of small GTPase mediated signal transduction	4Q
Chip_222	NC_037647.1	11767075	11767570	1.54180493088022	0.0235045896623182	1	Intron	11593	GO:0005096::GTPase activator activity;GO:0030695::GTPase regulator activity;GO:0051056::regulation of small GTPase mediated signal transduction	4Q
Chip_223	NC_037647.1	11212501	11213091	1.47552035394403	0.0144990366534	1	Promoter	-2164	GO:0004672::protein kinase activity;GO:0005524::ATP binding;GO:0006468::protein phosphorylation	4Q
Chip_224	NC_037648.1	2925167	2925642	0.638808776371423	0.12049294960035	1	Distal Intergenic	-10524	GO:0005216::ion channel activity;GO:0005249::voltage-gated potassium channel activity;GO:0006811::ion transport;GO:0006813::potassium ion transport;GO:0016020::membrane;GO:0016021::integral component of membrane;GO:0030955::potassium ion binding;GO:0042742::defense response to bacterium;GO:0051260::protein homooligomerization;GO:0055085::transmembrane transport	4Q
Chip_225	NC_037648.1	13048670	13049977	1.06929448579004	0.0279719981807156	1	3' UTR	5174	GO:0051539::4 iron, 4 sulfur cluster binding	4Q
Chip_226	NC_037649.1	11106526	11107078	1.42225443851566	0.00744881849809041	1	Distal Intergenic	-20179	GO:0005506::iron ion binding;GO:0016705::oxidoreductase activity, acting on paired donors, with incorporation or reduction of molecular oxygen;GO:0020037::heme binding;GO:0055114::oxidation-reduction process	4Q
Chip_227	NC_037649.1	11116060	11116667	0.897407478178686	0.0176708341148339	1	Distal Intergenic	-10590	GO:0005506::iron ion binding;GO:0016705::oxidoreductase activity, acting on paired donors, with incorporation or reduction of molecular oxygen;GO:0020037::heme binding;GO:0055114::oxidation-reduction process	4Q
Chip_228	NC_037649.1	11117346	11117731	0.42453586859062	0.0750603499277604	1	Distal Intergenic	-9526	GO:0005506::iron ion binding;GO:0016705::oxidoreductase activity, acting on paired donors, with incorporation or reduction of molecular oxygen;GO:0020037::heme binding;GO:0055114::oxidation-reduction process	4Q
Chip_229	NC_037649.1	11132296	11132998	1.39160450348409	0.139350641825157	1	3' UTR	4908	GO:0005506::iron ion binding;GO:0016705::oxidoreductase activity, acting on paired donors, with incorporation or reduction of molecular oxygen;GO:0020037::heme binding;GO:0055114::oxidation-reduction process	4Q
Chip_230	NC_037646.1	7322886	7323442	1.19102748680435	0.0671169637018988	1	Intron	29547	GO:0006890::retrograde vesicle-mediated transport, Golgi to ER;GO:0016021::integral component of membrane	4Q
Chip_231	NC_037650.1	5366772	5368376	1.25848427732512	0.02504759630493	1	Intron	-11664	GO:0003700::sequence-specific DNA binding transcription factor activity;GO:0004252::serine-type endopeptidase activity;GO:0005886::plasma membrane;GO:0006355::regulation of transcription, DNA-templated;GO:0043565::sequence-specific DNA binding	4Q
Chip_232	NC_037650.1	5400671	5401151	0.970174714915304	0.037207997018397	1	Promoter	-2285	GO:0003700::sequence-specific DNA binding transcription factor activity;GO:0004252::serine-type endopeptidase activity;GO:0005886::plasma membrane;GO:0006355::regulation of transcription, DNA-templated;GO:0043565::sequence-specific DNA binding	4Q
Chip_233	NC_037650.1	5399912	5400399	1.20536044660508	0.062648887738877	1	Promoter	-1526	GO:0003700::sequence-specific DNA binding transcription factor activity;GO:0004252::serine-type endopeptidase activity;GO:0005886::plasma membrane;GO:0006355::regulation of transcription, DNA-templated;GO:0043565::sequence-specific DNA binding	4Q
Chip_234	NC_037650.1	5659375	5660247	1.27175407715047	0.0243693266645837	1	Distal Intergenic	5295	GO:0005515::protein binding	4Q
Chip_235	NC_037650.1	6928901	6930045	1.02212159864353	0.0270815231715763	1	Distal Intergenic	-67213	GO:0016757::transferase activity, transferring glycosyl groups	4Q
Chip_236	NC_037651.1	8941118	8941984	0.972048858419413	0.0285053212253281	1	3' UTR	18958	GO:0006359::regulation of transcription from RNA polymerase III promoter;GO:0009878::nodule morphogenesis;GO:0019031::viral envelope;GO:0046872::metal ion binding	4Q
Chip_237	NC_037652.1	7049764	7050258	0.816079225673475	0.0460013924241882	1	Distal Intergenic	-11423	GO:0000775::chromosome, centromeric region;GO:0000921::septin ring assembly;GO:0003677::DNA binding;GO:0003682::chromatin binding;GO:0003743::translation initiation factor activity;GO:0003779::actin binding;GO:0003824::catalytic activity;GO:0004872::receptor activity;GO:0005215::transporter activity;GO:0005634::nucleus;GO:0005672::transcription factor TFIIA complex;GO:0005739::mitochondrion;GO:00…	4Q
Chip_238	NC_037638.1	22447827	22448802	1.02252801776474	0.0590047933496991	1	Distal Intergenic	-105573	GO:0016020::membrane	4Q
Chip_239	NC_037638.1	22546340	22546824	0.413249426900759	0.271913253168837	1	Distal Intergenic	-7551	GO:0016020::membrane	4Q
Chip_240	NC_037638.1	16038114	16038883	1.24205194290798	0.0553181348658238	1	3' UTR	7902	GO:0001503::ossification;GO:0003700::sequence-specific DNA binding transcription factor activity;GO:0005576::extracellular region;GO:0005634::nucleus;GO:0006355::regulation of transcription, DNA-templated;GO:0007155::cell adhesion;GO:0008270::zinc ion binding;GO:0016020::membrane;GO:0043401::steroid hormone mediated signaling pathway;GO:0043565::sequence-specific DNA binding	4Q
Chip_241	NC_037638.1	10251520	10252100	0.808220404990037	0.172437297474124	1	Intron	24419	GO:0005509::calcium ion binding	4Q
Chip_242	NC_037638.1	8424076	8424512	1.18650966275009	0.0461328441575188	1	Promoter	1399	GO:0003677::DNA binding;GO:0003887::DNA-directed DNA polymerase activity;GO:0004003::ATP-dependent DNA helicase activity;GO:0004190::aspartic-type endopeptidase activity;GO:0005524::ATP binding;GO:0005525::GTP binding;GO:0005634::nucleus;GO:0006260::DNA replication;GO:0006270::DNA replication initiation;GO:0006351::transcription, DNA-templated;GO:0006359::regulation of transcription from RNA poly…	4Q
Chip_243	NC_037638.1	8494252	8495069	1.18172666755653	0.0628373247277112	1	Promoter	1477	GO:0003677::DNA binding;GO:0003887::DNA-directed DNA polymerase activity;GO:0004003::ATP-dependent DNA helicase activity;GO:0004190::aspartic-type endopeptidase activity;GO:0005524::ATP binding;GO:0005525::GTP binding;GO:0005634::nucleus;GO:0006260::DNA replication;GO:0006270::DNA replication initiation;GO:0006351::transcription, DNA-templated;GO:0006359::regulation of transcription from RNA poly…	4Q
Chip_244	NC_037638.1	8502672	8503281	1.14867171064658	0.0563489319267145	1	Promoter	2924	GO:0003677::DNA binding;GO:0003887::DNA-directed DNA polymerase activity;GO:0004003::ATP-dependent DNA helicase activity;GO:0004190::aspartic-type endopeptidase activity;GO:0005524::ATP binding;GO:0005525::GTP binding;GO:0005634::nucleus;GO:0006260::DNA replication;GO:0006270::DNA replication initiation;GO:0006351::transcription, DNA-templated;GO:0006359::regulation of transcription from RNA poly…	4Q
Chip_245	NC_037638.1	8438137	8438601	0.426451182390808	0.35175943016659	1	Intron	15460	GO:0003677::DNA binding;GO:0003887::DNA-directed DNA polymerase activity;GO:0004003::ATP-dependent DNA helicase activity;GO:0004190::aspartic-type endopeptidase activity;GO:0005524::ATP binding;GO:0005525::GTP binding;GO:0005634::nucleus;GO:0006260::DNA replication;GO:0006270::DNA replication initiation;GO:0006351::transcription, DNA-templated;GO:0006359::regulation of transcription from RNA poly…	4Q
Chip_246	NC_037638.1	8448491	8449143	1.54185085975323	0.03695533024084	1	Intron	25814	GO:0003677::DNA binding;GO:0003887::DNA-directed DNA polymerase activity;GO:0004003::ATP-dependent DNA helicase activity;GO:0004190::aspartic-type endopeptidase activity;GO:0005524::ATP binding;GO:0005525::GTP binding;GO:0005634::nucleus;GO:0006260::DNA replication;GO:0006270::DNA replication initiation;GO:0006351::transcription, DNA-templated;GO:0006359::regulation of transcription from RNA poly…	4Q
Chip_247	NC_037638.1	4999226	4999642	0.634236542494803	0.00899147374289471	1	Intron	9419	GO:0003677::DNA binding;GO:0003700::sequence-specific DNA binding transcription factor activity;GO:0003918::DNA topoisomerase type II (ATP-hydrolyzing) activity;GO:0005515::protein binding;GO:0005634::nucleus;GO:0005694::chromosome;GO:0006265::DNA topological change;GO:0006355::regulation of transcription, DNA-templated	4Q
Chip_248	NC_037638.1	4370489	4370975	0.0229159398848338	0.918781364092901	1	Intron	4060	GO:0004252::serine-type endopeptidase activity;GO:0004714::transmembrane receptor protein tyrosine kinase activity;GO:0005524::ATP binding;GO:0006468::protein phosphorylation;GO:0006508::proteolysis;GO:0007169::transmembrane receptor protein tyrosine kinase signaling pathway;GO:0016020::membrane;GO:0019028::viral capsid	4Q
Chip_249	NC_037638.1	25384061	25384743	0.970458196033747	0.00745277836927191	1	3' UTR	-10320	GO:0005515::protein binding;GO:0005516::calmodulin binding;GO:0008017::microtubule binding;GO:0016021::integral component of membrane;GO:0030507::spectrin binding;GO:0031175::neuron projection development	4Q
Chip_250	NC_037638.1	24427485	24428274	0.632212000153064	0.165879019552252	1	Intron	-33381	.	4Q
Chip_251	NC_037638.1	23604902	23605504	1.03137622862708	0.0638222271115664	1	Intron	57249	GO:0000275::mitochondrial proton-transporting ATP synthase complex, catalytic core F(1);GO:0001772::immunological synapse;GO:0003743::translation initiation factor activity;GO:0003824::catalytic activity;GO:0004970::ionotropic glutamate receptor activity;GO:0005234::extracellular-glutamate-gated ion channel activity;GO:0005576::extracellular region;GO:0005737::cytoplasm;GO:0005783::endoplasmic re…	4Q
Chip_252	NC_037638.1	23363909	23364401	1.38194192804064	0.122055570039135	1	Promoter	0	GO:0016021::integral component of membrane;GO:0055085::transmembrane transport	4Q
Chip_253	NC_037639.1	10259110	10259614	1.23314104070584	0.0063045211930138	1	Intron	3759	GO:0004222::metalloendopeptidase activity;GO:0005509::calcium ion binding;GO:0005515::protein binding;GO:0006629::lipid metabolic process;GO:0008962::phosphatidylglycerophosphatase activity;GO:0045444::fat cell differentiation	4Q
Chip_254	NC_037639.1	8647869	8648343	0.826348971780615	0.0209360194689136	1	Distal Intergenic	-10274	.	4Q
Chip_255	NC_037639.1	8653836	8654530	0.673305129498106	0.0513915804413981	1	Distal Intergenic	-4087	.	4Q
Chip_256	NC_037639.1	5949674	5950020	0.462249794663757	0.142024068276457	1	Intron	14554	GO:0003723::RNA binding	4Q
Chip_257	NC_037639.1	4700138	4700802	1.55150222805818	0.0295976468404257	1	5' UTR	7296	GO:0004672::protein kinase activity;GO:0005515::protein binding;GO:0005524::ATP binding;GO:0005739::mitochondrion;GO:0006468::protein phosphorylation;GO:0016020::membrane	4Q
Chip_258	NC_037640.1	8405726	8406198	1.33615126328848	0.0143532746764303	1	Intron	4135	GO:0003924::GTPase activity;GO:0004871::signal transducer activity;GO:0005524::ATP binding;GO:0005525::GTP binding;GO:0006576::cellular biogenic amine metabolic process;GO:0007186::G-protein coupled receptor signaling pathway;GO:0007264::small GTPase mediated signal transduction;GO:0015093::ferrous iron transmembrane transporter activity;GO:0015684::ferrous iron transport;GO:0016021::integral com…	4Q
Chip_259	NC_037640.1	3477190	3477995	0.914675195027169	0.0147517715342955	1	Promoter	-824	GO:0003700::sequence-specific DNA binding transcription factor activity;GO:0005739::mitochondrion;GO:0006355::regulation of transcription, DNA-templated;GO:0016788::hydrolase activity, acting on ester bonds;GO:0019031::viral envelope;GO:0019064::fusion of virus membrane with host plasma membrane;GO:0043565::sequence-specific DNA binding;GO:0046789::host cell surface receptor binding	4Q
Chip_260	NC_037640.1	3095089	3095516	0.191271035998775	0.664778291749624	1	Intron	14013	GO:0016533::cyclin-dependent protein kinase 5 holoenzyme complex;GO:0016534::cyclin-dependent protein kinase 5 activator activity	4Q
Chip_261	NC_037641.1	9873227	9873928	1.38066766948386	0.0258692805838859	1	Intron	-32912	.	4Q
Chip_262	NC_037641.1	9872098	9873034	1.46498127225343	0.0649079187728808	1	Intron	-31783	.	4Q
Chip_263	NC_037641.1	9675779	9676304	0.752903872573938	0.0653396952463954	1	Intron	-30905	.	4Q
Chip_264	NC_037641.1	9865756	9866690	1.22719708475321	0.0768288531916356	1	Intron	-25441	.	4Q
Chip_265	NC_037641.1	9859691	9860109	0.689191007210237	0.0804625989057914	1	Intron	-19376	.	4Q
Chip_266	NC_037641.1	9858676	9859045	1.21258967281326	0.0940539023357677	1	Intron	-18361	.	4Q
Chip_267	NC_037641.1	9899433	9899780	0.681308790265085	0.0759443501304375	1	Intron	23940	.	4Q
Chip_268	NC_037641.1	9123345	9123807	1.58800910549178	0.00615030998562007	1	Intron	-32447	.	4Q
Chip_269	NC_037641.1	6819768	6820145	0.696042521977517	0.0681400034394164	1	Intron	11465	GO:0004252::serine-type endopeptidase activity;GO:0005085::guanyl-nucleotide exchange factor activity;GO:0005515::protein binding;GO:0005886::plasma membrane;GO:0007165::signal transduction;GO:0007264::small GTPase mediated signal transduction;GO:0008233::peptidase activity;GO:0008948::oxaloacetate decarboxylase activity;GO:0009372::quorum sensing;GO:0009405::pathogenesis;GO:0015081::sodium ion t…	4Q
Chip_270	NC_037641.1	6892126	6892645	0.712346168418888	0.195127195431377	1	Intron	12091	GO:0004252::serine-type endopeptidase activity;GO:0005085::guanyl-nucleotide exchange factor activity;GO:0005515::protein binding;GO:0005886::plasma membrane;GO:0007165::signal transduction;GO:0007264::small GTPase mediated signal transduction;GO:0008233::peptidase activity;GO:0008948::oxaloacetate decarboxylase activity;GO:0009372::quorum sensing;GO:0009405::pathogenesis;GO:0015081::sodium ion t…	4Q
Chip_271	NC_037641.1	6857228	6857613	0.73449779844842	0.0305348391078186	1	Intron	16459	GO:0004252::serine-type endopeptidase activity;GO:0005085::guanyl-nucleotide exchange factor activity;GO:0005515::protein binding;GO:0005886::plasma membrane;GO:0007165::signal transduction;GO:0007264::small GTPase mediated signal transduction;GO:0008233::peptidase activity;GO:0008948::oxaloacetate decarboxylase activity;GO:0009372::quorum sensing;GO:0009405::pathogenesis;GO:0015081::sodium ion t…	4Q
Chip_272	NC_037642.1	1289509	1289915	1.0597952731904	0.0110068201865263	1	Intron	9804	GO:0003779::actin binding;GO:0005246::calcium channel regulator activity;GO:0005525::GTP binding;GO:0005576::extracellular region;GO:0005739::mitochondrion;GO:0006816::calcium ion transport;GO:0007010::cytoskeleton organization;GO:0016020::membrane;GO:0016614::oxidoreductase activity, acting on CH-OH group of donors;GO:0042030::ATPase inhibitor activity;GO:0042381::hemolymph coagulation;GO:004687…	4Q
Chip_273	NC_037642.1	9831724	9832119	0.64666314975449	0.152807025058369	1	Promoter	-2235	GO:0006260::DNA replication	4Q
Chip_274	NC_037643.1	15222494	15222878	0.994037435621687	0.0637302039445991	1	Distal Intergenic	-20199	GO:0003700::sequence-specific DNA binding transcription factor activity;GO:0005634::nucleus;GO:0005739::mitochondrion;GO:0006355::regulation of transcription, DNA-templated;GO:0008270::zinc ion binding;GO:0043401::steroid hormone mediated signaling pathway;GO:0043565::sequence-specific DNA binding	4Q
Chip_275	NC_037643.1	14282420	14282824	0.977712970919133	0.0247352946187704	1	Intron	7581	GO:0003779::actin binding;GO:0005215::transporter activity;GO:0005739::mitochondrion;GO:0007010::cytoskeleton organization;GO:0009297::pilus assembly;GO:0016020::membrane;GO:0016032::viral process;GO:0016817::hydrolase activity, acting on acid anhydrides;GO:0019033::viral tegument;GO:0019867::outer membrane;GO:0055085::transmembrane transport	4Q
Chip_276	NC_037643.1	12020598	12020991	0.950415577311687	0.0563084025519329	1	Intron	34451	GO:0000398::mRNA splicing, via spliceosome;GO:0000775::chromosome, centromeric region;GO:0003677::DNA binding;GO:0003682::chromatin binding;GO:0003700::sequence-specific DNA binding transcription factor activity;GO:0005634::nucleus;GO:0005681::spliceosomal complex;GO:0006355::regulation of transcription, DNA-templated;GO:0008270::zinc ion binding;GO:0016020::membrane;GO:0019013::viral nucleocapsi…	4Q
Chip_277	NC_037643.1	9564032	9564442	1.13630477565206	0.0517474582918699	1	Intron	-17581	GO:0000150::recombinase activity;GO:0003677::DNA binding;GO:0003700::sequence-specific DNA binding transcription factor activity;GO:0006310::DNA recombination;GO:0006355::regulation of transcription, DNA-templated;GO:0006812::cation transport;GO:0008324::cation transmembrane transporter activity;GO:0016020::membrane	4Q
Chip_278	NC_037643.1	9602457	9602955	0.78873612928511	0.0849410861186763	1	Intron	20431	GO:0000150::recombinase activity;GO:0003677::DNA binding;GO:0003700::sequence-specific DNA binding transcription factor activity;GO:0006310::DNA recombination;GO:0006355::regulation of transcription, DNA-templated;GO:0006812::cation transport;GO:0008324::cation transmembrane transporter activity;GO:0016020::membrane	4Q
Chip_279	NC_037643.1	9622896	9623276	0.892986245008372	0.0278465796034658	1	Intron	40870	GO:0000150::recombinase activity;GO:0003677::DNA binding;GO:0003700::sequence-specific DNA binding transcription factor activity;GO:0006310::DNA recombination;GO:0006355::regulation of transcription, DNA-templated;GO:0006812::cation transport;GO:0008324::cation transmembrane transporter activity;GO:0016020::membrane	4Q
Chip_280	NC_037643.1	8226839	8227389	0.639910663028229	0.105661782846943	1	Intron	-5726	GO:0005515::protein binding;GO:0005739::mitochondrion	4Q
Chip_281	NC_037643.1	7257199	7257855	2.37288423656983	0.00865146912603929	1	Intron	27670	GO:0005515::protein binding;GO:0005576::extracellular region;GO:0005801::cis-Golgi network;GO:0006886::intracellular protein transport;GO:0009405::pathogenesis;GO:0016020::membrane	4Q
Chip_282	NC_037643.1	5977102	5977540	0.887600624952806	0.0874969694661572	1	Intron	106183	GO:0005515::protein binding;GO:0016020::membrane	4Q
Chip_283	NC_037644.1	11069760	11070549	1.42255502422098	0.0260574994786769	1	3' UTR	12271	GO:0003700::sequence-specific DNA binding transcription factor activity;GO:0005669::transcription factor TFIID complex;GO:0005921::gap junction;GO:0006352::DNA-templated transcription, initiation;GO:0006355::regulation of transcription, DNA-templated	4Q
Chip_284	NC_037644.1	9538047	9540226	1.36042281540244	0.0586513947717667	1	3' UTR	-10533	GO:0004514::nicotinate-nucleotide diphosphorylase (carboxylating) activity;GO:0005524::ATP binding;GO:0006457::protein folding;GO:0006813::potassium ion transport;GO:0006950::response to stress;GO:0008324::cation transmembrane transporter activity;GO:0009435::NAD biosynthetic process;GO:0051082::unfolded protein binding	4Q
Chip_285	NC_037644.1	9089302	9089672	0.858184620422105	0.0444733982305475	1	Distal Intergenic	-8409	GO:0005337::nucleoside transmembrane transporter activity;GO:0006810::transport;GO:0008152::metabolic process;GO:0016021::integral component of membrane;GO:0016597::amino acid binding;GO:0016714::oxidoreductase activity, acting on paired donors, with incorporation or reduction of molecular oxygen, reduced pteridine as one donor, and incorporation of one atom of oxygen;GO:0019013::viral nucleocaps…	4Q
Chip_286	NC_037644.1	9089829	9090190	1.131699746865	0.00367517337406078	1	Distal Intergenic	-7891	GO:0005337::nucleoside transmembrane transporter activity;GO:0006810::transport;GO:0008152::metabolic process;GO:0016021::integral component of membrane;GO:0016597::amino acid binding;GO:0016714::oxidoreductase activity, acting on paired donors, with incorporation or reduction of molecular oxygen, reduced pteridine as one donor, and incorporation of one atom of oxygen;GO:0019013::viral nucleocaps…	4Q
Chip_287	NC_037646.1	12015178	12015581	1.09014827593073	0.126141343702201	1	Promoter	2008	GO:0004672::protein kinase activity;GO:0005198::structural molecule activity;GO:0005524::ATP binding;GO:0006468::protein phosphorylation;GO:0016020::membrane;GO:0016773::phosphotransferase activity, alcohol group as acceptor	4Q
Chip_288	NC_037646.1	9596677	9597118	0.720452267977607	0.0600755032470168	1	Intron	3693	GO:0003779::actin binding;GO:0009523::photosystem II;GO:0015979::photosynthesis;GO:0016020::membrane;GO:0016021::integral component of membrane;GO:0016043::cellular component organization;GO:0017048::Rho GTPase binding;GO:0030036::actin cytoskeleton organization;GO:0035307::positive regulation of protein dephosphorylation;GO:0071595::Nem1-Spo7 phosphatase complex	4Q
Chip_289	NC_037644.1	8374963	8375366	0.914442181976964	0.0112674629831762	1	Intron	19069	GO:0005509::calcium ion binding;GO:0007156::homophilic cell adhesion via plasma membrane adhesion molecules;GO:0016020::membrane	4Q
Chip_290	NC_037652.1	8038785	8039215	1.72279531298933	0.010813017443237	1	Intron	5101	GO:0004222::metalloendopeptidase activity;GO:0005215::transporter activity;GO:0006508::proteolysis;GO:0008270::zinc ion binding	4Q
Chip_291	NC_037645.1	4202312	4203975	1.22231639202389	0.202393195391168	1	Promoter	0	GO:0003924::GTPase activity;GO:0005524::ATP binding;GO:0005525::GTP binding;GO:0007264::small GTPase mediated signal transduction;GO:0016887::ATPase activity;GO:0043231::intracellular membrane-bounded organelle;GO:0051537::2 iron, 2 sulfur cluster binding;GO:0071705::nitrogen compound transport	4Q
Chip_292	NC_037648.1	8823419	8823773	0.505007699377602	0.0140491891799361	1	Intron	41008	.	4Q
Chip_293	NC_037638.1	3770067	3770556	0.467633744682513	0.217042022170806	1	Distal Intergenic	-20478	GO:0003676::nucleic acid binding;GO:0003723::RNA binding;GO:0004535::poly(A)-specific ribonuclease activity;GO:0005634::nucleus;GO:0005737::cytoplasm;GO:0006402::mRNA catabolic process;GO:0016021::integral component of membrane;GO:0046872::metal ion binding	4Q
Chip_294	NC_037638.1	3681146	3681963	0.767104765349557	0.113547377887507	1	Promoter	308	GO:0003676::nucleic acid binding;GO:0003723::RNA binding;GO:0004535::poly(A)-specific ribonuclease activity;GO:0005634::nucleus;GO:0005737::cytoplasm;GO:0006402::mRNA catabolic process;GO:0016021::integral component of membrane;GO:0046872::metal ion binding	4Q
Chip_295	NC_037638.1	3638776	3639157	1.13163847966511	0.0137125719082596	1	Intron	40058	GO:0003676::nucleic acid binding;GO:0003723::RNA binding;GO:0004535::poly(A)-specific ribonuclease activity;GO:0005634::nucleus;GO:0005737::cytoplasm;GO:0006402::mRNA catabolic process;GO:0016021::integral component of membrane;GO:0046872::metal ion binding	4Q
Chip_296	NC_037638.1	3636957	3637460	1.0165266795205	0.00453374141035966	1	Intron	41755	GO:0003676::nucleic acid binding;GO:0003723::RNA binding;GO:0004535::poly(A)-specific ribonuclease activity;GO:0005634::nucleus;GO:0005737::cytoplasm;GO:0006402::mRNA catabolic process;GO:0016021::integral component of membrane;GO:0046872::metal ion binding	4Q
Chip_297	NC_037640.1	9813270	9814266	1.20819990229414	0.015627316912191	1	Intron	22018	GO:0005515::protein binding;GO:0009279::cell outer membrane	4Q
Chip_298	NC_037640.1	9714033	9714643	0.848954271895135	0.0497639393959788	1	Intron	121641	GO:0005515::protein binding;GO:0009279::cell outer membrane	4Q
Chip_299	NC_037647.1	3389360	3389808	1.30986384648778	0.0294514077225671	1	Intron	-49071	GO:0003993::acid phosphatase activity;GO:0005515::protein binding;GO:0008948::oxaloacetate decarboxylase activity;GO:0015081::sodium ion transmembrane transporter activity;GO:0016020::membrane;GO:0046872::metal ion binding;GO:0071436::sodium ion export	4Q
Chip_300	NC_037643.1	6547901	6548552	0.851228804076326	0.0131436596297889	1	Exon	-15008	GO:0005215::transporter activity;GO:0006810::transport;GO:0016020::membrane;GO:0016655::oxidoreductase activity, acting on NAD(P)H, quinone or similar compound as acceptor;GO:0055085::transmembrane transport;GO:0055114::oxidation-reduction process	4Q
Chip_301	NC_037638.1	9295858	9296376	1.12323970733122	0.0318632150372322	1	Promoter	0	GO:0007155::cell adhesion;GO:0008270::zinc ion binding;GO:0009056::catabolic process;GO:0016021::integral component of membrane;GO:0022857::transmembrane transporter activity;GO:0042246::tissue regeneration;GO:0055085::transmembrane transport	4Q
Chip_302	NC_037644.1	9578880	9579450	0.995814504242449	0.00274102361263982	1	Promoter	1834	GO:0016021::integral component of membrane;GO:0022857::transmembrane transporter activity;GO:0055085::transmembrane transport	4Q
Chip_303	NC_037640.1	6983592	6984355	0.688475242169024	0.0991933916501532	1	Intron	-21520	GO:0003735::structural constituent of ribosome;GO:0005089::Rho guanyl-nucleotide exchange factor activity;GO:0005622::intracellular;GO:0005840::ribosome;GO:0006412::translation;GO:0007165::signal transduction;GO:0035023::regulation of Rho protein signal transduction	4Q
Chip_304	NC_037640.1	6986450	6986929	0.758639887656609	0.0573463046955384	1	Intron	-18946	GO:0003735::structural constituent of ribosome;GO:0005089::Rho guanyl-nucleotide exchange factor activity;GO:0005622::intracellular;GO:0005840::ribosome;GO:0006412::translation;GO:0007165::signal transduction;GO:0035023::regulation of Rho protein signal transduction	4Q
Chip_305	NC_037649.1	8177962	8178525	1.26130393044597	0.0331381466946827	1	Promoter	1762	GO:0003677::DNA binding;GO:0006820::anion transport;GO:0016021::integral component of membrane	4Q
Chip_306	NC_037647.1	9793120	9793573	0.755593979704275	0.156042539424819	1	Promoter	0	.	4Q
Chip_307	NC_037647.1	7690951	7691620	0.960002893159268	0.107670261959029	1	Distal Intergenic	13533	GO:0004190::aspartic-type endopeptidase activity;GO:0005634::nucleus;GO:0006914::autophagy;GO:0008855::exodeoxyribonuclease VII activity;GO:0015078::hydrogen ion transmembrane transporter activity;GO:0015991::ATP hydrolysis coupled proton transport;GO:0016021::integral component of membrane;GO:0033179::proton-transporting V-type ATPase, V0 domain;GO:0046872::metal ion binding;GO:0055085::transmem…	4Q
Chip_308	NC_037648.1	14047594	14048049	0.664989017970786	0.0260546967163725	1	Promoter	121	GO:0003676::nucleic acid binding	4Q
Chip_309	NC_037648.1	14143143	14143624	0.534992841458882	0.118741546907631	1	Intron	16444	GO:0003700::sequence-specific DNA binding transcription factor activity;GO:0003743::translation initiation factor activity;GO:0004190::aspartic-type endopeptidase activity;GO:0005198::structural molecule activity;GO:0005622::intracellular;GO:0005634::nucleus;GO:0005737::cytoplasm;GO:0005852::eukaryotic translation initiation factor 3 complex;GO:0006260::DNA replication;GO:0006355::regulation of t…	4Q
Chip_310	NC_037648.1	14137371	14138071	0.776648048581183	0.127575388223295	1	Intron	21997	GO:0003700::sequence-specific DNA binding transcription factor activity;GO:0003743::translation initiation factor activity;GO:0004190::aspartic-type endopeptidase activity;GO:0005198::structural molecule activity;GO:0005622::intracellular;GO:0005634::nucleus;GO:0005737::cytoplasm;GO:0005852::eukaryotic translation initiation factor 3 complex;GO:0006260::DNA replication;GO:0006355::regulation of t…	4Q
Chip_311	NC_037648.1	1670318	1670766	0.458533792532435	0.160823438974933	1	Intron	28247	GO:0005515::protein binding	4Q
Chip_312	NC_037648.1	7802601	7803124	0.892576993237681	0.0342658989870686	1	Distal Intergenic	-17944	GO:0003677::DNA binding;GO:0005634::nucleus;GO:0006355::regulation of transcription, DNA-templated;GO:0009289::pilus;GO:0015886::heme transport;GO:0016021::integral component of membrane;GO:0017004::cytochrome complex assembly;GO:0046872::metal ion binding	4Q
Chip_313	NC_037648.1	10312614	10313083	0.82062931203503	0.0369146349331769	1	Intron	-17940	GO:0003677::DNA binding;GO:0003700::sequence-specific DNA binding transcription factor activity;GO:0003743::translation initiation factor activity;GO:0005215::transporter activity;GO:0005219::ryanodine-sensitive calcium-release channel activity;GO:0005634::nucleus;GO:0005737::cytoplasm;GO:0005789::endoplasmic reticulum membrane;GO:0005840::ribosome;GO:0005852::eukaryotic translation initiation fa…	4Q
Chip_314	NC_037648.1	10267353	10267768	1.69582196907353	0.0146632264075013	1	Intron	8001	GO:0003677::DNA binding;GO:0003700::sequence-specific DNA binding transcription factor activity;GO:0003743::translation initiation factor activity;GO:0005215::transporter activity;GO:0005219::ryanodine-sensitive calcium-release channel activity;GO:0005634::nucleus;GO:0005737::cytoplasm;GO:0005789::endoplasmic reticulum membrane;GO:0005840::ribosome;GO:0005852::eukaryotic translation initiation fa…	4Q
Chip_315	NC_037648.1	10266334	10267189	1.11953564168365	0.0726158540671085	1	Intron	8580	GO:0003677::DNA binding;GO:0003700::sequence-specific DNA binding transcription factor activity;GO:0003743::translation initiation factor activity;GO:0005215::transporter activity;GO:0005219::ryanodine-sensitive calcium-release channel activity;GO:0005634::nucleus;GO:0005737::cytoplasm;GO:0005789::endoplasmic reticulum membrane;GO:0005840::ribosome;GO:0005852::eukaryotic translation initiation fa…	4Q
Chip_316	NC_037648.1	12738223	12738766	1.58066332256255	0.0104276689010103	1	Distal Intergenic	-16712	GO:0003677::DNA binding;GO:0006355::regulation of transcription, DNA-templated	4Q
Chip_317	NC_037648.1	12736810	12737515	2.26597640839339	0.00217110339810182	1	Distal Intergenic	-15299	GO:0003677::DNA binding;GO:0006355::regulation of transcription, DNA-templated	4Q
Chip_318	NC_037648.1	12735643	12736472	1.81286852616836	0.040178704378264	1	Distal Intergenic	-14132	GO:0003677::DNA binding;GO:0006355::regulation of transcription, DNA-templated	4Q
Chip_319	NC_037649.1	501812	503270	1.32569668289863	0.00359343113946124	1	Promoter	0	GO:0003676::nucleic acid binding;GO:0003723::RNA binding;GO:0004535::poly(A)-specific ribonuclease activity;GO:0005634::nucleus;GO:0005737::cytoplasm;GO:0006402::mRNA catabolic process;GO:0008948::oxaloacetate decarboxylase activity;GO:0015081::sodium ion transmembrane transporter activity;GO:0016020::membrane;GO:0046872::metal ion binding;GO:0071436::sodium ion export	4Q
Chip_320	NC_037649.1	6732342	6733103	1.14401996587119	0.141157615668629	1	Distal Intergenic	23957	GO:0005886::plasma membrane;GO:0006810::transport;GO:0008168::methyltransferase activity	4Q
Chip_321	NC_037649.1	7051472	7051907	1.47255371080319	0.00180295167472507	1	5' UTR	6557	GO:0005509::calcium ion binding;GO:0007156::homophilic cell adhesion via plasma membrane adhesion molecules;GO:0016020::membrane	4Q
Chip_322	NC_037649.1	7055443	7056260	1.44129882504541	0.0128036704794751	1	Exon	10528	GO:0005509::calcium ion binding;GO:0007156::homophilic cell adhesion via plasma membrane adhesion molecules;GO:0016020::membrane	4Q
Chip_323	NC_037649.1	8809089	8809661	1.01505819092213	0.0121712917454497	1	Intron	25551	GO:0003824::catalytic activity;GO:0005102::receptor binding;GO:0009451::RNA modification;GO:0014068::positive regulation of phosphatidylinositol 3-kinase signaling;GO:0016020::membrane;GO:0043548::phosphatidylinositol 3-kinase binding;GO:0050776::regulation of immune response;GO:0051536::iron-sulfur cluster binding;GO:0051539::4 iron, 4 sulfur cluster binding	4Q
Chip_324	NC_037649.1	10810421	10811507	0.778282745983925	0.14376792911133	1	Intron	6961	GO:0003676::nucleic acid binding;GO:0003723::RNA binding;GO:0005787::signal peptidase complex;GO:0006465::signal peptide processing;GO:0008233::peptidase activity;GO:0008565::protein transporter activity;GO:0015031::protein transport;GO:0016021::integral component of membrane	4Q
Chip_325	NC_037650.1	2535323	2535724	1.38302318323932	0.000448356282487561	1	Promoter	1027	GO:0004222::metalloendopeptidase activity;GO:0006508::proteolysis;GO:0008270::zinc ion binding;GO:0031012::extracellular matrix	4Q
Chip_326	NC_037650.1	3508260	3508943	0.816435211219516	0.0497302576007107	1	Downstream	-4530	GO:0004842::ubiquitin-protein transferase activity;GO:0005515::protein binding;GO:0005634::nucleus;GO:0005680::anaphase-promoting complex;GO:0008270::zinc ion binding;GO:0031224::intrinsic component of membrane;GO:0046872::metal ion binding;GO:0061630::ubiquitin protein ligase activity	4Q
Chip_327	NC_037650.1	5096288	5097337	0.850547958543504	0.0572253948250038	1	Intron	18025	GO:0005515::protein binding;GO:0016021::integral component of membrane	4Q
Chip_328	NC_037650.1	6597667	6598154	1.52463695015779	0.00675141022592947	1	Distal Intergenic	-3573	GO:0003677::DNA binding;GO:0004003::ATP-dependent DNA helicase activity;GO:0005524::ATP binding;GO:0005634::nucleus;GO:0017025::TBP-class protein binding;GO:0051726::regulation of cell cycle	4Q
Chip_329	NC_037650.1	6599545	6600985	1.29163827486734	0.015529223780761	1	Promoter	-742	GO:0003677::DNA binding;GO:0004003::ATP-dependent DNA helicase activity;GO:0005524::ATP binding;GO:0005634::nucleus;GO:0017025::TBP-class protein binding;GO:0051726::regulation of cell cycle	4Q
Chip_330	NC_037650.1	8381316	8381882	0.932459531961165	0.0597913460331572	1	Intron	19546	GO:0003677::DNA binding;GO:0006355::regulation of transcription, DNA-templated;GO:0046983::protein dimerization activity	4Q
Chip_331	NC_037650.1	8407900	8408346	1.00465442667038	0.03084576680254	1	Intron	46130	GO:0003677::DNA binding;GO:0006355::regulation of transcription, DNA-templated;GO:0046983::protein dimerization activity	4Q
Chip_332	NC_037650.1	8666490	8666877	0.77103686239248	0.0273858126823846	1	Distal Intergenic	-20906	GO:0005525::GTP binding;GO:0007264::small GTPase mediated signal transduction	4Q
Chip_333	NC_037651.1	7687687	7688074	0.600724416808627	0.322811588381899	1	Distal Intergenic	-5196	GO:0003677::DNA binding;GO:0005576::extracellular region;GO:0006030::chitin metabolic process;GO:0006355::regulation of transcription, DNA-templated;GO:0008061::chitin binding;GO:0045493::xylan catabolic process;GO:0046559::alpha-glucuronidase activity	4Q
Chip_334	NC_037651.1	7688987	7689711	1.46878722134781	0.0106451045383735	1	Distal Intergenic	-3559	GO:0003677::DNA binding;GO:0005576::extracellular region;GO:0006030::chitin metabolic process;GO:0006355::regulation of transcription, DNA-templated;GO:0008061::chitin binding;GO:0045493::xylan catabolic process;GO:0046559::alpha-glucuronidase activity	4Q
Chip_335	NC_037651.1	7694497	7694904	1.02990923897295	0.00910635778109166	1	Promoter	1219	GO:0003677::DNA binding;GO:0005576::extracellular region;GO:0006030::chitin metabolic process;GO:0006355::regulation of transcription, DNA-templated;GO:0008061::chitin binding;GO:0045493::xylan catabolic process;GO:0046559::alpha-glucuronidase activity	4Q
Chip_336	NC_037651.1	7833018	7833412	0.675480478167107	0.116923296546532	1	Promoter	2483	GO:0005576::extracellular region;GO:0008083::growth factor activity;GO:0008283::cell proliferation	4Q
Chip_337	NC_037652.1	3147634	3148152	0.953460855142464	0.0321940576365692	1	Distal Intergenic	-71003	GO:0016021::integral component of membrane;GO:0022857::transmembrane transporter activity;GO:0055085::transmembrane transport	4Q
Chip_338	NC_037638.1	23060692	23061151	1.22054699487609	0.0424716950374762	1	Intron	72610	GO:0005515::protein binding;GO:0016972::thiol oxidase activity;GO:0042262::DNA protection;GO:0055114::oxidation-reduction process	4Q
Chip_339	NC_037638.1	21666718	21667162	0.728816099490359	0.0798337325410683	1	Intron	20028	GO:0003676::nucleic acid binding;GO:0005515::protein binding;GO:0005739::mitochondrion	4Q
Chip_340	NC_037638.1	21661769	21662159	1.0798284105297	0.0938597110483506	1	Intron	25031	GO:0003676::nucleic acid binding;GO:0005515::protein binding;GO:0005739::mitochondrion	4Q
Chip_341	NC_037638.1	21639617	21640265	0.755798896631205	0.0691644216352607	1	Intron	46925	GO:0003676::nucleic acid binding;GO:0005515::protein binding;GO:0005739::mitochondrion	4Q
Chip_342	NC_037638.1	21637264	21637788	0.472049630158598	0.272404550828788	1	Intron	49402	GO:0003676::nucleic acid binding;GO:0005515::protein binding;GO:0005739::mitochondrion	4Q
Chip_343	NC_037638.1	12635813	12636233	1.210475356633	0.0228905528157994	1	Promoter	-473	GO:0000776::kinetochore;GO:0005089::Rho guanyl-nucleotide exchange factor activity;GO:0005179::hormone activity;GO:0005524::ATP binding;GO:0005576::extracellular region;GO:0009098::leucine biosynthetic process;GO:0016787::hydrolase activity;GO:0034508::centromere complex assembly;GO:0035023::regulation of Rho protein signal transduction	4Q
Chip_344	NC_037638.1	12430960	12432626	1.24182073200118	0.0326935464864197	1	3' UTR	5209	GO:0003677::DNA binding;GO:0003735::structural constituent of ribosome;GO:0005622::intracellular;GO:0005840::ribosome;GO:0006281::DNA repair;GO:0006412::translation;GO:0008270::zinc ion binding;GO:0046872::metal ion binding	4Q
Chip_345	NC_037638.1	11224565	11225002	0.702759902268937	0.0592523840086917	1	Intron	-6590	GO:0003700::sequence-specific DNA binding transcription factor activity;GO:0005634::nucleus;GO:0006351::transcription, DNA-templated;GO:0008270::zinc ion binding;GO:0045893::positive regulation of transcription, DNA-templated	4Q
Chip_346	NC_037638.1	7168295	7168707	0.951538914688455	0.0203638873276361	1	Exon	6264	GO:0005515::protein binding;GO:0005787::signal peptidase complex;GO:0006465::signal peptide processing;GO:0008233::peptidase activity;GO:0016021::integral component of membrane	4Q
Chip_347	NC_037638.1	3121147	3122455	0.889294540233249	0.182941329982942	1	Distal Intergenic	-37844	GO:0005102::receptor binding;GO:0005515::protein binding;GO:0006355::regulation of transcription, DNA-templated;GO:0014068::positive regulation of phosphatidylinositol 3-kinase signaling;GO:0016020::membrane;GO:0043548::phosphatidylinositol 3-kinase binding;GO:0046983::protein dimerization activity;GO:0050776::regulation of immune response	4Q
Chip_348	NC_037638.1	2787959	2788356	0.721294958344921	0.169389435789265	1	Intron	98425	GO:0003743::translation initiation factor activity;GO:0003899::DNA-directed RNA polymerase activity;GO:0004190::aspartic-type endopeptidase activity;GO:0005219::ryanodine-sensitive calcium-release channel activity;GO:0005634::nucleus;GO:0005737::cytoplasm;GO:0005739::mitochondrion;GO:0005789::endoplasmic reticulum membrane;GO:0005852::eukaryotic translation initiation factor 3 complex;GO:0006270:…	4Q
Chip_349	NC_037638.1	416191	417921	1.20441953467584	0.0347852870453986	1	Exon	-6111	GO:0005515::protein binding	4Q
Chip_350	NC_037638.1	24811368	24812272	1.4217223194717	0.051848768732727	1	Intron	12314	GO:0006812::cation transport;GO:0015299::solute:proton antiporter activity;GO:0016021::integral component of membrane;GO:0055085::transmembrane transport	4Q
Chip_351	NC_037639.1	15440850	15441728	0.697151167679005	0.0186295308508659	1	Distal Intergenic	-3144	GO:0003924::GTPase activity;GO:0005525::GTP binding;GO:0007264::small GTPase mediated signal transduction;GO:0015093::ferrous iron transmembrane transporter activity;GO:0015684::ferrous iron transport;GO:0016021::integral component of membrane	4Q
Chip_352	NC_037639.1	14141832	14142238	1.771733232562	0.00292941108150656	1	Promoter	-1185	GO:0003677::DNA binding;GO:0003779::actin binding;GO:0004252::serine-type endopeptidase activity;GO:0005198::structural molecule activity;GO:0005672::transcription factor TFIIA complex;GO:0005886::plasma membrane;GO:0006355::regulation of transcription, DNA-templated;GO:0006367::transcription initiation from RNA polymerase II promoter;GO:0006886::intracellular protein transport;GO:0007010::cytosk…	4Q
Chip_353	NC_037639.1	11454237	11455104	1.3034158688713	0.0133286732308371	1	Distal Intergenic	-11635	GO:0001503::ossification;GO:0005576::extracellular region;GO:0005739::mitochondrion;GO:0007155::cell adhesion;GO:0008270::zinc ion binding	4Q
Chip_354	NC_037640.1	12051616	12051928	0.884085013075522	0.0858406584141903	1	Intron	16747	GO:0005515::protein binding	4Q
Chip_355	NC_037640.1	6627076	6627578	1.29401277856354	0.0974091845309751	1	Intron	73702	GO:0008033::tRNA processing;GO:0016117::carotenoid biosynthetic process;GO:0016491::oxidoreductase activity;GO:0016705::oxidoreductase activity, acting on paired donors, with incorporation or reduction of molecular oxygen;GO:0019089::transmission of virus;GO:0030246::carbohydrate binding;GO:0050660::flavin adenine dinucleotide binding;GO:0055114::oxidation-reduction process	4Q
Chip_356	NC_037640.1	3657328	3657830	0.971459892386841	0.00950317558648679	1	Intron	-10392	GO:0003924::GTPase activity;GO:0005524::ATP binding;GO:0005525::GTP binding;GO:0005739::mitochondrion;GO:0016020::membrane;GO:0016887::ATPase activity	4Q
Chip_357	NC_037641.1	11045609	11046123	0.620731146284038	0.125918580005206	1	Promoter	0	GO:0003777::microtubule motor activity;GO:0005524::ATP binding;GO:0007018::microtubule-based movement;GO:0008017::microtubule binding	4Q
Chip_358	NC_037641.1	9285906	9286234	0.708784177998105	0.123836209080157	1	Exon	8026	GO:0001726::ruffle;GO:0005198::structural molecule activity;GO:0005200::structural constituent of cytoskeleton;GO:0005509::calcium ion binding;GO:0005925::focal adhesion;GO:0007016::cytoskeletal anchoring at plasma membrane;GO:0007156::homophilic cell adhesion via plasma membrane adhesion molecules;GO:0016020::membrane;GO:0019028::viral capsid	4Q
Chip_359	NC_037641.1	4183087	4183485	0.571335619848572	0.15096205555993	1	Intron	10943	GO:0016032::viral process;GO:0019082::viral protein processing	4Q
Chip_360	NC_037642.1	1871927	1872522	0.935336580435838	0.0862646216918505	1	Distal Intergenic	-33749	GO:0005515::protein binding;GO:0005576::extracellular region;GO:0006030::chitin metabolic process;GO:0006508::proteolysis;GO:0008061::chitin binding;GO:0008233::peptidase activity	4Q
Chip_361	NC_037642.1	1866789	1867300	1.31998508613136	0.0409675297113574	1	Distal Intergenic	-28611	GO:0005515::protein binding;GO:0005576::extracellular region;GO:0006030::chitin metabolic process;GO:0006508::proteolysis;GO:0008061::chitin binding;GO:0008233::peptidase activity	4Q
Chip_362	NC_037642.1	1857413	1858686	1.16945941874693	0.0912932283890877	1	Distal Intergenic	-19235	GO:0005515::protein binding;GO:0005576::extracellular region;GO:0006030::chitin metabolic process;GO:0006508::proteolysis;GO:0008061::chitin binding;GO:0008233::peptidase activity	4Q
Chip_363	NC_037642.1	1822648	1823608	0.645141794637343	0.170726002268695	1	Intron	14570	GO:0005515::protein binding;GO:0005576::extracellular region;GO:0006030::chitin metabolic process;GO:0006508::proteolysis;GO:0008061::chitin binding;GO:0008233::peptidase activity	4Q
Chip_364	NC_037642.1	1797896	1798415	0.592321083215534	0.00191316137437162	1	Intron	39763	GO:0005515::protein binding;GO:0005576::extracellular region;GO:0006030::chitin metabolic process;GO:0006508::proteolysis;GO:0008061::chitin binding;GO:0008233::peptidase activity	4Q
Chip_365	NC_037642.1	1881370	1881885	1.3453125134485	0.0400934552471395	1	Distal Intergenic	37407	GO:0003676::nucleic acid binding;GO:0005515::protein binding	4Q
Chip_366	NC_037642.1	6352891	6353497	1.01506036542635	0.0714721143504209	1	Distal Intergenic	-37172	GO:0006629::lipid metabolic process	4Q
Chip_367	NC_037642.1	8777227	8777650	1.20805549102051	0.0415535402751921	1	Intron	63872	GO:0006812::cation transport;GO:0008324::cation transmembrane transporter activity;GO:0016021::integral component of membrane;GO:0055085::transmembrane transport	4Q
Chip_368	NC_037642.1	13537318	13538027	0.962555288286081	0.0450611239241346	1	Promoter	-2870	GO:0000124::SAGA complex;GO:0001104::RNA polymerase II transcription cofactor activity;GO:0003677::DNA binding;GO:0003700::sequence-specific DNA binding transcription factor activity;GO:0003712::transcription cofactor activity;GO:0003743::translation initiation factor activity;GO:0003899::DNA-directed RNA polymerase activity;GO:0005219::ryanodine-sensitive calcium-release channel activity;GO:0005…	4Q
Chip_369	NC_037643.1	12633146	12633622	0.879343784097733	0.0694504877999536	1	Intron	-69216	GO:0005186::pheromone activity;GO:0005515::protein binding;GO:0031505::fungal-type cell wall organization	4Q
Chip_370	NC_037643.1	12680912	12681375	1.37281513922238	0.0195575534963708	1	Intron	-21463	GO:0005186::pheromone activity;GO:0005515::protein binding;GO:0031505::fungal-type cell wall organization	4Q
Chip_371	NC_037643.1	12721011	12721398	1.59229527128874	0.0473558141036196	1	Exon	18173	GO:0005186::pheromone activity;GO:0005515::protein binding;GO:0031505::fungal-type cell wall organization	4Q
Chip_372	NC_037643.1	12724239	12725419	1.26870066085324	0.0108152232638367	1	Intron	21401	GO:0005186::pheromone activity;GO:0005515::protein binding;GO:0031505::fungal-type cell wall organization	4Q
Chip_373	NC_037643.1	12725862	12727455	1.56826595657646	0.0538452641880367	1	Intron	23024	GO:0005186::pheromone activity;GO:0005515::protein binding;GO:0031505::fungal-type cell wall organization	4Q
Chip_374	NC_037643.1	12727946	12728576	1.43260566138563	0.0207516949528411	1	Intron	25108	GO:0005186::pheromone activity;GO:0005515::protein binding;GO:0031505::fungal-type cell wall organization	4Q
Chip_375	NC_037643.1	12734525	12735350	1.24692235883002	0.0599730931850734	1	Intron	31687	GO:0005186::pheromone activity;GO:0005515::protein binding;GO:0031505::fungal-type cell wall organization	4Q
Chip_376	NC_037643.1	12739073	12743852	1.69281402692714	0.0978425506248398	1	Intron	36235	GO:0005186::pheromone activity;GO:0005515::protein binding;GO:0031505::fungal-type cell wall organization	4Q
Chip_377	NC_037643.1	12747975	12748532	1.20924449198303	0.0458803185365395	1	Intron	45137	GO:0005186::pheromone activity;GO:0005515::protein binding;GO:0031505::fungal-type cell wall organization	4Q
Chip_378	NC_037643.1	10782479	10782760	0.602945151275042	0.0500097437354573	1	Intron	-39424	GO:0000902::cell morphogenesis;GO:0005515::protein binding;GO:0006955::immune response;GO:0008982::protein-N(PI)-phosphohistidine-sugar phosphotransferase activity;GO:0016020::membrane;GO:0042470::melanosome	4Q
Chip_379	NC_037644.1	13940428	13942079	1.35278849207312	0.046492566025745	1	Promoter	0	GO:0004553::hydrolase activity, hydrolyzing O-glycosyl compounds;GO:0016491::oxidoreductase activity;GO:0016616::oxidoreductase activity, acting on the CH-OH group of donors, NAD or NADP as acceptor;GO:0051287::NAD binding;GO:0055114::oxidation-reduction process	4Q
Chip_380	NC_037644.1	11778811	11779269	0.923855396096321	0.122735362038439	1	Intron	93075	.	4Q
Chip_381	NC_037644.1	11620607	11620961	0.969708528397004	0.0956630692363176	1	Distal Intergenic	-56709	GO:0004672::protein kinase activity;GO:0005524::ATP binding;GO:0006468::protein phosphorylation	4Q
Chip_382	NC_037645.1	4944918	4945248	0.352417616959886	0.114445693858119	1	Intron	-109497	GO:0003677::DNA binding;GO:0004867::serine-type endopeptidase inhibitor activity;GO:0005515::protein binding;GO:0006313::transposition, DNA-mediated;GO:0015074::DNA integration;GO:0019031::viral envelope	4Q
Chip_383	NC_037645.1	11103197	11104693	0.956674650905121	0.116019891569497	1	5' UTR	22755	GO:0004114::3',5'-cyclic-nucleotide phosphodiesterase activity;GO:0004252::serine-type endopeptidase activity;GO:0005471::ATP:ADP antiporter activity;GO:0005524::ATP binding;GO:0005886::plasma membrane;GO:0006810::transport;GO:0007165::signal transduction;GO:0016021::integral component of membrane	4Q
Chip_384	NC_037645.1	12236164	12236532	0.638037027272216	0.0820381370437425	1	Promoter	0	GO:0035556::intracellular signal transduction	4Q
Chip_385	NC_037646.1	4534524	4535084	0.977328975582076	0.0571732943814595	1	Intron	57410	GO:0005515::protein binding	4Q
Chip_386	NC_037652.1	699129	699517	0.784915148742933	0.085798619455961	1	Intron	31012	GO:0005086::ARF guanyl-nucleotide exchange factor activity;GO:0005515::protein binding;GO:0008982::protein-N(PI)-phosphohistidine-sugar phosphotransferase activity;GO:0009401::phosphoenolpyruvate-dependent sugar phosphotransferase system;GO:0016021::integral component of membrane;GO:0032012::regulation of ARF protein signal transduction	4Q
Chip_387	NC_037643.1	15990228	15990616	0.389003319876748	0.232920670559104	1	Intron	-18735	GO:0003779::actin binding;GO:0004176::ATP-dependent peptidase activity;GO:0005272::sodium channel activity;GO:0005515::protein binding;GO:0005576::extracellular region;GO:0006508::proteolysis;GO:0006814::sodium ion transport;GO:0007010::cytoskeleton organization;GO:0008270::zinc ion binding;GO:0009405::pathogenesis;GO:0016020::membrane;GO:0019871::sodium channel inhibitor activity;GO:0042802::ide…	4Q
Chip_388	NC_037652.1	1640985	1641363	1.03138945816588	0.00279667044756418	1	Intron	8883	GO:0005515::protein binding	4Q
Chip_389	NC_037638.1	5346942	5347343	1.49807214936928	0.0282290186920267	1	Promoter	-1193	GO:0005328::neurotransmitter:sodium symporter activity;GO:0006836::neurotransmitter transport;GO:0016021::integral component of membrane	4Q
Chip_390	NC_037648.1	10486009	10486983	1.078424210064	0.141292705942194	1	Intron	9600	GO:0004930::G-protein coupled receptor activity;GO:0007186::G-protein coupled receptor signaling pathway;GO:0016020::membrane;GO:0016021::integral component of membrane	4Q
Chip_391	NC_037644.1	10937143	10937467	0.761890978989588	0.21666516674093	1	Promoter	1701	GO:0009405::pathogenesis;GO:0016192::vesicle-mediated transport;GO:0019835::cytolysis;GO:0019867::outer membrane	4Q
Chip_392	NC_037648.1	1868943	1869328	0.749820054296819	0.0376591178242292	1	Intron	3386	GO:0003677::DNA binding;GO:0006355::regulation of transcription, DNA-templated	4Q
Chip_393	NC_037648.1	1719088	1719503	1.03684672157517	0.0159266951083189	1	Intron	10506	GO:0003677::DNA binding;GO:0005524::ATP binding;GO:0005789::endoplasmic reticulum membrane;GO:0006355::regulation of transcription, DNA-templated;GO:0006506::GPI anchor biosynthetic process;GO:0006810::transport;GO:0016021::integral component of membrane;GO:0016740::transferase activity;GO:0042626::ATPase activity, coupled to transmembrane movement of substances	4Q
Chip_394	NC_037642.1	3989703	3991288	1.81627430353411	0.00686471373814177	1	Distal Intergenic	-33015	GO:0005515::protein binding	4Q
Chip_395	NC_037647.1	4713138	4713867	1.07585511439924	0.165345726630181	1	Intron	12559	GO:0005057::receptor signaling protein activity;GO:0005515::protein binding;GO:0005576::extracellular region;GO:0007165::signal transduction;GO:0009405::pathogenesis	4Q
Chip_396	NC_037643.1	6672699	6673118	1.46553989878362	0.024432165239629	1	Promoter	0	GO:0004672::protein kinase activity;GO:0005524::ATP binding;GO:0006468::protein phosphorylation	4Q
Chip_397	NC_037651.1	3366952	3367325	1.87765999683829	0.0145443554233088	1	Promoter	2122	GO:0003743::translation initiation factor activity;GO:0005515::protein binding;GO:0005743::mitochondrial inner membrane;GO:0006417::regulation of translation;GO:0008270::zinc ion binding;GO:0097034::mitochondrial respiratory chain complex IV biogenesis	4Q
Chip_398	NC_037642.1	8246661	8247059	0.773208981793469	0.102040661104708	1	Promoter	-553	GO:0003993::acid phosphatase activity;GO:0005507::copper ion binding;GO:0005515::protein binding;GO:0005758::mitochondrial intermembrane space;GO:0006825::copper ion transport;GO:0016531::copper chaperone activity;GO:0016533::cyclin-dependent protein kinase 5 holoenzyme complex;GO:0016534::cyclin-dependent protein kinase 5 activator activity;GO:0046872::metal ion binding	4Q
Chip_399	NC_037643.1	4001268	4001988	1.00148060344687	0.0102788179865914	1	Intron	3649	GO:0004252::serine-type endopeptidase activity;GO:0004930::G-protein coupled receptor activity;GO:0005524::ATP binding;GO:0005886::plasma membrane;GO:0006810::transport;GO:0007186::G-protein coupled receptor signaling pathway;GO:0008948::oxaloacetate decarboxylase activity;GO:0015081::sodium ion transmembrane transporter activity;GO:0016020::membrane;GO:0016021::integral component of membrane;GO:…	4Q
Chip_400	NC_037643.1	8600132	8600520	0.8156586341605	0.0685767266773586	1	Intron	16160	GO:0003700::sequence-specific DNA binding transcription factor activity;GO:0003779::actin binding;GO:0005634::nucleus;GO:0006355::regulation of transcription, DNA-templated;GO:0007010::cytoskeleton organization;GO:0007219::Notch signaling pathway;GO:0007275::multicellular organismal development;GO:0008270::zinc ion binding;GO:0016021::integral component of membrane;GO:0030154::cell differentiatio…	4Q
Chip_401	NC_037649.1	4707585	4707999	0.557967491086713	0.059931981338564	1	Intron	7570	GO:0008270::zinc ion binding;GO:0043248::proteasome assembly	4Q
Chip_402	NC_037649.1	699012	699365	1.30645248383532	0.00233242377912523	1	Distal Intergenic	-6481	GO:0003700::sequence-specific DNA binding transcription factor activity;GO:0004252::serine-type endopeptidase activity;GO:0004553::hydrolase activity, hydrolyzing O-glycosyl compounds;GO:0004725::protein tyrosine phosphatase activity;GO:0004930::G-protein coupled receptor activity;GO:0005634::nucleus;GO:0005886::plasma membrane;GO:0005975::carbohydrate metabolic process;GO:0006355::regulation of …	4Q
Chip_403	NC_037649.1	702764	703857	1.87606369149943	0.0119376655030965	1	Promoter	-1989	GO:0003700::sequence-specific DNA binding transcription factor activity;GO:0004252::serine-type endopeptidase activity;GO:0004553::hydrolase activity, hydrolyzing O-glycosyl compounds;GO:0004725::protein tyrosine phosphatase activity;GO:0004930::G-protein coupled receptor activity;GO:0005634::nucleus;GO:0005886::plasma membrane;GO:0005975::carbohydrate metabolic process;GO:0006355::regulation of …	4Q
Chip_404	NC_037649.1	711031	711493	1.85694448499597	0.00144381033210617	1	Intron	5175	GO:0003700::sequence-specific DNA binding transcription factor activity;GO:0004252::serine-type endopeptidase activity;GO:0004553::hydrolase activity, hydrolyzing O-glycosyl compounds;GO:0004725::protein tyrosine phosphatase activity;GO:0004930::G-protein coupled receptor activity;GO:0005634::nucleus;GO:0005886::plasma membrane;GO:0005975::carbohydrate metabolic process;GO:0006355::regulation of …	4Q
Chip_405	NC_037651.1	2852089	2852528	0.613626949917534	0.0197117213848391	1	Intron	-16445	GO:0006464::cellular protein modification process;GO:0016655::oxidoreductase activity, acting on NAD(P)H, quinone or similar compound as acceptor;GO:0055114::oxidation-reduction process	4Q
Chip_406	NC_037647.1	699529	699879	0.782573243321093	0.0276059096109638	1	Intron	4434	GO:0006506::GPI anchor biosynthetic process;GO:0008146::sulfotransferase activity;GO:0015016::[heparan sulfate]-glucosamine N-sulfotransferase activity;GO:0016021::integral component of membrane;GO:0016787::hydrolase activity;GO:0017176::phosphatidylinositol N-acetylglucosaminyltransferase activity	4Q
Chip_407	NC_037647.1	667197	667943	2.30627804166202	0.173111986219544	1	Intron	36370	GO:0006506::GPI anchor biosynthetic process;GO:0008146::sulfotransferase activity;GO:0015016::[heparan sulfate]-glucosamine N-sulfotransferase activity;GO:0016021::integral component of membrane;GO:0016787::hydrolase activity;GO:0017176::phosphatidylinositol N-acetylglucosaminyltransferase activity	4Q
Chip_408	NC_037644.1	1679589	1680090	0.756377944001478	0.0250868802338307	1	Intron	-3238	GO:0004356::glutamate-ammonia ligase activity;GO:0005089::Rho guanyl-nucleotide exchange factor activity;GO:0006542::glutamine biosynthetic process;GO:0006807::nitrogen compound metabolic process;GO:0016020::membrane;GO:0035023::regulation of Rho protein signal transduction	4Q
Chip_409	NC_037638.1	16734031	16734819	1.63620472596239	0.0049496598365831	1	Promoter	-732	GO:0003700::sequence-specific DNA binding transcription factor activity;GO:0004842::ubiquitin-protein transferase activity;GO:0005634::nucleus;GO:0006355::regulation of transcription, DNA-templated;GO:0007005::mitochondrion organization;GO:0008270::zinc ion binding;GO:0043401::steroid hormone mediated signaling pathway;GO:0043565::sequence-specific DNA binding	4Q
Chip_410	NC_037638.1	16735164	16736514	2.31580243994077	0.130098544768473	1	Promoter	0	GO:0003700::sequence-specific DNA binding transcription factor activity;GO:0004842::ubiquitin-protein transferase activity;GO:0005634::nucleus;GO:0006355::regulation of transcription, DNA-templated;GO:0007005::mitochondrion organization;GO:0008270::zinc ion binding;GO:0043401::steroid hormone mediated signaling pathway;GO:0043565::sequence-specific DNA binding	4Q
Chip_411	NC_037638.1	16737708	16738933	2.09319597143629	0.0238505277397629	1	Promoter	2129	GO:0003700::sequence-specific DNA binding transcription factor activity;GO:0004842::ubiquitin-protein transferase activity;GO:0005634::nucleus;GO:0006355::regulation of transcription, DNA-templated;GO:0007005::mitochondrion organization;GO:0008270::zinc ion binding;GO:0043401::steroid hormone mediated signaling pathway;GO:0043565::sequence-specific DNA binding	4Q
Chip_412	NC_037638.1	16538148	16538575	1.58646599700153	0.0532453083606897	1	Intron	5557	GO:0005089::Rho guanyl-nucleotide exchange factor activity;GO:0035023::regulation of Rho protein signal transduction	4Q
Chip_413	NC_037645.1	9333363	9333731	0.758431910296318	0.103206402060439	1	Distal Intergenic	-3309	GO:0003333::amino acid transmembrane transport;GO:0004930::G-protein coupled receptor activity;GO:0005509::calcium ion binding;GO:0005515::protein binding;GO:0007186::G-protein coupled receptor signaling pathway;GO:0015171::amino acid transmembrane transporter activity;GO:0016020::membrane;GO:0016021::integral component of membrane	4Q
Chip_414	NC_037650.1	7236688	7237217	1.3337709400545	0.0243531972352312	1	Distal Intergenic	25572	GO:0000725::recombinational repair;GO:0003677::DNA binding;GO:0004672::protein kinase activity;GO:0005524::ATP binding;GO:0005634::nucleus;GO:0006260::DNA replication;GO:0006468::protein phosphorylation;GO:0015074::DNA integration;GO:0097196::Shu complex	4Q
Chip_415	NC_037650.1	7206927	7208319	1.76222179780464	0.185807719891273	1	Distal Intergenic	54470	GO:0000725::recombinational repair;GO:0003677::DNA binding;GO:0004672::protein kinase activity;GO:0005524::ATP binding;GO:0005634::nucleus;GO:0006260::DNA replication;GO:0006468::protein phosphorylation;GO:0015074::DNA integration;GO:0097196::Shu complex	4Q
Chip_416	NC_037651.1	2466789	2467432	1.08084297777933	0.00920120771839528	1	Promoter	-1215	GO:0003677::DNA binding;GO:0005515::protein binding;GO:0019069::viral capsid assembly	4Q
Chip_417	NC_037652.1	7582496	7582945	1.321073218017	0.0893916942218795	1	3' UTR	5592	GO:0003700::sequence-specific DNA binding transcription factor activity;GO:0004871::signal transducer activity;GO:0005634::nucleus;GO:0006355::regulation of transcription, DNA-templated;GO:0007165::signal transduction;GO:0030682::evasion or tolerance of host defense response	4Q
Chip_418	NC_037643.1	16868421	16868828	0.995763602719016	0.0160959987928371	1	Intron	4467	GO:0005198::structural molecule activity;GO:0005515::protein binding;GO:0019031::viral envelope;GO:0030695::GTPase regulator activity	4Q
Chip_419	NC_037638.1	21175130	21175748	1.35065661218572	0.0399785499764355	1	Intron	115111	GO:0005506::iron ion binding;GO:0005515::protein binding;GO:0007212::dopamine receptor signaling pathway;GO:0008270::zinc ion binding;GO:0009055::electron carrier activity;GO:0016021::integral component of membrane;GO:0020037::heme binding;GO:0032051::clathrin light chain binding;GO:0047134::protein-disulfide reductase activity;GO:0048268::clathrin coat assembly;GO:0055114::oxidation-reduction pr…	4Q
Chip_420	NC_037638.1	21219498	21220262	1.40381766859755	0.0155965787386318	1	Intron	159479	GO:0005506::iron ion binding;GO:0005515::protein binding;GO:0007212::dopamine receptor signaling pathway;GO:0008270::zinc ion binding;GO:0009055::electron carrier activity;GO:0016021::integral component of membrane;GO:0020037::heme binding;GO:0032051::clathrin light chain binding;GO:0047134::protein-disulfide reductase activity;GO:0048268::clathrin coat assembly;GO:0055114::oxidation-reduction pr…	4Q
Chip_421	NC_037644.1	5718316	5718753	1.81618430868141	0.00342755923477782	1	Intron	27692	GO:0035091::phosphatidylinositol binding	4Q
Chip_422	NC_037638.1	25195256	25196259	1.14337540321668	0.0750913133791202	1	Intron	24094	.	4Q
Chip_423	NC_037641.1	9529207	9529797	0.991547523273491	0.0287519064688811	1	Distal Intergenic	-15329	.	4Q
Chip_424	NC_037640.1	6348695	6349604	0.883185876584372	0.0313314415249003	1	Promoter	0	GO:0004383::guanylate cyclase activity;GO:0004672::protein kinase activity;GO:0005524::ATP binding;GO:0006182::cGMP biosynthetic process;GO:0006468::protein phosphorylation;GO:0009190::cyclic nucleotide biosynthetic process;GO:0016849::phosphorus-oxygen lyase activity;GO:0035556::intracellular signal transduction	4Q
Chip_425	NC_037639.1	5299121	5299565	0.854683104893373	0.00195052422065906	1	Distal Intergenic	-18240	.	4Q
Chip_426	NC_037638.1	18459267	18460030	1.33279271664435	0.00615505806165174	1	Intron	5767	GO:0004143::diacylglycerol kinase activity;GO:0005509::calcium ion binding;GO:0007205::protein kinase C-activating G-protein coupled receptor signaling pathway;GO:0016301::kinase activity;GO:0035556::intracellular signal transduction;GO:0047134::protein-disulfide reductase activity;GO:0055114::oxidation-reduction process	4Q
Chip_427	NC_037639.1	7164467	7164871	0.884164199110942	0.0763203847363983	1	Intron	104829	GO:0000398::mRNA splicing, via spliceosome;GO:0003676::nucleic acid binding;GO:0003677::DNA binding;GO:0003700::sequence-specific DNA binding transcription factor activity;GO:0003779::actin binding;GO:0004673::protein histidine kinase activity;GO:0005634::nucleus;GO:0005672::transcription factor TFIIA complex;GO:0005681::spliceosomal complex;GO:0005739::mitochondrion;GO:0005789::endoplasmic retic…	4Q
Chip_428	NC_037639.1	7166323	7166895	0.940337684192413	0.104956349740857	1	Intron	106685	GO:0000398::mRNA splicing, via spliceosome;GO:0003676::nucleic acid binding;GO:0003677::DNA binding;GO:0003700::sequence-specific DNA binding transcription factor activity;GO:0003779::actin binding;GO:0004673::protein histidine kinase activity;GO:0005634::nucleus;GO:0005672::transcription factor TFIIA complex;GO:0005681::spliceosomal complex;GO:0005739::mitochondrion;GO:0005789::endoplasmic retic…	4Q
Chip_429	NC_037639.1	7167353	7167706	1.21046274409663	0.0199165568501809	1	Intron	107715	GO:0000398::mRNA splicing, via spliceosome;GO:0003676::nucleic acid binding;GO:0003677::DNA binding;GO:0003700::sequence-specific DNA binding transcription factor activity;GO:0003779::actin binding;GO:0004673::protein histidine kinase activity;GO:0005634::nucleus;GO:0005672::transcription factor TFIIA complex;GO:0005681::spliceosomal complex;GO:0005739::mitochondrion;GO:0005789::endoplasmic retic…	4Q
Chip_430	NC_037639.1	7188752	7189243	1.05389899764227	0.00469543844346868	1	Intron	129114	GO:0000398::mRNA splicing, via spliceosome;GO:0003676::nucleic acid binding;GO:0003677::DNA binding;GO:0003700::sequence-specific DNA binding transcription factor activity;GO:0003779::actin binding;GO:0004673::protein histidine kinase activity;GO:0005634::nucleus;GO:0005672::transcription factor TFIIA complex;GO:0005681::spliceosomal complex;GO:0005739::mitochondrion;GO:0005789::endoplasmic retic…	4Q
Chip_431	NC_037640.1	6160983	6161819	0.865520894522468	0.0465988331678557	1	Exon	20219	GO:0003677::DNA binding;GO:0003700::sequence-specific DNA binding transcription factor activity;GO:0003723::RNA binding;GO:0003899::DNA-directed RNA polymerase activity;GO:0005509::calcium ion binding;GO:0005515::protein binding;GO:0005742::mitochondrial outer membrane translocase complex;GO:0006275::regulation of DNA replication;GO:0006351::transcription, DNA-templated;GO:0006353::DNA-templated …	4Q
Chip_432	NC_037640.1	6169053	6171534	1.11710303460751	0.1218186702691	1	Exon	28289	GO:0003677::DNA binding;GO:0003700::sequence-specific DNA binding transcription factor activity;GO:0003723::RNA binding;GO:0003899::DNA-directed RNA polymerase activity;GO:0005509::calcium ion binding;GO:0005515::protein binding;GO:0005742::mitochondrial outer membrane translocase complex;GO:0006275::regulation of DNA replication;GO:0006351::transcription, DNA-templated;GO:0006353::DNA-templated …	4Q
Chip_433	NC_037643.1	12943392	12943808	1.15673607723535	0.00367276994945288	1	Promoter	-273	GO:0005515::protein binding;GO:0006511::ubiquitin-dependent protein catabolic process	4Q
Chip_434	NC_037638.1	16562492	16563218	0.649901948816236	0.058336650966824	1	Intron	29679	.	4Q
Chip_435	NC_037650.1	5716053	5716574	1.36987496287652	0.0125784254420669	1	Promoter	2848	GO:0001614::purinergic nucleotide receptor activity;GO:0003676::nucleic acid binding;GO:0003700::sequence-specific DNA binding transcription factor activity;GO:0004252::serine-type endopeptidase activity;GO:0004527::exonuclease activity;GO:0004931::extracellular ATP-gated cation channel activity;GO:0005634::nucleus;GO:0005886::plasma membrane;GO:0005887::integral component of plasma membrane;GO:0…	4Q
Chip_436	NC_037644.1	8936960	8937469	1.1535293798443	0.0546457201158478	1	Promoter	-2971	GO:0000166::nucleotide binding;GO:0000266::mitochondrial fission;GO:0003735::structural constituent of ribosome;GO:0004871::signal transducer activity;GO:0005198::structural molecule activity;GO:0005515::protein binding;GO:0005739::mitochondrion;GO:0006412::translation;GO:0006935::chemotaxis;GO:0007165::signal transduction;GO:0009306::protein secretion;GO:0009405::pathogenesis;GO:0015934::large r…	4Q
Chip_437	NC_037644.1	8897804	8898643	2.28460617215126	0.0319688501865826	1	Promoter	-2929	GO:0000166::nucleotide binding;GO:0000266::mitochondrial fission;GO:0003735::structural constituent of ribosome;GO:0004871::signal transducer activity;GO:0005198::structural molecule activity;GO:0005515::protein binding;GO:0005739::mitochondrion;GO:0006412::translation;GO:0006935::chemotaxis;GO:0007165::signal transduction;GO:0009306::protein secretion;GO:0009405::pathogenesis;GO:0015934::large r…	4Q
Chip_438	NC_037644.1	8919961	8920381	0.922566348128891	0.0486437391205501	1	Exon	13752	GO:0000166::nucleotide binding;GO:0000266::mitochondrial fission;GO:0003735::structural constituent of ribosome;GO:0004871::signal transducer activity;GO:0005198::structural molecule activity;GO:0005515::protein binding;GO:0005739::mitochondrion;GO:0006412::translation;GO:0006935::chemotaxis;GO:0007165::signal transduction;GO:0009306::protein secretion;GO:0009405::pathogenesis;GO:0015934::large r…	4Q
Chip_439	NC_037644.1	8960930	8961437	1.22015486260291	0.04209397433084	1	Exon	20490	GO:0000166::nucleotide binding;GO:0000266::mitochondrial fission;GO:0003735::structural constituent of ribosome;GO:0004871::signal transducer activity;GO:0005198::structural molecule activity;GO:0005515::protein binding;GO:0005739::mitochondrion;GO:0006412::translation;GO:0006935::chemotaxis;GO:0007165::signal transduction;GO:0009306::protein secretion;GO:0009405::pathogenesis;GO:0015934::large r…	4Q
Chip_440	NC_037648.1	13020797	13021177	0.706573038136591	0.0201431739904042	1	Distal Intergenic	-5483	GO:0004674::protein serine/threonine kinase activity;GO:0005515::protein binding;GO:0005524::ATP binding;GO:0005576::extracellular region;GO:0005975::carbohydrate metabolic process;GO:0006030::chitin metabolic process;GO:0008061::chitin binding;GO:0016810::hydrolase activity, acting on carbon-nitrogen (but not peptide) bonds	4Q
Chip_441	NC_037643.1	17258518	17259299	1.01245426382531	0.0671012940110223	1	Distal Intergenic	-43556	GO:0003677::DNA binding;GO:0006355::regulation of transcription, DNA-templated;GO:0008855::exodeoxyribonuclease VII activity;GO:0016020::membrane	4Q
Chip_442	NC_037643.1	17111847	17112427	0.96560621209419	0.0189308984253	1	Exon	22929	GO:0003677::DNA binding;GO:0006355::regulation of transcription, DNA-templated;GO:0008855::exodeoxyribonuclease VII activity;GO:0016020::membrane	4Q
Chip_443	NC_037638.1	16862994	16863417	0.658850931373516	0.0582477153009168	1	Intron	-15702	GO:0008270::zinc ion binding	4Q
Chip_444	NC_037638.1	16905065	16905653	0.479339248059392	0.283248323490754	1	Distal Intergenic	-5209	GO:0008270::zinc ion binding	4Q
Chip_445	NC_037652.1	8311379	8312511	1.00303147791313	0.0120220231942426	1	Exon	-5445	GO:0006520::cellular amino acid metabolic process;GO:0009058::biosynthetic process;GO:0016829::lyase activity;GO:0016831::carboxy-lyase activity;GO:0019752::carboxylic acid metabolic process;GO:0030170::pyridoxal phosphate binding;GO:0055085::transmembrane transport	4Q
Chip_446	NC_037638.1	26653539	26654135	1.43785817271796	0.00500905141784015	1	Promoter	164	GO:0003676::nucleic acid binding;GO:0003723::RNA binding;GO:0003779::actin binding;GO:0007010::cytoskeleton organization	4Q
Chip_447	NC_037638.1	26461263	26462460	1.36492663810479	0.0558393364839114	1	Intron	111367	GO:0003676::nucleic acid binding;GO:0003723::RNA binding;GO:0003779::actin binding;GO:0007010::cytoskeleton organization	4Q
Chip_448	NC_037643.1	14483880	14484225	1.0340981415584	0.0278627676117151	1	Exon	-20374	GO:0001522::pseudouridine synthesis;GO:0003723::RNA binding;GO:0008152::metabolic process;GO:0009401::phosphoenolpyruvate-dependent sugar phosphotransferase system;GO:0009451::RNA modification;GO:0009982::pseudouridine synthase activity;GO:0016746::transferase activity, transferring acyl groups;GO:0016763::transferase activity, transferring pentosyl groups	4Q
Chip_449	NC_037642.1	10724325	10726443	2.13996234406072	0.0268137254849239	1	Promoter	1415	GO:0003824::catalytic activity;GO:0008152::metabolic process;GO:0008484::sulfuric ester hydrolase activity	4Q
Chip_450	NC_037649.1	3831420	3831775	1.38265845660711	0.011613538232469	1	Exon	-13017	GO:0006835::dicarboxylic acid transport;GO:0016020::membrane;GO:0017153::sodium:dicarboxylate symporter activity	4Q
Chip_451	NC_037640.1	5511456	5511830	0.783609714333251	0.166004570971064	1	Intron	10718	GO:0031514::motile cilium;GO:0048870::cell motility	4Q
Chip_452	NC_037649.1	7011899	7012419	1.66447537066029	0.0109922583282885	1	Promoter	-136	GO:0008488::gamma-glutamyl carboxylase activity;GO:0017187::peptidyl-glutamic acid carboxylation	4Q
Chip_453	NC_037649.1	7005995	7010453	2.53309953847931	0.11260272569285	1	Promoter	1310	GO:0008488::gamma-glutamyl carboxylase activity;GO:0017187::peptidyl-glutamic acid carboxylation	4Q
Chip_454	NC_037644.1	341741	342979	1.21316230386483	0.0669431886432637	1	Exon	11772	GO:0003676::nucleic acid binding;GO:0006351::transcription, DNA-templated;GO:0008270::zinc ion binding;GO:0030479::actin cortical patch;GO:0042393::histone binding;GO:0051016::barbed-end actin filament capping	4Q
Chip_455	NC_037644.1	343249	343953	1.80478722503134	0.061718072380249	1	Intron	13280	GO:0003676::nucleic acid binding;GO:0006351::transcription, DNA-templated;GO:0008270::zinc ion binding;GO:0030479::actin cortical patch;GO:0042393::histone binding;GO:0051016::barbed-end actin filament capping	4Q
Chip_456	NC_037644.1	344698	345328	1.44580587619045	0.0168109835857079	1	Intron	14729	GO:0003676::nucleic acid binding;GO:0006351::transcription, DNA-templated;GO:0008270::zinc ion binding;GO:0030479::actin cortical patch;GO:0042393::histone binding;GO:0051016::barbed-end actin filament capping	4Q
Chip_457	NC_037642.1	7707488	7707957	1.25588879063061	0.00482969374923824	1	Intron	46735	GO:0003677::DNA binding;GO:0005615::extracellular space;GO:0006355::regulation of transcription, DNA-templated	4Q
Chip_458	NC_037642.1	7777393	7777766	0.681049496280016	0.01036841276882	1	Intron	116640	GO:0003677::DNA binding;GO:0005615::extracellular space;GO:0006355::regulation of transcription, DNA-templated	4Q
Chip_459	NC_037642.1	7820753	7821494	1.16170649737541	0.104516777568339	1	Intron	160000	GO:0003677::DNA binding;GO:0005615::extracellular space;GO:0006355::regulation of transcription, DNA-templated	4Q
Chip_460	NC_037642.1	7822236	7822639	1.35851891674429	0.01148613558986	1	Intron	161483	GO:0003677::DNA binding;GO:0005615::extracellular space;GO:0006355::regulation of transcription, DNA-templated	4Q
Chip_461	NC_037653.1	2879008	2879659	0.831974737520984	0.0113456535576404	1	Promoter	0	GO:0046872::metal ion binding	4Q
Chip_462	NC_037638.1	22113695	22114806	1.21643064158944	0.069488872736981	1	Promoter	-1895	GO:0004930::G-protein coupled receptor activity;GO:0007186::G-protein coupled receptor signaling pathway;GO:0016020::membrane;GO:0016021::integral component of membrane;GO:0030246::carbohydrate binding	4Q
Chip_463	NC_037638.1	22093315	22094352	0.836198571960732	0.0294977029114167	1	Intron	17445	GO:0004930::G-protein coupled receptor activity;GO:0007186::G-protein coupled receptor signaling pathway;GO:0016020::membrane;GO:0016021::integral component of membrane;GO:0030246::carbohydrate binding	4Q
Chip_464	NC_037647.1	9311317	9311946	1.08772406530394	0.102376774275158	1	Intron	18106	GO:0005576::extracellular region;GO:0005975::carbohydrate metabolic process;GO:0006030::chitin metabolic process;GO:0008061::chitin binding;GO:0016810::hydrolase activity, acting on carbon-nitrogen (but not peptide) bonds	4Q
Chip_465	NC_037640.1	6758442	6758784	1.13566646271548	0.0245017181350075	1	Intron	22098	GO:0008146::sulfotransferase activity	4Q
Chip_466	NC_037640.1	1837395	1837883	0.799263818481977	0.0191476423903666	1	Intron	-15708	GO:0005515::protein binding	4Q
Chip_467	NC_037653.1	729901	730270	0.49511019999449	0.136290249507111	1	Exon	3738	GO:0042302::structural constituent of cuticle	4Q
Chip_468	NC_037638.1	6931106	6931588	0.724447217975887	0.0582083622509139	1	Promoter	187	GO:0006813::potassium ion transport;GO:0016117::carotenoid biosynthetic process;GO:0016491::oxidoreductase activity;GO:0016614::oxidoreductase activity, acting on CH-OH group of donors;GO:0016705::oxidoreductase activity, acting on paired donors, with incorporation or reduction of molecular oxygen;GO:0050660::flavin adenine dinucleotide binding;GO:0055114::oxidation-reduction process	4Q
Chip_469	NC_037649.1	9901124	9902155	1.03939145623237	0.00808061919763264	1	Intron	29808	GO:0003743::translation initiation factor activity;GO:0004190::aspartic-type endopeptidase activity;GO:0004252::serine-type endopeptidase activity;GO:0005634::nucleus;GO:0005668::RNA polymerase transcription factor SL1 complex;GO:0005737::cytoplasm;GO:0005783::endoplasmic reticulum;GO:0005789::endoplasmic reticulum membrane;GO:0005852::eukaryotic translation initiation factor 3 complex;GO:0005886…	4Q
Chip_470	NC_037649.1	9898621	9899161	0.976858952174051	0.0551562658707773	1	Intron	32802	GO:0003743::translation initiation factor activity;GO:0004190::aspartic-type endopeptidase activity;GO:0004252::serine-type endopeptidase activity;GO:0005634::nucleus;GO:0005668::RNA polymerase transcription factor SL1 complex;GO:0005737::cytoplasm;GO:0005783::endoplasmic reticulum;GO:0005789::endoplasmic reticulum membrane;GO:0005852::eukaryotic translation initiation factor 3 complex;GO:0005886…	4Q
Chip_471	NC_037646.1	11360522	11361047	1.21766674583193	0.0200226000793846	1	Promoter	1462	GO:0005509::calcium ion binding;GO:0005750::mitochondrial respiratory chain complex III;GO:0006122::mitochondrial electron transport, ubiquinol to cytochrome c;GO:0007156::homophilic cell adhesion via plasma membrane adhesion molecules;GO:0016020::membrane	4Q
Chip_472	NC_037648.1	12627084	12627460	0.744332326368853	0.0183721724869787	1	Intron	12809	.	4Q
Chip_473	NC_037647.1	3681264	3681961	1.10657992233531	0.028508030926315	1	Intron	12700	GO:0005576::extracellular region;GO:0006955::immune response;GO:0008009::chemokine activity;GO:0046872::metal ion binding	4Q
Chip_474	NC_037643.1	10257978	10258707	1.55754814420974	0.00493783954203117	1	Promoter	-1816	GO:0005515::protein binding	4Q
Chip_475	NC_037639.1	3887508	3888075	1.58927336996852	0.0506783055133204	1	Promoter	0	GO:0008289::lipid binding;GO:0042754::negative regulation of circadian rhythm;GO:0045892::negative regulation of transcription, DNA-templated	4Q
Chip_476	NC_037639.1	3904800	3905419	1.97077084543246	0.0112914669769663	1	Promoter	0	GO:0008289::lipid binding;GO:0042754::negative regulation of circadian rhythm;GO:0045892::negative regulation of transcription, DNA-templated	4Q
Chip_477	NC_037649.1	5836112	5836500	0.90387212920781	0.179941820656697	1	Intron	-16429	GO:0005515::protein binding;GO:0005783::endoplasmic reticulum;GO:0016021::integral component of membrane	4Q
Chip_478	NC_037646.1	6044285	6045719	1.18831984045829	0.0316533316806542	1	Promoter	641	GO:0003700::sequence-specific DNA binding transcription factor activity;GO:0006355::regulation of transcription, DNA-templated;GO:0009405::pathogenesis;GO:0016021::integral component of membrane;GO:0043565::sequence-specific DNA binding	4Q
Chip_479	NC_037640.1	11265821	11266227	1.12908820891285	0.0103945887843349	1	Exon	-10867	GO:0005262::calcium channel activity;GO:0005506::iron ion binding;GO:0005515::protein binding;GO:0006260::DNA replication;GO:0007049::cell cycle;GO:0016020::membrane;GO:0017172::cysteine dioxygenase activity;GO:0043087::regulation of GTPase activity;GO:0046439::L-cysteine metabolic process;GO:0055114::oxidation-reduction process;GO:0070588::calcium ion transmembrane transport	4Q
Chip_480	NC_037640.1	11287295	11287975	1.17353053166735	0.0107933247461844	1	Intron	-3517	GO:0005262::calcium channel activity;GO:0005506::iron ion binding;GO:0005515::protein binding;GO:0006260::DNA replication;GO:0007049::cell cycle;GO:0016020::membrane;GO:0017172::cysteine dioxygenase activity;GO:0043087::regulation of GTPase activity;GO:0046439::L-cysteine metabolic process;GO:0055114::oxidation-reduction process;GO:0070588::calcium ion transmembrane transport	4Q
Chip_481	NC_037642.1	2750956	2751367	1.22053142795953	0.026086563894924	1	Exon	5491	GO:0046872::metal ion binding	4Q
Chip_482	NC_037647.1	8669863	8671379	1.06035866114687	0.0719660721480864	1	Promoter	-2021	GO:0004637::phosphoribosylamine-glycine ligase activity;GO:0005856::cytoskeleton;GO:0009113::purine nucleobase biosynthetic process	4Q
Chip_483	NC_037647.1	8652688	8653547	0.838605250867721	0.00468599918737071	1	Intron	3370	GO:0004637::phosphoribosylamine-glycine ligase activity;GO:0005856::cytoskeleton;GO:0009113::purine nucleobase biosynthetic process	4Q
Chip_484	NC_037638.1	15575754	15576248	0.856457435924822	0.0233122420502951	1	Intron	33687	GO:0005634::nucleus	4Q
Chip_485	NC_037638.1	15601885	15602603	0.790856168199577	0.090654435674992	1	Intron	9205	GO:0006260::DNA replication;GO:0007021::tubulin complex assembly;GO:0015631::tubulin binding;GO:0019867::outer membrane;GO:0031514::motile cilium;GO:0048870::cell motility;GO:0051082::unfolded protein binding;GO:0070206::protein trimerization	4Q
Chip_486	NC_037638.1	15598643	15599264	1.57120144484485	0.0123590065304141	1	Intron	12544	GO:0006260::DNA replication;GO:0007021::tubulin complex assembly;GO:0015631::tubulin binding;GO:0019867::outer membrane;GO:0031514::motile cilium;GO:0048870::cell motility;GO:0051082::unfolded protein binding;GO:0070206::protein trimerization	4Q
Chip_487	NC_037638.1	15576974	15577587	1.51735083930779	0.071414663259378	1	Intron	34221	GO:0006260::DNA replication;GO:0007021::tubulin complex assembly;GO:0015631::tubulin binding;GO:0019867::outer membrane;GO:0031514::motile cilium;GO:0048870::cell motility;GO:0051082::unfolded protein binding;GO:0070206::protein trimerization	4Q
Chip_488	NC_037651.1	8169892	8170684	0.69192260646423	0.0617342710760596	1	Intron	20054	GO:0003924::GTPase activity;GO:0004871::signal transducer activity;GO:0005525::GTP binding;GO:0007186::G-protein coupled receptor signaling pathway;GO:0007264::small GTPase mediated signal transduction;GO:0019001::guanyl nucleotide binding;GO:0031683::G-protein beta/gamma-subunit complex binding	4Q
Chip_489	NC_037650.1	1542217	1542542	0.742645980089849	0.0291103444831717	1	Distal Intergenic	-10742	GO:0003993::acid phosphatase activity	4Q
Chip_490	NC_037640.1	6607666	6608070	1.08792723478305	0.0551979496002907	1	Intron	61249	GO:0004930::G-protein coupled receptor activity;GO:0007186::G-protein coupled receptor signaling pathway;GO:0016021::integral component of membrane	4Q
Chip_491	NC_037640.1	9943243	9944208	0.605197055833106	0.335096138859868	1	Intron	5791	.	4Q
Chip_492	NC_037640.1	12763387	12764361	0.561781114545625	0.200963432559683	1	Promoter	-45	GO:0003700::sequence-specific DNA binding transcription factor activity;GO:0006355::regulation of transcription, DNA-templated;GO:0042025::host cell nucleus	4Q
Chip_493	NC_037650.1	8042918	8043465	1.01174830245172	0.0153004875348683	1	Distal Intergenic	-8446	GO:0003677::DNA binding;GO:0006355::regulation of transcription, DNA-templated;GO:0046983::protein dimerization activity	4Q
Chip_494	NC_037646.1	3319112	3319782	1.6607126713461	0.0310113647079102	1	Intron	-15160	GO:0005515::protein binding	4Q
Chip_495	NC_037646.1	3316951	3318015	3.00209626724484	0.285610397511261	1	Intron	-12999	GO:0005515::protein binding	4Q
Chip_496	NC_037638.1	19469970	19470369	1.01052986570588	0.0405059078150547	1	Promoter	2237	GO:0016798::hydrolase activity, acting on glycosyl bonds	4Q
Chip_497	NC_037653.1	6751548	6752183	0.648086335510274	0.0636596255309278	1	Promoter	105	GO:0006631::fatty acid metabolic process;GO:0008033::tRNA processing;GO:0008641::small protein activating enzyme activity;GO:0016117::carotenoid biosynthetic process;GO:0016491::oxidoreductase activity;GO:0016705::oxidoreductase activity, acting on paired donors, with incorporation or reduction of molecular oxygen;GO:0050151::oleate hydratase activity;GO:0050660::flavin adenine dinucleotide bindi…	4Q
Chip_498	NC_037639.1	12652366	12653992	1.33918479665774	0.0117802838913897	1	Distal Intergenic	7598	GO:0003677::DNA binding;GO:0005524::ATP binding;GO:0006355::regulation of transcription, DNA-templated;GO:0019069::viral capsid assembly	4Q
Chip_499	NC_037642.1	3300089	3301054	1.14546245247814	0.0603401885108695	1	Distal Intergenic	6920	GO:0005576::extracellular region;GO:0008200::ion channel inhibitor activity;GO:0009405::pathogenesis;GO:0019855::calcium channel inhibitor activity;GO:0035556::intracellular signal transduction	4Q
Chip_500	NC_037638.1	17781910	17782343	0.702203423188861	0.138952588529401	1	Distal Intergenic	16984	GO:0003677::DNA binding;GO:0006355::regulation of transcription, DNA-templated	4Q
Chip_501	NC_037641.1	7791638	7792057	0.667067672970866	0.00978402195296386	1	Intron	66516	GO:0003677::DNA binding;GO:0003899::DNA-directed RNA polymerase activity;GO:0005515::protein binding;GO:0006351::transcription, DNA-templated;GO:0008270::zinc ion binding;GO:0046872::metal ion binding;GO:0061630::ubiquitin protein ligase activity	4Q
Chip_502	NC_037646.1	4284923	4285333	1.23120772981007	0.0607639984012465	1	Intron	79138	GO:0005507::copper ion binding;GO:0005515::protein binding;GO:0009020::tRNA (guanosine-2'-O-)-methyltransferase activity;GO:0016491::oxidoreductase activity;GO:0046677::response to antibiotic;GO:0055114::oxidation-reduction process	4Q
Chip_503	NC_037644.1	9669972	9670638	0.729891228796099	0.0501269056808596	1	Intron	10536	.	4Q
Chip_504	NC_037650.1	5234556	5235132	1.64844275665768	0.00108035746714714	1	Intron	10619	GO:0003735::structural constituent of ribosome;GO:0004565::beta-galactosidase activity;GO:0005515::protein binding;GO:0005622::intracellular;GO:0005840::ribosome;GO:0006012::galactose metabolic process;GO:0006412::translation;GO:0015031::protein transport;GO:0030176::integral component of endoplasmic reticulum membrane	4Q
Chip_505	NC_037639.1	12084323	12085541	0.934887761962231	0.0660064455590632	1	Intron	48461	GO:0004169::dolichyl-phosphate-mannose-protein mannosyltransferase activity;GO:0006506::GPI anchor biosynthetic process;GO:0016021::integral component of membrane;GO:0016758::transferase activity, transferring hexosyl groups;GO:0035269::protein O-linked mannosylation	4Q
Chip_506	NC_037649.1	1126395	1126876	0.926364804720571	0.14295684404056	1	Intron	-13647	GO:0003735::structural constituent of ribosome;GO:0005622::intracellular;GO:0005840::ribosome;GO:0006412::translation;GO:0007160::cell-matrix adhesion	4Q
Chip_507	NC_037644.1	8632431	8632833	0.702932927493327	0.0203116680629732	1	Promoter	0	GO:0005672::transcription factor TFIIA complex;GO:0006367::transcription initiation from RNA polymerase II promoter	4Q
Chip_508	NC_037638.1	6801092	6801613	1.21125255865581	0.0175421378074007	1	Promoter	-1117	GO:0003700::sequence-specific DNA binding transcription factor activity;GO:0006355::regulation of transcription, DNA-templated;GO:0008270::zinc ion binding;GO:0043565::sequence-specific DNA binding	4Q
Chip_509	NC_037640.1	7395831	7396313	0.946715905724865	0.021277662523514	1	Intron	4858	GO:0003677::DNA binding;GO:0005515::protein binding;GO:0006865::amino acid transport;GO:0016020::membrane;GO:0046872::metal ion binding	4Q
Chip_510	NC_037639.1	15760219	15761668	1.09627993717137	0.0574536068471932	1	Exon	7681	GO:0005515::protein binding	4Q
Chip_511	NC_037640.1	2935367	2935731	0.607219926635832	0.0506072909903129	1	Promoter	2229	GO:0000166::nucleotide binding;GO:0003954::NADH dehydrogenase activity;GO:0004812::aminoacyl-tRNA ligase activity;GO:0005524::ATP binding;GO:0005634::nucleus;GO:0005739::mitochondrion;GO:0006418::tRNA aminoacylation for protein translation;GO:0008137::NADH dehydrogenase (ubiquinone) activity	4Q
Chip_512	NC_037640.1	2943896	2944232	1.03359076414746	0.00322511778594017	1	Intron	10758	GO:0000166::nucleotide binding;GO:0003954::NADH dehydrogenase activity;GO:0004812::aminoacyl-tRNA ligase activity;GO:0005524::ATP binding;GO:0005634::nucleus;GO:0005739::mitochondrion;GO:0006418::tRNA aminoacylation for protein translation;GO:0008137::NADH dehydrogenase (ubiquinone) activity	4Q
Chip_513	NC_037648.1	3938094	3938894	1.24482593867764	0.0128561331364454	1	Intron	149024	GO:0004190::aspartic-type endopeptidase activity;GO:0005219::ryanodine-sensitive calcium-release channel activity;GO:0005515::protein binding;GO:0006270::DNA replication initiation;GO:0006874::cellular calcium ion homeostasis;GO:0016020::membrane;GO:0016021::integral component of membrane;GO:0030479::actin cortical patch;GO:0051016::barbed-end actin filament capping	4Q
Chip_514	NC_037638.1	6221059	6221609	0.777665048988921	0.0296726594398462	1	Intron	6137	GO:0000287::magnesium ion binding;GO:0005216::ion channel activity;GO:0005515::protein binding;GO:0005524::ATP binding;GO:0006811::ion transport;GO:0008900::hydrogen:potassium-exchanging ATPase activity;GO:0015991::ATP hydrolysis coupled proton transport;GO:0016020::membrane;GO:0055085::transmembrane transport	4Q
Chip_515	NC_037651.1	8983394	8983959	0.733250205269002	0.0467326939339044	1	Promoter	-452	GO:0007217::tachykinin receptor signaling pathway;GO:0019031::viral envelope;GO:0019064::fusion of virus membrane with host plasma membrane;GO:0046789::host cell surface receptor binding	4Q
Chip_516	NC_037642.1	6321972	6322393	1.08210021077667	0.0228595157104892	1	Intron	10617	GO:0003677::DNA binding;GO:0004882::androgen receptor activity;GO:0005496::steroid binding;GO:0005634::nucleus;GO:0005672::transcription factor TFIIA complex;GO:0006270::DNA replication initiation;GO:0006355::regulation of transcription, DNA-templated;GO:0006367::transcription initiation from RNA polymerase II promoter;GO:0016021::integral component of membrane;GO:0016192::vesicle-mediated transp…	4Q
Chip_517	NC_037642.1	6322715	6323223	1.1645742312884	0.00544020039260848	1	Exon	11360	GO:0003677::DNA binding;GO:0004882::androgen receptor activity;GO:0005496::steroid binding;GO:0005634::nucleus;GO:0005672::transcription factor TFIIA complex;GO:0006270::DNA replication initiation;GO:0006355::regulation of transcription, DNA-templated;GO:0006367::transcription initiation from RNA polymerase II promoter;GO:0016021::integral component of membrane;GO:0016192::vesicle-mediated transp…	4Q
Chip_518	NC_037642.1	6324643	6325220	1.40184345441616	0.0101135390480837	1	3' UTR	13288	GO:0003677::DNA binding;GO:0004882::androgen receptor activity;GO:0005496::steroid binding;GO:0005634::nucleus;GO:0005672::transcription factor TFIIA complex;GO:0006270::DNA replication initiation;GO:0006355::regulation of transcription, DNA-templated;GO:0006367::transcription initiation from RNA polymerase II promoter;GO:0016021::integral component of membrane;GO:0016192::vesicle-mediated transp…	4Q
Chip_519	NC_037652.1	4771666	4773158	1.0614904147318	0.0376770850054768	1	5' UTR	3180	GO:0004930::G-protein coupled receptor activity;GO:0007186::G-protein coupled receptor signaling pathway;GO:0016021::integral component of membrane	4Q
Chip_520	NC_037638.1	19686	20172	2.24771337736631	0.0494557021420189	1	Exon	3285	GO:0005198::structural molecule activity;GO:0019028::viral capsid;GO:0019031::viral envelope	4Q
Chip_521	NC_037644.1	40338	40690	0.653645759825482	0.0942953011118749	1	Promoter	-1102	GO:0016021::integral component of membrane;GO:0019087::transformation of host cell by virus	4Q
Chip_522	NC_037644.1	13466929	13467710	1.00093441381676	0.0423942428860468	1	Promoter	-362	GO:0003700::sequence-specific DNA binding transcription factor activity;GO:0006355::regulation of transcription, DNA-templated;GO:0043565::sequence-specific DNA binding	4Q
Chip_523	NC_037638.1	198186	198778	0.993678601832763	0.0752801029272175	1	Promoter	1185	GO:0005515::protein binding;GO:0005739::mitochondrion;GO:0016020::membrane;GO:0042302::structural constituent of cuticle	4Q
Chip_524	NC_037638.1	7546385	7546972	1.33759164526822	0.00647446690617702	1	Intron	-10738	GO:0016021::integral component of membrane;GO:0055085::transmembrane transport	4Q
Chip_525	NC_037651.1	7849000	7849487	0.793182575440312	0.0149785853468224	1	Intron	6497	GO:0005576::extracellular region;GO:0005634::nucleus;GO:0005886::plasma membrane;GO:0006355::regulation of transcription, DNA-templated;GO:0006869::lipid transport;GO:0008289::lipid binding;GO:0016021::integral component of membrane;GO:0020037::heme binding;GO:0042157::lipoprotein metabolic process	4Q
Chip_526	NC_037643.1	2634274	2634654	0.842149114754469	0.0555264945496515	1	Distal Intergenic	-40280	GO:0005524::ATP binding;GO:0016020::membrane;GO:0016773::phosphotransferase activity, alcohol group as acceptor	4Q
Chip_527	NC_037645.1	1711252	1711711	0.90004293527953	0.0145792341218239	1	Distal Intergenic	-6937	GO:0016021::integral component of membrane;GO:0022857::transmembrane transporter activity;GO:0055085::transmembrane transport	4Q
Chip_528	NC_037638.1	1122904	1123391	0.565261515106211	0.0863175321802273	1	Intron	24428	.	4Q
Chip_529	NC_037638.1	1120640	1121058	1.04449104974641	0.0178356261968197	1	Intron	26761	.	4Q
Chip_530	NC_037638.1	1117192	1117788	1.50468484875491	0.0513384720885588	1	Intron	30031	.	4Q
Chip_531	NC_037638.1	1254483	1255054	1.00241110790125	0.0151808072092944	1	Intron	-29282	.	4Q
Chip_532	NC_037638.1	1256210	1256758	1.02543696004298	0.0469408791429366	1	Intron	-27578	.	4Q
Chip_533	NC_037638.1	1307375	1307951	1.06071702973071	0.0427560565244538	1	Intron	23039	.	4Q
Chip_534	NC_037652.1	8766110	8767055	1.10833384567463	0.0072303056543901	1	Promoter	-1693	.	4Q
Chip_535	NC_037646.1	11868464	11870027	0.958043392170898	0.0242053487763077	1	Exon	19529	GO:0004129::cytochrome-c oxidase activity;GO:0007165::signal transduction;GO:0019089::transmission of virus	4Q
Chip_536	NC_037650.1	1749101	1749825	0.617463558407719	0.0518114963315977	1	Exon	13614	GO:0003677::DNA binding;GO:0003899::DNA-directed RNA polymerase activity;GO:0006351::transcription, DNA-templated;GO:0006464::cellular protein modification process;GO:0006886::intracellular protein transport;GO:0006888::ER to Golgi vesicle-mediated transport;GO:0008270::zinc ion binding;GO:0016151::nickel cation binding;GO:0030127::COPII vesicle coat	4Q
Chip_537	NC_037642.1	720221	720711	0.894273684481929	0.0190734908206894	1	Distal Intergenic	-55406	GO:0003677::DNA binding;GO:0006355::regulation of transcription, DNA-templated	4Q
Chip_538	NC_037638.1	13434446	13434950	0.83910268820971	0.02540527221271	1	Intron	-95986	GO:0005515::protein binding	4Q
Chip_539	NC_037639.1	8263186	8263683	0.873322572500904	0.0889099823551256	1	Intron	-41908	GO:0000398::mRNA splicing, via spliceosome;GO:0003968::RNA-directed RNA polymerase activity;GO:0005681::spliceosomal complex;GO:0006508::proteolysis;GO:0006813::potassium ion transport;GO:0008190::eukaryotic initiation factor 4E binding;GO:0008234::cysteine-type peptidase activity;GO:0008948::oxaloacetate decarboxylase activity;GO:0015081::sodium ion transmembrane transporter activity;GO:0016020:…	4Q
Chip_540	NC_037639.1	8261350	8261883	0.773840749165448	0.0313077719832493	1	Intron	-40072	GO:0000398::mRNA splicing, via spliceosome;GO:0003968::RNA-directed RNA polymerase activity;GO:0005681::spliceosomal complex;GO:0006508::proteolysis;GO:0006813::potassium ion transport;GO:0008190::eukaryotic initiation factor 4E binding;GO:0008234::cysteine-type peptidase activity;GO:0008948::oxaloacetate decarboxylase activity;GO:0015081::sodium ion transmembrane transporter activity;GO:0016020:…	4Q
Chip_541	NC_037651.1	10529194	10529710	0.921349136318954	0.0194544753021052	1	Promoter	-1916	GO:0000049::tRNA binding;GO:0001104::RNA polymerase II transcription cofactor activity;GO:0002098::tRNA wobble uridine modification;GO:0003743::translation initiation factor activity;GO:0004190::aspartic-type endopeptidase activity;GO:0004252::serine-type endopeptidase activity;GO:0005215::transporter activity;GO:0005672::transcription factor TFIIA complex;GO:0005737::cytoplasm;GO:0005789::endopl…	4Q
Chip_542	NC_037650.1	10405461	10406946	1.27362232677136	0.0178595387496013	1	Exon	-7446	.	4Q
Chip_543	NC_037648.1	2019913	2020441	0.902647611427043	0.0577900950974216	1	Distal Intergenic	-38282	GO:0005576::extracellular region;GO:0009405::pathogenesis;GO:0019871::sodium channel inhibitor activity	4Q
Chip_544	NC_037651.1	4361555	4362214	0.800260697355383	0.078232363195976	1	Distal Intergenic	14640	.	4Q
Chip_545	NC_037642.1	9037165	9037819	0.962560767763707	0.151350435347972	1	Intron	17800	GO:0005739::mitochondrion;GO:0006270::DNA replication initiation;GO:0016021::integral component of membrane	4Q
Chip_546	NC_037642.1	8981760	8982271	1.02687857125704	0.0462873361301194	1	Intron	73348	GO:0005739::mitochondrion;GO:0006270::DNA replication initiation;GO:0016021::integral component of membrane	4Q
Chip_547	NC_037642.1	8976143	8977641	1.12671303215566	0.0958308105037608	1	Intron	77978	GO:0005739::mitochondrion;GO:0006270::DNA replication initiation;GO:0016021::integral component of membrane	4Q
Chip_548	NC_037647.1	1006515	1007327	0.99243706090076	0.0359700939719518	1	Promoter	1129	.	4Q
Chip_549	NC_037647.1	1061179	1061529	0.720339241475312	0.0215452254235457	1	Intron	7498	.	4Q
Chip_550	NC_037642.1	8653387	8654763	0.999064358963629	0.0377377305430671	1	Distal Intergenic	-23624	GO:0001104::RNA polymerase II transcription cofactor activity;GO:0003677::DNA binding;GO:0003700::sequence-specific DNA binding transcription factor activity;GO:0003887::DNA-directed DNA polymerase activity;GO:0004252::serine-type endopeptidase activity;GO:0005634::nucleus;GO:0005732::small nucleolar ribonucleoprotein complex;GO:0005789::endoplasmic reticulum membrane;GO:0005886::plasma membrane;…	4Q
Chip_551	NC_037642.1	8744616	8745342	0.817834813761745	0.0861931620308292	1	Intron	66229	GO:0001104::RNA polymerase II transcription cofactor activity;GO:0003677::DNA binding;GO:0003700::sequence-specific DNA binding transcription factor activity;GO:0003887::DNA-directed DNA polymerase activity;GO:0004252::serine-type endopeptidase activity;GO:0005634::nucleus;GO:0005732::small nucleolar ribonucleoprotein complex;GO:0005789::endoplasmic reticulum membrane;GO:0005886::plasma membrane;…	4Q
Chip_552	NC_037647.1	2409485	2410116	0.626311735298486	0.0586092843738358	1	Intron	3144	GO:0005515::protein binding;GO:0005739::mitochondrion;GO:0007166::cell surface receptor signaling pathway;GO:0016020::membrane	4Q
Chip_553	NC_037643.1	11300300	11300996	1.19477723619073	0.00723199825360721	1	Distal Intergenic	-9910	GO:0030234::enzyme regulator activity;GO:0050790::regulation of catalytic activity	4Q
Chip_554	NC_037643.1	11312083	11312540	1.542910177824	0.0233639852669327	1	Promoter	1177	GO:0030234::enzyme regulator activity;GO:0050790::regulation of catalytic activity	4Q
Chip_555	NC_037643.1	11322385	11322773	1.02958208148798	0.0695723114590294	1	Distal Intergenic	11479	GO:0030234::enzyme regulator activity;GO:0050790::regulation of catalytic activity	4Q
Chip_556	NC_037641.1	8369816	8370420	1.20700880586881	0.0103671822753053	1	Intron	8119	.	4Q
Chip_557	NC_037641.1	6137873	6138496	0.896621834888948	0.0483733190928987	1	Intron	-24139	GO:0004571::mannosyl-oligosaccharide 1,2-alpha-mannosidase activity;GO:0005509::calcium ion binding;GO:0016020::membrane	4Q
Chip_558	NC_037641.1	6445582	6446227	0.741522514518925	0.107911981162695	1	Intron	7220	GO:0004571::mannosyl-oligosaccharide 1,2-alpha-mannosidase activity;GO:0005509::calcium ion binding;GO:0016020::membrane	4Q
Chip_559	NC_037641.1	6406841	6407626	1.11259764560156	0.000807244137377431	1	Intron	45821	GO:0004571::mannosyl-oligosaccharide 1,2-alpha-mannosidase activity;GO:0005509::calcium ion binding;GO:0016020::membrane	4Q
Chip_560	NC_037649.1	1334213	1334706	1.16040428141417	0.0162101585902368	1	Intron	15965	GO:0016021::integral component of membrane	4Q
Chip_561	NC_037642.1	2831910	2832462	0.695458710925161	0.224333348172246	1	Intron	17954	GO:0008158::hedgehog receptor activity;GO:0016020::membrane	4Q
Chip_562	NC_037638.1	21522927	21523428	1.64230897306771	0.0081840925874577	1	Intron	10252	GO:0042802::identical protein binding	4Q
Chip_563	NC_037650.1	3094324	3095304	1.1794882037523	0.0644891292046088	1	Exon	5767	.	4Q
Chip_564	NC_037643.1	11032512	11033253	0.918639089182948	0.0696168858877822	1	Distal Intergenic	22624	.	4Q
Chip_565	NC_037643.1	11010167	11010587	0.962575618275541	0.0491585053839068	1	Distal Intergenic	45290	.	4Q
Chip_566	NC_037650.1	3521256	3521686	0.978009338813796	0.00563565758218697	1	Promoter	-1500	GO:0003677::DNA binding;GO:0003887::DNA-directed DNA polymerase activity;GO:0004674::protein serine/threonine kinase activity;GO:0005096::GTPase activator activity;GO:0005198::structural molecule activity;GO:0005515::protein binding;GO:0005634::nucleus;GO:0005732::small nucleolar ribonucleoprotein complex;GO:0005789::endoplasmic reticulum membrane;GO:0005944::phosphatidylinositol 3-kinase complex…	4Q
Chip_567	NC_037649.1	6356412	6357139	0.787454904744938	0.0545343076786096	1	Distal Intergenic	8166	.	4Q
Chip_568	NC_037638.1	23954232	23954688	0.876056099650271	0.0579932012035439	1	Promoter	-227	.	4Q
Chip_569	NC_037651.1	3470343	3470668	0.937183553779255	0.15125900549104	1	Promoter	2800	GO:0005743::mitochondrial inner membrane;GO:0006850::mitochondrial pyruvate transport	4Q
Chip_570	NC_037643.1	9469181	9469642	0.795883111872898	0.0752500664316789	1	Distal Intergenic	-12816	.	4Q
Chip_571	NC_037645.1	4171445	4172005	0.955703330601714	0.0747383843361315	1	Promoter	2949	GO:0016638::oxidoreductase activity, acting on the CH-NH2 group of donors;GO:0055114::oxidation-reduction process	4Q
Chip_572	NC_037651.1	7458462	7458904	1.06919045815737	0.0853878994237243	1	Exon	-7865	.	4Q
Chip_573	NC_037647.1	9986586	9987228	0.879950601191604	0.0495070729747955	1	Promoter	794	GO:0003677::DNA binding;GO:0005634::nucleus;GO:0006355::regulation of transcription, DNA-templated;GO:0006397::mRNA processing;GO:0046983::protein dimerization activity	4Q
Chip_574	NC_037642.1	8024989	8025560	0.691519437288107	0.119797573525488	1	Intron	86771	GO:0003723::RNA binding;GO:0003743::translation initiation factor activity;GO:0005850::eukaryotic translation initiation factor 2 complex	4Q
Chip_575	NC_037642.1	7989779	7990302	1.04734801220941	0.0572491888406557	1	Intron	122029	GO:0003723::RNA binding;GO:0003743::translation initiation factor activity;GO:0005850::eukaryotic translation initiation factor 2 complex	4Q
Chip_576	NC_037640.1	4770457	4771043	1.26074553236727	0.0429939983832651	1	Promoter	0	GO:0046872::metal ion binding	4Q
Chip_577	NC_037646.1	11766132	11766477	0.81138846777594	0.087384790368988	1	Promoter	1990	GO:0005102::receptor binding;GO:0005577::fibrinogen complex;GO:0007165::signal transduction;GO:0030168::platelet activation;GO:0030674::protein binding, bridging;GO:0051258::protein polymerization	4Q
Chip_578	NC_037643.1	16396111	16396580	1.376239412529	0.00382800097592307	1	Promoter	2029	GO:0005515::protein binding	4Q
Chip_579	NC_037650.1	10945250	10945855	1.33880803682724	0.00647737608891433	1	5' UTR	3398	GO:0006810::transport;GO:0016020::membrane;GO:0016021::integral component of membrane;GO:0055085::transmembrane transport	4Q
Chip_580	NC_037653.1	1005676	1006112	1.04565366584132	0.00570276531892515	1	Exon	4877	GO:0005515::protein binding	4Q
Chip_581	NC_037653.1	1007539	1007953	0.877218373946836	0.0398539141114273	1	Intron	6740	GO:0005515::protein binding	4Q
Chip_582	NC_037649.1	1199263	1199774	1.38096650568382	0.0156142618426933	1	Intron	-31111	.	4Q
Chip_583	NC_037641.1	7630962	7631422	1.06327638569697	0.0110442483241044	1	Intron	15718	GO:0005515::protein binding;GO:0005634::nucleus;GO:0006355::regulation of transcription, DNA-templated;GO:0008270::zinc ion binding	4Q
Chip_584	NC_037638.1	18119830	18120307	1.2003863222233	0.0100052535387036	1	Promoter	651	GO:0003735::structural constituent of ribosome;GO:0005515::protein binding;GO:0005672::transcription factor TFIIA complex;GO:0005840::ribosome;GO:0006367::transcription initiation from RNA polymerase II promoter;GO:0006412::translation;GO:0019843::rRNA binding	4Q
Chip_585	NC_037651.1	3634421	3634911	1.53656263478063	0.0442320693519927	1	Intron	-163420	.	4Q
Chip_586	NC_037641.1	8844162	8844623	1.06199424409951	0.0383021641297881	1	Intron	-9426	GO:0042302::structural constituent of cuticle	4Q
Chip_587	NC_037641.1	8856887	8858049	0.927286731867847	0.0409993445938084	1	Promoter	1727	GO:0042302::structural constituent of cuticle	4Q
Chip_588	NC_037638.1	645570	646162	0.967233135619282	0.0321172372500022	1	Distal Intergenic	40918	GO:0004017::adenylate kinase activity;GO:0004252::serine-type endopeptidase activity;GO:0004888::transmembrane signaling receptor activity;GO:0005219::ryanodine-sensitive calcium-release channel activity;GO:0005886::plasma membrane;GO:0006270::DNA replication initiation;GO:0006874::cellular calcium ion homeostasis;GO:0006935::chemotaxis;GO:0007165::signal transduction;GO:0016020::membrane;GO:0016…	4Q
Chip_589	NC_037642.1	9883487	9884124	0.97378045270621	0.0673131478961037	1	Promoter	0	.	4Q
Chip_590	NC_037639.1	12595611	12597516	1.47366891861454	0.00812032295817493	1	Promoter	0	GO:0005085::guanyl-nucleotide exchange factor activity;GO:0007264::small GTPase mediated signal transduction	4Q
Chip_591	NC_037647.1	2166576	2167668	1.06330688507448	0.0156392111478199	1	Promoter	-1811	.	4Q
Chip_592	NC_037652.1	6865186	6865626	0.724379156253934	0.0217788032741706	1	Exon	4811	GO:0004197::cysteine-type endopeptidase activity;GO:0006950::response to stress;GO:0009415::response to water;GO:0030479::actin cortical patch;GO:0050790::regulation of catalytic activity;GO:0051016::barbed-end actin filament capping	4Q
Chip_593	NC_037641.1	7232062	7232619	1.3497577684716	0.199866782966996	1	Intron	-32171	GO:0005742::mitochondrial outer membrane translocase complex;GO:0006605::protein targeting;GO:0006886::intracellular protein transport	4Q
Chip_594	NC_037641.1	7202863	7203473	0.937877151650442	0.158919162777808	1	Promoter	-2972	GO:0005742::mitochondrial outer membrane translocase complex;GO:0006605::protein targeting;GO:0006886::intracellular protein transport	4Q
Chip_595	NC_037648.1	12386725	12387607	1.03030544625205	0.0225967910151686	1	Intron	-21118	GO:0003677::DNA binding;GO:0003723::RNA binding;GO:0004197::cysteine-type endopeptidase activity;GO:0006355::regulation of transcription, DNA-templated;GO:0006810::transport;GO:0006886::intracellular protein transport;GO:0006888::ER to Golgi vesicle-mediated transport;GO:0008242::omega peptidase activity;GO:0008270::zinc ion binding;GO:0016021::integral component of membrane;GO:0016740::transfera…	4Q
Chip_596	NC_037648.1	12374018	12374733	0.827660477381097	0.0512797404224002	1	Intron	13566	GO:0003677::DNA binding;GO:0003723::RNA binding;GO:0004197::cysteine-type endopeptidase activity;GO:0006355::regulation of transcription, DNA-templated;GO:0006810::transport;GO:0006886::intracellular protein transport;GO:0006888::ER to Golgi vesicle-mediated transport;GO:0008242::omega peptidase activity;GO:0008270::zinc ion binding;GO:0016021::integral component of membrane;GO:0016740::transfera…	4Q
Chip_597	NC_037648.1	12274089	12274653	0.853510639724893	0.000372746299364068	1	Intron	35253	GO:0003677::DNA binding;GO:0003723::RNA binding;GO:0004197::cysteine-type endopeptidase activity;GO:0006355::regulation of transcription, DNA-templated;GO:0006810::transport;GO:0006886::intracellular protein transport;GO:0006888::ER to Golgi vesicle-mediated transport;GO:0008242::omega peptidase activity;GO:0008270::zinc ion binding;GO:0016021::integral component of membrane;GO:0016740::transfera…	4Q
Chip_598	NC_037639.1	10710358	10711096	1.28142573362589	0.00396542787673638	1	Distal Intergenic	96061	GO:0016788::hydrolase activity, acting on ester bonds;GO:0020037::heme binding	4Q
Chip_599	NC_037643.1	6923314	6923931	1.1344951015174	0.0336577803029436	1	Intron	3870	GO:0003723::RNA binding	4Q
Chip_600	NC_037653.1	859661	860094	1.16995659657217	0.155319718482091	1	Exon	12873	GO:0007155::cell adhesion;GO:0016020::membrane	4Q
Chip_601	NC_037640.1	2103233	2103658	0.498279601668767	0.228821045750833	1	Intron	28901	.	4Q
Chip_602	NC_037647.1	10826059	10826867	0.866192271665169	0.028411427130464	1	Intron	19454	GO:0003677::DNA binding;GO:0016021::integral component of membrane	4Q
Chip_603	NC_037651.1	2791718	2792214	1.00258509217492	0.0858819600912947	1	Promoter	1181	GO:0003677::DNA binding;GO:0006355::regulation of transcription, DNA-templated;GO:0046983::protein dimerization activity	4Q
Chip_604	NC_037638.1	4701556	4702111	0.909358835635445	0.0269677956112124	1	Distal Intergenic	-3036	.	4Q
Chip_605	NC_037638.1	4705130	4705593	1.09844335125869	0.00993124379167233	1	Promoter	0	.	4Q
Chip_606	NC_037645.1	473515	473887	0.897773332502148	0.124572565393915	1	Exon	-40720	.	4Q
Chip_607	NC_037648.1	13282513	13283034	0.875575564021969	0.0384663254881906	1	Promoter	0	.	4Q
Chip_608	NC_037648.1	13283311	13283735	1.10863829370883	0.000642507599427924	1	Promoter	402	.	4Q
Chip_609	NC_037646.1	8241603	8242253	1.65681430124178	0.0244730666395105	1	5' UTR	5024	.	4Q
Chip_610	NC_037640.1	2826978	2827497	0.992925959272285	0.0337349564211051	1	Promoter	2927	.	4Q
Chip_611	NC_037651.1	2160047	2160396	1.43910032408251	0.00953204214144467	1	Intron	9122	GO:0003993::acid phosphatase activity	4Q
Chip_612	NC_037651.1	2146725	2147274	2.15265789928988	0.0925282123238872	1	Intron	22244	GO:0003993::acid phosphatase activity	4Q
Chip_613	NC_037651.1	2145682	2146123	2.09085071182825	0.0350312093213798	1	Intron	23395	GO:0003993::acid phosphatase activity	4Q
Chip_614	NC_037645.1	2925856	2926319	1.16219863996373	0.0309341053356653	1	Distal Intergenic	-47722	GO:0003677::DNA binding;GO:0006355::regulation of transcription, DNA-templated;GO:0016021::integral component of membrane;GO:0055085::transmembrane transport	4Q
Chip_615	NC_037640.1	2814038	2814524	0.938014524847684	0.144713756530583	1	Promoter	203	.	4Q
Chip_616	NC_037648.1	15536145	15538373	0.944306321335536	0.0425001370515126	1	3' UTR	5784	GO:0005739::mitochondrion	4Q
Chip_617	NC_037650.1	9367751	9368259	1.19726606302301	0.0263175659002486	1	Intron	-32520	GO:0000276::mitochondrial proton-transporting ATP synthase complex, coupling factor F(o);GO:0005515::protein binding;GO:0015078::hydrogen ion transmembrane transporter activity;GO:0015986::ATP synthesis coupled proton transport;GO:0016021::integral component of membrane	4Q
Chip_618	NC_037650.1	9352435	9353111	0.882705993618865	0.0409607689691694	1	Intron	-17204	GO:0000276::mitochondrial proton-transporting ATP synthase complex, coupling factor F(o);GO:0005515::protein binding;GO:0015078::hydrogen ion transmembrane transporter activity;GO:0015986::ATP synthesis coupled proton transport;GO:0016021::integral component of membrane	4Q
Chip_619	NC_037650.1	4100982	4101502	0.416974597147709	0.232992692092349	1	Distal Intergenic	-63381	GO:0004190::aspartic-type endopeptidase activity;GO:0006508::proteolysis;GO:0030436::asexual sporulation	4Q
Chip_620	NC_037643.1	8597080	8597949	0.648585009499949	0.0640769818275735	1	Intron	16375	.	4Q
Chip_621	NC_037653.1	6410626	6411189	0.670944426225336	0.0892272236215455	1	Intron	8622	GO:0005634::nucleus;GO:0005732::small nucleolar ribonucleoprotein complex;GO:0006364::rRNA processing;GO:0034457::Mpp10 complex	4Q
Chip_622	NC_037648.1	1086991	1087381	0.68683955699321	0.160202906284579	1	Promoter	736	.	4Q
Chip_623	NC_037648.1	1096119	1096495	0.263664001987314	0.249942815082796	1	Promoter	945	.	4Q
Chip_624	NC_037647.1	837337	837821	1.70578811929095	0.0127896319572924	1	Promoter	-404	GO:0009733::response to auxin;GO:0019031::viral envelope	4Q
Chip_625	NC_037647.1	848294	848755	0.827865717725562	0.071109455908421	1	Distal Intergenic	10069	GO:0009733::response to auxin;GO:0019031::viral envelope	4Q
Chip_626	NC_037638.1	443539	444626	1.09584016587753	0.0290194551772681	1	Promoter	1378	.	4Q
Chip_627	NC_037641.1	6984815	6985443	0.773315058664392	0.134017729906956	1	Promoter	-1736	.	4Q
Chip_628	NC_037639.1	15274050	15274491	1.65274301828587	0.00551878992537844	1	Promoter	-990	GO:0005739::mitochondrion;GO:0005741::mitochondrial outer membrane;GO:0055085::transmembrane transport	4Q
Chip_629	NC_037638.1	293977	294614	1.18884918479813	0.0232549869998075	1	Intron	-23846	GO:0005515::protein binding;GO:0007016::cytoskeletal anchoring at plasma membrane;GO:0016010::dystrophin-associated glycoprotein complex	4Q
Chip_630	NC_037638.1	293200	293653	1.03911933215328	0.122138283790179	1	Intron	-23069	GO:0005515::protein binding;GO:0007016::cytoskeletal anchoring at plasma membrane;GO:0016010::dystrophin-associated glycoprotein complex	4Q
Chip_631	NC_037647.1	1669549	1670010	1.16873219540311	0.00293768495670334	1	Intron	23613	.	4Q
Chip_632	NC_037646.1	9504270	9505131	0.921116983199949	0.0245925976646461	1	Promoter	0	.	4Q
Chip_633	NC_037642.1	6436375	6436795	1.21197303435027	0.0384272247044497	1	Intron	13067	GO:0005739::mitochondrion	4Q
Chip_634	NC_037640.1	5614432	5614767	1.00194694399912	0.0305099351991591	1	Intron	-14694	.	4Q
Chip_635	NC_037643.1	8295883	8296341	1.02483818096949	0.00888742259497526	1	Distal Intergenic	-4688	GO:0005524::ATP binding;GO:0006810::transport;GO:0016021::integral component of membrane;GO:0042626::ATPase activity, coupled to transmembrane movement of substances;GO:0055085::transmembrane transport	4Q
Chip_636	NC_037647.1	1871761	1872499	0.91774678157694	0.117979897748591	1	Intron	34468	GO:0000796::condensin complex;GO:0004197::cysteine-type endopeptidase activity;GO:0005129::granulocyte macrophage colony-stimulating factor receptor binding;GO:0005576::extracellular region;GO:0006955::immune response;GO:0007076::mitotic chromosome condensation;GO:0008083::growth factor activity;GO:0043565::sequence-specific DNA binding	4Q
Chip_637	NC_037649.1	10939586	10940179	0.19439008493958	0.450205152440152	1	Intron	-9760	GO:0005272::sodium channel activity;GO:0006814::sodium ion transport;GO:0007165::signal transduction;GO:0016020::membrane	4Q
Chip_638	NC_037649.1	10953435	10954117	0.964446528646903	0.0725523681664739	1	Intron	3496	GO:0005272::sodium channel activity;GO:0006814::sodium ion transport;GO:0007165::signal transduction;GO:0016020::membrane	4Q
Chip_639	NC_037647.1	7849278	7850208	1.23079412574356	0.0291755921725269	1	Intron	-16433	GO:0003779::actin binding;GO:0007010::cytoskeleton organization;GO:0015948::methanogenesis;GO:0016021::integral component of membrane;GO:0030269::tetrahydromethanopterin S-methyltransferase activity;GO:0046872::metal ion binding	4Q
Chip_640	NC_037647.1	7851204	7852102	1.20711392502049	0.0626316376824215	1	Intron	-14539	GO:0003779::actin binding;GO:0007010::cytoskeleton organization;GO:0015948::methanogenesis;GO:0016021::integral component of membrane;GO:0030269::tetrahydromethanopterin S-methyltransferase activity;GO:0046872::metal ion binding	4Q
Chip_641	NC_037647.1	7869570	7870004	0.711328689162801	0.0617706292734917	1	Promoter	2929	GO:0003779::actin binding;GO:0007010::cytoskeleton organization;GO:0015948::methanogenesis;GO:0016021::integral component of membrane;GO:0030269::tetrahydromethanopterin S-methyltransferase activity;GO:0046872::metal ion binding	4Q
Chip_642	NC_037647.1	7900552	7901862	0.876712170259547	0.0221447335799821	1	Intron	33911	GO:0003779::actin binding;GO:0007010::cytoskeleton organization;GO:0015948::methanogenesis;GO:0016021::integral component of membrane;GO:0030269::tetrahydromethanopterin S-methyltransferase activity;GO:0046872::metal ion binding	4Q
Chip_643	NC_037647.1	3753462	3753953	1.56777038156754	0.00745488789831468	1	Distal Intergenic	-7751	.	4Q
Chip_644	NC_037651.1	5426107	5426651	1.03313522326696	0.0744722508586363	1	Promoter	0	.	4Q
Chip_645	NC_037642.1	10622831	10623226	0.939658387198984	0.021627372811324	1	Intron	-23276	GO:0004190::aspartic-type endopeptidase activity;GO:0005524::ATP binding;GO:0005672::transcription factor TFIIA complex;GO:0006367::transcription initiation from RNA polymerase II promoter;GO:0016021::integral component of membrane	4Q
Chip_646	NC_037642.1	10620523	10620997	1.30894068948691	0.0144947601727746	1	Intron	-20968	GO:0004190::aspartic-type endopeptidase activity;GO:0005524::ATP binding;GO:0005672::transcription factor TFIIA complex;GO:0006367::transcription initiation from RNA polymerase II promoter;GO:0016021::integral component of membrane	4Q
Chip_647	NC_037642.1	10606148	10606725	1.21090529836496	0.0751783268020396	1	Intron	-6593	GO:0004190::aspartic-type endopeptidase activity;GO:0005524::ATP binding;GO:0005672::transcription factor TFIIA complex;GO:0006367::transcription initiation from RNA polymerase II promoter;GO:0016021::integral component of membrane	4Q
Chip_648	NC_037642.1	10605398	10605908	1.6102788585612	0.006927275446402	1	Intron	-5843	GO:0004190::aspartic-type endopeptidase activity;GO:0005524::ATP binding;GO:0005672::transcription factor TFIIA complex;GO:0006367::transcription initiation from RNA polymerase II promoter;GO:0016021::integral component of membrane	4Q
Chip_649	NC_037642.1	10573478	10573891	0.888629168229305	0.039809310576998	1	Intron	10700	GO:0004190::aspartic-type endopeptidase activity;GO:0005524::ATP binding;GO:0005672::transcription factor TFIIA complex;GO:0006367::transcription initiation from RNA polymerase II promoter;GO:0016021::integral component of membrane	4Q
Chip_650	NC_037642.1	10642610	10643087	1.04645050855306	0.0150721055566858	1	Intron	24847	GO:0004190::aspartic-type endopeptidase activity;GO:0005524::ATP binding;GO:0005672::transcription factor TFIIA complex;GO:0006367::transcription initiation from RNA polymerase II promoter;GO:0016021::integral component of membrane	4Q
Chip_651	NC_037638.1	22283754	22284332	0.806607700035005	0.115299438598504	1	Intron	78687	GO:0003677::DNA binding;GO:0004803::transposase activity;GO:0006313::transposition, DNA-mediated	4Q
Chip_652	NC_037638.1	22309202	22309754	0.956001660438949	0.0475724515873659	1	Intron	104135	GO:0003677::DNA binding;GO:0004803::transposase activity;GO:0006313::transposition, DNA-mediated	4Q
Chip_653	NC_037640.1	8643486	8643821	0.902561078762096	0.151208395733637	1	Distal Intergenic	8386	GO:0003677::DNA binding;GO:0005515::protein binding;GO:0005634::nucleus;GO:0008270::zinc ion binding;GO:0046872::metal ion binding	4Q
Chip_654	NC_037639.1	15630457	15631625	1.23424672486297	0.0641779548072365	1	Promoter	0	GO:0003727::single-stranded RNA binding;GO:0003968::RNA-directed RNA polymerase activity;GO:0005216::ion channel activity;GO:0005739::mitochondrion;GO:0006811::ion transport;GO:0016012::sarcoglycan complex;GO:0016020::membrane;GO:0016021::integral component of membrane;GO:0019079::viral genome replication;GO:0030337::DNA polymerase processivity factor activity;GO:0055085::transmembrane transport	4Q
Chip_655	NC_037640.1	8817626	8818572	1.07082639441439	0.106270444798952	1	Distal Intergenic	-57179	GO:0000287::magnesium ion binding;GO:0003723::RNA binding;GO:0004190::aspartic-type endopeptidase activity;GO:0004252::serine-type endopeptidase activity;GO:0005249::voltage-gated potassium channel activity;GO:0005524::ATP binding;GO:0005672::transcription factor TFIIA complex;GO:0005739::mitochondrion;GO:0005886::plasma membrane;GO:0006367::transcription initiation from RNA polymerase II promote…	4Q
Chip_656	NC_037640.1	8816838	8817333	2.168032313199	0.0703538963093197	1	Distal Intergenic	-56391	GO:0000287::magnesium ion binding;GO:0003723::RNA binding;GO:0004190::aspartic-type endopeptidase activity;GO:0004252::serine-type endopeptidase activity;GO:0005249::voltage-gated potassium channel activity;GO:0005524::ATP binding;GO:0005672::transcription factor TFIIA complex;GO:0005739::mitochondrion;GO:0005886::plasma membrane;GO:0006367::transcription initiation from RNA polymerase II promote…	4Q
Chip_657	NC_037640.1	8812993	8813478	1.21410310954286	0.0751773454188135	1	Distal Intergenic	-52546	GO:0000287::magnesium ion binding;GO:0003723::RNA binding;GO:0004190::aspartic-type endopeptidase activity;GO:0004252::serine-type endopeptidase activity;GO:0005249::voltage-gated potassium channel activity;GO:0005524::ATP binding;GO:0005672::transcription factor TFIIA complex;GO:0005739::mitochondrion;GO:0005886::plasma membrane;GO:0006367::transcription initiation from RNA polymerase II promote…	4Q
Chip_658	NC_037640.1	8811790	8812711	1.39778461228972	0.0935004100192812	1	Distal Intergenic	-51343	GO:0000287::magnesium ion binding;GO:0003723::RNA binding;GO:0004190::aspartic-type endopeptidase activity;GO:0004252::serine-type endopeptidase activity;GO:0005249::voltage-gated potassium channel activity;GO:0005524::ATP binding;GO:0005672::transcription factor TFIIA complex;GO:0005739::mitochondrion;GO:0005886::plasma membrane;GO:0006367::transcription initiation from RNA polymerase II promote…	4Q
Chip_659	NC_037648.1	15678546	15678902	0.189494571331993	0.481412978877282	1	Promoter	2878	GO:0001772::immunological synapse;GO:0005515::protein binding;GO:0005887::integral component of plasma membrane;GO:0016021::integral component of membrane;GO:0097197::tetraspanin-enriched microdomain	4Q
Chip_660	NC_037641.1	3252969	3253447	0.716481708508497	0.00571433363026177	1	Intron	-9980	GO:0016491::oxidoreductase activity;GO:0050661::NADP binding;GO:0055114::oxidation-reduction process	4Q
Chip_661	NC_037639.1	9005701	9006027	0.825924982087268	0.0965466662677916	1	Distal Intergenic	15889	.	4Q
Chip_662	NC_037639.1	8911968	8912824	0.924088236582317	0.0251713927677003	1	Distal Intergenic	109092	.	4Q
Chip_663	NC_037639.1	8901977	8902418	0.996787085622291	0.0645891658765395	1	Distal Intergenic	119498	.	4Q
Chip_664	NC_037639.1	8888655	8889267	1.16854614232127	0.0245508974520507	1	Distal Intergenic	132649	.	4Q
Chip_665	NC_037638.1	7350644	7351003	1.25962938638902	0.0207111650028361	1	Intron	115980	.	4Q
Chip_666	NC_037638.1	7353197	7353782	1.27909221557762	0.117134076715265	1	Intron	118533	.	4Q
Chip_667	NC_037638.1	7395696	7396324	1.71000189924646	0.0057011051511048	1	Intron	161032	.	4Q
Chip_668	NC_037640.1	8908005	8908422	0.7256959492743	0.0298233329465694	1	Promoter	1066	.	4Q
Chip_669	NC_037653.1	3241016	3242580	1.68487710925849	0.00606005077355932	1	Distal Intergenic	-11956	.	4Q
Chip_670	NC_037642.1	2075210	2075686	0.812845351592399	0.0251549868771959	1	Intron	-29410	.	4Q
Chip_671	NC_037642.1	2056821	2057306	1.14491409225905	0.0317131373977714	1	Intron	-11021	.	4Q
Chip_672	NC_037638.1	17136011	17136549	1.48166408839119	0.0542316990325999	1	Intron	14822	.	4Q
Chip_673	NC_037638.1	957553	958021	0.999666144628761	0.0120309584626854	1	Intron	38570	.	4Q
Chip_674	NC_037640.1	3470078	3470652	1.62103037658268	0.0236254130566459	1	Intron	3652	.	4Q
Chip_675	NC_037638.1	1182828	1183444	0.83343716513712	0.0381856703473117	1	Intron	-3210	.	4Q
Chip_676	NC_037648.1	11971515	11971988	1.09054079316947	0.00363205057486771	1	Intron	3607	.	4Q
Chip_677	NC_037638.1	23801436	23802208	0.932699726540577	0.0373420965298205	1	Promoter	1188	GO:0006650::glycerophospholipid metabolic process;GO:0047396::glycosylphosphatidylinositol diacylglycerol-lyase activity	4Q
Chip_678	NC_037648.1	1925644	1926192	1.20773318374567	0.0150266790478384	1	Distal Intergenic	-21655	.	4Q
Chip_679	NC_037638.1	8686133	8686533	0.851414509635327	0.0269940875729039	1	Intron	-14741	GO:0003677::DNA binding;GO:0005576::extracellular region;GO:0006355::regulation of transcription, DNA-templated;GO:0042742::defense response to bacterium	4Q
Chip_680	NC_037646.1	7427231	7427652	1.16232487145264	0.0091240727672319	1	Intron	-4025	GO:0019068::virion assembly	4Q
Chip_681	NC_037638.1	16751624	16753724	1.39290709362948	0.0258475349999188	1	Promoter	906	GO:0005515::protein binding;GO:0012511::monolayer-surrounded lipid storage body;GO:0016021::integral component of membrane	4Q
Chip_682	NC_037638.1	16749242	16750485	1.95307014185704	0.0468424718628037	1	3' UTR	4145	GO:0005515::protein binding;GO:0012511::monolayer-surrounded lipid storage body;GO:0016021::integral component of membrane	4Q
Chip_683	NC_037648.1	2082049	2082439	0.525347400301597	0.228717620084004	1	Distal Intergenic	5485	GO:0046872::metal ion binding	4Q
Chip_684	NC_037648.1	2110763	2111269	1.15992433178353	0.0345543830293383	1	Distal Intergenic	34199	GO:0046872::metal ion binding	4Q
Chip_685	NC_037648.1	2117644	2118331	1.19600499795868	0.0275931902915382	1	Distal Intergenic	41080	GO:0046872::metal ion binding	4Q
Chip_686	NC_037648.1	2122205	2122666	1.09329739454903	0.116185906798109	1	Distal Intergenic	45641	GO:0046872::metal ion binding	4Q
Chip_687	NC_037648.1	2123148	2123549	0.598713434661112	0.106377741747427	1	Distal Intergenic	46584	GO:0046872::metal ion binding	4Q
Chip_688	NC_037640.1	3569731	3570531	1.518934985245	0.0747895793112319	1	3' UTR	16312	.	4Q
Chip_689	NC_037646.1	10083647	10084502	0.929446486388113	0.0310578257664044	1	Promoter	0	.	4Q
Chip_690	NC_037652.1	6422217	6422626	1.67907871958588	0.015955178060284	1	Intron	-5728	GO:0004842::ubiquitin-protein transferase activity;GO:0006915::apoptotic process;GO:0016706::oxidoreductase activity, acting on paired donors, with incorporation or reduction of molecular oxygen, 2-oxoglutarate as one donor, and incorporation of one atom each of oxygen into both donors;GO:0032465::regulation of cytokinesis;GO:0055114::oxidation-reduction process;GO:0080019::fatty-acyl-CoA reducta…	4Q
Chip_691	NC_037638.1	4442024	4442373	0.968013607320368	0.0304095709301903	1	Promoter	1132	GO:0005515::protein binding;GO:0046872::metal ion binding	4Q
Chip_692	NC_037638.1	12875988	12876424	1.2778127739777	0.082931940648136	1	Intron	-45996	GO:0016616::oxidoreductase activity, acting on the CH-OH group of donors, NAD or NADP as acceptor;GO:0046168::glycerol-3-phosphate catabolic process;GO:0051287::NAD binding;GO:0055114::oxidation-reduction process	4Q
Chip_693	NC_037646.1	10105226	10107034	1.10806391544547	0.037612396389677	1	Promoter	-2904	.	4Q
Chip_694	NC_037638.1	530888	531571	1.00435456159417	0.00872905815250694	1	Distal Intergenic	-26504	GO:0000786::nucleosome;GO:0003677::DNA binding;GO:0003700::sequence-specific DNA binding transcription factor activity;GO:0004252::serine-type endopeptidase activity;GO:0005509::calcium ion binding;GO:0005634::nucleus;GO:0005737::cytoplasm;GO:0005886::plasma membrane;GO:0006334::nucleosome assembly;GO:0006355::regulation of transcription, DNA-templated;GO:0042173::regulation of sporulation result…	4Q
Chip_695	NC_037638.1	555149	557218	1.09559055185507	0.0218019687138339	1	Promoter	-857	GO:0000786::nucleosome;GO:0003677::DNA binding;GO:0003700::sequence-specific DNA binding transcription factor activity;GO:0004252::serine-type endopeptidase activity;GO:0005509::calcium ion binding;GO:0005634::nucleus;GO:0005737::cytoplasm;GO:0005886::plasma membrane;GO:0006334::nucleosome assembly;GO:0006355::regulation of transcription, DNA-templated;GO:0042173::regulation of sporulation result…	4Q
Chip_696	NC_037638.1	559699	560864	0.843275733438423	0.0963961489062219	1	Promoter	1624	GO:0000786::nucleosome;GO:0003677::DNA binding;GO:0003700::sequence-specific DNA binding transcription factor activity;GO:0004252::serine-type endopeptidase activity;GO:0005509::calcium ion binding;GO:0005634::nucleus;GO:0005737::cytoplasm;GO:0005886::plasma membrane;GO:0006334::nucleosome assembly;GO:0006355::regulation of transcription, DNA-templated;GO:0042173::regulation of sporulation result…	4Q
Chip_697	NC_037638.1	562221	562926	1.01381053183379	0.0720633421370523	1	Distal Intergenic	4146	GO:0000786::nucleosome;GO:0003677::DNA binding;GO:0003700::sequence-specific DNA binding transcription factor activity;GO:0004252::serine-type endopeptidase activity;GO:0005509::calcium ion binding;GO:0005634::nucleus;GO:0005737::cytoplasm;GO:0005886::plasma membrane;GO:0006334::nucleosome assembly;GO:0006355::regulation of transcription, DNA-templated;GO:0042173::regulation of sporulation result…	4Q
Chip_698	NC_037638.1	599707	600809	0.893819338551819	0.0570800300397251	1	Distal Intergenic	41632	GO:0000786::nucleosome;GO:0003677::DNA binding;GO:0003700::sequence-specific DNA binding transcription factor activity;GO:0004252::serine-type endopeptidase activity;GO:0005509::calcium ion binding;GO:0005634::nucleus;GO:0005737::cytoplasm;GO:0005886::plasma membrane;GO:0006334::nucleosome assembly;GO:0006355::regulation of transcription, DNA-templated;GO:0042173::regulation of sporulation result…	4Q
Chip_699	NC_037638.1	607463	607920	1.11102571450595	0.0872950536784526	1	Distal Intergenic	49388	GO:0000786::nucleosome;GO:0003677::DNA binding;GO:0003700::sequence-specific DNA binding transcription factor activity;GO:0004252::serine-type endopeptidase activity;GO:0005509::calcium ion binding;GO:0005634::nucleus;GO:0005737::cytoplasm;GO:0005886::plasma membrane;GO:0006334::nucleosome assembly;GO:0006355::regulation of transcription, DNA-templated;GO:0042173::regulation of sporulation result…	4Q
Chip_700	NC_037638.1	608090	608749	0.842176216589117	0.137755979967677	1	Distal Intergenic	50015	GO:0000786::nucleosome;GO:0003677::DNA binding;GO:0003700::sequence-specific DNA binding transcription factor activity;GO:0004252::serine-type endopeptidase activity;GO:0005509::calcium ion binding;GO:0005634::nucleus;GO:0005737::cytoplasm;GO:0005886::plasma membrane;GO:0006334::nucleosome assembly;GO:0006355::regulation of transcription, DNA-templated;GO:0042173::regulation of sporulation result…	4Q
Chip_701	NC_037647.1	2871455	2872221	1.53217762515682	0.0134994270306204	1	Exon	9022	.	4Q
Chip_702	NC_037650.1	5895344	5895785	0.634318870880768	0.0121250559026671	1	Exon	7283	GO:0003723::RNA binding;GO:0006396::RNA processing;GO:0008174::mRNA methyltransferase activity;GO:0080009::mRNA methylation	4Q
Chip_703	NC_037650.1	5894563	5895065	1.68381403023179	0.0362130086838034	1	Intron	8003	GO:0003723::RNA binding;GO:0006396::RNA processing;GO:0008174::mRNA methyltransferase activity;GO:0080009::mRNA methylation	4Q
Chip_704	NC_037647.1	7827534	7827938	0.914501947266443	0.00526552022891437	1	Intron	15221	.	4Q
Chip_705	NC_037648.1	2191039	2191694	1.05273527534345	0.0190194249245416	1	Distal Intergenic	26774	.	4Q
Chip_706	NC_037639.1	4270181	4270724	0.779838409774402	0.0672185147236644	1	Intron	-4564	.	4Q
Chip_707	NC_037641.1	5079583	5080403	1.45457032929689	0.00105044182531567	1	Promoter	1591	.	4Q
Chip_708	NC_037647.1	2968584	2969154	0.914714571737195	0.190000816717778	1	Distal Intergenic	28433	GO:0001104::RNA polymerase II transcription cofactor activity;GO:0001503::ossification;GO:0003677::DNA binding;GO:0003700::sequence-specific DNA binding transcription factor activity;GO:0003899::DNA-directed RNA polymerase activity;GO:0004190::aspartic-type endopeptidase activity;GO:0005219::ryanodine-sensitive calcium-release channel activity;GO:0005524::ATP binding;GO:0005576::extracellular reg…	4Q
Chip_709	NC_037647.1	2969503	2970004	1.36254401791604	0.10552471115759	1	Distal Intergenic	29352	GO:0001104::RNA polymerase II transcription cofactor activity;GO:0001503::ossification;GO:0003677::DNA binding;GO:0003700::sequence-specific DNA binding transcription factor activity;GO:0003899::DNA-directed RNA polymerase activity;GO:0004190::aspartic-type endopeptidase activity;GO:0005219::ryanodine-sensitive calcium-release channel activity;GO:0005524::ATP binding;GO:0005576::extracellular reg…	4Q
Chip_710	NC_037639.1	8756139	8756523	0.754792197313614	0.0847086622459051	1	Intron	8966	.	4Q
Chip_711	NC_037639.1	8765560	8766809	0.706811081184743	0.150606447967354	1	Distal Intergenic	18387	.	4Q
Chip_712	NC_037638.1	22935547	22935977	1.51193458841693	0.00427867439935645	1	Intron	-27196	GO:0006486::protein glycosylation;GO:0008417::fucosyltransferase activity;GO:0016020::membrane	4Q
Chip_713	NC_037638.1	16932785	16933299	0.570801862895591	0.119765137198564	1	Distal Intergenic	-13206	GO:0006099::tricarboxylic acid cycle;GO:0006284::base-excision repair;GO:0008725::DNA-3-methyladenine glycosylase activity;GO:0008964::phosphoenolpyruvate carboxylase activity;GO:0015977::carbon fixation	4Q
Chip_714	NC_037638.1	12690306	12690869	0.968925353463134	0.0371834615243171	1	Intron	-5084	GO:0005576::extracellular region;GO:0009405::pathogenesis;GO:0019871::sodium channel inhibitor activity	4Q
Chip_715	NC_037649.1	2079486	2080167	1.53507773607104	0.0034045309390159	1	Promoter	-1563	.	4Q
Chip_716	NC_037641.1	3091076	3091603	0.518323477897	0.156940790601459	1	Intron	37390	GO:0006355::regulation of transcription, DNA-templated;GO:0009584::detection of visible light;GO:0018298::protein-chromophore linkage	4Q
Chip_717	NC_037643.1	3581861	3582730	1.37798380940714	0.0187506560607531	1	Promoter	1082	.	4Q
Chip_718	NC_037649.1	741514	741872	1.88562081321744	0.0224262713015874	1	Promoter	0	GO:0009523::photosystem II;GO:0009539::photosystem II reaction center;GO:0015979::photosynthesis;GO:0016020::membrane	4Q
Chip_719	NC_037649.1	740901	741256	1.72652665471894	0.0723323689562341	1	Promoter	379	GO:0009523::photosystem II;GO:0009539::photosystem II reaction center;GO:0015979::photosynthesis;GO:0016020::membrane	4Q
Chip_720	NC_037650.1	6517420	6518132	1.1692919843549	0.0156997162000752	1	3' UTR	50771	GO:0007268::synaptic transmission;GO:0030354::melanin-concentrating hormone activity	4Q
Chip_721	NC_037650.1	2622060	2623031	0.78232764704288	0.0617278502446863	1	Distal Intergenic	10845	.	4Q
Chip_722	NC_037647.1	11253984	11254351	0.826251256095565	0.026925389323636	1	Intron	-4853	.	4Q
Chip_723	NC_037641.1	3878374	3878848	1.30564433729866	0.00658080142944503	1	Intron	5566	.	4Q
Chip_724	NC_037641.1	3873094	3873527	1.12710956487608	0.0468343901673843	1	Intron	10887	.	4Q
Chip_725	NC_037641.1	3871264	3871653	0.820806517524161	0.0485954064894036	1	Intron	12761	.	4Q
Chip_726	NC_037641.1	3866205	3867360	1.10118754742905	0.00991160932966308	1	Intron	17054	.	4Q
Chip_727	NC_037652.1	1158981	1159374	0.572931516177935	0.15012254668012	1	Intron	80122	.	4Q
Chip_728	NC_037653.1	4289186	4290693	1.40027282488741	0.122632791905836	1	3' UTR	-7335	.	4Q
Chip_729	NC_037640.1	8823730	8824492	1.25951967318739	0.00971667611228363	1	Distal Intergenic	63023	.	4Q
Chip_730	NC_037651.1	7557463	7558056	0.914841536816814	0.056601344324838	1	Promoter	880	.	4Q
Chip_731	NC_037641.1	6724765	6726193	0.967921055504436	0.0697580947646764	1	Promoter	-1113	GO:0003677::DNA binding;GO:0004017::adenylate kinase activity;GO:0005737::cytoplasm;GO:0042325::regulation of phosphorylation;GO:0046872::metal ion binding	4Q
Chip_732	NC_037649.1	11051223	11051842	1.07216577642807	0.0547383147879166	1	Distal Intergenic	31259	GO:0000226::microtubule cytoskeleton organization;GO:0000281::mitotic cytokinesis;GO:0004190::aspartic-type endopeptidase activity;GO:0004252::serine-type endopeptidase activity;GO:0004674::protein serine/threonine kinase activity;GO:0005524::ATP binding;GO:0005819::spindle;GO:0005874::microtubule;GO:0005886::plasma membrane;GO:0006810::transport;GO:0008152::metabolic process;GO:0016021::integral…	4Q
Chip_733	NC_037641.1	8395424	8396781	2.85108162697077	0.00929398343979336	1	Intron	-7559	GO:0001104::RNA polymerase II transcription cofactor activity;GO:0004190::aspartic-type endopeptidase activity;GO:0005515::protein binding;GO:0005634::nucleus;GO:0006270::DNA replication initiation;GO:0006357::regulation of transcription from RNA polymerase II promoter;GO:0006367::transcription initiation from RNA polymerase II promoter;GO:0006886::intracellular protein transport;GO:0006888::ER t…	4Q
Chip_734	NC_037641.1	8400494	8401105	1.68394949810274	0.0419701116372821	1	Intron	-3235	GO:0001104::RNA polymerase II transcription cofactor activity;GO:0004190::aspartic-type endopeptidase activity;GO:0005515::protein binding;GO:0005634::nucleus;GO:0006270::DNA replication initiation;GO:0006357::regulation of transcription from RNA polymerase II promoter;GO:0006367::transcription initiation from RNA polymerase II promoter;GO:0006886::intracellular protein transport;GO:0006888::ER t…	4Q
Chip_735	NC_037641.1	8402842	8403242	1.12483918437367	0.00538519664565486	1	Promoter	-1098	GO:0001104::RNA polymerase II transcription cofactor activity;GO:0004190::aspartic-type endopeptidase activity;GO:0005515::protein binding;GO:0005634::nucleus;GO:0006270::DNA replication initiation;GO:0006357::regulation of transcription from RNA polymerase II promoter;GO:0006367::transcription initiation from RNA polymerase II promoter;GO:0006886::intracellular protein transport;GO:0006888::ER t…	4Q
Chip_736	NC_037641.1	8388757	8389189	1.24481101055053	0.0101606271137868	1	Intron	9849	GO:0001104::RNA polymerase II transcription cofactor activity;GO:0004190::aspartic-type endopeptidase activity;GO:0005515::protein binding;GO:0005634::nucleus;GO:0006270::DNA replication initiation;GO:0006357::regulation of transcription from RNA polymerase II promoter;GO:0006367::transcription initiation from RNA polymerase II promoter;GO:0006886::intracellular protein transport;GO:0006888::ER t…	4Q
Chip_737	NC_037641.1	8389580	8390116	1.93945553352112	0.00264797442862636	1	Intron	10672	GO:0001104::RNA polymerase II transcription cofactor activity;GO:0004190::aspartic-type endopeptidase activity;GO:0005515::protein binding;GO:0005634::nucleus;GO:0006270::DNA replication initiation;GO:0006357::regulation of transcription from RNA polymerase II promoter;GO:0006367::transcription initiation from RNA polymerase II promoter;GO:0006886::intracellular protein transport;GO:0006888::ER t…	4Q
Chip_738	NC_037641.1	8417228	8417861	1.95837267486793	0.0628326251181798	1	Intron	12888	GO:0001104::RNA polymerase II transcription cofactor activity;GO:0004190::aspartic-type endopeptidase activity;GO:0005515::protein binding;GO:0005634::nucleus;GO:0006270::DNA replication initiation;GO:0006357::regulation of transcription from RNA polymerase II promoter;GO:0006367::transcription initiation from RNA polymerase II promoter;GO:0006886::intracellular protein transport;GO:0006888::ER t…	4Q
Chip_739	NC_037641.1	8426834	8427393	1.68878100759648	0.0719939516365922	1	Intron	22494	GO:0001104::RNA polymerase II transcription cofactor activity;GO:0004190::aspartic-type endopeptidase activity;GO:0005515::protein binding;GO:0005634::nucleus;GO:0006270::DNA replication initiation;GO:0006357::regulation of transcription from RNA polymerase II promoter;GO:0006367::transcription initiation from RNA polymerase II promoter;GO:0006886::intracellular protein transport;GO:0006888::ER t…	4Q
Chip_740	NC_037649.1	10978854	10979294	1.03115025936059	0.00930988145250052	1	Distal Intergenic	9624	.	4Q
Chip_741	NC_037646.1	5914150	5914700	1.22994181027121	0.0280967795294999	1	Intron	38326	.	4Q
Chip_742	NC_037638.1	27111384	27111796	0.636526094717215	0.0574763197797127	1	Promoter	1080	GO:0006032::chitin catabolic process;GO:0008061::chitin binding	4Q
Chip_743	NC_037651.1	7439700	7441299	1.7974997463587	0.0167265018974114	1	Promoter	-1054	.	4Q
Chip_744	NC_037640.1	7516458	7517123	0.743183545021427	0.0103553208755868	1	Distal Intergenic	-52675	GO:0003677::DNA binding;GO:0046872::metal ion binding	4Q
Chip_745	NC_037640.1	7536131	7536522	1.1219397937675	0.0183431997457563	1	Distal Intergenic	-33276	GO:0003677::DNA binding;GO:0046872::metal ion binding	4Q
Chip_746	NC_037640.1	7548788	7549305	0.780022252342055	0.0656168910649876	1	Distal Intergenic	-20493	GO:0003677::DNA binding;GO:0046872::metal ion binding	4Q
Chip_747	NC_037638.1	1230829	1231430	1.13575715492826	0.00237813502977448	1	Intron	17487	.	4Q
Chip_748	NC_037647.1	8510012	8510513	0.908175405298442	0.126007932098061	1	Intron	5688	GO:0005515::protein binding	4Q
Chip_749	NC_037647.1	10532886	10533221	1.1097683371672	0.015865139672499	1	Promoter	1858	GO:0000276::mitochondrial proton-transporting ATP synthase complex, coupling factor F(o);GO:0004930::G-protein coupled receptor activity;GO:0007186::G-protein coupled receptor signaling pathway;GO:0015078::hydrogen ion transmembrane transporter activity;GO:0015986::ATP synthesis coupled proton transport;GO:0016021::integral component of membrane;GO:0042302::structural constituent of cuticle	4Q
Chip_750	NC_037653.1	4114234	4114728	1.48955293737481	0.0143879291054164	1	Distal Intergenic	-46773	.	4Q
Chip_751	NC_037652.1	8619989	8620315	0.696754009590182	0.253699633144451	1	Intron	-61415	.	4Q
Chip_752	NC_037647.1	10982794	10983279	0.925079651738382	0.00437700518062122	1	Promoter	2023	GO:0000150::recombinase activity;GO:0003676::nucleic acid binding;GO:0003677::DNA binding;GO:0003700::sequence-specific DNA binding transcription factor activity;GO:0004519::endonuclease activity;GO:0005524::ATP binding;GO:0006310::DNA recombination;GO:0006352::DNA-templated transcription, initiation;GO:0006355::regulation of transcription, DNA-templated;GO:0016987::sigma factor activity;GO:00190…	4Q
Chip_753	NC_037653.1	4725633	4726001	0.561720078617968	0.196529456110889	1	Promoter	318	GO:0005198::structural molecule activity;GO:0005739::mitochondrion	4Q
Chip_754	NC_037652.1	8393351	8393863	1.31809273112124	0.0445251070078494	1	Intron	28164	GO:0003677::DNA binding;GO:0009036::Type II site-specific deoxyribonuclease activity;GO:0009307::DNA restriction-modification system	4Q
Chip_755	NC_037652.1	8443264	8443657	1.6237138859012	0.0128901684115567	1	Intron	78077	GO:0003677::DNA binding;GO:0009036::Type II site-specific deoxyribonuclease activity;GO:0009307::DNA restriction-modification system	4Q
Chip_756	NC_037640.1	12252674	12253227	1.06775086833959	0.032786273398961	1	Promoter	389	GO:0016021::integral component of membrane	4Q
Chip_757	NC_037647.1	6061019	6061983	1.18030997268408	0.0339929016352332	1	Distal Intergenic	-15571	GO:0003677::DNA binding;GO:0005737::cytoplasm;GO:0006274::DNA replication termination	4Q
Chip_758	NC_037647.1	6080373	6080919	1.03825923092507	0.0681625048869608	1	Promoter	2819	GO:0003677::DNA binding;GO:0005737::cytoplasm;GO:0006274::DNA replication termination	4Q
Chip_759	NC_037647.1	6107017	6107631	1.28348991769463	0.0486716212546341	1	Intron	29463	GO:0003677::DNA binding;GO:0005737::cytoplasm;GO:0006274::DNA replication termination	4Q
Chip_760	NC_037647.1	10567524	10568058	0.966561886101856	0.22621664493889	1	Exon	10008	GO:0005515::protein binding	4Q
Chip_761	NC_037643.1	12454587	12455087	1.08941787927947	0.0345024262968356	1	Intron	12982	GO:0005576::extracellular region;GO:0009405::pathogenesis	4Q
Chip_762	NC_037652.1	5313390	5314157	0.906910922555424	0.0819570620684041	1	Promoter	741	.	4Q
Chip_763	NC_037643.1	3418158	3418968	2.42710138136849	0.00032905144416769	1	Promoter	423	GO:0003677::DNA binding;GO:0003735::structural constituent of ribosome;GO:0005840::ribosome;GO:0006412::translation	4Q
Chip_764	NC_037643.1	3416292	3417954	2.3738741795243	0.0224866215948366	1	Promoter	1437	GO:0003677::DNA binding;GO:0003735::structural constituent of ribosome;GO:0005840::ribosome;GO:0006412::translation	4Q
Chip_765	NC_037643.1	3400558	3401212	2.13352927847195	0.0105884586483266	1	Downstream	18179	GO:0003677::DNA binding;GO:0003735::structural constituent of ribosome;GO:0005840::ribosome;GO:0006412::translation	4Q
Chip_766	NC_037643.1	3389583	3390057	1.69903879848386	0.0222502577126524	1	Distal Intergenic	29334	GO:0003677::DNA binding;GO:0003735::structural constituent of ribosome;GO:0005840::ribosome;GO:0006412::translation	4Q
Chip_767	NC_037643.1	3386940	3388702	2.54968148359781	0.000198264765115235	1	Distal Intergenic	30689	GO:0003677::DNA binding;GO:0003735::structural constituent of ribosome;GO:0005840::ribosome;GO:0006412::translation	4Q
Chip_768	NC_037643.1	3381096	3381930	1.62640266034115	0.0645644910781454	1	Distal Intergenic	37461	GO:0003677::DNA binding;GO:0003735::structural constituent of ribosome;GO:0005840::ribosome;GO:0006412::translation	4Q
Chip_769	NC_037643.1	3380185	3380675	1.24236059791683	0.0520247274398935	1	Distal Intergenic	38716	GO:0003677::DNA binding;GO:0003735::structural constituent of ribosome;GO:0005840::ribosome;GO:0006412::translation	4Q
Chip_770	NC_037644.1	2727615	2728042	0.86243815680518	0.0843535217623027	1	Exon	4944	GO:0003779::actin binding	4Q
Chip_771	NC_037642.1	3351232	3351801	0.747303308891425	0.132920048155845	1	Distal Intergenic	-34998	.	4Q
Chip_772	NC_037642.1	3391358	3392738	0.947910110050611	0.0739421893198107	1	Intron	4559	.	4Q
Chip_773	NC_037649.1	6257947	6258304	0.958551223919736	0.00890377725334283	1	Distal Intergenic	-5974	GO:0003700::sequence-specific DNA binding transcription factor activity;GO:0006355::regulation of transcription, DNA-templated;GO:0043565::sequence-specific DNA binding	4Q
Chip_774	NC_037652.1	4673396	4673995	1.59127454115795	0.0494255684738615	1	Promoter	-346	.	4Q
Chip_775	NC_037651.1	7106892	7108296	0.972488491620721	0.034971358798705	1	Intron	-9184	GO:0003676::nucleic acid binding	4Q
Chip_776	NC_037639.1	10635392	10635895	0.659256030686891	0.165271204718044	1	Distal Intergenic	58698	.	4Q
Chip_777	NC_037639.1	10662487	10663110	1.22396967225372	0.17782046933648	1	Distal Intergenic	85793	.	4Q
Chip_778	NC_037642.1	5823798	5824821	0.892922067093604	0.147035248759685	1	Promoter	-2991	.	4Q
Chip_779	NC_037648.1	10110576	10111175	1.34339018587246	0.00167541303349464	1	Promoter	222	.	4Q
Chip_780	NC_037648.1	10108394	10108886	1.40527325381411	0.0328452317501503	1	Promoter	2511	.	4Q
Chip_781	NC_037646.1	417368	417844	1.43974606697027	0.0599873270044196	1	5' UTR	19536	GO:0003779::actin binding;GO:0003924::GTPase activity;GO:0004871::signal transducer activity;GO:0005525::GTP binding;GO:0007010::cytoskeleton organization;GO:0007186::G-protein coupled receptor signaling pathway;GO:0007264::small GTPase mediated signal transduction;GO:0009522::photosystem I;GO:0009579::thylakoid;GO:0015979::photosynthesis;GO:0016021::integral component of membrane;GO:0019001::gua…	4Q
Chip_782	NC_037646.1	4931180	4931844	1.81829384859091	0.0389772195494816	1	Distal Intergenic	-77852	.	4Q
Chip_783	NC_037639.1	10994969	10995534	0.951161076758415	0.0344442801999611	1	Intron	8202	.	4Q
Chip_784	NC_037639.1	11008406	11009573	1.62909366982707	0.00695063719052818	1	Intron	21639	.	4Q
Chip_785	NC_037642.1	12306923	12307533	0.811925212098767	0.0202404825135551	1	Intron	-39316	GO:0005515::protein binding	4Q
Chip_786	NC_037648.1	9006063	9006963	1.18768401818255	0.101214356512667	1	Distal Intergenic	28064	.	4Q
Chip_787	NC_037648.1	2563540	2563954	0.652516859506794	0.0314156821759284	1	Promoter	-1537	.	4Q
Chip_788	NC_037638.1	8006160	8006466	0.744567800762069	0.0643740070601677	1	Intron	-12278	.	4Q
Chip_789	NC_037644.1	13319655	13320364	3.25050777698946	0.0149970045363131	1	Promoter	1939	GO:0005739::mitochondrion	4Q
Chip_790	NC_037644.1	13318595	13319334	2.6180279809251	0.00234115106590986	1	Promoter	2969	GO:0005739::mitochondrion	4Q
Chip_791	NC_037644.1	13314123	13314627	1.83154349935601	0.125463433461384	1	Intron	7676	GO:0005739::mitochondrion	4Q
Chip_792	NC_037644.1	13299340	13300330	1.85304290131211	0.00476233446360879	1	Downstream	21973	GO:0005739::mitochondrion	4Q
Chip_793	NC_037642.1	13191909	13192300	0.99200521689837	0.0579474044993296	1	Promoter	803	.	4Q
Chip_794	NC_037645.1	5546759	5547144	1.15978864269527	0.0547627981035559	1	Promoter	1253	GO:0006950::response to stress;GO:0009415::response to water	4Q
Chip_795	NC_037645.1	5544727	5545652	1.24144767344353	0.013190473706278	1	Promoter	2745	GO:0006950::response to stress;GO:0009415::response to water	4Q
Chip_796	NC_037641.1	8735670	8736007	1.04773188968387	0.0682802551405154	1	Intron	14114	GO:0005515::protein binding	4Q
Chip_797	NC_037641.1	8738954	8739491	1.10844643830677	0.066205535012207	1	Intron	17398	GO:0005515::protein binding	4Q
Chip_798	NC_037653.1	3623368	3623883	0.979264738835804	0.00694704025478627	1	Distal Intergenic	21224	.	4Q
Chip_799	NC_037640.1	7166248	7166975	1.89985911490706	0.0135753198232258	1	Distal Intergenic	6534	.	4Q
Chip_800	NC_037646.1	3373392	3373912	1.03824353384879	0.0495023039818238	1	Intron	-47906	.	4Q
Chip_801	NC_037650.1	7205238	7206100	2.18936378694061	0.221228526654378	1	Distal Intergenic	-56214	.	4Q
Chip_802	NC_037650.1	7204087	7204897	2.40287486628723	0.139445458549793	1	Distal Intergenic	-55063	.	4Q
Chip_803	NC_037650.1	7193320	7193827	1.50542398225359	0.0101842591384144	1	Distal Intergenic	-44296	.	4Q
Chip_804	NC_037642.1	9067835	9068312	0.34582012411531	0.332431773212495	1	Intron	5524	.	4Q
Chip_805	NC_037640.1	5947872	5948840	1.55044313175289	0.0113413206767226	1	Exon	-5766	.	4Q
Chip_806	NC_037646.1	10817254	10818002	1.87073160781096	0.0244342200736461	1	Intron	-3720	.	4Q
Chip_807	NC_037646.1	10794578	10795809	1.15703660643198	0.0216148760975323	1	Exon	17715	.	4Q
Chip_808	NC_037640.1	7134010	7136452	1.43065885987039	0.0402783415716122	1	Promoter	0	.	4Q
Chip_809	NC_037649.1	9731759	9732301	1.05211970107871	0.0250282370947171	1	Intron	18259	GO:0005515::protein binding;GO:0030414::peptidase inhibitor activity	4Q
Chip_810	NC_037649.1	9743770	9744607	0.841032639678179	0.0227539097195597	1	Intron	30270	GO:0005515::protein binding;GO:0030414::peptidase inhibitor activity	4Q
Chip_811	NC_037643.1	15702645	15703182	1.41369642220801	0.0448929295268851	1	Promoter	-50	.	4Q
Chip_812	NC_037638.1	23772146	23772685	0.856275497093465	0.099318428002121	1	Promoter	-1961	GO:0016787::hydrolase activity	4Q
Chip_813	NC_037638.1	23775283	23775826	1.61111390542375	0.0344148624322688	1	Promoter	637	GO:0016787::hydrolase activity	4Q
Chip_814	NC_037638.1	23779469	23780406	1.17214951026305	0.0432504456043147	1	Intron	4823	GO:0016787::hydrolase activity	4Q
Chip_815	NC_037650.1	2570612	2571032	1.30726252544358	0.0318107061465996	1	Distal Intergenic	13861	.	4Q
Chip_816	NC_037639.1	5368645	5369066	0.683475251141606	0.0703320351874986	1	Promoter	2882	.	4Q
Chip_817	NC_037640.1	2842156	2842962	0.529107450296877	0.0503556643239213	1	Exon	10246	GO:0042302::structural constituent of cuticle	4Q
Chip_818	NC_037641.1	4979208	4979594	1.03834998918268	0.0489589031982852	1	Intron	-13572	.	4Q
Chip_819	NC_037641.1	7771889	7772385	0.670416384700305	0.0345516360320089	1	Intron	-49657	.	4Q
Chip_820	NC_037643.1	3038254	3038672	0.635863412557822	0.124072877575041	1	Distal Intergenic	12037	.	4Q
Chip_821	NC_037643.1	7534799	7538532	1.15023102206842	0.0266992965575622	1	5' UTR	-81042	.	4Q
Chip_822	NC_037643.1	5521621	5522105	1.31322349655024	0.0220945252124264	1	Intron	3348	.	4Q
Chip_823	NC_037644.1	10014676	10015066	0.727567579570895	0.162928281104312	1	Intron	46528	GO:0003700::sequence-specific DNA binding transcription factor activity;GO:0005179::hormone activity;GO:0005576::extracellular region;GO:0006355::regulation of transcription, DNA-templated;GO:0043565::sequence-specific DNA binding	4Q
Chip_824	NC_037644.1	10004117	10004542	0.81525796258738	0.0260970249902312	1	Intron	57052	GO:0003700::sequence-specific DNA binding transcription factor activity;GO:0005179::hormone activity;GO:0005576::extracellular region;GO:0006355::regulation of transcription, DNA-templated;GO:0043565::sequence-specific DNA binding	4Q
Chip_825	NC_037644.1	9998515	9999031	0.832743427762871	0.0768673995401275	1	Intron	62563	GO:0003700::sequence-specific DNA binding transcription factor activity;GO:0005179::hormone activity;GO:0005576::extracellular region;GO:0006355::regulation of transcription, DNA-templated;GO:0043565::sequence-specific DNA binding	4Q
Chip_826	NC_037638.1	12940115	12940705	0.708480235378405	0.0824260062940418	1	Intron	-36849	.	4Q
Chip_827	NC_037645.1	8134892	8135699	1.29702629990371	0.000348935984856194	1	Distal Intergenic	-22630	GO:0016773::phosphotransferase activity, alcohol group as acceptor	4Q
Chip_828	NC_037645.1	7970109	7970472	0.441611361217051	0.0859183388959846	1	Distal Intergenic	-62691	.	4Q
Chip_829	NC_037645.1	8004327	8004807	0.669667662235772	0.0960005698320026	1	Intron	-28356	.	4Q
Chip_830	NC_037638.1	8309687	8310208	0.63021893733688	0.0611210603014615	1	Intron	16687	GO:0016021::integral component of membrane	4Q
Chip_831	NC_037638.1	16740585	16740973	1.34526685285781	0.0232887639740858	1	Promoter	-353	.	4Q
Chip_832	NC_037638.1	16741590	16742039	1.41604300391719	0.0923796557771123	1	Promoter	264	.	4Q
Chip_833	NC_037647.1	9906569	9907229	0.845840227131549	0.117204152200774	1	Promoter	1076	.	4Q
Chip_834	NC_037647.1	2857065	2857544	1.05939763235646	0.0395915701074337	1	Promoter	1258	.	4Q
Chip_835	NC_037647.1	2888154	2888714	1.54946740461984	0.00165223923665203	1	Intron	4783	.	4Q
Chip_836	NC_037647.1	2883298	2884052	1.6454969246078	0.02748427879054	1	Intron	9445	.	4Q
Chip_837	NC_037647.1	3070991	3071446	1.82219758628932	0.078123582675229	1	Distal Intergenic	24505	.	4Q
Chip_838	NC_037647.1	1725524	1726204	1.5200460092849	0.0113062928032565	1	Distal Intergenic	11516	.	4Q
Chip_839	NC_037647.1	1724881	1725381	0.794268978091508	0.111214244207716	1	Distal Intergenic	12339	.	4Q
Chip_840	NC_037647.1	3731093	3731800	1.2308596540554	0.093758621114998	1	Distal Intergenic	-7804	.	4Q
Chip_841	NC_037648.1	12638119	12638566	1.01544412433243	0.0531495732169063	1	Intron	-11727	.	4Q
Chip_842	NC_037648.1	14106143	14106530	1.0230757915712	0.161859309672674	1	Intron	6202	.	4Q
Chip_843	NC_037648.1	14113441	14113983	0.763395730036651	0.00732142666461705	1	Exon	13500	.	4Q
Chip_844	NC_037648.1	14125051	14126204	1.22114287189225	0.0171193575652399	1	Intron	25110	.	4Q
Chip_845	NC_037649.1	8958637	8959154	1.0906499807257	0.0811762729347715	1	Exon	-3565	.	4Q
Chip_846	NC_037649.1	8968179	8969404	0.874783984289026	0.0536418883957969	1	Intron	5460	.	4Q
Chip_847	NC_037649.1	4437477	4438128	1.48826641978742	0.114006596847128	1	Intron	-10214	.	4Q
Chip_848	NC_037650.1	5886007	5886567	0.697567717886292	0.110833031297147	1	Exon	7999	.	4Q
Chip_849	NC_037651.1	1737383	1737813	1.32932535189013	0.0259919754070369	1	Exon	-21308	.	4Q
Chip_850	NC_037651.1	4592199	4592599	0.96315620979126	0.035609449005711	1	Exon	3703	GO:0005856::cytoskeleton	4Q
Chip_851	NC_037652.1	8880849	8882522	0.930551426918427	0.0652683718559731	1	Distal Intergenic	22873	GO:0005741::mitochondrial outer membrane;GO:0006626::protein targeting to mitochondrion	4Q
Chip_852	NC_037653.1	971101	971454	0.959299887635409	0.0372885655176107	1	Exon	-5343	.	4Q
Chip_853	NC_037647.1	8918580	8919380	1.00051473857102	0.014379306695771	1	Distal Intergenic	-33905	GO:0000124::SAGA complex;GO:0003677::DNA binding;GO:0003712::transcription cofactor activity;GO:0003887::DNA-directed DNA polymerase activity;GO:0004190::aspartic-type endopeptidase activity;GO:0004882::androgen receptor activity;GO:0005496::steroid binding;GO:0005634::nucleus;GO:0005672::transcription factor TFIIA complex;GO:0006351::transcription, DNA-templated;GO:0006355::regulation of transcr…	4Q
Chip_854	NC_037647.1	8939068	8940344	1.09444940257106	0.024958584741518	1	Distal Intergenic	-12941	GO:0000124::SAGA complex;GO:0003677::DNA binding;GO:0003712::transcription cofactor activity;GO:0003887::DNA-directed DNA polymerase activity;GO:0004190::aspartic-type endopeptidase activity;GO:0004882::androgen receptor activity;GO:0005496::steroid binding;GO:0005634::nucleus;GO:0005672::transcription factor TFIIA complex;GO:0006351::transcription, DNA-templated;GO:0006355::regulation of transcr…	4Q
Chip_855	NC_037650.1	4614022	4615590	0.770816503873146	0.114205111508463	1	Exon	-10809	.	4Q
Chip_856	NC_037639.1	9962283	9963107	0.427484476564417	0.0219753104997037	1	Promoter	0	.	4Q
Chip_857	NC_037639.1	498595	499015	0.924888333393257	0.0102193267959062	1	Intron	-23860	.	4Q
Chip_858	NC_037640.1	10183956	10185258	1.00824369965906	0.134364138680312	1	Intron	6153	.	4Q
Chip_859	NC_037640.1	12210495	12210958	0.752785837559113	0.0487580057255938	1	Promoter	399	.	4Q
Chip_860	NC_037641.1	8294614	8295030	1.37019093639031	0.0210791522029446	1	Intron	19982	.	4Q
Chip_861	NC_037641.1	8562481	8562769	0.521797395424181	0.139751628467378	1	Intron	25644	GO:0015643::toxic substance binding;GO:0030153::bacteriocin immunity	4Q
Chip_862	NC_037641.1	4100285	4100755	0.865200724871647	0.00789974534881016	1	Intron	-57935	GO:0005086::ARF guanyl-nucleotide exchange factor activity;GO:0032012::regulation of ARF protein signal transduction	4Q
Chip_863	NC_037641.1	4101692	4102185	0.755911819421104	0.0292095638791002	1	Intron	-56505	GO:0005086::ARF guanyl-nucleotide exchange factor activity;GO:0032012::regulation of ARF protein signal transduction	4Q
Chip_864	NC_037641.1	4102508	4103073	1.83900063253428	0.128510952422202	1	Intron	-55617	GO:0005086::ARF guanyl-nucleotide exchange factor activity;GO:0032012::regulation of ARF protein signal transduction	4Q
Chip_865	NC_037641.1	4116576	4116959	1.36575336894059	0.00407247017037403	1	Intron	-41731	GO:0005086::ARF guanyl-nucleotide exchange factor activity;GO:0032012::regulation of ARF protein signal transduction	4Q
Chip_866	NC_037641.1	6331913	6332352	0.997385941259758	0.112494706762481	1	Intron	-12373	.	4Q
Chip_867	NC_037641.1	6322923	6323414	0.536612605877751	0.165797859188696	1	Intron	-3383	.	4Q
Chip_868	NC_037642.1	7287319	7287795	1.080258052178	0.0170288376517383	1	Intron	13135	.	4Q
Chip_869	NC_037642.1	5208214	5208702	0.548588625611102	0.211948400792401	1	Promoter	2437	.	4Q
Chip_870	NC_037642.1	2319651	2320160	0.621854355021278	0.0732145989263942	1	Distal Intergenic	-10891	.	4Q
Chip_871	NC_037643.1	17053349	17053785	0.877835674189061	0.0830393419019542	1	Promoter	-1144	.	4Q
Chip_872	NC_037644.1	12607217	12607740	1.1661831907088	0.123739756896354	1	Intron	-3304	.	4Q
Chip_873	NC_037644.1	9870151	9870595	1.50062405545798	0.0193658170061907	1	Intron	17375	.	4Q
Chip_874	NC_037644.1	10182869	10183689	0.931898986731536	0.0186695196038992	1	3' UTR	-7481	.	4Q
Chip_875	NC_037638.1	12464366	12464771	0.673908190596428	0.255774033072445	1	Intron	3532	GO:0003779::actin binding;GO:0007010::cytoskeleton organization	4Q
Chip_876	NC_037645.1	3918733	3919119	1.38233849581059	0.00889622864157274	1	Promoter	-1382	.	4Q
Chip_877	NC_037646.1	2306854	2307692	1.64313558580199	0.0236113084449748	1	Intron	33043	.	4Q
Chip_878	NC_037646.1	2256214	2256542	0.539719303378608	0.031659920445034	1	Intron	84193	.	4Q
Chip_879	NC_037638.1	4334909	4335439	1.02795715000188	0.13121486852567	1	Intron	-10362	.	4Q
Chip_880	NC_037646.1	11672423	11673188	1.77533030358025	0.0444826054011874	1	Promoter	2540	.	4Q
Chip_881	NC_037647.1	10143295	10143776	0.709012662918069	0.0169057579941586	1	Intron	10072	GO:0000775::chromosome, centromeric region;GO:0003677::DNA binding;GO:0003916::DNA topoisomerase activity;GO:0005634::nucleus;GO:0006265::DNA topological change;GO:0045132::meiotic chromosome segregation	4Q
Chip_882	NC_037647.1	10144132	10144516	1.38643944125729	0.110148711483736	1	Intron	10909	GO:0000775::chromosome, centromeric region;GO:0003677::DNA binding;GO:0003916::DNA topoisomerase activity;GO:0005634::nucleus;GO:0006265::DNA topological change;GO:0045132::meiotic chromosome segregation	4Q
Chip_883	NC_037647.1	3720082	3720562	1.65463196098778	0.0233074386006539	1	Distal Intergenic	8090	.	4Q
Chip_884	NC_037647.1	3720799	3721438	1.78537351393688	0.0631883350061746	1	Distal Intergenic	8807	.	4Q
Chip_885	NC_037647.1	2895385	2895688	0.722755564279832	0.0879011899660291	1	Promoter	1820	.	4Q
Chip_886	NC_037647.1	6876137	6876611	0.798081349895486	0.0567948293789299	1	Intron	12097	.	4Q
Chip_887	NC_037638.1	8652352	8652806	0.86293599086898	0.117267552159965	1	Promoter	2037	.	4Q
Chip_888	NC_037648.1	11824599	11825035	0.943576018576556	0.105707166886409	1	Distal Intergenic	-4404	GO:0003677::DNA binding;GO:0006355::regulation of transcription, DNA-templated	4Q
Chip_889	NC_037648.1	11801967	11802484	0.811430745493274	0.11803480709977	1	Distal Intergenic	17711	GO:0003677::DNA binding;GO:0006355::regulation of transcription, DNA-templated	4Q
Chip_890	NC_037648.1	11790549	11791225	1.37764286607271	0.0126187978166753	1	Distal Intergenic	28970	GO:0003677::DNA binding;GO:0006355::regulation of transcription, DNA-templated	4Q
Chip_891	NC_037648.1	11711422	11712278	0.911394143148654	0.0391894795139858	1	Intron	8955	GO:0008270::zinc ion binding	4Q
Chip_892	NC_037648.1	13390424	13391032	1.47257527895675	0.036947406151427	1	Promoter	-1453	.	4Q
Chip_893	NC_037648.1	1540264	1540711	1.1525314700055	0.0274888828144605	1	Intron	-22605	GO:0004222::metalloendopeptidase activity;GO:0006364::rRNA processing	4Q
Chip_894	NC_037648.1	1588569	1588989	1.13431753508961	0.112936603541438	1	Intron	25253	GO:0004222::metalloendopeptidase activity;GO:0006364::rRNA processing	4Q
Chip_895	NC_037648.1	825809	826583	1.15327766214523	0.0346148689364698	1	Exon	7264	.	4Q
Chip_896	NC_037649.1	727030	727475	2.02651889146255	0.000109574142441905	1	Intron	-10153	.	4Q
Chip_897	NC_037649.1	725894	726495	2.07631755336008	0.00403043851526538	1	Intron	-9017	.	4Q
Chip_898	NC_037649.1	719935	720806	1.6665552823477	0.197381894270596	1	Intron	-3058	.	4Q
Chip_899	NC_037649.1	717486	719228	2.01394911587558	0.00681632601632974	1	Promoter	-609	.	4Q
Chip_900	NC_037649.1	715405	716530	2.19942949928167	0.0710700620632172	1	Promoter	347	.	4Q
Chip_901	NC_037649.1	4773860	4774391	1.32906303257891	0.03897398741703	1	Intron	14948	.	4Q
Chip_902	NC_037638.1	7660946	7661674	1.10292705312846	0.0150549249892725	1	Intron	49620	GO:0005198::structural molecule activity;GO:0005515::protein binding	4Q
Chip_903	NC_037638.1	7660428	7660737	1.61110204686789	0.00594555364086041	1	Intron	50557	GO:0005198::structural molecule activity;GO:0005515::protein binding	4Q
Chip_904	NC_037638.1	21548669	21549046	1.02834918587782	0.0975260461709852	1	Promoter	-917	.	4Q
Chip_905	NC_037638.1	21582652	21583230	1.26884950196434	0.0641521579714182	1	Intron	32689	.	4Q
Chip_906	NC_037638.1	21583702	21584123	1.13618449338787	0.00413172018906844	1	Intron	33739	.	4Q
Chip_907	NC_037650.1	5297738	5298103	0.847470807188198	0.0485371388257528	1	3' UTR	-6176	.	4Q
Chip_908	NC_037650.1	8485574	8486061	1.21186936410973	0.00399636111008156	1	Intron	28400	.	4Q
Chip_909	NC_037650.1	8484176	8484529	0.852212355566435	0.062383145783556	1	Intron	29932	.	4Q
Chip_910	NC_037650.1	8466716	8467252	1.05780301587311	0.0141768841583783	1	Intron	47209	.	4Q
Chip_911	NC_037650.1	5761626	5762089	1.43163106286992	0.0196078946530815	1	Promoter	-740	GO:0001104::RNA polymerase II transcription cofactor activity;GO:0005215::transporter activity;GO:0006357::regulation of transcription from RNA polymerase II promoter;GO:0006810::transport;GO:0016020::membrane;GO:0016592::mediator complex	4Q
Chip_912	NC_037652.1	8568817	8569345	0.579388939812627	0.226756744602044	1	Exon	36678	.	4Q
Chip_913	NC_037638.1	1151743	1152155	0.648578004496379	0.0334631720860434	1	Promoter	704	GO:0005524::ATP binding;GO:0006298::mismatch repair;GO:0030983::mismatched DNA binding	4Q
Chip_914	NC_037652.1	9456659	9456998	1.36542860630269	0.0305797122326134	1	Exon	7836	.	4Q
Chip_915	NC_037653.1	2911678	2912650	1.19316153324874	0.0221940819546279	1	Promoter	95	.	4Q
Chip_916	NC_037653.1	438638	438966	1.19330694128568	0.0171094256502706	1	Distal Intergenic	-20892	.	4Q
Chip_917	NC_037638.1	1572483	1573029	1.10960376819442	0.0073913590446641	1	Intron	20208	GO:0005137::interleukin-5 receptor binding;GO:0005576::extracellular region;GO:0006955::immune response;GO:0008083::growth factor activity;GO:0046872::metal ion binding	4Q
Chip_918	NC_037638.1	4927815	4928148	0.621064165072621	0.0450637994545283	1	Promoter	-1837	GO:0008544::epidermis development	4Q
Chip_919	NC_037638.1	27366396	27366745	0.92827534728931	0.0807662766585	1	Intron	-14526	GO:0008083::growth factor activity;GO:0008654::phospholipid biosynthetic process;GO:0009878::nodule morphogenesis;GO:0016020::membrane;GO:0016780::phosphotransferase activity, for other substituted phosphate groups;GO:0046872::metal ion binding	4Q
Chip_920	NC_037638.1	27426859	27427790	1.0390174422281	0.0146161116141468	1	Distal Intergenic	-7192	GO:0008083::growth factor activity;GO:0008654::phospholipid biosynthetic process;GO:0009878::nodule morphogenesis;GO:0016020::membrane;GO:0016780::phosphotransferase activity, for other substituted phosphate groups;GO:0046872::metal ion binding	4Q
Chip_921	NC_037652.1	5378727	5379769	-1.40103115928969	0.0463813888723477	1	Intron	16059	.	4W
Chip_922	NC_037643.1	12973054	12975527	-2.76738986269376	0.121008063427055	1	Downstream	4177	GO:0015078::hydrogen ion transmembrane transporter activity;GO:0015991::ATP hydrolysis coupled proton transport;GO:0033177::proton-transporting two-sector ATPase complex, proton-transporting domain	4W
Chip_923	NC_037645.1	9682739	9683233	-1.41366506388637	0.0183602076445306	1	Promoter	2547	GO:0003700::sequence-specific DNA binding transcription factor activity;GO:0005634::nucleus;GO:0006270::DNA replication initiation;GO:0006355::regulation of transcription, DNA-templated;GO:0008270::zinc ion binding;GO:0016032::viral process;GO:0043401::steroid hormone mediated signaling pathway;GO:0043565::sequence-specific DNA binding	4W
Chip_924	NC_037645.1	7408803	7409452	-1.46269683694113	0.000463984364989391	1	Distal Intergenic	-17491	GO:0004252::serine-type endopeptidase activity;GO:0005886::plasma membrane;GO:0006355::regulation of transcription, DNA-templated;GO:0008152::metabolic process;GO:0016787::hydrolase activity;GO:0019048::modulation by virus of host morphology or physiology;GO:0043401::steroid hormone mediated signaling pathway	4W
Chip_925	NC_037646.1	10865823	10866238	-0.990786832072675	0.0158519424953094	1	Promoter	1516	GO:0000150::recombinase activity;GO:0003677::DNA binding;GO:0005515::protein binding;GO:0006310::DNA recombination;GO:0043565::sequence-specific DNA binding	4W
Chip_926	NC_037652.1	2630746	2631869	-3.9695263860176	0.117132556559179	1	Promoter	-765	GO:0003824::catalytic activity;GO:0003854::3-beta-hydroxy-delta5-steroid dehydrogenase activity;GO:0005515::protein binding;GO:0006694::steroid biosynthetic process;GO:0008152::metabolic process;GO:0016491::oxidoreductase activity;GO:0016616::oxidoreductase activity, acting on the CH-OH group of donors, NAD or NADP as acceptor;GO:0050662::coenzyme binding;GO:0055114::oxidation-reduction process	4W
Chip_927	NC_037652.1	2621702	2623248	-4.1363109089412	0.146813633312264	1	Promoter	-430	GO:0003824::catalytic activity;GO:0003854::3-beta-hydroxy-delta5-steroid dehydrogenase activity;GO:0005515::protein binding;GO:0006694::steroid biosynthetic process;GO:0008152::metabolic process;GO:0016491::oxidoreductase activity;GO:0016616::oxidoreductase activity, acting on the CH-OH group of donors, NAD or NADP as acceptor;GO:0050662::coenzyme binding;GO:0055114::oxidation-reduction process	4W
Chip_928	NC_037652.1	2629815	2630398	-3.0585603492967	0.000351014891504634	1	Promoter	0	GO:0003824::catalytic activity;GO:0003854::3-beta-hydroxy-delta5-steroid dehydrogenase activity;GO:0005515::protein binding;GO:0006694::steroid biosynthetic process;GO:0008152::metabolic process;GO:0016491::oxidoreductase activity;GO:0016616::oxidoreductase activity, acting on the CH-OH group of donors, NAD or NADP as acceptor;GO:0050662::coenzyme binding;GO:0055114::oxidation-reduction process	4W
Chip_929	NC_037652.1	2628598	2629157	-1.957286491583	0.179425555331729	1	Promoter	824	GO:0003824::catalytic activity;GO:0003854::3-beta-hydroxy-delta5-steroid dehydrogenase activity;GO:0005515::protein binding;GO:0006694::steroid biosynthetic process;GO:0008152::metabolic process;GO:0016491::oxidoreductase activity;GO:0016616::oxidoreductase activity, acting on the CH-OH group of donors, NAD or NADP as acceptor;GO:0050662::coenzyme binding;GO:0055114::oxidation-reduction process	4W
Chip_930	NC_037652.1	2626168	2628200	-2.81101645203473	0.0363865121468024	1	Promoter	1781	GO:0003824::catalytic activity;GO:0003854::3-beta-hydroxy-delta5-steroid dehydrogenase activity;GO:0005515::protein binding;GO:0006694::steroid biosynthetic process;GO:0008152::metabolic process;GO:0016491::oxidoreductase activity;GO:0016616::oxidoreductase activity, acting on the CH-OH group of donors, NAD or NADP as acceptor;GO:0050662::coenzyme binding;GO:0055114::oxidation-reduction process	4W
Chip_931	NC_037647.1	10212373	10213814	-1.9747470339614	0.119351354862235	1	Promoter	0	GO:0005741::mitochondrial outer membrane;GO:0055085::transmembrane transport	4W
Chip_932	NC_037648.1	14401209	14402042	-2.83235807816989	0.0286297184915932	1	Promoter	1222	.	4W
Chip_933	NC_037648.1	13234080	13234512	-2.43808941037744	0.0074848789052791	1	Promoter	1519	GO:0004013::adenosylhomocysteinase activity;GO:0006520::cellular amino acid metabolic process;GO:0006730::one-carbon metabolic process;GO:0006813::potassium ion transport;GO:0016491::oxidoreductase activity;GO:0051287::NAD binding;GO:0055114::oxidation-reduction process	4W
Chip_934	NC_037649.1	5277809	5278140	-1.19284035790041	0.0570761355211635	1	Intron	3860	GO:0003735::structural constituent of ribosome;GO:0005515::protein binding;GO:0005622::intracellular;GO:0005840::ribosome;GO:0006412::translation	4W
Chip_935	NC_037649.1	8307327	8308469	-1.33883647660629	0.15198887935568	1	Promoter	1886	GO:0003677::DNA binding;GO:0005328::neurotransmitter:sodium symporter activity;GO:0005727::extrachromosomal circular DNA;GO:0006260::DNA replication;GO:0006836::neurotransmitter transport;GO:0016020::membrane;GO:0016021::integral component of membrane;GO:0051260::protein homooligomerization	4W
Chip_936	NC_037650.1	2857799	2859241	-3.34528377518923	0.147891595629802	1	Promoter	0	.	4W
Chip_937	NC_037650.1	6231911	6232823	-2.01746289493344	0.107616292241305	1	Intron	-8988	GO:0005173::stem cell factor receptor binding;GO:0005245::voltage-gated calcium channel activity;GO:0005515::protein binding;GO:0005891::voltage-gated calcium channel complex;GO:0007155::cell adhesion;GO:0016020::membrane;GO:0016021::integral component of membrane;GO:0070588::calcium ion transmembrane transport	4W
Chip_938	NC_037650.1	6293489	6293913	-0.787767042153665	0.0400908485420246	1	Intron	-3383	GO:0005173::stem cell factor receptor binding;GO:0005245::voltage-gated calcium channel activity;GO:0005515::protein binding;GO:0005891::voltage-gated calcium channel complex;GO:0007155::cell adhesion;GO:0016020::membrane;GO:0016021::integral component of membrane;GO:0070588::calcium ion transmembrane transport	4W
Chip_939	NC_037650.1	10091449	10091877	-1.03269908670461	0.0632307706478235	1	Exon	6847	GO:0005158::insulin receptor binding;GO:0005739::mitochondrion	4W
Chip_940	NC_037651.1	4441926	4442494	-1.80343103411084	0.0244862559565573	1	Intron	5796	GO:0003677::DNA binding	4W
Chip_941	NC_037651.1	5792186	5792687	-1.44607245364428	0.0404318700717445	1	Downstream	3012	GO:0005249::voltage-gated potassium channel activity;GO:0005506::iron ion binding;GO:0006811::ion transport;GO:0008948::oxaloacetate decarboxylase activity;GO:0015081::sodium ion transmembrane transporter activity;GO:0016020::membrane;GO:0016705::oxidoreductase activity, acting on paired donors, with incorporation or reduction of molecular oxygen;GO:0020037::heme binding;GO:0055114::oxidation-red…	4W
Chip_942	NC_037651.1	10047612	10052554	-3.76271370892407	0.138013076514702	1	3' UTR	4257	GO:0004867::serine-type endopeptidase inhibitor activity;GO:0005515::protein binding;GO:0005524::ATP binding	4W
Chip_943	NC_037653.1	3181352	3184540	-3.72377770571087	0.163830613470923	1	Promoter	269	GO:0005102::receptor binding;GO:0005577::fibrinogen complex;GO:0007165::signal transduction;GO:0008092::cytoskeletal protein binding;GO:0030168::platelet activation;GO:0030674::protein binding, bridging;GO:0042802::identical protein binding;GO:0043130::ubiquitin binding;GO:0051258::protein polymerization	4W
Chip_944	NC_037653.1	6659322	6660513	-1.48501918310136	0.0180204142754757	1	Promoter	2896	GO:0005815::microtubule organizing center;GO:0006606::protein import into nucleus	4W
Chip_945	NC_037638.1	21421992	21422527	-1.52667672986986	0.0575287732008072	1	Intron	-50867	GO:0004668::protein-arginine deiminase activity;GO:0005515::protein binding;GO:0009446::putrescine biosynthetic process	4W
Chip_946	NC_037638.1	14427652	14428834	-3.02480856179606	0.150640921364113	1	Promoter	0	.	4W
Chip_947	NC_037638.1	8113207	8114079	-1.46948338937754	0.0994971105622061	1	Intron	-53009	.	4W
Chip_948	NC_037638.1	4885786	4886441	-1.80918238565794	0.0232868215343133	1	Intron	14345	GO:0003677::DNA binding;GO:0003700::sequence-specific DNA binding transcription factor activity;GO:0003918::DNA topoisomerase type II (ATP-hydrolyzing) activity;GO:0005515::protein binding;GO:0005634::nucleus;GO:0005694::chromosome;GO:0006265::DNA topological change;GO:0006355::regulation of transcription, DNA-templated	4W
Chip_949	NC_037638.1	2521251	2521823	-1.78296385126105	0.019537973966338	1	Promoter	-52	GO:0005515::protein binding;GO:0005737::cytoplasm;GO:0005739::mitochondrion;GO:0007009::plasma membrane organization;GO:0009523::photosystem II;GO:0009539::photosystem II reaction center;GO:0015979::photosynthesis;GO:0016020::membrane	4W
Chip_950	NC_037638.1	2525217	2525703	-2.20783668222996	0.00184417870639096	1	Intron	3342	GO:0005515::protein binding;GO:0005737::cytoplasm;GO:0005739::mitochondrion;GO:0007009::plasma membrane organization;GO:0009523::photosystem II;GO:0009539::photosystem II reaction center;GO:0015979::photosynthesis;GO:0016020::membrane	4W
Chip_951	NC_037638.1	24542097	24542940	-2.90970811503214	0.0403661413857276	1	Promoter	-1136	.	4W
Chip_952	NC_037639.1	16050602	16051625	-2.27772141089772	0.112130597956563	1	Promoter	7	GO:0003700::sequence-specific DNA binding transcription factor activity;GO:0005634::nucleus;GO:0006355::regulation of transcription, DNA-templated;GO:0043565::sequence-specific DNA binding	4W
Chip_953	NC_037640.1	13363459	13363892	-0.996505784553291	0.110124534138909	1	Promoter	2453	GO:0005516::calmodulin binding;GO:0006813::potassium ion transport;GO:0015269::calcium-activated potassium channel activity;GO:0016021::integral component of membrane	4W
Chip_954	NC_037640.1	13225804	13226145	-2.24795086282563	0.0023892918241841	1	Promoter	-1654	GO:0000921::septin ring assembly;GO:0003723::RNA binding;GO:0003724::RNA helicase activity;GO:0003924::GTPase activity;GO:0005515::protein binding;GO:0005524::ATP binding;GO:0005525::GTP binding;GO:0005940::septin ring;GO:0016021::integral component of membrane;GO:0016887::ATPase activity	4W
Chip_955	NC_037640.1	8525845	8527491	-2.73351884157146	0.0487002482221116	1	Promoter	525	GO:0003924::GTPase activity;GO:0004871::signal transducer activity;GO:0005524::ATP binding;GO:0005525::GTP binding;GO:0006576::cellular biogenic amine metabolic process;GO:0007186::G-protein coupled receptor signaling pathway;GO:0007264::small GTPase mediated signal transduction;GO:0015093::ferrous iron transmembrane transporter activity;GO:0015684::ferrous iron transport;GO:0016021::integral com…	4W
Chip_956	NC_037640.1	5497557	5498944	-3.15360952121193	0.180800844302625	1	Promoter	901	GO:0007005::mitochondrion organization;GO:0031305::integral component of mitochondrial inner membrane	4W
Chip_957	NC_037640.1	3972376	3973016	-1.68713090910523	0.109618506544184	1	Promoter	56	GO:0005634::nucleus;GO:0006511::ubiquitin-dependent protein catabolic process;GO:0007275::multicellular organismal development;GO:0008270::zinc ion binding	4W
Chip_958	NC_037640.1	3070447	3070953	-1.05547137287606	0.172866647922694	1	Intron	-3010	GO:0016533::cyclin-dependent protein kinase 5 holoenzyme complex;GO:0016534::cyclin-dependent protein kinase 5 activator activity	4W
Chip_959	NC_037641.1	6941076	6942705	-2.08991031240593	0.109644456313365	1	Intron	-9940	GO:0004252::serine-type endopeptidase activity;GO:0005085::guanyl-nucleotide exchange factor activity;GO:0005515::protein binding;GO:0005886::plasma membrane;GO:0007165::signal transduction;GO:0007264::small GTPase mediated signal transduction;GO:0008233::peptidase activity;GO:0008948::oxaloacetate decarboxylase activity;GO:0009372::quorum sensing;GO:0009405::pathogenesis;GO:0015081::sodium ion t…	4W
Chip_960	NC_037641.1	4791084	4791979	-2.00466098419902	0.0387921066331098	1	Promoter	0	GO:0005524::ATP binding;GO:0005975::carbohydrate metabolic process;GO:0016773::phosphotransferase activity, alcohol group as acceptor	4W
Chip_961	NC_037641.1	4784910	4789419	-2.83886341108035	0.204146024635866	1	Promoter	2287	GO:0005524::ATP binding;GO:0005975::carbohydrate metabolic process;GO:0016773::phosphotransferase activity, alcohol group as acceptor	4W
Chip_962	NC_037641.1	3752039	3752630	-0.966265141478548	0.000479756347293322	1	Distal Intergenic	-17720	.	4W
Chip_963	NC_037642.1	9827437	9827993	-1.24841575561245	0.000214507005224745	1	Promoter	-357	GO:0006260::DNA replication	4W
Chip_964	NC_037642.1	9836945	9837457	-1.15449619670055	0.0799596918971685	1	Promoter	934	GO:0006260::DNA replication	4W
Chip_965	NC_037642.1	12224847	12228055	-2.91238773221693	0.15840784297407	1	Promoter	0	.	4W
Chip_966	NC_037643.1	17096185	17097594	-1.11527519145431	0.0773576448551132	1	3' UTR	9777	GO:0005515::protein binding;GO:0016032::viral process	4W
Chip_967	NC_037643.1	11983268	11983758	-1.40465045014439	0.00202135025090485	1	Promoter	-2389	GO:0000398::mRNA splicing, via spliceosome;GO:0000775::chromosome, centromeric region;GO:0003677::DNA binding;GO:0003682::chromatin binding;GO:0003700::sequence-specific DNA binding transcription factor activity;GO:0005634::nucleus;GO:0005681::spliceosomal complex;GO:0006355::regulation of transcription, DNA-templated;GO:0008270::zinc ion binding;GO:0016020::membrane;GO:0019013::viral nucleocapsi…	4W
Chip_968	NC_037641.1	10543786	10545648	-3.25767688460631	0.169255985731393	1	Promoter	0	GO:0016021::integral component of membrane	4W
Chip_969	NC_037644.1	2324111	2325057	-2.73022284609534	0.136976857324286	1	Intron	-4860	GO:0005201::extracellular matrix structural constituent;GO:0005515::protein binding;GO:0005581::collagen trimer	4W
Chip_970	NC_037644.1	2333879	2334357	-0.849507448083077	0.159365884692345	1	Exon	3962	GO:0005201::extracellular matrix structural constituent;GO:0005515::protein binding;GO:0005581::collagen trimer	4W
Chip_971	NC_037645.1	1204679	1205461	-2.3179585935585	0.03438253430168	1	Promoter	522	GO:0003333::amino acid transmembrane transport;GO:0004252::serine-type endopeptidase activity;GO:0004930::G-protein coupled receptor activity;GO:0005739::mitochondrion;GO:0005886::plasma membrane;GO:0006506::GPI anchor biosynthetic process;GO:0007186::G-protein coupled receptor signaling pathway;GO:0008270::zinc ion binding;GO:0009916::alternative oxidase activity;GO:0015171::amino acid transmemb…	4W
Chip_972	NC_037646.1	11048869	11050204	-2.84033297809186	0.0677224135869963	1	Promoter	1341	GO:0005737::cytoplasm;GO:0005975::carbohydrate metabolic process;GO:0016032::viral process;GO:0016773::phosphotransferase activity, alcohol group as acceptor;GO:0019031::viral envelope	4W
Chip_973	NC_037646.1	4158184	4160428	-2.88244917068625	0.0769201765771965	1	Promoter	976	.	4W
Chip_974	NC_037650.1	7339645	7340598	-1.6241731415555	0.0134735665173955	1	Exon	8674	GO:0003700::sequence-specific DNA binding transcription factor activity;GO:0006355::regulation of transcription, DNA-templated;GO:0006508::proteolysis;GO:0008236::serine-type peptidase activity	4W
Chip_975	NC_037638.1	9177493	9177849	-0.699438919820962	0.0841371102291042	1	Exon	-6974	GO:0000746::conjugation	4W
Chip_976	NC_037644.1	12072230	12073698	-1.40833159972057	0.259259548441279	1	Promoter	0	.	4W
Chip_977	NC_037640.1	4406815	4407364	-3.24015523947915	0.103239483129431	1	Promoter	0	GO:0035091::phosphatidylinositol binding	4W
Chip_978	NC_037648.1	14312481	14314202	-2.76107831601196	0.177224066497884	1	Promoter	0	GO:0005515::protein binding	4W
Chip_979	NC_037652.1	3785223	3785877	-2.7857491011626	0.150847465911216	1	Promoter	0	GO:0000213::tRNA-intron endonuclease activity;GO:0003824::catalytic activity;GO:0006084::acetyl-CoA metabolic process;GO:0006388::tRNA splicing, via endonucleolytic cleavage and ligation	4W
Chip_980	NC_037639.1	15059917	15060374	-1.49899982819932	0.0538274571067919	1	Intron	7555	GO:0000166::nucleotide binding;GO:0046872::metal ion binding	4W
Chip_981	NC_037645.1	2157084	2157604	-2.30707431615595	0.0727454537739784	1	Exon	3288	GO:0009058::biosynthetic process;GO:0030170::pyridoxal phosphate binding	4W
Chip_982	NC_037644.1	8388478	8389022	-0.539890694973222	0.102467463839996	1	Intron	5413	GO:0005509::calcium ion binding;GO:0007156::homophilic cell adhesion via plasma membrane adhesion molecules;GO:0016020::membrane	4W
Chip_983	NC_037653.1	837854	838952	-1.72583111925945	0.0288228861462441	1	Intron	18826	GO:0007155::cell adhesion;GO:0016020::membrane	4W
Chip_984	NC_037650.1	7374040	7374669	-3.07413290741134	0.0329897465450707	1	Downstream	6852	GO:0005096::GTPase activator activity;GO:0005515::protein binding;GO:0005737::cytoplasm	4W
Chip_985	NC_037638.1	15169613	15170707	-2.84941693671283	0.0722939633806916	1	Promoter	2823	GO:0005975::carbohydrate metabolic process;GO:0016773::phosphotransferase activity, alcohol group as acceptor	4W
Chip_986	NC_037641.1	425893	426504	-1.32967729859644	0.0783251762536402	1	Exon	3507	GO:0003824::catalytic activity;GO:0008152::metabolic process	4W
Chip_987	NC_037648.1	15811560	15813523	-3.30869670490762	0.160769032813136	1	Promoter	0	GO:0005576::extracellular region;GO:0009405::pathogenesis;GO:0019870::potassium channel inhibitor activity	4W
Chip_988	NC_037648.1	12209314	12210739	-2.01226095829785	0.100208650380279	1	Promoter	0	GO:0003723::RNA binding	4W
Chip_989	NC_037648.1	12208430	12208995	-2.16244454642382	0.0236397767486477	1	Promoter	589	GO:0003723::RNA binding	4W
Chip_990	NC_037638.1	5358051	5358881	-1.5051192837248	0.0288813129501421	1	Promoter	2251	GO:0000902::cell morphogenesis;GO:0005975::carbohydrate metabolic process;GO:0016021::integral component of membrane;GO:0016192::vesicle-mediated transport;GO:0016773::phosphotransferase activity, alcohol group as acceptor;GO:0016787::hydrolase activity	4W
Chip_991	NC_037646.1	2573704	2574139	-1.51523930864011	0.0270193463239633	1	Exon	4259	GO:0008883::glutamyl-tRNA reductase activity;GO:0016787::hydrolase activity;GO:0033014::tetrapyrrole biosynthetic process;GO:0046872::metal ion binding;GO:0050661::NADP binding;GO:0055114::oxidation-reduction process;GO:0098542::defense response to other organism	4W
Chip_992	NC_037646.1	6418390	6418899	-2.82043187192635	0.0170122759716538	1	5' UTR	10999	GO:0003824::catalytic activity;GO:0005471::ATP:ADP antiporter activity;GO:0005524::ATP binding;GO:0006810::transport;GO:0008152::metabolic process;GO:0009247::glycolipid biosynthetic process;GO:0016021::integral component of membrane;GO:0016758::transferase activity, transferring hexosyl groups	4W
Chip_993	NC_037652.1	9298842	9299454	-2.46774676597299	0.182336886522266	1	Promoter	0	GO:0003743::translation initiation factor activity;GO:0005737::cytoplasm;GO:0005852::eukaryotic translation initiation factor 3 complex	4W
Chip_994	NC_037642.1	11348539	11349473	-2.74292862271315	0.116215741305393	1	Promoter	248	GO:0001503::ossification;GO:0003678::DNA helicase activity;GO:0003723::RNA binding;GO:0003724::RNA helicase activity;GO:0005524::ATP binding;GO:0006281::DNA repair;GO:0006310::DNA recombination;GO:0009378::four-way junction helicase activity;GO:0016887::ATPase activity	4W
Chip_995	NC_037653.1	1216497	1217411	-2.6712436959119	0.0518745663333615	1	Promoter	0	GO:0005515::protein binding	4W
Chip_996	NC_037652.1	8203738	8204674	-2.42501199642978	0.175680607085722	1	Promoter	0	GO:0003924::GTPase activity;GO:0004871::signal transducer activity;GO:0005524::ATP binding;GO:0005525::GTP binding;GO:0006576::cellular biogenic amine metabolic process;GO:0007186::G-protein coupled receptor signaling pathway;GO:0007264::small GTPase mediated signal transduction;GO:0019001::guanyl nucleotide binding;GO:0031683::G-protein beta/gamma-subunit complex binding	4W
Chip_997	NC_037645.1	2569234	2569722	-1.90710270465338	0.023544798227559	1	Promoter	1715	GO:0003735::structural constituent of ribosome;GO:0005057::receptor signaling protein activity;GO:0005840::ribosome;GO:0006412::translation;GO:0007165::signal transduction;GO:0016491::oxidoreductase activity;GO:0045454::cell redox homeostasis;GO:0055114::oxidation-reduction process	4W
Chip_998	NC_037653.1	2648351	2648931	-0.754155970039416	0.0516658665626526	1	Promoter	-960	GO:0016021::integral component of membrane	4W
Chip_999	NC_037640.1	4847701	4848323	-2.32390505372367	0.0103749438510283	1	Promoter	0	.	4W
Chip_1000	NC_037640.1	8065972	8066545	-1.74219588502525	0.0508360673063063	1	Promoter	-1772	GO:0005515::protein binding;GO:0046872::metal ion binding;GO:0071203::WASH complex	4W
Chip_1001	NC_037653.1	5008843	5009576	-0.976740997579535	0.106066425923445	1	Promoter	-1814	GO:0003723::RNA binding;GO:0005515::protein binding	4W
Chip_1002	NC_037652.1	5852824	5853979	-2.39767522963149	0.0586407503833548	1	Promoter	1135	GO:0003677::DNA binding;GO:0003887::DNA-directed DNA polymerase activity;GO:0005740::mitochondrial envelope;GO:0006260::DNA replication;GO:0016021::integral component of membrane;GO:0043065::positive regulation of apoptotic process	4W
Chip_1003	NC_037652.1	5859296	5859667	-1.26277779917439	0.17283162212111	1	Exon	7607	GO:0003677::DNA binding;GO:0003887::DNA-directed DNA polymerase activity;GO:0005740::mitochondrial envelope;GO:0006260::DNA replication;GO:0016021::integral component of membrane;GO:0043065::positive regulation of apoptotic process	4W
Chip_1004	NC_037638.1	15874385	15875196	-2.64691519001436	0.158639554782114	1	Promoter	73	GO:0000228::nuclear chromosome;GO:0003676::nucleic acid binding;GO:0003677::DNA binding;GO:0005515::protein binding;GO:0005622::intracellular;GO:0006355::regulation of transcription, DNA-templated;GO:0006952::defense response;GO:0035092::sperm chromatin condensation	4W
Chip_1005	NC_037638.1	15870850	15872265	-2.21545287727821	0.00977157925911704	1	3' UTR	3004	GO:0000228::nuclear chromosome;GO:0003676::nucleic acid binding;GO:0003677::DNA binding;GO:0005515::protein binding;GO:0005622::intracellular;GO:0006355::regulation of transcription, DNA-templated;GO:0006952::defense response;GO:0035092::sperm chromatin condensation	4W
Chip_1006	NC_037638.1	9821990	9822689	-2.4653509515175	0.00989293094442126	1	Distal Intergenic	-4726	GO:0005515::protein binding	4W
Chip_1007	NC_037643.1	15027039	15027479	-1.23077037550624	0.0627487050460759	1	Promoter	0	GO:0004348::glucosylceramidase activity;GO:0006665::sphingolipid metabolic process;GO:0055085::transmembrane transport	4W
Chip_1008	NC_037645.1	7153292	7154339	-1.95269214491621	0.00345312599694837	1	Intron	4981	GO:0005515::protein binding	4W
Chip_1009	NC_037638.1	11324437	11324922	-1.57501402699283	0.036184536046489	1	Exon	-4030	GO:0003676::nucleic acid binding;GO:0005524::ATP binding;GO:0005634::nucleus;GO:0006338::chromatin remodeling;GO:0015979::photosynthesis;GO:0015995::chlorophyll biosynthetic process;GO:0016491::oxidoreductase activity;GO:0016818::hydrolase activity, acting on acid anhydrides, in phosphorus-containing anhydrides;GO:0055114::oxidation-reduction process	4W
Chip_1010	NC_037638.1	11321182	11321557	-1.25719767594462	0.0357111967786716	1	Promoter	-775	GO:0003676::nucleic acid binding;GO:0005524::ATP binding;GO:0005634::nucleus;GO:0006338::chromatin remodeling;GO:0015979::photosynthesis;GO:0015995::chlorophyll biosynthetic process;GO:0016491::oxidoreductase activity;GO:0016818::hydrolase activity, acting on acid anhydrides, in phosphorus-containing anhydrides;GO:0055114::oxidation-reduction process	4W
Chip_1011	NC_037651.1	6486790	6487170	-0.823472139228167	0.0268401010056367	1	Intron	9030	GO:0047134::protein-disulfide reductase activity;GO:0055114::oxidation-reduction process	4W
Chip_1012	NC_037651.1	6489590	6489950	-0.43390900557082	0.0749317897441696	1	Intron	11830	GO:0047134::protein-disulfide reductase activity;GO:0055114::oxidation-reduction process	4W
Chip_1013	NC_037649.1	7476778	7477484	-0.931835293710916	0.0493838672855107	1	Intron	55265	GO:0003677::DNA binding;GO:0006606::protein import into nucleus	4W
Chip_1014	NC_037638.1	5375543	5376261	-1.5711871017778	0.0176801730386401	1	Promoter	2961	.	4W
Chip_1015	NC_037642.1	8315979	8316380	-0.684126258684946	0.0530998141536867	1	Intron	28248	GO:0000276::mitochondrial proton-transporting ATP synthase complex, coupling factor F(o);GO:0003735::structural constituent of ribosome;GO:0004190::aspartic-type endopeptidase activity;GO:0004930::G-protein coupled receptor activity;GO:0005622::intracellular;GO:0005840::ribosome;GO:0006412::translation;GO:0007154::cell communication;GO:0007186::G-protein coupled receptor signaling pathway;GO:0015…	4W
Chip_1016	NC_037650.1	4417918	4418392	-1.86405775974449	0.0296499989020375	1	Exon	-5465	GO:0004252::serine-type endopeptidase activity;GO:0006508::proteolysis;GO:0006955::immune response;GO:0016021::integral component of membrane;GO:0051249::regulation of lymphocyte activation	4W
Chip_1017	NC_037650.1	4441435	4441975	-1.99377807074112	0.0533656465224624	1	Promoter	1097	GO:0003735::structural constituent of ribosome;GO:0004252::serine-type endopeptidase activity;GO:0005515::protein binding;GO:0005634::nucleus;GO:0005732::small nucleolar ribonucleoprotein complex;GO:0005840::ribosome;GO:0005886::plasma membrane;GO:0006364::rRNA processing;GO:0006412::translation;GO:0034457::Mpp10 complex	4W
Chip_1018	NC_037642.1	6653531	6654321	-2.17004056955089	0.000141547208986286	1	Promoter	0	GO:0000372::Group I intron splicing;GO:0000746::conjugation;GO:0004222::metalloendopeptidase activity;GO:0005179::hormone activity;GO:0005576::extracellular region;GO:0007275::multicellular organismal development;GO:0008270::zinc ion binding;GO:0016021::integral component of membrane;GO:0019867::outer membrane;GO:0030529::ribonucleoprotein complex	4W
Chip_1019	NC_037642.1	6648238	6651182	-3.83392464684057	0.0872870672581831	1	Promoter	2682	GO:0000372::Group I intron splicing;GO:0000746::conjugation;GO:0004222::metalloendopeptidase activity;GO:0005179::hormone activity;GO:0005576::extracellular region;GO:0007275::multicellular organismal development;GO:0008270::zinc ion binding;GO:0016021::integral component of membrane;GO:0019867::outer membrane;GO:0030529::ribonucleoprotein complex	4W
Chip_1020	NC_037642.1	6643678	6644470	-1.62432105265428	0.019067545627755	1	3' UTR	9394	GO:0000372::Group I intron splicing;GO:0000746::conjugation;GO:0004222::metalloendopeptidase activity;GO:0005179::hormone activity;GO:0005576::extracellular region;GO:0007275::multicellular organismal development;GO:0008270::zinc ion binding;GO:0016021::integral component of membrane;GO:0019867::outer membrane;GO:0030529::ribonucleoprotein complex	4W
Chip_1021	NC_037640.1	8220453	8220853	-1.6727186492213	0.0475141049904462	1	Intron	4904	GO:0000287::magnesium ion binding;GO:0003676::nucleic acid binding;GO:0003677::DNA binding;GO:0009036::Type II site-specific deoxyribonuclease activity;GO:0009307::DNA restriction-modification system	4W
Chip_1022	NC_037651.1	6537819	6538947	-3.47602267909794	0.162386830437269	1	Promoter	0	GO:0005737::cytoplasm;GO:0007094::mitotic spindle assembly checkpoint;GO:0008092::cytoskeletal protein binding;GO:0008134::transcription factor binding;GO:0016021::integral component of membrane;GO:0017119::Golgi transport complex;GO:0019898::extrinsic component of membrane;GO:0042803::protein homodimerization activity;GO:0045502::dynein binding	4W
Chip_1023	NC_037643.1	2390112	2391149	-2.34221317175112	0.10745180924266	1	Promoter	909	GO:0004672::protein kinase activity;GO:0005524::ATP binding;GO:0006468::protein phosphorylation;GO:0016020::membrane;GO:0016773::phosphotransferase activity, alcohol group as acceptor	4W
Chip_1024	NC_037643.1	7426931	7427286	-1.50097826546646	0.00774777596908964	1	Intron	7974	GO:0006368::transcription elongation from RNA polymerase II promoter;GO:0008023::transcription elongation factor complex;GO:0019033::viral tegument	4W
Chip_1025	NC_037643.1	7404580	7405355	-1.81755581018204	0.00900353412475502	1	Intron	29905	GO:0006368::transcription elongation from RNA polymerase II promoter;GO:0008023::transcription elongation factor complex;GO:0019033::viral tegument	4W
Chip_1026	NC_037638.1	19764356	19765083	-2.29733353550834	0.0331886591150828	1	3' UTR	8278	GO:0005198::structural molecule activity;GO:0005515::protein binding;GO:0019013::viral nucleocapsid;GO:0019031::viral envelope;GO:0046872::metal ion binding	4W
Chip_1027	NC_037638.1	19763267	19764126	-1.25498850252523	0.000893407599669229	1	Exon	9235	GO:0005198::structural molecule activity;GO:0005515::protein binding;GO:0019013::viral nucleocapsid;GO:0019031::viral envelope;GO:0046872::metal ion binding	4W
Chip_1028	NC_037639.1	15947250	15948209	-2.66367756307272	0.176579665628689	1	Promoter	0	GO:0000213::tRNA-intron endonuclease activity;GO:0006388::tRNA splicing, via endonucleolytic cleavage and ligation	4W
Chip_1029	NC_037644.1	12466649	12467293	-1.96989949688697	0.00151394125439334	1	3' UTR	-3776	GO:0016021::integral component of membrane;GO:0055085::transmembrane transport	4W
Chip_1030	NC_037648.1	14809455	14810006	-0.837367253062778	0.0683455982326176	1	Promoter	1954	GO:0005249::voltage-gated potassium channel activity;GO:0005515::protein binding;GO:0006811::ion transport;GO:0006950::response to stress;GO:0016020::membrane	4W
Chip_1031	NC_037647.1	9888911	9889702	-0.998684806161242	0.0275246493218113	1	Promoter	932	.	4W
Chip_1032	NC_037647.1	9236112	9236711	-1.16484489984128	0.00886359002455501	1	3' UTR	5507	GO:0005739::mitochondrion;GO:0008270::zinc ion binding;GO:0008948::oxaloacetate decarboxylase activity;GO:0015081::sodium ion transmembrane transporter activity;GO:0016020::membrane;GO:0016021::integral component of membrane;GO:0019087::transformation of host cell by virus;GO:0071436::sodium ion export	4W
Chip_1033	NC_037647.1	953915	954516	-1.36350818632044	0.0325001450278308	1	Intron	4720	GO:0004252::serine-type endopeptidase activity;GO:0006508::proteolysis	4W
Chip_1034	NC_037648.1	7769353	7769870	-0.344266379928594	0.291174867566084	1	Intron	14787	GO:0003677::DNA binding;GO:0005634::nucleus;GO:0006355::regulation of transcription, DNA-templated;GO:0009289::pilus;GO:0015886::heme transport;GO:0016021::integral component of membrane;GO:0017004::cytochrome complex assembly;GO:0046872::metal ion binding	4W
Chip_1035	NC_037648.1	10297040	10297484	-0.863980113528641	0.00830373871168067	1	Promoter	-2366	GO:0003677::DNA binding;GO:0003700::sequence-specific DNA binding transcription factor activity;GO:0003743::translation initiation factor activity;GO:0005215::transporter activity;GO:0005219::ryanodine-sensitive calcium-release channel activity;GO:0005634::nucleus;GO:0005737::cytoplasm;GO:0005789::endoplasmic reticulum membrane;GO:0005840::ribosome;GO:0005852::eukaryotic translation initiation fa…	4W
Chip_1036	NC_037648.1	12881525	12882326	-1.9691604589213	0.00361277738120101	1	Promoter	38	GO:0006508::proteolysis;GO:0008236::serine-type peptidase activity;GO:0016787::hydrolase activity	4W
Chip_1037	NC_037649.1	11253479	11254480	-2.13391918804964	0.00241420349768925	1	Intron	4639	GO:0004222::metalloendopeptidase activity;GO:0006508::proteolysis	4W
Chip_1038	NC_037649.1	11379714	11382519	-2.95762193914069	0.157030629831769	1	3' UTR	3209	GO:0003676::nucleic acid binding;GO:0003723::RNA binding;GO:0006396::RNA processing	4W
Chip_1039	NC_037649.1	10763833	10764127	-1.52025601446379	0.0923256513353191	1	3' UTR	12260	GO:0003676::nucleic acid binding;GO:0003723::RNA binding;GO:0005787::signal peptidase complex;GO:0006465::signal peptide processing;GO:0008233::peptidase activity;GO:0008565::protein transporter activity;GO:0015031::protein transport;GO:0016021::integral component of membrane	4W
Chip_1040	NC_037650.1	8907444	8907836	-0.305801320968408	0.0970952990446494	1	Intron	8340	.	4W
Chip_1041	NC_037651.1	4021147	4022021	-1.46503211191265	0.0546309119183094	1	Intron	-21669	GO:0005515::protein binding;GO:0007009::plasma membrane organization;GO:0009523::photosystem II;GO:0015979::photosynthesis;GO:0016020::membrane;GO:0030430::host cell cytoplasm	4W
Chip_1042	NC_037651.1	3951189	3951636	-2.56020298691252	0.00501040265516712	1	Promoter	2693	GO:0005515::protein binding;GO:0007009::plasma membrane organization;GO:0009523::photosystem II;GO:0015979::photosynthesis;GO:0016020::membrane;GO:0030430::host cell cytoplasm	4W
Chip_1043	NC_037651.1	7271855	7273262	-2.40443438590253	0.0278090293973196	1	Promoter	-2011	GO:0003333::amino acid transmembrane transport;GO:0004866::endopeptidase inhibitor activity;GO:0005515::protein binding;GO:0005634::nucleus;GO:0005739::mitochondrion;GO:0005887::integral component of plasma membrane;GO:0007186::G-protein coupled receptor signaling pathway;GO:0008233::peptidase activity;GO:0009372::quorum sensing;GO:0009405::pathogenesis;GO:0010951::negative regulation of endopept…	4W
Chip_1044	NC_037651.1	7631681	7632353	-1.20322692773631	0.0091289272392731	1	Exon	3487	.	4W
Chip_1045	NC_037651.1	9308212	9309257	-2.40028809370463	0.0770679292955572	1	3' UTR	7098	GO:0000002::mitochondrial genome maintenance;GO:0005515::protein binding;GO:0005634::nucleus;GO:0005789::endoplasmic reticulum membrane;GO:0006886::intracellular protein transport;GO:0016192::vesicle-mediated transport;GO:0030117::membrane coat	4W
Chip_1046	NC_037651.1	9338654	9340984	-2.69787784991871	0.13501226201383	1	Promoter	0	.	4W
Chip_1047	NC_037652.1	8807387	8807860	-0.6770624327643	0.0147509406432489	1	Promoter	-422	GO:0004872::receptor activity;GO:0016021::integral component of membrane	4W
Chip_1048	NC_037652.1	6227105	6230708	-3.19180490175192	0.166452211102221	1	Promoter	0	GO:0006784::heme a biosynthetic process;GO:0016021::integral component of membrane;GO:0016627::oxidoreductase activity, acting on the CH-CH group of donors;GO:0055114::oxidation-reduction process	4W
Chip_1049	NC_037652.1	4699576	4700512	-1.59787867984154	0.0169196079017964	1	Exon	4862	GO:0005215::transporter activity;GO:0006810::transport;GO:0016020::membrane;GO:0055085::transmembrane transport	4W
Chip_1050	NC_037652.1	3039680	3040742	-3.34716683529635	0.177118927247989	1	Promoter	0	GO:0003824::catalytic activity;GO:0008152::metabolic process	4W
Chip_1051	NC_037653.1	7125474	7126982	-1.58422287880884	0.091935362731945	1	Promoter	2772	GO:0005515::protein binding;GO:0005739::mitochondrion;GO:0006355::regulation of transcription, DNA-templated;GO:0016021::integral component of membrane;GO:0034597::phosphatidylinositol-4,5-bisphosphate 4-phosphatase activity;GO:0046856::phosphatidylinositol dephosphorylation;GO:0046983::protein dimerization activity	4W
Chip_1052	NC_037653.1	6732006	6732334	-2.4048015128774	0.00297088888378644	1	Distal Intergenic	-7311	GO:0003968::RNA-directed RNA polymerase activity;GO:0004175::endopeptidase activity;GO:0006511::ubiquitin-dependent protein catabolic process;GO:0006520::cellular amino acid metabolic process;GO:0009058::biosynthetic process;GO:0016740::transferase activity;GO:0016829::lyase activity;GO:0016831::carboxy-lyase activity;GO:0019752::carboxylic acid metabolic process;GO:0019773::proteasome core compl…	4W
Chip_1053	NC_037653.1	6730492	6731612	-1.41640654988522	0.174709797562203	1	Distal Intergenic	-6341	GO:0003677::DNA binding;GO:0006355::regulation of transcription, DNA-templated;GO:0008270::zinc ion binding	4W
Chip_1054	NC_037653.1	6728222	6728914	-1.81424305154018	0.0165123861341751	1	Distal Intergenic	-4071	GO:0003677::DNA binding;GO:0006355::regulation of transcription, DNA-templated;GO:0008270::zinc ion binding	4W
Chip_1055	NC_037638.1	27482891	27483604	-3.01485947486406	0.0641027006321172	1	Intron	-3055	GO:0003676::nucleic acid binding;GO:0003677::DNA binding;GO:0005471::ATP:ADP antiporter activity;GO:0005515::protein binding;GO:0005524::ATP binding;GO:0005634::nucleus;GO:0006810::transport;GO:0016021::integral component of membrane;GO:0016787::hydrolase activity	4W
Chip_1056	NC_037638.1	11228049	11228415	-1.23302582824462	0.0203861405251656	1	Intron	-10074	GO:0003700::sequence-specific DNA binding transcription factor activity;GO:0005634::nucleus;GO:0006351::transcription, DNA-templated;GO:0008270::zinc ion binding;GO:0045893::positive regulation of transcription, DNA-templated	4W
Chip_1057	NC_037638.1	8995820	8996189	-1.90298371657851	0.0100775996024155	1	Intron	6950	GO:0001104::RNA polymerase II transcription cofactor activity;GO:0004252::serine-type endopeptidase activity;GO:0004672::protein kinase activity;GO:0005524::ATP binding;GO:0005672::transcription factor TFIIA complex;GO:0005886::plasma membrane;GO:0006357::regulation of transcription from RNA polymerase II promoter;GO:0006367::transcription initiation from RNA polymerase II promoter;GO:0006468::pr…	4W
Chip_1058	NC_037638.1	1030227	1031078	-1.79801316344024	0.112762554382451	1	Promoter	0	.	4W
Chip_1059	NC_037639.1	16062563	16067353	-3.1945272618735	0.146008622582185	1	Promoter	0	GO:0005216::ion channel activity;GO:0006811::ion transport;GO:0009878::nodule morphogenesis;GO:0016020::membrane;GO:0046872::metal ion binding;GO:0055085::transmembrane transport	4W
Chip_1060	NC_037639.1	15454054	15455407	-2.82986415269018	0.161035371165332	1	Promoter	0	GO:0004146::dihydrofolate reductase activity;GO:0005515::protein binding;GO:0006545::glycine biosynthetic process;GO:0009165::nucleotide biosynthetic process;GO:0043087::regulation of GTPase activity;GO:0055114::oxidation-reduction process	4W
Chip_1061	NC_037639.1	11590525	11590958	-2.64981586745759	0.00345618717873955	1	Promoter	0	GO:0006812::cation transport;GO:0007186::G-protein coupled receptor signaling pathway;GO:0007631::feeding behavior;GO:0008324::cation transmembrane transporter activity;GO:0016021::integral component of membrane;GO:0016499::orexin receptor activity;GO:0022410::circadian sleep/wake cycle process	4W
Chip_1062	NC_037640.1	12046065	12047912	-1.65821272652672	0.168384377748303	1	Intron	11196	GO:0005515::protein binding	4W
Chip_1063	NC_037640.1	11643141	11644444	-3.39553549086483	0.147887199964277	1	3' UTR	3338	GO:0005739::mitochondrion;GO:0016787::hydrolase activity	4W
Chip_1064	NC_037640.1	5737781	5738289	-0.953980359785405	0.0040791314543263	1	Intron	20815	GO:0000276::mitochondrial proton-transporting ATP synthase complex, coupling factor F(o);GO:0003676::nucleic acid binding;GO:0004222::metalloendopeptidase activity;GO:0005576::extracellular region;GO:0008200::ion channel inhibitor activity;GO:0009405::pathogenesis;GO:0015078::hydrogen ion transmembrane transporter activity;GO:0015986::ATP synthesis coupled proton transport	4W
Chip_1065	NC_037640.1	5749485	5749950	-1.0684382943672	0.0373981089547028	1	Intron	32519	GO:0000276::mitochondrial proton-transporting ATP synthase complex, coupling factor F(o);GO:0003676::nucleic acid binding;GO:0004222::metalloendopeptidase activity;GO:0005576::extracellular region;GO:0008200::ion channel inhibitor activity;GO:0009405::pathogenesis;GO:0015078::hydrogen ion transmembrane transporter activity;GO:0015986::ATP synthesis coupled proton transport	4W
Chip_1066	NC_037640.1	5403744	5404745	-1.96518127083273	0.00161480806809366	1	Promoter	0	GO:0000155::phosphorelay sensor kinase activity;GO:0000160::phosphorelay signal transduction system;GO:0003774::motor activity;GO:0004672::protein kinase activity;GO:0005515::protein binding;GO:0005524::ATP binding;GO:0006109::regulation of carbohydrate metabolic process;GO:0006810::transport;GO:0016459::myosin complex	4W
Chip_1067	NC_037640.1	2752066	2752674	-1.17857134159518	0.0771161711752958	1	Intron	12337	.	4W
Chip_1068	NC_037641.1	5017201	5017587	-0.526814111698286	0.0129471920401741	1	Promoter	48	GO:0005515::protein binding;GO:0009055::electron carrier activity;GO:0015035::protein disulfide oxidoreductase activity;GO:0045454::cell redox homeostasis	4W
Chip_1069	NC_037641.1	4659825	4660446	-1.96004959486074	0.0473099031778442	1	Intron	3228	GO:0005634::nucleus;GO:0006397::mRNA processing;GO:0016021::integral component of membrane;GO:0022857::transmembrane transporter activity;GO:0046660::female sex differentiation;GO:0055085::transmembrane transport;GO:1901031::regulation of response to reactive oxygen species	4W
Chip_1070	NC_037641.1	4639977	4640745	-1.64199389167986	0.00141839538537908	1	Intron	22929	GO:0005634::nucleus;GO:0006397::mRNA processing;GO:0016021::integral component of membrane;GO:0022857::transmembrane transporter activity;GO:0046660::female sex differentiation;GO:0055085::transmembrane transport;GO:1901031::regulation of response to reactive oxygen species	4W
Chip_1071	NC_037642.1	6396344	6396914	-1.36229760628345	0.00655036944664049	1	3' UTR	5672	GO:0006629::lipid metabolic process	4W
Chip_1072	NC_037642.1	11333873	11334342	-1.12826386326169	0.027373007030111	1	Promoter	-1368	GO:0003677::DNA binding;GO:0003700::sequence-specific DNA binding transcription factor activity;GO:0003899::DNA-directed RNA polymerase activity;GO:0004656::procollagen-proline 4-dioxygenase activity;GO:0005515::protein binding;GO:0005576::extracellular region;GO:0005783::endoplasmic reticulum;GO:0006352::DNA-templated transcription, initiation;GO:0006355::regulation of transcription, DNA-templat…	4W
Chip_1073	NC_037642.1	11334737	11335247	-0.338184000422802	0.40045485374228	1	Promoter	666	GO:0003677::DNA binding;GO:0003700::sequence-specific DNA binding transcription factor activity;GO:0003899::DNA-directed RNA polymerase activity;GO:0004656::procollagen-proline 4-dioxygenase activity;GO:0005515::protein binding;GO:0005576::extracellular region;GO:0005783::endoplasmic reticulum;GO:0006352::DNA-templated transcription, initiation;GO:0006355::regulation of transcription, DNA-templat…	4W
Chip_1074	NC_037642.1	12207895	12209082	-3.28664424973728	0.159385905822529	1	Promoter	0	GO:0005515::protein binding	4W
Chip_1075	NC_037642.1	13519145	13519412	-0.987646173950812	0.279780669300462	1	Promoter	0	GO:0003729::mRNA binding;GO:0003810::protein-glutamine gamma-glutamyltransferase activity;GO:0005634::nucleus;GO:0006260::DNA replication;GO:0018149::peptide cross-linking;GO:0031225::anchored component of membrane	4W
Chip_1076	NC_037643.1	14271267	14272054	-3.19551851931377	0.133541145925706	1	Promoter	0	GO:0005515::protein binding;GO:0035091::phosphatidylinositol binding	4W
Chip_1077	NC_037645.1	964393	965367	-1.04756555942431	0.0457938245261491	1	Promoter	2197	.	4W
Chip_1078	NC_037645.1	5115235	5116580	-3.54057898841461	0.14994205465266	1	Promoter	0	GO:0005524::ATP binding;GO:0005525::GTP binding;GO:0016887::ATPase activity	4W
Chip_1079	NC_037645.1	10963751	10964813	-1.09097472820361	0.0215497028251917	1	Intron	12029	GO:0004114::3',5'-cyclic-nucleotide phosphodiesterase activity;GO:0004252::serine-type endopeptidase activity;GO:0005471::ATP:ADP antiporter activity;GO:0005524::ATP binding;GO:0005886::plasma membrane;GO:0006810::transport;GO:0007165::signal transduction;GO:0016021::integral component of membrane	4W
Chip_1080	NC_037646.1	11285150	11286178	-3.04868422214215	0.142062942597863	1	Promoter	0	GO:0000062::fatty-acyl-CoA binding;GO:0006810::transport;GO:0016021::integral component of membrane	4W
Chip_1081	NC_037644.1	12270529	12270990	-1.20394295849038	0.186521492369804	1	Intron	3286	GO:0005515::protein binding;GO:0006355::regulation of transcription, DNA-templated;GO:0008827::cytochrome o ubiquinol oxidase activity;GO:0016021::integral component of membrane;GO:0016032::viral process;GO:0022900::electron transport chain;GO:0030234::enzyme regulator activity;GO:0034639::L-amino acid efflux transmembrane transporter activity;GO:0046983::protein dimerization activity;GO:0050790:…	4W
Chip_1082	NC_037644.1	12255181	12256334	-1.67803448100831	0.0359760554090985	1	Intron	3437	GO:0005515::protein binding;GO:0006355::regulation of transcription, DNA-templated;GO:0008827::cytochrome o ubiquinol oxidase activity;GO:0016021::integral component of membrane;GO:0016032::viral process;GO:0022900::electron transport chain;GO:0030234::enzyme regulator activity;GO:0034639::L-amino acid efflux transmembrane transporter activity;GO:0046983::protein dimerization activity;GO:0050790:…	4W
Chip_1083	NC_037644.1	12267588	12268080	-0.891949402942084	0.0466738377692701	1	Intron	6196	GO:0005515::protein binding;GO:0006355::regulation of transcription, DNA-templated;GO:0008827::cytochrome o ubiquinol oxidase activity;GO:0016021::integral component of membrane;GO:0016032::viral process;GO:0022900::electron transport chain;GO:0030234::enzyme regulator activity;GO:0034639::L-amino acid efflux transmembrane transporter activity;GO:0046983::protein dimerization activity;GO:0050790:…	4W
Chip_1084	NC_037644.1	1938159	1938641	-1.48505344081298	0.0559931383753377	1	Promoter	1602	GO:0003677::DNA binding;GO:0004252::serine-type endopeptidase activity;GO:0005515::protein binding;GO:0005886::plasma membrane;GO:0007050::cell cycle arrest;GO:0015074::DNA integration;GO:0016021::integral component of membrane	4W
Chip_1085	NC_037644.1	1936447	1936871	-1.45621981492903	0.0677874712705141	1	Intron	3372	GO:0003677::DNA binding;GO:0004252::serine-type endopeptidase activity;GO:0005515::protein binding;GO:0005886::plasma membrane;GO:0007050::cell cycle arrest;GO:0015074::DNA integration;GO:0016021::integral component of membrane	4W
Chip_1086	NC_037649.1	3909290	3910840	-1.99665670633257	0.0873421647295691	1	Promoter	917	.	4W
Chip_1087	NC_037642.1	12081308	12082741	-3.09945934260742	0.149118378229434	1	Promoter	0	GO:0005509::calcium ion binding;GO:0005515::protein binding;GO:0005578::proteinaceous extracellular matrix;GO:0007165::signal transduction	4W
Chip_1088	NC_037645.1	8874774	8876467	-3.69940702521938	0.158039974342702	1	Promoter	0	GO:0003676::nucleic acid binding;GO:0003678::DNA helicase activity;GO:0004017::adenylate kinase activity;GO:0004519::endonuclease activity;GO:0019079::viral genome replication;GO:0035556::intracellular signal transduction;GO:0046872::metal ion binding	4W
Chip_1089	NC_037639.1	10513370	10514037	-2.67391211266756	0.0928636331528163	1	Promoter	0	GO:0000287::magnesium ion binding;GO:0003924::GTPase activity;GO:0005525::GTP binding;GO:0007264::small GTPase mediated signal transduction;GO:0015093::ferrous iron transmembrane transporter activity;GO:0015684::ferrous iron transport;GO:0016021::integral component of membrane;GO:0030976::thiamine pyrophosphate binding	4W
Chip_1090	NC_037652.1	5798462	5800870	-2.82596322477352	0.15652516701277	1	Promoter	0	GO:0008152::metabolic process;GO:0009878::nodule morphogenesis;GO:0016746::transferase activity, transferring acyl groups;GO:0046872::metal ion binding	4W
Chip_1091	NC_037642.1	13396482	13396912	-1.21659269923425	0.106565447737846	1	Promoter	1099	GO:0004930::G-protein coupled receptor activity;GO:0005515::protein binding;GO:0007186::G-protein coupled receptor signaling pathway;GO:0016021::integral component of membrane	4W
Chip_1092	NC_037645.1	1939273	1940047	-1.80973756934164	0.0477916934027654	1	Distal Intergenic	6456	GO:0005515::protein binding	4W
Chip_1093	NC_037643.1	7132375	7133177	-3.5678572611583	0.133218418683405	1	Promoter	0	GO:0005198::structural molecule activity;GO:0019028::viral capsid;GO:0019031::viral envelope;GO:0019867::outer membrane;GO:0070206::protein trimerization	4W
Chip_1094	NC_037638.1	10797402	10798026	-2.61730306940588	0.0940868455513764	1	Promoter	0	GO:0005515::protein binding;GO:0016788::hydrolase activity, acting on ester bonds	4W
Chip_1095	NC_037638.1	15122741	15123101	-1.86321011343187	0.0142734289602857	1	Promoter	336	GO:0005737::cytoplasm;GO:0006364::rRNA processing;GO:0008649::rRNA methyltransferase activity	4W
Chip_1096	NC_037650.1	10724117	10725040	-1.79158239373471	0.0281589156351373	1	Promoter	1070	GO:0005506::iron ion binding;GO:0016705::oxidoreductase activity, acting on paired donors, with incorporation or reduction of molecular oxygen;GO:0020037::heme binding;GO:0046872::metal ion binding;GO:0055114::oxidation-reduction process	4W
Chip_1097	NC_037648.1	8042804	8043909	-3.34572946789003	0.136390078859142	1	Promoter	0	GO:0008168::methyltransferase activity;GO:0032259::methylation	4W
Chip_1098	NC_037643.1	15475719	15476570	-1.61317348591303	0.035385183784829	1	Promoter	0	GO:0000445::THO complex part of transcription export complex;GO:0001104::RNA polymerase II transcription cofactor activity;GO:0003743::translation initiation factor activity;GO:0005576::extracellular region;GO:0006357::regulation of transcription from RNA polymerase II promoter;GO:0006397::mRNA processing;GO:0006413::translational initiation;GO:0016592::mediator complex;GO:0030479::actin cortical…	4W
Chip_1099	NC_037649.1	7827802	7828691	-2.69499038244397	0.148841989705167	1	Promoter	0	GO:0005525::GTP binding;GO:0007264::small GTPase mediated signal transduction	4W
Chip_1100	NC_037653.1	4936586	4937914	-3.41602557458761	0.177055607683561	1	Promoter	0	GO:0005515::protein binding	4W
Chip_1101	NC_037648.1	13629084	13629925	-2.92722474252725	0.160095847599618	1	Promoter	0	GO:0004190::aspartic-type endopeptidase activity;GO:0005515::protein binding;GO:0006270::DNA replication initiation;GO:0016021::integral component of membrane	4W
Chip_1102	NC_037642.1	9448879	9449305	-1.66216550530534	0.0260454080183644	1	Promoter	1072	GO:0005737::cytoplasm;GO:0006457::protein folding	4W
Chip_1103	NC_037641.1	18161	19060	-2.86230417469897	0.163535426377372	1	Promoter	2330	GO:0005515::protein binding	4W
Chip_1104	NC_037641.1	8013930	8014632	-0.874351826050234	0.014183987407824	1	3' UTR	-9574	GO:0005515::protein binding;GO:0007165::signal transduction	4W
Chip_1105	NC_037649.1	9300958	9301425	-1.19075195207724	0.00428743095656428	1	Promoter	1078	GO:0005739::mitochondrion;GO:0007155::cell adhesion;GO:0016020::membrane;GO:0019069::viral capsid assembly;GO:0042025::host cell nucleus	4W
Chip_1106	NC_037648.1	8058074	8058557	-1.62072028077662	0.0146163384450939	1	Intron	5268	GO:0005515::protein binding;GO:0035091::phosphatidylinositol binding	4W
Chip_1107	NC_037640.1	4699420	4700591	-3.26738590768832	0.132239302305866	1	Promoter	-819	GO:0004789::thiamine-phosphate diphosphorylase activity;GO:0050852::T cell receptor signaling pathway;GO:0050853::B cell receptor signaling pathway;GO:0070403::NAD+ binding	4W
Chip_1108	NC_037652.1	7852780	7854329	-3.18627559692159	0.112951390894405	1	Promoter	732	GO:0003924::GTPase activity;GO:0005783::endoplasmic reticulum;GO:0006886::intracellular protein transport;GO:0016021::integral component of membrane	4W
Chip_1109	NC_037647.1	8324432	8325361	-1.9142584556767	0.0266214656433485	1	Promoter	0	GO:0003700::sequence-specific DNA binding transcription factor activity;GO:0005634::nucleus;GO:0006355::regulation of transcription, DNA-templated;GO:0019031::viral envelope;GO:0043565::sequence-specific DNA binding	4W
Chip_1110	NC_037651.1	5444599	5446675	-3.68219384901165	0.167240071784829	1	Promoter	0	GO:0005515::protein binding	4W
Chip_1111	NC_037645.1	9780099	9781334	-2.8625896219669	0.11920772608404	1	Promoter	0	GO:0000276::mitochondrial proton-transporting ATP synthase complex, coupling factor F(o);GO:0004672::protein kinase activity;GO:0005515::protein binding;GO:0005524::ATP binding;GO:0006468::protein phosphorylation;GO:0015078::hydrogen ion transmembrane transporter activity;GO:0015986::ATP synthesis coupled proton transport	4W
Chip_1112	NC_037648.1	705426	706124	-0.700325305938319	0.000562436137343641	1	Distal Intergenic	-31949	GO:0005515::protein binding;GO:0007219::Notch signaling pathway;GO:0007275::multicellular organismal development;GO:0016021::integral component of membrane;GO:0030154::cell differentiation;GO:0090527::actin filament reorganization	4W
Chip_1113	NC_037639.1	6545892	6546430	-1.23779157326895	0.0136587452925505	1	Intron	-17382	GO:0003700::sequence-specific DNA binding transcription factor activity;GO:0003779::actin binding;GO:0005213::structural constituent of chorion;GO:0005576::extracellular region;GO:0005634::nucleus;GO:0006355::regulation of transcription, DNA-templated;GO:0007010::cytoskeleton organization;GO:0007304::chorion-containing eggshell formation;GO:0042600::chorion;GO:0043565::sequence-specific DNA bindi…	4W
Chip_1114	NC_037639.1	14847069	14848216	-3.46872420474252	0.197070091406748	1	Promoter	0	.	4W
Chip_1115	NC_037645.1	3673745	3674242	-0.730058660046437	0.00859983979361059	1	Intron	26165	GO:0005634::nucleus	4W
Chip_1116	NC_037643.1	1639871	1640223	-1.39563126566065	0.0702075205862293	1	Promoter	1950	GO:0004871::signal transducer activity;GO:0005886::plasma membrane;GO:0006810::transport;GO:0006948::induction by virus of host cell-cell fusion;GO:0007155::cell adhesion;GO:0007165::signal transduction;GO:0008855::exodeoxyribonuclease VII activity;GO:0016021::integral component of membrane	4W
Chip_1117	NC_037651.1	2907306	2907868	-0.382366545243121	0.0834094685664365	1	Promoter	0	GO:0006464::cellular protein modification process;GO:0016655::oxidoreductase activity, acting on NAD(P)H, quinone or similar compound as acceptor;GO:0055114::oxidation-reduction process	4W
Chip_1118	NC_037645.1	12101381	12103040	-2.2355614780234	0.104874562526791	1	Promoter	0	GO:0005515::protein binding	4W
Chip_1119	NC_037645.1	12098127	12098759	-2.53912757199336	0.000886440571935244	1	Intron	3798	GO:0005515::protein binding	4W
Chip_1120	NC_037645.1	12613680	12614356	-1.81874526002006	0.0376173696508242	1	Exon	-3432	GO:0005789::endoplasmic reticulum membrane;GO:0006506::GPI anchor biosynthetic process;GO:0016021::integral component of membrane;GO:0022857::transmembrane transporter activity;GO:0055085::transmembrane transport	4W
Chip_1121	NC_037646.1	3031763	3032182	-3.29245018665348	0.00418523986061439	1	Exon	4079	GO:0003723::RNA binding;GO:0004252::serine-type endopeptidase activity;GO:0004383::guanylate cyclase activity;GO:0006182::cGMP biosynthetic process;GO:0006508::proteolysis;GO:0009190::cyclic nucleotide biosynthetic process;GO:0016849::phosphorus-oxygen lyase activity;GO:0020037::heme binding;GO:0035556::intracellular signal transduction	4W
Chip_1122	NC_037646.1	3030552	3031500	-1.83971865419827	0.000207261953162778	1	Exon	4761	GO:0003723::RNA binding;GO:0004252::serine-type endopeptidase activity;GO:0004383::guanylate cyclase activity;GO:0006182::cGMP biosynthetic process;GO:0006508::proteolysis;GO:0009190::cyclic nucleotide biosynthetic process;GO:0016849::phosphorus-oxygen lyase activity;GO:0020037::heme binding;GO:0035556::intracellular signal transduction	4W
Chip_1123	NC_037651.1	10564135	10564553	-2.35357261737793	0.0304139129054214	1	3' UTR	3754	GO:0003676::nucleic acid binding;GO:0008270::zinc ion binding	4W
Chip_1124	NC_037651.1	10565116	10566268	-1.61300401283355	0.0963779163253206	1	Exon	4735	GO:0003676::nucleic acid binding;GO:0008270::zinc ion binding	4W
Chip_1125	NC_037651.1	10550816	10551523	-2.92031386851461	0.0433440832411194	1	Distal Intergenic	7227	GO:0004672::protein kinase activity;GO:0005515::protein binding;GO:0005524::ATP binding;GO:0005886::plasma membrane;GO:0006468::protein phosphorylation;GO:0008270::zinc ion binding;GO:0016020::membrane;GO:0016773::phosphotransferase activity, alcohol group as acceptor	4W
Chip_1126	NC_037642.1	9341761	9342844	-2.59060156106838	0.052323994546994	1	Promoter	-251	GO:0005515::protein binding;GO:0016651::oxidoreductase activity, acting on NAD(P)H;GO:0042773::ATP synthesis coupled electron transport;GO:0055114::oxidation-reduction process	4W
Chip_1127	NC_037653.1	1907232	1908009	-1.69792011499098	0.0109775618884629	1	Intron	8056	GO:0003735::structural constituent of ribosome;GO:0004672::protein kinase activity;GO:0005524::ATP binding;GO:0005840::ribosome;GO:0006412::translation;GO:0006468::protein phosphorylation;GO:0016020::membrane;GO:0016773::phosphotransferase activity, alcohol group as acceptor	4W
Chip_1128	NC_037653.1	1993838	1994443	-0.823745458154164	0.0879280297159849	1	Promoter	0	.	4W
Chip_1129	NC_037640.1	8250247	8251173	-2.24794274748335	0.0927428457193654	1	3' UTR	3634	GO:0005515::protein binding	4W
Chip_1130	NC_037643.1	16648945	16650230	-2.60411086649386	0.10668603934321	1	Intron	-4503	GO:0003700::sequence-specific DNA binding transcription factor activity;GO:0005634::nucleus;GO:0006355::regulation of transcription, DNA-templated;GO:0008270::zinc ion binding;GO:0043401::steroid hormone mediated signaling pathway;GO:0043565::sequence-specific DNA binding	4W
Chip_1131	NC_037643.1	16651624	16651943	-1.6296185240765	0.121232305102138	1	Promoter	2875	GO:0003700::sequence-specific DNA binding transcription factor activity;GO:0005634::nucleus;GO:0006355::regulation of transcription, DNA-templated;GO:0008270::zinc ion binding;GO:0043401::steroid hormone mediated signaling pathway;GO:0043565::sequence-specific DNA binding	4W
Chip_1132	NC_037644.1	9596756	9597193	-2.4858460833146	0.0123893695151167	1	3' UTR	11201	.	4W
Chip_1133	NC_037647.1	2548874	2549641	-1.25342538934884	0.0113880626465386	1	Promoter	2531	GO:0004672::protein kinase activity;GO:0005524::ATP binding;GO:0006468::protein phosphorylation;GO:0016020::membrane;GO:0016773::phosphotransferase activity, alcohol group as acceptor;GO:0045444::fat cell differentiation	4W
Chip_1134	NC_037653.1	1139980	1140477	-1.90648177992678	0.0738895996869742	1	Distal Intergenic	-3685	GO:0003924::GTPase activity;GO:0005525::GTP binding;GO:0007264::small GTPase mediated signal transduction;GO:0015093::ferrous iron transmembrane transporter activity;GO:0015684::ferrous iron transport;GO:0016021::integral component of membrane	4W
Chip_1135	NC_037653.1	1141143	1142038	-2.54682414074486	0.0888131219551358	1	Promoter	-2124	GO:0003924::GTPase activity;GO:0005525::GTP binding;GO:0007264::small GTPase mediated signal transduction;GO:0015093::ferrous iron transmembrane transporter activity;GO:0015684::ferrous iron transport;GO:0016021::integral component of membrane	4W
Chip_1136	NC_037638.1	20476343	20478199	-2.41086202987622	0.111325060348435	1	Promoter	-2583	GO:0016021::integral component of membrane;GO:0020037::heme binding;GO:0022857::transmembrane transporter activity;GO:0055085::transmembrane transport	4W
Chip_1137	NC_037638.1	20465500	20467022	-3.16096065200635	0.0836769101896839	1	Intron	6738	GO:0016021::integral component of membrane;GO:0020037::heme binding;GO:0022857::transmembrane transporter activity;GO:0055085::transmembrane transport	4W
Chip_1138	NC_037645.1	33854	34181	-0.576884150037452	0.0563664391104284	1	Intron	-16465	GO:0004672::protein kinase activity;GO:0005515::protein binding;GO:0005524::ATP binding;GO:0006351::transcription, DNA-templated;GO:0006468::protein phosphorylation;GO:0008270::zinc ion binding;GO:0046983::protein dimerization activity	4W
Chip_1139	NC_037651.1	2464942	2465746	-3.45877168867139	0.154495539167909	1	Promoter	0	GO:0003677::DNA binding;GO:0005515::protein binding;GO:0019069::viral capsid assembly	4W
Chip_1140	NC_037638.1	15647879	15648712	-3.33589421273623	0.157672266253503	1	Promoter	-370	GO:0004553::hydrolase activity, hydrolyzing O-glycosyl compounds;GO:0005975::carbohydrate metabolic process	4W
Chip_1141	NC_037638.1	15657750	15658398	-1.70901697670778	0.179549801937664	1	Promoter	0	.	4W
Chip_1142	NC_037638.1	11977921	11978438	-2.8296239007601	0.104246947379974	1	Promoter	2199	GO:0009058::biosynthetic process;GO:0030170::pyridoxal phosphate binding	4W
Chip_1143	NC_037638.1	11976001	11976966	-2.76208830598245	0.0812665718544374	1	Downstream	3671	GO:0009058::biosynthetic process;GO:0030170::pyridoxal phosphate binding	4W
Chip_1144	NC_037647.1	4944204	4945531	-2.71852124125747	0.150038312617303	1	Promoter	0	GO:0000042::protein targeting to Golgi;GO:0005515::protein binding	4W
Chip_1145	NC_037643.1	4128353	4129067	-2.83791745369412	0.066165700274809	1	Intron	3943	GO:0003677::DNA binding;GO:0005509::calcium ion binding;GO:0005578::proteinaceous extracellular matrix;GO:0006355::regulation of transcription, DNA-templated;GO:0006457::protein folding;GO:0007165::signal transduction	4W
Chip_1146	NC_037640.1	10714213	10714736	-1.68991295755202	0.0109389696734258	1	Intron	8329	GO:0001104::RNA polymerase II transcription cofactor activity;GO:0005739::mitochondrion;GO:0006357::regulation of transcription from RNA polymerase II promoter;GO:0008948::oxaloacetate decarboxylase activity;GO:0015081::sodium ion transmembrane transporter activity;GO:0016020::membrane;GO:0016592::mediator complex;GO:0071436::sodium ion export	4W
Chip_1147	NC_037645.1	1875650	1876086	-3.83813429268181	0.0177874680395114	1	Intron	5570	GO:0003677::DNA binding;GO:0046983::protein dimerization activity	4W
Chip_1148	NC_037640.1	3789617	3790326	-2.21523000796695	0.0134125646442254	1	Intron	7613	.	4W
Chip_1149	NC_037643.1	1921520	1922221	-1.62507014647017	0.0197764824233985	1	Promoter	2238	GO:0000176::nuclear exosome (RNase complex);GO:0006396::RNA processing;GO:0046872::metal ion binding	4W
Chip_1150	NC_037638.1	6389945	6390485	-0.726440342840635	0.0596935333181971	1	Intron	3239	GO:0003677::DNA binding;GO:0003700::sequence-specific DNA binding transcription factor activity;GO:0006352::DNA-templated transcription, initiation;GO:0006355::regulation of transcription, DNA-templated;GO:0016987::sigma factor activity	4W
Chip_1151	NC_037642.1	12775820	12778392	-2.30128116906855	0.170631830731908	1	Promoter	-860	GO:0005525::GTP binding	4W
Chip_1152	NC_037641.1	12593302	12595428	-2.51402745018146	0.158925971337942	1	Promoter	-442	GO:0003735::structural constituent of ribosome;GO:0003924::GTPase activity;GO:0005524::ATP binding;GO:0005525::GTP binding;GO:0005622::intracellular;GO:0005840::ribosome;GO:0006412::translation;GO:0016020::membrane;GO:0016887::ATPase activity;GO:0030247::polysaccharide binding	4W
Chip_1153	NC_037642.1	4221397	4221969	-2.16195850314847	0.0399858986612325	1	Promoter	0	GO:0005506::iron ion binding;GO:0006810::transport;GO:0016021::integral component of membrane;GO:0016705::oxidoreductase activity, acting on paired donors, with incorporation or reduction of molecular oxygen;GO:0020037::heme binding;GO:0055114::oxidation-reduction process	4W
Chip_1154	NC_037652.1	1417304	1418215	-1.76833640705895	0.0386973327120045	1	Intron	-3030	GO:0005524::ATP binding;GO:0005975::carbohydrate metabolic process;GO:0016021::integral component of membrane;GO:0016192::vesicle-mediated transport;GO:0016773::phosphotransferase activity, alcohol group as acceptor	4W
Chip_1155	NC_037640.1	12053805	12054457	-0.524974477951371	0.0217861756454079	1	Intron	-18562	GO:0005515::protein binding;GO:0007166::cell surface receptor signaling pathway;GO:0016020::membrane	4W
Chip_1156	NC_037648.1	6878224	6879090	-2.9430669110911	0.12927157085358	1	Promoter	0	GO:0000176::nuclear exosome (RNase complex);GO:0003677::DNA binding;GO:0005515::protein binding;GO:0005622::intracellular;GO:0005634::nucleus;GO:0006351::transcription, DNA-templated;GO:0006396::RNA processing;GO:0006886::intracellular protein transport	4W
Chip_1157	NC_037638.1	8192287	8193237	-2.46845785094555	0.0664075595060367	1	3' UTR	-3523	GO:0008565::protein transporter activity;GO:0015031::protein transport;GO:0030904::retromer complex;GO:0042147::retrograde transport, endosome to Golgi	4W
Chip_1158	NC_037638.1	8191252	8191596	-2.63054594698713	0.0034654528146281	1	Promoter	-2488	GO:0008565::protein transporter activity;GO:0015031::protein transport;GO:0030904::retromer complex;GO:0042147::retrograde transport, endosome to Golgi	4W
Chip_1159	NC_037639.1	3043213	3043890	-2.87312391807029	0.00134929795587235	1	Intron	21945	GO:0003677::DNA binding;GO:0005634::nucleus;GO:0006355::regulation of transcription, DNA-templated;GO:0030176::integral component of endoplasmic reticulum membrane;GO:0061024::membrane organization	4W
Chip_1160	NC_037639.1	3122194	3123276	-2.6677865324293	0.0011905616719915	1	Intron	100926	GO:0003677::DNA binding;GO:0005634::nucleus;GO:0006355::regulation of transcription, DNA-templated;GO:0030176::integral component of endoplasmic reticulum membrane;GO:0061024::membrane organization	4W
Chip_1161	NC_037650.1	10356388	10356897	-2.03827511411098	0.136119303147209	1	Promoter	1736	GO:0000145::exocyst;GO:0001726::ruffle;GO:0003779::actin binding;GO:0004713::protein tyrosine kinase activity;GO:0004871::signal transducer activity;GO:0005158::insulin receptor binding;GO:0005200::structural constituent of cytoskeleton;GO:0005925::focal adhesion;GO:0006468::protein phosphorylation;GO:0006904::vesicle docking involved in exocytosis;GO:0007016::cytoskeletal anchoring at plasma mem…	4W
Chip_1162	NC_037651.1	8221108	8222271	-2.74711317409489	0.128696219214529	1	Promoter	750	GO:0004553::hydrolase activity, hydrolyzing O-glycosyl compounds;GO:0005975::carbohydrate metabolic process	4W
Chip_1163	NC_037649.1	3915834	3916305	-1.70526394659652	0.0411762931935757	1	Promoter	-1108	GO:0005515::protein binding;GO:0016491::oxidoreductase activity;GO:0055114::oxidation-reduction process	4W
Chip_1164	NC_037638.1	18303807	18304511	-2.0791696760559	0.0263552396429572	1	Intron	3536	GO:0005515::protein binding;GO:0005634::nucleus;GO:0006047::UDP-N-acetylglucosamine metabolic process;GO:0006886::intracellular protein transport;GO:0006888::ER to Golgi vesicle-mediated transport;GO:0016021::integral component of membrane;GO:0016903::oxidoreductase activity, acting on the aldehyde or oxo group of donors;GO:0030127::COPII vesicle coat;GO:0031224::intrinsic component of membrane;G…	4W
Chip_1165	NC_037648.1	2906359	2907999	-3.15986047534625	0.148712799654826	1	Promoter	0	GO:0003676::nucleic acid binding	4W
Chip_1166	NC_037645.1	6599820	6603823	-2.80270267433192	0.134664603912436	1	Promoter	792	GO:0008152::metabolic process;GO:0009058::biosynthetic process;GO:0016491::oxidoreductase activity;GO:0016742::hydroxymethyl-, formyl- and related transferase activity;GO:0055114::oxidation-reduction process	4W
Chip_1167	NC_037640.1	3293822	3294655	-1.4892882038589	0.0143717072040441	1	Promoter	354	GO:0005515::protein binding;GO:0048511::rhythmic process	4W
Chip_1168	NC_037648.1	6985943	6986550	-1.31923785517175	0.134346680909276	1	3' UTR	12099	GO:0016021::integral component of membrane	4W
Chip_1169	NC_037647.1	8076103	8077243	-3.43805213131098	0.171618601452599	1	Promoter	0	GO:0004190::aspartic-type endopeptidase activity;GO:0006508::proteolysis;GO:0016021::integral component of membrane;GO:0030436::asexual sporulation	4W
Chip_1170	NC_037646.1	1574338	1575952	-2.83293904259015	0.178195233581418	1	Promoter	0	GO:0005525::GTP binding;GO:0007264::small GTPase mediated signal transduction	4W
Chip_1171	NC_037638.1	21480565	21481006	-1.40705352993129	0.0748250995291076	1	Exon	5818	GO:0003735::structural constituent of ribosome;GO:0005840::ribosome;GO:0006412::translation;GO:0019843::rRNA binding	4W
Chip_1172	NC_037638.1	14295270	14296714	-1.71128290274583	0.0676209856259569	1	Promoter	0	GO:0005179::hormone activity;GO:0005576::extracellular region;GO:0008217::regulation of blood pressure;GO:0016021::integral component of membrane;GO:0022857::transmembrane transporter activity;GO:0042312::regulation of vasodilation;GO:0055085::transmembrane transport	4W
Chip_1173	NC_037638.1	19312597	19313308	-3.10622844050686	0.159580154368108	1	Promoter	0	GO:0003700::sequence-specific DNA binding transcription factor activity;GO:0003924::GTPase activity;GO:0005525::GTP binding;GO:0006355::regulation of transcription, DNA-templated;GO:0007165::signal transduction;GO:0007264::small GTPase mediated signal transduction;GO:0050485::oxidoreductase activity, acting on X-H and Y-H to form an X-Y bond, with a disulfide as acceptor;GO:0055114::oxidation-red…	4W
Chip_1174	NC_037643.1	10850819	10851261	-3.01957539280595	0.0316497780129858	1	Exon	3693	GO:0016757::transferase activity, transferring glycosyl groups	4W
Chip_1175	NC_037653.1	4612872	4613296	-1.1293563885919	0.0740302030597178	1	Promoter	1351	GO:0003824::catalytic activity;GO:0006633::fatty acid biosynthetic process;GO:0006835::dicarboxylic acid transport;GO:0016020::membrane;GO:0016747::transferase activity, transferring acyl groups other than amino-acyl groups;GO:0017153::sodium:dicarboxylate symporter activity;GO:0071107::response to parathyroid hormone	4W
Chip_1176	NC_037642.1	5288123	5288895	-1.0875394734663	0.125167921140031	1	Promoter	-21	GO:0003747::translation release factor activity;GO:0006415::translational termination;GO:0016021::integral component of membrane;GO:0016758::transferase activity, transferring hexosyl groups;GO:0035556::intracellular signal transduction	4W
Chip_1177	NC_037645.1	3847219	3849190	-3.02690692975821	0.174347533065301	1	Promoter	0	GO:0003924::GTPase activity;GO:0005525::GTP binding;GO:0015093::ferrous iron transmembrane transporter activity;GO:0015684::ferrous iron transport;GO:0016021::integral component of membrane;GO:0033227::dsRNA transport;GO:0051033::RNA transmembrane transporter activity	4W
Chip_1178	NC_037653.1	3063896	3064496	-1.78993661888459	0.014059270415886	1	Intron	3704	GO:0004930::G-protein coupled receptor activity;GO:0005509::calcium ion binding;GO:0005515::protein binding;GO:0007156::homophilic cell adhesion via plasma membrane adhesion molecules;GO:0007186::G-protein coupled receptor signaling pathway;GO:0016020::membrane;GO:0016021::integral component of membrane	4W
Chip_1179	NC_037638.1	4573535	4573909	-2.94919132041898	0.214552518562366	1	Promoter	1261	GO:0005515::protein binding	4W
Chip_1180	NC_037638.1	21731903	21733377	-2.52733013334318	0.194201358778176	1	Promoter	0	GO:0007049::cell cycle;GO:0016020::membrane	4W
Chip_1181	NC_037646.1	12290846	12291198	-2.57831920492302	0.00485220078240664	1	Intron	3467	GO:0003924::GTPase activity;GO:0005524::ATP binding;GO:0005525::GTP binding;GO:0007264::small GTPase mediated signal transduction	4W
Chip_1182	NC_037642.1	2865597	2867420	-2.61958368941536	0.125117619552167	1	Promoter	0	GO:0005524::ATP binding;GO:0006508::proteolysis;GO:0008233::peptidase activity;GO:0016021::integral component of membrane	4W
Chip_1183	NC_037652.1	1973114	1973979	-2.07275610706442	0.164370391025783	1	Promoter	0	GO:0003676::nucleic acid binding;GO:0003723::RNA binding;GO:0004535::poly(A)-specific ribonuclease activity;GO:0005634::nucleus;GO:0005737::cytoplasm;GO:0006402::mRNA catabolic process;GO:0046872::metal ion binding	4W
Chip_1184	NC_037645.1	7758309	7759758	-2.32367695454631	0.156097901858905	1	Promoter	0	.	4W
Chip_1185	NC_037652.1	3218943	3219455	-1.68219487618556	0.0924554562350196	1	Intron	10052	GO:0000725::recombinational repair;GO:0003677::DNA binding;GO:0005515::protein binding;GO:0005634::nucleus;GO:0006355::regulation of transcription, DNA-templated;GO:0006779::porphyrin-containing compound biosynthetic process;GO:0019079::viral genome replication;GO:0030337::DNA polymerase processivity factor activity;GO:0055114::oxidation-reduction process;GO:0097196::Shu complex	4W
Chip_1186	NC_037653.1	5263677	5264139	-2.12211494664785	0.0337876014124691	1	Promoter	0	GO:0003824::catalytic activity;GO:0008152::metabolic process;GO:0016021::integral component of membrane;GO:0070836::caveola assembly	4W
Chip_1187	NC_037649.1	7944637	7945386	-1.39747256130256	0.0335939350816364	1	3' UTR	5771	GO:0016021::integral component of membrane;GO:0016485::protein processing	4W
Chip_1188	NC_037646.1	6515998	6516420	-2.91842733074986	0.00423720696574895	1	Promoter	1466	GO:0019079::viral genome replication;GO:0042302::structural constituent of cuticle	4W
Chip_1189	NC_037646.1	6516573	6517052	-2.49592559701072	0.00825164651379491	1	Promoter	2041	GO:0019079::viral genome replication;GO:0042302::structural constituent of cuticle	4W
Chip_1190	NC_037651.1	5451814	5452526	-0.6783355068797	0.141223692254318	1	Promoter	1319	GO:0003723::RNA binding;GO:0005509::calcium ion binding;GO:0005578::proteinaceous extracellular matrix;GO:0007165::signal transduction	4W
Chip_1191	NC_037647.1	10098181	10099788	-3.01586989700342	0.177898025171953	1	Promoter	0	GO:0000150::recombinase activity;GO:0003677::DNA binding;GO:0003700::sequence-specific DNA binding transcription factor activity;GO:0005524::ATP binding;GO:0006310::DNA recombination;GO:0006313::transposition, DNA-mediated;GO:0006352::DNA-templated transcription, initiation;GO:0006355::regulation of transcription, DNA-templated;GO:0015074::DNA integration;GO:0016987::sigma factor activity;GO:0019…	4W
Chip_1192	NC_037649.1	7871260	7873325	-3.20148053945925	0.204779887771363	1	Promoter	0	GO:0003989::acetyl-CoA carboxylase activity;GO:0005524::ATP binding;GO:0006633::fatty acid biosynthetic process;GO:0008716::D-alanine-D-alanine ligase activity;GO:0046872::metal ion binding	4W
Chip_1193	NC_037638.1	6039646	6040155	-2.3459662634137	0.0145120397933678	1	Promoter	0	GO:0003723::RNA binding;GO:0046872::metal ion binding	4W
Chip_1194	NC_037645.1	2635904	2636268	-1.68852609873169	0.0507236049936901	1	Promoter	-1424	GO:0004064::arylesterase activity;GO:0004930::G-protein coupled receptor activity;GO:0005509::calcium ion binding;GO:0005515::protein binding;GO:0006812::cation transport;GO:0007186::G-protein coupled receptor signaling pathway;GO:0008324::cation transmembrane transporter activity;GO:0016021::integral component of membrane;GO:0055085::transmembrane transport	4W
Chip_1195	NC_037639.1	10190012	10190797	-3.66399893575027	0.116430406444077	1	Promoter	0	GO:0005576::extracellular region;GO:0007411::axon guidance;GO:0016055::Wnt signaling pathway	4W
Chip_1196	NC_037648.1	12920382	12921623	-1.84006188169104	0.00206143024798741	1	Promoter	2096	.	4W
Chip_1197	NC_037648.1	972269	972754	-1.23523990848781	0.0327149323391376	1	Intron	-7691	GO:0005515::protein binding;GO:0042981::regulation of apoptotic process	4W
Chip_1198	NC_037644.1	8658153	8658738	-1.7532441758966	0.10563146668133	1	Distal Intergenic	-3499	GO:0003676::nucleic acid binding	4W
Chip_1199	NC_037640.1	4476147	4477214	-2.33109719651897	0.197414621949177	1	Promoter	0	GO:0005509::calcium ion binding;GO:0006801::superoxide metabolic process;GO:0030001::metal ion transport;GO:0046872::metal ion binding;GO:0055114::oxidation-reduction process	4W
Chip_1200	NC_037640.1	4338959	4339805	-2.28853690165932	0.177516586274966	1	Downstream	7940	GO:0004842::ubiquitin-protein transferase activity;GO:0005515::protein binding;GO:0005680::anaphase-promoting complex;GO:0008270::zinc ion binding;GO:0046872::metal ion binding;GO:0070206::protein trimerization	4W
Chip_1201	NC_037653.1	1309100	1310836	-3.06717955353281	0.0816772283388414	1	Promoter	2860	.	4W
Chip_1202	NC_037642.1	10895277	10896738	-2.95181638726289	0.109916525662054	1	Promoter	2085	GO:0005506::iron ion binding;GO:0016705::oxidoreductase activity, acting on paired donors, with incorporation or reduction of molecular oxygen;GO:0020037::heme binding;GO:0034597::phosphatidylinositol-4,5-bisphosphate 4-phosphatase activity;GO:0046856::phosphatidylinositol dephosphorylation;GO:0055114::oxidation-reduction process	4W
Chip_1203	NC_037642.1	12708259	12709395	-2.63014707959987	0.155628162968638	1	Promoter	0	GO:0006355::regulation of transcription, DNA-templated;GO:0008080::N-acetyltransferase activity;GO:0016747::transferase activity, transferring acyl groups other than amino-acyl groups	4W
Chip_1204	NC_037645.1	10039669	10040127	-0.82851259436397	0.051158413769349	1	Intron	27113	GO:0001104::RNA polymerase II transcription cofactor activity;GO:0003676::nucleic acid binding;GO:0006357::regulation of transcription from RNA polymerase II promoter;GO:0009916::alternative oxidase activity;GO:0016592::mediator complex;GO:0055114::oxidation-reduction process	4W
Chip_1205	NC_037638.1	14136677	14139007	-2.70474365633611	0.154634705103242	1	Promoter	0	GO:0001104::RNA polymerase II transcription cofactor activity;GO:0006355::regulation of transcription, DNA-templated;GO:0006357::regulation of transcription from RNA polymerase II promoter;GO:0009271::phage shock;GO:0016592::mediator complex	4W
Chip_1206	NC_037642.1	9839522	9842389	-3.27597079145046	0.166086605460046	1	Promoter	0	GO:0004540::ribonuclease activity;GO:0008033::tRNA processing	4W
Chip_1207	NC_037652.1	6847059	6847612	-0.989095433818839	0.0948396400756831	1	Distal Intergenic	-5095	GO:0000151::ubiquitin ligase complex;GO:0003677::DNA binding;GO:0003899::DNA-directed RNA polymerase activity;GO:0006270::DNA replication initiation;GO:0006351::transcription, DNA-templated;GO:0006511::ubiquitin-dependent protein catabolic process;GO:0006836::neurotransmitter transport;GO:0010508::positive regulation of autophagy;GO:0016567::protein ubiquitination;GO:0019905::syntaxin binding;GO:…	4W
Chip_1208	NC_037652.1	1920977	1921882	-2.01276228981122	0.156115070974244	1	Promoter	-2309	GO:0005549::odorant binding	4W
Chip_1209	NC_037652.1	1354825	1355364	-2.24596855338154	0.010595919590582	1	Intron	3085	GO:0003824::catalytic activity;GO:0005576::extracellular region;GO:0009405::pathogenesis;GO:0016020::membrane;GO:0046983::protein dimerization activity	4W
Chip_1210	NC_037651.1	4951065	4951472	-0.763701690401607	0.316648445416948	1	Promoter	0	.	4W
Chip_1211	NC_037651.1	4952640	4953437	-2.6641966173869	0.108385699203912	1	Promoter	0	.	4W
Chip_1212	NC_037649.1	5229520	5231416	-1.62210138849926	0.291350929847926	1	Promoter	0	.	4W
Chip_1213	NC_037642.1	6850698	6851126	-1.5025592244259	0.00712750136682365	1	Intron	-4189	GO:0003677::DNA binding;GO:0003700::sequence-specific DNA binding transcription factor activity;GO:0003924::GTPase activity;GO:0004519::endonuclease activity;GO:0005515::protein binding;GO:0005525::GTP binding;GO:0005634::nucleus;GO:0005672::transcription factor TFIIA complex;GO:0006355::regulation of transcription, DNA-templated;GO:0006367::transcription initiation from RNA polymerase II promote…	4W
Chip_1214	NC_037638.1	16664764	16668756	-3.50145040429328	0.122480931678522	1	Intron	3011	GO:0004930::G-protein coupled receptor activity;GO:0007186::G-protein coupled receptor signaling pathway;GO:0016021::integral component of membrane	4W
Chip_1215	NC_037638.1	22724461	22725483	-2.91040171870573	0.120215102131039	1	Exon	4047	GO:0009058::biosynthetic process;GO:0030170::pyridoxal phosphate binding	4W
Chip_1216	NC_037648.1	2367212	2367712	-1.83848493051529	0.0405144729918596	1	Intron	6280	GO:0006120::mitochondrial electron transport, NADH to ubiquinone;GO:0008137::NADH dehydrogenase (ubiquinone) activity;GO:0055114::oxidation-reduction process	4W
Chip_1217	NC_037644.1	8015375	8016334	-2.22604534037454	0.00719748143094488	1	Downstream	-5889	GO:0006807::nitrogen compound metabolic process;GO:0009523::photosystem II;GO:0009654::photosystem II oxygen evolving complex;GO:0015979::photosynthesis;GO:0016810::hydrolase activity, acting on carbon-nitrogen (but not peptide) bonds;GO:0042651::thylakoid membrane	4W
Chip_1218	NC_037640.1	11381834	11383051	-1.87984582744532	0.0160663707667557	1	Promoter	-741	GO:0005262::calcium channel activity;GO:0005506::iron ion binding;GO:0005515::protein binding;GO:0006260::DNA replication;GO:0007049::cell cycle;GO:0016020::membrane;GO:0017172::cysteine dioxygenase activity;GO:0043087::regulation of GTPase activity;GO:0046439::L-cysteine metabolic process;GO:0055114::oxidation-reduction process;GO:0070588::calcium ion transmembrane transport	4W
Chip_1219	NC_037642.1	6879708	6880431	-1.26778536221609	0.00963033572386518	1	Promoter	431	.	4W
Chip_1220	NC_037639.1	4831333	4832054	-1.67688321516597	0.0109328504316203	1	Promoter	29	.	4W
Chip_1221	NC_037652.1	5270929	5273053	-2.34243967691487	0.130259519230103	1	Intron	-5435	GO:0016020::membrane;GO:0019013::viral nucleocapsid	4W
Chip_1222	NC_037639.1	4833538	4834937	-3.75410528605754	0.152232343349251	1	Promoter	0	GO:0004190::aspartic-type endopeptidase activity;GO:0008236::serine-type peptidase activity;GO:0016021::integral component of membrane	4W
Chip_1223	NC_037643.1	12125313	12125784	-1.43241935269801	0.0844429484762751	1	Intron	-7036	GO:0005739::mitochondrion	4W
Chip_1224	NC_037638.1	15610083	15610475	-1.10517848689961	0.0917527610653938	1	Promoter	1333	GO:0006260::DNA replication;GO:0007021::tubulin complex assembly;GO:0015631::tubulin binding;GO:0019867::outer membrane;GO:0031514::motile cilium;GO:0048870::cell motility;GO:0051082::unfolded protein binding;GO:0070206::protein trimerization	4W
Chip_1225	NC_037653.1	2472198	2473100	-3.00509688361919	0.0269260651866234	1	Intron	5831	GO:0016021::integral component of membrane	4W
Chip_1226	NC_037653.1	2474463	2474898	-2.12841614933606	0.00999925994939552	1	Intron	8096	GO:0016021::integral component of membrane	4W
Chip_1227	NC_037647.1	9992583	9993966	-2.55759643342058	0.0297783797806139	1	Promoter	39	GO:0005086::ARF guanyl-nucleotide exchange factor activity;GO:0016021::integral component of membrane;GO:0032012::regulation of ARF protein signal transduction;GO:0055085::transmembrane transport	4W
Chip_1228	NC_037639.1	3951573	3953249	-2.59154036068057	0.168006565284233	1	Distal Intergenic	5484	GO:0035091::phosphatidylinositol binding	4W
Chip_1229	NC_037643.1	15062223	15062699	-1.76333470069968	0.0243915932706368	1	Promoter	1685	GO:0005515::protein binding;GO:0005524::ATP binding;GO:0006810::transport;GO:0016021::integral component of membrane;GO:0042626::ATPase activity, coupled to transmembrane movement of substances;GO:0055085::transmembrane transport	4W
Chip_1230	NC_037640.1	9909372	9909848	-2.17576637828694	0.00172791652370278	1	Intron	3034	GO:0003676::nucleic acid binding;GO:0003700::sequence-specific DNA binding transcription factor activity;GO:0003723::RNA binding;GO:0005515::protein binding;GO:0005634::nucleus;GO:0005739::mitochondrion;GO:0006189::'de novo' IMP biosynthetic process;GO:0006355::regulation of transcription, DNA-templated;GO:0008270::zinc ion binding	4W
Chip_1231	NC_037638.1	14476998	14477497	-2.07576569659741	0.0196672295704558	1	Intron	34618	GO:0003677::DNA binding;GO:0006355::regulation of transcription, DNA-templated	4W
Chip_1232	NC_037651.1	3015443	3017163	-3.57263896022539	0.120042676461759	1	3' UTR	5745	.	4W
Chip_1233	NC_037648.1	10407766	10408712	-3.47959671058077	0.127934787508044	1	Promoter	0	GO:0003723::RNA binding;GO:0006810::transport;GO:0016020::membrane;GO:0055085::transmembrane transport	4W
Chip_1234	NC_037650.1	10073695	10074183	-2.11204272158852	0.0482253774807878	1	Distal Intergenic	-12699	GO:0006281::DNA repair;GO:0006464::cellular protein modification process;GO:0008270::zinc ion binding;GO:0016151::nickel cation binding;GO:0046872::metal ion binding	4W
Chip_1235	NC_037638.1	14773967	14774748	-2.99159621794867	0.0531976336516809	1	3' UTR	21110	GO:0003723::RNA binding;GO:0003724::RNA helicase activity;GO:0003777::microtubule motor activity;GO:0005524::ATP binding;GO:0006281::DNA repair;GO:0006310::DNA recombination;GO:0006810::transport;GO:0007018::microtubule-based movement;GO:0009378::four-way junction helicase activity;GO:0016887::ATPase activity;GO:0030286::dynein complex;GO:0030435::sporulation resulting in formation of a cellular …	4W
Chip_1236	NC_037638.1	27521659	27522942	-1.95017268289164	0.00148479752492917	1	Promoter	2762	GO:0003677::DNA binding;GO:0003700::sequence-specific DNA binding transcription factor activity;GO:0005634::nucleus;GO:0006355::regulation of transcription, DNA-templated;GO:0016021::integral component of membrane;GO:0019012::virion;GO:0043565::sequence-specific DNA binding	4W
Chip_1237	NC_037638.1	27519749	27520641	-1.43148213830081	0.000464045811111835	1	Intron	5063	GO:0003677::DNA binding;GO:0003700::sequence-specific DNA binding transcription factor activity;GO:0005634::nucleus;GO:0006355::regulation of transcription, DNA-templated;GO:0016021::integral component of membrane;GO:0019012::virion;GO:0043565::sequence-specific DNA binding	4W
Chip_1238	NC_037642.1	4970185	4970850	-2.27460815156685	0.0109460288627723	1	3' UTR	-4862	GO:0046983::protein dimerization activity	4W
Chip_1239	NC_037650.1	10777511	10778375	-2.383558599655	0.00112730738885053	1	Promoter	1560	GO:0003779::actin binding;GO:0005506::iron ion binding;GO:0016705::oxidoreductase activity, acting on paired donors, with incorporation or reduction of molecular oxygen;GO:0016817::hydrolase activity, acting on acid anhydrides;GO:0020037::heme binding;GO:0055114::oxidation-reduction process	4W
Chip_1240	NC_037652.1	5673287	5673671	-1.74299448735898	0.0431949354059945	1	Promoter	283	.	4W
Chip_1241	NC_037642.1	5470501	5472527	-2.39338691823516	0.163479737081869	1	Promoter	0	GO:0008137::NADH dehydrogenase (ubiquinone) activity;GO:0055114::oxidation-reduction process	4W
Chip_1242	NC_037643.1	9739358	9739748	-0.919173627635485	0.144496449367326	1	Promoter	953	GO:0005515::protein binding;GO:0006812::cation transport;GO:0007050::cell cycle arrest;GO:0008324::cation transmembrane transporter activity;GO:0055085::transmembrane transport	4W
Chip_1243	NC_037645.1	1742104	1743388	-3.40062861937757	0.127458543525812	1	Promoter	0	GO:0003725::double-stranded RNA binding	4W
Chip_1244	NC_037643.1	16288307	16288764	-1.03577929892135	0.179628155214483	1	Promoter	2580	GO:0003723::RNA binding;GO:0005515::protein binding;GO:0016491::oxidoreductase activity;GO:0055114::oxidation-reduction process	4W
Chip_1245	NC_037646.1	10859057	10859817	-1.07550465178898	0.0131394642206547	1	Promoter	2229	GO:0003676::nucleic acid binding;GO:0003677::DNA binding;GO:0005515::protein binding;GO:0006281::DNA repair;GO:0006351::transcription, DNA-templated;GO:0008270::zinc ion binding;GO:0046872::metal ion binding	4W
Chip_1246	NC_037648.1	1266649	1267328	-2.48738382755639	0.11848444752302	1	Promoter	0	GO:0005515::protein binding	4W
Chip_1247	NC_037648.1	15928222	15930354	-3.34570936000174	0.174700183537309	1	Promoter	0	GO:0005515::protein binding;GO:0005576::extracellular region;GO:0005975::carbohydrate metabolic process;GO:0006030::chitin metabolic process;GO:0008061::chitin binding;GO:0016810::hydrolase activity, acting on carbon-nitrogen (but not peptide) bonds	4W
Chip_1248	NC_037651.1	2450158	2450719	-1.18437556990465	0.017581699241906	1	Promoter	0	GO:0004871::signal transducer activity;GO:0005834::heterotrimeric G-protein complex;GO:0007186::G-protein coupled receptor signaling pathway	4W
Chip_1249	NC_037651.1	2444423	2444990	-1.00273068185023	0.0130028129490779	1	Intron	5388	GO:0004871::signal transducer activity;GO:0005834::heterotrimeric G-protein complex;GO:0007186::G-protein coupled receptor signaling pathway	4W
Chip_1250	NC_037642.1	13137423	13138674	-1.77959435337407	0.128538424175798	1	Promoter	0	GO:0003677::DNA binding;GO:0003735::structural constituent of ribosome;GO:0003899::DNA-directed RNA polymerase activity;GO:0005622::intracellular;GO:0005840::ribosome;GO:0006351::transcription, DNA-templated;GO:0006412::translation;GO:0006508::proteolysis;GO:0008237::metallopeptidase activity;GO:0008241::peptidyl-dipeptidase activity;GO:0016020::membrane	4W
Chip_1251	NC_037645.1	6578953	6579765	-1.98465850240984	0.132775538991231	1	Promoter	0	GO:0003676::nucleic acid binding;GO:0003723::RNA binding	4W
Chip_1252	NC_037644.1	2339314	2339996	-1.93447236504755	0.00519971022599704	1	3' UTR	3388	GO:0003700::sequence-specific DNA binding transcription factor activity;GO:0004222::metalloendopeptidase activity;GO:0006355::regulation of transcription, DNA-templated;GO:0043565::sequence-specific DNA binding;GO:0051259::protein oligomerization	4W
Chip_1253	NC_037648.1	15830047	15830980	-2.50549743422114	0.0251121291902228	1	Promoter	1297	GO:0005509::calcium ion binding;GO:0005515::protein binding	4W
Chip_1254	NC_037642.1	7475200	7476124	-3.42435498077289	0.162014512787717	1	Promoter	0	.	4W
Chip_1255	NC_037643.1	15670339	15670881	-1.29819802987663	0.122240026220423	1	Promoter	-1537	GO:0005743::mitochondrial inner membrane;GO:0006120::mitochondrial electron transport, NADH to ubiquinone;GO:0007411::axon guidance;GO:0008137::NADH dehydrogenase (ubiquinone) activity	4W
Chip_1256	NC_037638.1	13817866	13818526	-0.701013245445905	0.0396348792752832	1	Intron	52286	GO:0005890::sodium:potassium-exchanging ATPase complex;GO:0006813::potassium ion transport;GO:0006814::sodium ion transport;GO:0042262::DNA protection;GO:0046872::metal ion binding	4W
Chip_1257	NC_037652.1	5867921	5869190	-2.17129448586861	0.0675877476775528	1	Promoter	-1862	GO:0000166::nucleotide binding;GO:0003677::DNA binding;GO:0003723::RNA binding;GO:0003777::microtubule motor activity;GO:0005515::protein binding;GO:0005524::ATP binding;GO:0007018::microtubule-based movement;GO:0008017::microtubule binding	4W
Chip_1258	NC_037645.1	6619082	6619798	-1.34094331666889	0.0332494440888835	1	Promoter	203	GO:0003924::GTPase activity;GO:0005524::ATP binding;GO:0005525::GTP binding;GO:0007264::small GTPase mediated signal transduction;GO:0016491::oxidoreductase activity;GO:0051537::2 iron, 2 sulfur cluster binding;GO:0055114::oxidation-reduction process	4W
Chip_1259	NC_037648.1	3898939	3899766	-1.92369343468873	0.0550596837139052	1	Intron	188152	GO:0004190::aspartic-type endopeptidase activity;GO:0005219::ryanodine-sensitive calcium-release channel activity;GO:0005515::protein binding;GO:0006270::DNA replication initiation;GO:0006874::cellular calcium ion homeostasis;GO:0016020::membrane;GO:0016021::integral component of membrane;GO:0030479::actin cortical patch;GO:0051016::barbed-end actin filament capping	4W
Chip_1260	NC_037652.1	5915444	5917078	-2.48648965484027	0.219508111341665	1	Promoter	0	GO:0005507::copper ion binding;GO:0055070::copper ion homeostasis	4W
Chip_1261	NC_037640.1	5430807	5431252	-1.24801033996698	0.102929605998236	1	Promoter	0	GO:0004190::aspartic-type endopeptidase activity;GO:0005524::ATP binding;GO:0005622::intracellular;GO:0006355::regulation of transcription, DNA-templated;GO:0006508::proteolysis;GO:0007224::smoothened signaling pathway;GO:0009306::protein secretion;GO:0016020::membrane;GO:0016021::integral component of membrane;GO:0045444::fat cell differentiation	4W
Chip_1262	NC_037646.1	1258889	1259527	-3.79360658089105	0.0929581846775838	1	Promoter	0	GO:0016491::oxidoreductase activity;GO:0055114::oxidation-reduction process	4W
Chip_1263	NC_037652.1	1434222	1434794	-1.13828263946043	0.0448180514237655	1	3' UTR	-3980	GO:0001104::RNA polymerase II transcription cofactor activity;GO:0005576::extracellular region;GO:0006357::regulation of transcription from RNA polymerase II promoter;GO:0006869::lipid transport;GO:0008289::lipid binding;GO:0016592::mediator complex	4W
Chip_1264	NC_037642.1	13463250	13464679	-2.78505199590837	0.0912331596583499	1	3' UTR	3597	GO:0004252::serine-type endopeptidase activity;GO:0006508::proteolysis	4W
Chip_1265	NC_037638.1	20422928	20423994	-2.08057106927576	0.0847237139455867	1	Promoter	1654	GO:0003779::actin binding;GO:0005515::protein binding;GO:0007010::cytoskeleton organization;GO:0008270::zinc ion binding	4W
Chip_1266	NC_037650.1	6000673	6001266	-1.39550358465702	0.0237234515074984	1	Promoter	2082	GO:0004180::carboxypeptidase activity;GO:0004181::metallocarboxypeptidase activity;GO:0006508::proteolysis;GO:0008270::zinc ion binding	4W
Chip_1267	NC_037647.1	10737509	10738124	-2.37921978057362	0.0509769816978026	1	Promoter	-1719	GO:0005515::protein binding	4W
Chip_1268	NC_037652.1	3687691	3689286	-2.57788605705043	0.164085624212083	1	Downstream	7135	.	4W
Chip_1269	NC_037638.1	15185769	15186505	-2.83986981657005	0.11380762442888	1	Promoter	0	GO:0003677::DNA binding;GO:0005669::transcription factor TFIID complex;GO:0006352::DNA-templated transcription, initiation	4W
Chip_1270	NC_037647.1	6586249	6586646	-0.684347049004919	0.0978231599747279	1	Promoter	2632	.	4W
Chip_1271	NC_037643.1	2642207	2642673	-0.880086553217533	0.0804787952565368	1	Distal Intergenic	-32261	GO:0005524::ATP binding;GO:0016020::membrane;GO:0016773::phosphotransferase activity, alcohol group as acceptor	4W
Chip_1272	NC_037642.1	13100351	13101311	-1.46281585085515	0.0706029276053046	1	Promoter	0	GO:0003993::acid phosphatase activity	4W
Chip_1273	NC_037649.1	9036764	9037351	-1.89143667901982	0.0175236848202133	1	Intron	43937	GO:0005515::protein binding;GO:0006355::regulation of transcription, DNA-templated;GO:0006810::transport;GO:0016021::integral component of membrane;GO:0046983::protein dimerization activity	4W
Chip_1274	NC_037638.1	7985132	7985808	-2.02252225935578	0.113791893304358	1	Intron	3571	GO:0046983::protein dimerization activity	4W
Chip_1275	NC_037650.1	2117454	2117883	-2.71634584723139	0.0125504553125518	1	Exon	8392	GO:0003824::catalytic activity;GO:0005737::cytoplasm;GO:0006486::protein glycosylation;GO:0008375::acetylglucosaminyltransferase activity;GO:0030976::thiamine pyrophosphate binding;GO:0051262::protein tetramerization	4W
Chip_1276	NC_037638.1	1005503	1006101	-2.22111860109958	0.0288201289803305	1	3' UTR	-3259	.	4W
Chip_1277	NC_037645.1	11850304	11854617	-3.45101420512649	0.111281470177856	1	Promoter	0	.	4W
Chip_1278	NC_037641.1	3449263	3449588	-1.93283807859003	0.0226215578221431	1	Promoter	-178	GO:0005515::protein binding	4W
Chip_1279	NC_037641.1	3449939	3450507	-2.40778591028899	0.00537015374992342	1	Promoter	0	GO:0005515::protein binding	4W
Chip_1280	NC_037639.1	10519305	10520584	-2.5105964929265	0.187873072164129	1	Promoter	0	GO:0003700::sequence-specific DNA binding transcription factor activity;GO:0004871::signal transducer activity;GO:0005737::cytoplasm;GO:0005834::heterotrimeric G-protein complex;GO:0005887::integral component of plasma membrane;GO:0006355::regulation of transcription, DNA-templated;GO:0006886::intracellular protein transport;GO:0006914::autophagy;GO:0007049::cell cycle;GO:0007186::G-protein coupl…	4W
Chip_1281	NC_037638.1	12148155	12148672	-1.38187901642566	0.0654589431306839	1	Intron	21734	GO:0005249::voltage-gated potassium channel activity;GO:0006811::ion transport;GO:0016020::membrane	4W
Chip_1282	NC_037648.1	4546823	4547191	-1.09875486361715	0.0961912778643231	1	Intron	28583	GO:0000290::deadenylation-dependent decapping of nuclear-transcribed mRNA;GO:0003677::DNA binding;GO:0005086::ARF guanyl-nucleotide exchange factor activity;GO:0008047::enzyme activator activity;GO:0032012::regulation of ARF protein signal transduction;GO:0043085::positive regulation of catalytic activity;GO:0045892::negative regulation of transcription, DNA-templated	4W
Chip_1283	NC_037642.1	13844880	13845543	-0.919580340144096	0.0408871611097505	1	3' UTR	4579	GO:0003677::DNA binding;GO:0006355::regulation of transcription, DNA-templated	4W
Chip_1284	NC_037644.1	5352047	5352462	-1.40622218877255	0.0266242529477617	1	Intron	49069	GO:0003700::sequence-specific DNA binding transcription factor activity;GO:0005672::transcription factor TFIIA complex;GO:0006355::regulation of transcription, DNA-templated;GO:0006367::transcription initiation from RNA polymerase II promoter;GO:0009878::nodule morphogenesis;GO:0043565::sequence-specific DNA binding;GO:0046872::metal ion binding	4W
Chip_1285	NC_037649.1	2485253	2485781	-1.79244108912088	0.0188095311331019	1	Promoter	0	.	4W
Chip_1286	NC_037642.1	13266836	13267440	-1.95343703924338	0.10956452622122	1	Promoter	0	GO:0005739::mitochondrion;GO:0035556::intracellular signal transduction;GO:0046872::metal ion binding	4W
Chip_1287	NC_037639.1	8377487	8378234	-2.51900056262478	0.0456169441647459	1	Distal Intergenic	-156209	GO:0000398::mRNA splicing, via spliceosome;GO:0003968::RNA-directed RNA polymerase activity;GO:0005681::spliceosomal complex;GO:0006508::proteolysis;GO:0006813::potassium ion transport;GO:0008190::eukaryotic initiation factor 4E binding;GO:0008234::cysteine-type peptidase activity;GO:0008948::oxaloacetate decarboxylase activity;GO:0015081::sodium ion transmembrane transporter activity;GO:0016020:…	4W
Chip_1288	NC_037651.1	10455656	10456634	-1.61613596471373	0.135252582989296	1	Promoter	1184	.	4W
Chip_1289	NC_037638.1	13318108	13318729	-1.47877058206353	0.0125117621305758	1	Promoter	312	.	4W
Chip_1290	NC_037648.1	10461921	10462863	-3.70356148758454	0.101724621963413	1	Promoter	17	GO:0008152::metabolic process;GO:0016758::transferase activity, transferring hexosyl groups	4W
Chip_1291	NC_037652.1	2741061	2742745	-3.34999403383958	0.230686172278095	1	Promoter	0	GO:0009058::biosynthetic process;GO:0030170::pyridoxal phosphate binding	4W
Chip_1292	NC_037642.1	13478626	13479447	-2.05149446292675	0.128217450400518	1	Promoter	-671	GO:0008608::attachment of spindle microtubules to kinetochore;GO:0042729::DASH complex;GO:0050524::coenzyme-B sulfoethylthiotransferase activity;GO:0072686::mitotic spindle	4W
Chip_1293	NC_037639.1	2488241	2488858	-1.46765535447728	0.0264855018497833	1	Promoter	0	.	4W
Chip_1294	NC_037639.1	4841976	4842524	-1.91284995288369	0.0622359967174266	1	Promoter	0	.	4W
Chip_1295	NC_037650.1	9618545	9619026	-2.06025154832106	0.0147895804180027	1	Distal Intergenic	-8090	.	4W
Chip_1296	NC_037648.1	2027970	2028577	-1.07109448068689	0.120933970678139	1	Distal Intergenic	-30146	GO:0005576::extracellular region;GO:0009405::pathogenesis;GO:0019871::sodium channel inhibitor activity	4W
Chip_1297	NC_037638.1	19332267	19333525	-2.57427088096375	0.156871054774092	1	Promoter	0	GO:0005515::protein binding;GO:0016020::membrane;GO:0055085::transmembrane transport	4W
Chip_1298	NC_037646.1	1990953	1991374	-2.73682450237701	0.000163437057511249	1	Distal Intergenic	-40806	GO:0003676::nucleic acid binding;GO:0004519::endonuclease activity	4W
Chip_1299	NC_037643.1	2117672	2118205	-2.42768945631742	0.00119404170315573	1	Promoter	-2813	.	4W
Chip_1300	NC_037647.1	5872968	5873796	-3.01316353384208	0.0885085145119759	1	Intron	6825	.	4W
Chip_1301	NC_037643.1	2423125	2424337	-2.10507957470008	0.0787687572756928	1	Promoter	-1961	GO:0015075::ion transmembrane transporter activity;GO:0016021::integral component of membrane;GO:0034220::ion transmembrane transport	4W
Chip_1302	NC_037647.1	2480843	2481309	-0.988982079697895	0.0440756240586288	1	Intron	10753	GO:0005515::protein binding;GO:0005739::mitochondrion;GO:0007166::cell surface receptor signaling pathway;GO:0016020::membrane	4W
Chip_1303	NC_037646.1	6756276	6757207	-2.45054265414981	0.00344508583053851	1	Promoter	618	.	4W
Chip_1304	NC_037646.1	11303707	11304611	-1.08457399444757	0.114478482414427	1	Promoter	127	.	4W
Chip_1305	NC_037645.1	1152655	1153819	-1.76449046478	0.0390446468012832	1	Intron	10870	GO:0003677::DNA binding;GO:0006810::transport;GO:0016021::integral component of membrane	4W
Chip_1306	NC_037645.1	1151027	1151783	-2.55811783343299	0.072789699459222	1	Intron	12906	GO:0003677::DNA binding;GO:0006810::transport;GO:0016021::integral component of membrane	4W
Chip_1307	NC_037645.1	1108307	1109083	-1.19507762072205	0.0567122154756646	1	Intron	55606	GO:0003677::DNA binding;GO:0006810::transport;GO:0016021::integral component of membrane	4W
Chip_1308	NC_037645.1	1102644	1103946	-3.18968508121212	0.0904866135609933	1	Intron	60743	GO:0003677::DNA binding;GO:0006810::transport;GO:0016021::integral component of membrane	4W
Chip_1309	NC_037650.1	5595190	5596292	-1.94447490288688	0.00557733133834824	1	Promoter	-1641	GO:0003735::structural constituent of ribosome;GO:0005622::intracellular;GO:0005840::ribosome;GO:0006412::translation;GO:0009055::electron carrier activity;GO:0009523::photosystem II;GO:0009539::photosystem II reaction center;GO:0015979::photosynthesis;GO:0016020::membrane;GO:0016021::integral component of membrane	4W
Chip_1310	NC_037638.1	12610360	12611067	-1.9256722489157	0.00670395760954766	1	Distal Intergenic	5917	GO:0003677::DNA binding;GO:0005739::mitochondrion;GO:0046872::metal ion binding	4W
Chip_1311	NC_037639.1	1051168	1052568	-3.00035509587995	0.105633440707323	1	Promoter	49	GO:0003677::DNA binding;GO:0004803::transposase activity;GO:0005622::intracellular;GO:0006313::transposition, DNA-mediated;GO:0008270::zinc ion binding;GO:0047134::protein-disulfide reductase activity;GO:0055114::oxidation-reduction process	4W
Chip_1312	NC_037642.1	6821674	6822260	-1.81551655162965	0.0440666592133944	1	Distal Intergenic	11563	.	4W
Chip_1313	NC_037645.1	975987	977911	-2.71735352835451	0.127077798226335	1	Promoter	1563	.	4W
Chip_1314	NC_037638.1	1513451	1514541	-2.73535140648081	0.0397341896363673	1	Intron	21452	GO:0016021::integral component of membrane;GO:0046983::protein dimerization activity	4W
Chip_1315	NC_037639.1	818918	820446	-2.98489544506532	0.135712869467672	1	Intron	-30161	GO:0005524::ATP binding;GO:0035299::inositol pentakisphosphate 2-kinase activity	4W
Chip_1316	NC_037651.1	3444138	3444955	-2.59530682106462	0.00403042883862702	1	Promoter	-1077	.	4W
Chip_1317	NC_037648.1	13646600	13647545	-2.08050344940996	0.126220116641041	1	Promoter	0	GO:0006508::proteolysis;GO:0008233::peptidase activity;GO:0046983::protein dimerization activity	4W
Chip_1318	NC_037653.1	1805246	1806609	-1.61180859929842	0.0626068504895166	1	3' UTR	-4626	.	4W
Chip_1319	NC_037644.1	2282254	2282927	-1.23084365373276	0.00645738517928199	1	Distal Intergenic	-8167	.	4W
Chip_1320	NC_037645.1	4082769	4084018	-1.50842539207779	0.0579781792957178	1	Intron	18500	GO:0003677::DNA binding;GO:0003700::sequence-specific DNA binding transcription factor activity;GO:0005634::nucleus;GO:0006355::regulation of transcription, DNA-templated;GO:0006914::autophagy;GO:0043565::sequence-specific DNA binding	4W
Chip_1321	NC_037638.1	7065789	7066230	-1.30380748500871	0.0196653424214465	1	Promoter	136	.	4W
Chip_1322	NC_037651.1	7501331	7501994	-2.53697360592472	0.0479456773180902	1	Promoter	1627	GO:0004930::G-protein coupled receptor activity;GO:0007186::G-protein coupled receptor signaling pathway;GO:0016021::integral component of membrane	4W
Chip_1323	NC_037638.1	24721102	24721663	-1.28917562647757	0.0427785113318541	1	Intron	17270	GO:0004930::G-protein coupled receptor activity;GO:0007186::G-protein coupled receptor signaling pathway;GO:0016021::integral component of membrane;GO:0016831::carboxy-lyase activity	4W
Chip_1324	NC_037640.1	2219985	2220319	-1.02252716172218	0.0288485961167952	1	Intron	15160	GO:0008017::microtubule binding	4W
Chip_1325	NC_037653.1	4776660	4777616	-1.76832214971533	0.0373443369651169	1	Promoter	2505	GO:0005515::protein binding	4W
Chip_1326	NC_037647.1	4427724	4428569	-2.72093319696521	0.0654428552584638	1	Promoter	2246	GO:0006508::proteolysis;GO:0008234::cysteine-type peptidase activity	4W
Chip_1327	NC_037639.1	7811199	7812443	-1.57152775410228	0.00822063843260905	1	Promoter	-1995	GO:0007411::axon guidance	4W
Chip_1328	NC_037644.1	3524944	3526606	-1.81878708791167	0.09397618145869	1	Distal Intergenic	-11121	GO:0005761::mitochondrial ribosome	4W
Chip_1329	NC_037643.1	7204411	7205740	-1.70903738756988	0.0488640572057513	1	Promoter	1713	.	4W
Chip_1330	NC_037650.1	2439689	2440610	-3.35207031171151	0.124340022937498	1	Promoter	0	GO:0003677::DNA binding;GO:0004748::ribonucleoside-diphosphate reductase activity, thioredoxin disulfide as acceptor;GO:0005524::ATP binding;GO:0006260::DNA replication;GO:0007165::signal transduction;GO:0016020::membrane;GO:0016972::thiol oxidase activity;GO:0046872::metal ion binding;GO:0055114::oxidation-reduction process	4W
Chip_1331	NC_037643.1	16371511	16371835	-1.58921786292021	0.00522313992621219	1	Promoter	652	.	4W
Chip_1332	NC_037647.1	4435240	4435656	-1.84630661678268	0.0309929903440875	1	Promoter	246	GO:0005515::protein binding	4W
Chip_1333	NC_037641.1	7611275	7612069	-1.56665474862811	0.00740655341133958	1	Promoter	-1250	.	4W
Chip_1334	NC_037640.1	3155878	3156583	-1.72786851959385	0.0227612358965922	1	Intron	13775	GO:0016020::membrane;GO:0030001::metal ion transport;GO:0046873::metal ion transmembrane transporter activity;GO:0055085::transmembrane transport	4W
Chip_1335	NC_037648.1	10530142	10530543	-1.55980170734496	0.00280851632951314	1	Promoter	-294	.	4W
Chip_1336	NC_037638.1	1063255	1064111	-1.22619760310776	0.0269663513202682	1	Exon	-7060	.	4W
Chip_1337	NC_037645.1	8326917	8327570	-1.37039696027135	0.00324438556350784	1	Intron	3503	GO:0003924::GTPase activity;GO:0004190::aspartic-type endopeptidase activity;GO:0005047::signal recognition particle binding;GO:0005525::GTP binding;GO:0005785::signal recognition particle receptor complex;GO:0006886::intracellular protein transport;GO:0016021::integral component of membrane	4W
Chip_1338	NC_037651.1	2099841	2100198	-1.3339274230616	0.101894148940336	1	Intron	12620	GO:0004252::serine-type endopeptidase activity;GO:0006508::proteolysis	4W
Chip_1339	NC_037649.1	11494918	11495506	-0.926658801138841	0.0502240274690936	1	Intron	-9938	.	4W
Chip_1340	NC_037642.1	9808867	9810207	-1.65845168050895	0.0797727218545768	1	Promoter	2636	.	4W
Chip_1341	NC_037653.1	4533371	4533846	-0.707223301705823	0.18314961233995	1	Downstream	10844	GO:0015501::glutamate:sodium symporter activity;GO:0015813::L-glutamate transport;GO:0016021::integral component of membrane;GO:0016491::oxidoreductase activity	4W
Chip_1342	NC_037648.1	5123580	5124156	-2.77515100650289	0.00290455524572132	1	Exon	-19991	.	4W
Chip_1343	NC_037640.1	2802064	2802787	-1.18633856107636	0.0300492400757921	1	3' UTR	-3380	.	4W
Chip_1344	NC_037646.1	2495754	2496111	-1.3130596015483	0.0544210999886145	1	Intron	63941	.	4W
Chip_1345	NC_037646.1	2486071	2486567	-1.37986990611564	0.0468438140841601	1	Intron	73485	.	4W
Chip_1346	NC_037646.1	5560581	5561196	-2.18110075933623	0.0546935816991518	1	Promoter	42	.	4W
Chip_1347	NC_037641.1	8097894	8098417	-1.74711707097171	0.0431313484762597	1	Intron	3577	GO:0003677::DNA binding	4W
Chip_1348	NC_037638.1	20500912	20502104	-1.30486972266419	0.00173140055270043	1	3' UTR	8277	GO:0005515::protein binding;GO:0006457::protein folding;GO:0009405::pathogenesis	4W
Chip_1349	NC_037639.1	11583349	11584443	-2.59088062526598	0.00445924123379003	1	Promoter	-1910	.	4W
Chip_1350	NC_037639.1	3018225	3018822	-2.78193531199725	0.11228445657921	1	Promoter	-631	GO:0005737::cytoplasm	4W
Chip_1351	NC_037642.1	10897240	10897934	-1.6959011689304	0.0215435393543422	1	Intron	3728	.	4W
Chip_1352	NC_037641.1	7704595	7705204	-1.24066190096087	0.066437607926211	1	Intron	3296	GO:0005515::protein binding	4W
Chip_1353	NC_037640.1	8383145	8384291	-1.95131312846152	0.10622469019809	1	Promoter	131	GO:0008270::zinc ion binding	4W
Chip_1354	NC_037645.1	3320231	3320767	-1.44671834978176	0.105473634221411	1	Exon	4375	.	4W
Chip_1355	NC_037641.1	6762225	6762784	-2.57387252921953	0.0367632382599166	1	Exon	3400	GO:0005515::protein binding	4W
Chip_1356	NC_037647.1	11031413	11031990	-1.98784065134649	0.0433653196986231	1	3' UTR	-5041	GO:0005975::carbohydrate metabolic process;GO:0016810::hydrolase activity, acting on carbon-nitrogen (but not peptide) bonds;GO:0030682::evasion or tolerance of host defense response	4W
Chip_1357	NC_037638.1	9527736	9528136	-0.912965828246381	0.0948643766383962	1	Intron	-28427	.	4W
Chip_1358	NC_037639.1	4720526	4722798	-3.53022590544323	0.165751426393639	1	Promoter	0	GO:0004672::protein kinase activity;GO:0005524::ATP binding;GO:0006468::protein phosphorylation	4W
Chip_1359	NC_037645.1	12134540	12134878	-1.19115829175784	0.00140088798213931	1	Promoter	1834	GO:0004553::hydrolase activity, hydrolyzing O-glycosyl compounds;GO:0005509::calcium ion binding;GO:0005975::carbohydrate metabolic process	4W
Chip_1360	NC_037644.1	8005547	8006118	-1.76504821036182	0.00284543310582731	1	Promoter	-2023	GO:0006807::nitrogen compound metabolic process;GO:0016810::hydrolase activity, acting on carbon-nitrogen (but not peptide) bonds	4W
Chip_1361	NC_037644.1	3406385	3406757	-2.57649651360923	0.00841918422859747	1	Intron	-6707	.	4W
Chip_1362	NC_037648.1	11978621	11979079	-0.614689154610088	0.0614111953804537	1	Intron	10713	.	4W
Chip_1363	NC_037641.1	607507	608044	-2.29571428280116	0.0387299365841506	1	Distal Intergenic	13540	GO:0008152::metabolic process;GO:0016746::transferase activity, transferring acyl groups	4W
Chip_1364	NC_037641.1	602533	602911	-1.95025421103075	0.0621935643067716	1	Distal Intergenic	18673	GO:0008152::metabolic process;GO:0016746::transferase activity, transferring acyl groups	4W
Chip_1365	NC_037653.1	3147368	3147870	-2.02888352527153	0.0584320548108071	1	Promoter	-1516	GO:0001104::RNA polymerase II transcription cofactor activity;GO:0006357::regulation of transcription from RNA polymerase II promoter;GO:0016592::mediator complex	4W
Chip_1366	NC_037646.1	7437899	7438848	-1.23633329321746	0.0202360394182848	1	Promoter	414	.	4W
Chip_1367	NC_037638.1	9729443	9730385	-1.34934183380074	0.137622951590323	1	Promoter	0	.	4W
Chip_1368	NC_037638.1	8730606	8731092	-2.30982981214674	0.0231820498962877	1	Intron	-9146	.	4W
Chip_1369	NC_037648.1	15557603	15558199	-1.61041256944891	0.02848140156403	1	3' UTR	3876	.	4W
Chip_1370	NC_037638.1	611706	612456	-1.34079215360908	0.0556291950095345	1	Distal Intergenic	53631	GO:0000786::nucleosome;GO:0003677::DNA binding;GO:0003700::sequence-specific DNA binding transcription factor activity;GO:0004252::serine-type endopeptidase activity;GO:0005509::calcium ion binding;GO:0005634::nucleus;GO:0005737::cytoplasm;GO:0005886::plasma membrane;GO:0006334::nucleosome assembly;GO:0006355::regulation of transcription, DNA-templated;GO:0042173::regulation of sporulation result…	4W
Chip_1371	NC_037643.1	8960534	8961035	-0.73386247045989	0.234369199382471	1	Intron	-4799	GO:0034464::BBSome;GO:0042384::cilium assembly	4W
Chip_1372	NC_037643.1	8968875	8969318	-2.79587710261975	0.0369073714502682	1	Promoter	-1025	.	4W
Chip_1373	NC_037643.1	8969533	8970070	-1.33560810236982	0.0184407287792188	1	Promoter	-273	.	4W
Chip_1374	NC_037643.1	8970372	8970862	-2.62943519068337	0.00885112185973599	1	Promoter	23	.	4W
Chip_1375	NC_037643.1	8972296	8972870	-1.8518514977279	0.0131615872876543	1	Promoter	1947	.	4W
Chip_1376	NC_037638.1	13692398	13692800	-1.68184039713045	0.0249220544930405	1	Intron	-11537	.	4W
Chip_1377	NC_037647.1	1252964	1253856	-2.07515779392207	0.122470764152244	1	Intron	22325	.	4W
Chip_1378	NC_037644.1	3236151	3238007	-1.97605836697292	0.082910394361981	1	Downstream	4092	.	4W
Chip_1379	NC_037653.1	7177802	7178266	-2.38109051642043	0.00594343059202466	1	Promoter	2247	GO:0006281::DNA repair;GO:0006464::cellular protein modification process;GO:0008270::zinc ion binding;GO:0016151::nickel cation binding;GO:0016491::oxidoreductase activity;GO:0046872::metal ion binding;GO:0055114::oxidation-reduction process	4W
Chip_1380	NC_037646.1	5809895	5810828	-2.53464433175913	0.177513686945876	1	Promoter	0	GO:0003743::translation initiation factor activity;GO:0006413::translational initiation;GO:0006814::sodium ion transport;GO:0015655::alanine:sodium symporter activity;GO:0016020::membrane;GO:0032328::alanine transport	4W
Chip_1381	NC_037641.1	2649655	2650368	-1.40529086383523	0.105968591494802	1	Intron	5629	.	4W
Chip_1382	NC_037650.1	11120312	11120721	-0.810549946836996	0.0609307546164778	1	Intron	-5100	GO:0003700::sequence-specific DNA binding transcription factor activity;GO:0005667::transcription factor complex;GO:0006355::regulation of transcription, DNA-templated	4W
Chip_1383	NC_037638.1	3183108	3183639	-0.777228914098484	0.0614297736164287	1	Promoter	0	GO:0005515::protein binding;GO:0006511::ubiquitin-dependent protein catabolic process	4W
Chip_1384	NC_037641.1	5360524	5361099	-1.04352520167472	0.023060222527274	1	Intron	-3758	.	4W
Chip_1385	NC_037641.1	5361790	5362425	-1.12975168871063	0.0190991948583003	1	Promoter	-2432	.	4W
Chip_1386	NC_037653.1	2475936	2476531	-1.84928624985015	0.0881779980955362	1	Intron	-6522	GO:0016021::integral component of membrane	4W
Chip_1387	NC_037647.1	7551325	7551967	-2.48037171230225	0.00767690821038176	1	Promoter	2120	GO:0008083::growth factor activity;GO:0016020::membrane	4W
Chip_1388	NC_037641.1	9271733	9272442	-1.17855580041883	0.00131967828655909	1	Promoter	382	.	4W
Chip_1389	NC_037647.1	10971570	10972398	-0.136185013048103	0.395896966080113	1	Promoter	0	GO:0046677::response to antibiotic	4W
Chip_1390	NC_037642.1	2121039	2121487	-0.760961852943449	0.331001341488912	1	Promoter	-217	.	4W
Chip_1391	NC_037649.1	1159000	1160817	-2.80114960332179	0.0618617454215132	1	Promoter	-1999	.	4W
Chip_1392	NC_037642.1	5747662	5749040	-2.30326235879519	0.11334735526905	1	Intron	-11440	.	4W
Chip_1393	NC_037641.1	5475071	5475939	-1.56517710781083	0.0746565111363654	1	Promoter	23	GO:0001104::RNA polymerase II transcription cofactor activity;GO:0006357::regulation of transcription from RNA polymerase II promoter;GO:0016592::mediator complex	4W
Chip_1394	NC_037645.1	1288649	1289823	-2.11727705754361	0.015441377118346	1	Intron	-3160	GO:0005890::sodium:potassium-exchanging ATPase complex;GO:0006813::potassium ion transport;GO:0006814::sodium ion transport	4W
Chip_1395	NC_037653.1	2789721	2790386	-2.59072630158258	0.00121751394597532	1	Promoter	1229	.	4W
Chip_1396	NC_037646.1	6876425	6876805	-1.17888644038449	0.111958691633944	1	Promoter	-541	GO:0000148::1,3-beta-D-glucan synthase complex;GO:0003843::1,3-beta-D-glucan synthase activity;GO:0005784::Sec61 translocon complex;GO:0006075::(1-&gt;3)-beta-D-glucan biosynthetic process;GO:0006613::cotranslational protein targeting to membrane;GO:0016020::membrane;GO:0030176::integral component of endoplasmic reticulum membrane	4W
Chip_1397	NC_037644.1	2769746	2770314	-1.89782760895488	0.0125313789123852	1	Intron	-36760	GO:0003779::actin binding	4W
Chip_1398	NC_037643.1	5200590	5201202	-1.49509788698875	0.0652178248413444	1	Intron	-5518	.	4W
Chip_1399	NC_037648.1	1314330	1314988	-1.6975394161724	0.0346547897169625	1	Promoter	33	.	4W
Chip_1400	NC_037639.1	15185423	15186575	-3.67583059348932	0.118260069728359	1	Promoter	0	GO:0004185::serine-type carboxypeptidase activity;GO:0005773::vacuole	4W
Chip_1401	NC_037652.1	7492012	7495318	-2.10526966191842	0.000422545831029786	1	Promoter	0	.	4W
Chip_1402	NC_037653.1	3399645	3400299	-1.97714529227078	0.0232675422759693	1	Promoter	202	GO:0005737::cytoplasm;GO:0040007::growth	4W
Chip_1403	NC_037644.1	867814	868623	-1.91275179590184	0.0342463213156544	1	Intron	4368	.	4W
Chip_1404	NC_037638.1	4740585	4740992	-1.75255991177422	0.0143616701618657	1	Exon	-5841	GO:0003700::sequence-specific DNA binding transcription factor activity;GO:0005634::nucleus;GO:0006355::regulation of transcription, DNA-templated;GO:0043565::sequence-specific DNA binding	4W
Chip_1405	NC_037650.1	5960617	5962511	-2.23917402544139	0.0124165094925124	1	Promoter	2786	.	4W
Chip_1406	NC_037649.1	9084955	9085994	-1.23921764238332	0.127901091908486	1	Promoter	790	.	4W
Chip_1407	NC_037647.1	4231806	4232684	-1.72163382679948	0.0735520432125853	1	Intron	-66533	.	4W
Chip_1408	NC_037650.1	87465	87969	-1.26888526109207	0.0307168150946542	1	Exon	-63655	.	4W
Chip_1409	NC_037644.1	3646025	3646484	-3.26669187444805	0.0197939418550569	1	Intron	12926	.	4W
Chip_1410	NC_037645.1	6296151	6296582	-2.16596870162975	0.0672644697694146	1	Downstream	-3566	.	4W
Chip_1411	NC_037638.1	4203829	4204256	-1.82354021931532	0.0125864732571587	1	Intron	6035	.	4W
Chip_1412	NC_037639.1	9382922	9383500	-1.13159746964579	0.122269042150088	1	Distal Intergenic	-22155	.	4W
Chip_1413	NC_037639.1	9381327	9381689	-1.47251008256709	0.0705021747143375	1	Distal Intergenic	-20560	.	4W
Chip_1414	NC_037639.1	9366067	9366722	-2.61091151078478	0.0264672444011711	1	Distal Intergenic	-5300	.	4W
Chip_1415	NC_037640.1	1461660	1463235	-2.27453991513325	0.153956864059161	1	Distal Intergenic	-3142	.	4W
Chip_1416	NC_037641.1	4685649	4686228	-1.16095513102294	0.0138854062615305	1	Intron	-11555	.	4W
Chip_1417	NC_037641.1	2684552	2684887	-0.589053826117069	0.0128619760757384	1	Intron	-3129	.	4W
Chip_1418	NC_037640.1	3974581	3975035	-1.61769633080685	0.0139442149121633	1	Promoter	67	.	4W
Chip_1419	NC_037639.1	10228476	10228949	-1.80021042470038	0.0231302342749616	1	Promoter	910	.	4W
Chip_1420	NC_037639.1	5725357	5725907	-1.85191760467927	0.0538204587999538	1	Promoter	0	.	4W
Chip_1421	NC_037638.1	45424	46295	-3.39487486103899	0.164883166812004	1	Promoter	0	GO:0000398::mRNA splicing, via spliceosome;GO:0000775::chromosome, centromeric region;GO:0003677::DNA binding;GO:0003682::chromatin binding;GO:0004190::aspartic-type endopeptidase activity;GO:0004222::metalloendopeptidase activity;GO:0005198::structural molecule activity;GO:0005634::nucleus;GO:0005681::spliceosomal complex;GO:0005856::cytoskeleton;GO:0006355::regulation of transcription, DNA-temp…	4W
Chip_1422	NC_037640.1	4695799	4696421	-1.48845614098283	0.0170853846715722	1	Promoter	0	GO:0006486::protein glycosylation;GO:0008378::galactosyltransferase activity;GO:0016020::membrane	4W
Chip_1423	NC_037640.1	12567266	12568593	-2.40246676899518	0.0838446922244368	1	Intron	5604	.	4W
Chip_1424	NC_037641.1	11108749	11109679	-1.24329697995082	0.064840358436914	1	3' UTR	3960	.	4W
Chip_1425	NC_037641.1	8583744	8585589	-3.16938706264413	0.0911795967028177	1	Intron	-20917	.	4W
Chip_1426	NC_037642.1	6925342	6925981	-1.82090204023078	0.0667556400786953	1	Promoter	0	.	4W
Chip_1427	NC_037642.1	13016490	13017640	-0.887609156121807	0.181613471160129	1	Intron	-34458	GO:0006355::regulation of transcription, DNA-templated	4W
Chip_1428	NC_037643.1	15002467	15003043	-1.00122290862023	0.0417121416368933	1	Promoter	-864	GO:0003824::catalytic activity	4W
Chip_1429	NC_037643.1	15000460	15000898	-0.886747428836381	0.0067610050311597	1	Promoter	235	GO:0003824::catalytic activity	4W
Chip_1430	NC_037643.1	8794795	8795733	-1.31863812188011	0.156946747307704	1	Promoter	-1248	.	4W
Chip_1431	NC_037638.1	5560954	5562770	-2.08610057609339	0.0955305850301026	1	Intron	6161	.	4W
Chip_1432	NC_037643.1	1700397	1701830	-2.01330936750849	0.0207722716432843	1	Promoter	0	.	4W
Chip_1433	NC_037644.1	1526701	1527993	-0.778938368296679	0.14124686237006	1	Promoter	88	.	4W
Chip_1434	NC_037644.1	3470885	3472146	-1.8991348249346	0.0290689832062358	1	Intron	13482	.	4W
Chip_1435	NC_037644.1	3468739	3469356	-1.56012973328563	0.0529684214358032	1	Intron	-14075	.	4W
Chip_1436	NC_037644.1	3462996	3464732	-2.20074671332999	0.0117246343370844	1	Intron	-8332	.	4W
Chip_1437	NC_037644.1	12233529	12234402	-1.17638774273254	0.101730662975548	1	Intron	-10927	.	4W
Chip_1438	NC_037644.1	12246581	12246965	-0.803369692036329	0.205767929712033	1	Promoter	1252	.	4W
Chip_1439	NC_037644.1	12249371	12250110	-0.973895725505955	0.00138054663796234	1	Intron	4042	.	4W
Chip_1440	NC_037645.1	5137112	5138796	-2.60815089274593	0.1785497016435	1	Promoter	244	GO:0006813::potassium ion transport;GO:0015269::calcium-activated potassium channel activity;GO:0016020::membrane	4W
Chip_1441	NC_037645.1	6598500	6598880	-1.64348296437627	0.0706837307261991	1	Promoter	-895	.	4W
Chip_1442	NC_037638.1	12953308	12954065	-3.25287490239257	0.0975201897469576	1	Intron	-23489	.	4W
Chip_1443	NC_037646.1	10188795	10190183	-2.58274657277246	0.0215919437383055	1	Intron	17526	.	4W
Chip_1444	NC_037647.1	10477373	10478202	-1.30645667356296	0.0322019672759944	1	Intron	-18902	.	4W
Chip_1445	NC_037647.1	3739744	3740151	-1.03521430708708	0.0670675296115168	1	Promoter	140	.	4W
Chip_1446	NC_037648.1	10069071	10069413	-1.7036645088909	0.0123342646228483	1	Promoter	-657	.	4W
Chip_1447	NC_037638.1	25870402	25871049	-3.16725421318643	0.00585705126012055	1	Intron	7194	.	4W
Chip_1448	NC_037649.1	1057724	1058822	-1.67051075043546	0.0521013406634445	1	Intron	-63868	GO:0004045::aminoacyl-tRNA hydrolase activity	4W
Chip_1449	NC_037650.1	2452274	2453066	-0.488001961796473	0.120679396173188	1	Promoter	0	GO:0003678::DNA helicase activity;GO:0003924::GTPase activity;GO:0005525::GTP binding;GO:0007264::small GTPase mediated signal transduction;GO:0019079::viral genome replication	4W
Chip_1450	NC_037638.1	26214901	26215311	-1.30459790985963	0.0167379081287449	1	Distal Intergenic	-4061	.	4W
Chip_1451	NC_037653.1	969264	970192	-0.91257895654623	0.164711992834485	1	Exon	-3506	.	4W
Chip_1452	NC_037653.1	2039240	2039680	-0.663087146646669	0.00624918224461634	1	Distal Intergenic	-10354	GO:0000178::exosome (RNase complex);GO:0003723::RNA binding	4W
Chip_1453	NC_037653.1	1618326	1618738	-1.31687194104705	0.0677990754225282	1	Promoter	-2906	.	4W
Chip_1454	NC_037652.1	971708	972216	-1.73211333119314	0.00055262343612958	1	Intron	28449	.	4W
Chip_1455	NC_037652.1	981033	981510	-0.639135790954078	0.0589791150886892	1	Intron	37774	.	4W
Chip_1456	NC_037652.1	985629	986134	-1.5823836169099	0.0130665366269175	1	Intron	42370	.	4W
Chip_1457	NC_037640.1	3019943	3020491	-1.00222978168892	0.199663125267194	1	Exon	5933	.	4W
Chip_1458	NC_037652.1	2335033	2335489	-0.463283951869348	0.252101535463766	1	Intron	41686	.	4W
Chip_1459	NC_037638.1	5221174	5221820	-2.641561487112	0.00638486419955088	1	Promoter	719	GO:0005576::extracellular region;GO:0009405::pathogenesis	4W
Chip_1460	NC_037645.1	12546326	12546733	-1.08656137272528	0.134024293772138	1	Promoter	-2105	.	4W
Chip_1461	NC_037640.1	8305599	8306196	-2.81588289585459	0.0397817086173846	1	Promoter	-225	GO:0006355::regulation of transcription, DNA-templated	4W
Chip_1462	NC_037640.1	11901469	11902220	-1.44433160596863	0.0374392644815374	1	Distal Intergenic	15789	.	4W
Chip_1463	NC_037641.1	11516406	11518488	-1.07559818377386	0.0278297044563745	1	Promoter	0	.	4W
Chip_1464	NC_037642.1	4228470	4228967	-3.84342866793523	0.0219124378928523	1	Promoter	93	.	4W
Chip_1465	NC_037638.1	6434502	6435026	-1.48969133371976	0.010166235154009	1	Promoter	-2209	.	4W
Chip_1466	NC_037638.1	6437452	6437931	-2.01938089795649	0.0108415125567351	1	Promoter	208	.	4W
Chip_1467	NC_037638.1	6438112	6438503	-2.57010692425547	0.0314657684702026	1	Promoter	868	.	4W
Chip_1468	NC_037643.1	11906778	11907456	-2.36340138644378	0.0705650491079619	1	Intron	-9266	.	4W
Chip_1469	NC_037643.1	3837622	3838219	-1.49707718013522	0.0589876147124563	1	Intron	-7798	.	4W
Chip_1470	NC_037643.1	3891793	3892946	-1.9205915723554	0.000741209972807564	1	Promoter	2720	.	4W
Chip_1471	NC_037643.1	7365019	7365538	-2.0264471112414	0.0355141697849523	1	Intron	7728	.	4W
Chip_1472	NC_037643.1	7348791	7349269	-0.516290345270069	0.0950282189350313	1	Intron	-3573	.	4W
Chip_1473	NC_037644.1	14161040	14161602	-1.89365797919735	0.0347517305843392	1	Intron	-91041	.	4W
Chip_1474	NC_037644.1	7118220	7118741	-2.16028516733298	0.00926905482869777	1	Distal Intergenic	-214789	.	4W
Chip_1475	NC_037644.1	7177363	7177932	-1.60172126870482	0.092589358743604	1	Intron	-155598	.	4W
Chip_1476	NC_037645.1	7641596	7642315	-0.750410032009413	0.0949720766821516	1	Promoter	0	GO:0004672::protein kinase activity;GO:0005524::ATP binding;GO:0006468::protein phosphorylation;GO:0016020::membrane;GO:0016773::phosphotransferase activity, alcohol group as acceptor	4W
Chip_1477	NC_037645.1	3923346	3924053	-1.79258544498736	0.0172043005384295	1	Exon	-5995	.	4W
Chip_1478	NC_037647.1	5259970	5260575	-1.99239925736948	0.0774498387049182	1	Promoter	-1433	GO:0003847::1-alkyl-2-acetylglycerophosphocholine esterase activity;GO:0006629::lipid metabolic process;GO:0008152::metabolic process;GO:0016042::lipid catabolic process;GO:0016787::hydrolase activity	4W
Chip_1479	NC_037647.1	1283972	1284458	-1.43334754257764	0.0319741595669604	1	Distal Intergenic	4960	.	4W
Chip_1480	NC_037647.1	4353725	4354604	-1.42095302400783	0.0452197085629014	1	Promoter	0	.	4W
Chip_1481	NC_037638.1	8629184	8629809	-1.55353452640489	0.0155008795476223	1	Intron	-7430	GO:0003779::actin binding;GO:0007010::cytoskeleton organization;GO:0007218::neuropeptide signaling pathway;GO:0008255::ecdysis-triggering hormone activity;GO:0009523::photosystem II;GO:0009539::photosystem II reaction center;GO:0015979::photosynthesis;GO:0016020::membrane;GO:0018990::ecdysis, chitin-based cuticle	4W
Chip_1482	NC_037648.1	2393353	2394306	-2.89926379187143	0.0517981346824951	1	3' UTR	12178	GO:0005515::protein binding	4W
Chip_1483	NC_037648.1	2420897	2421355	-2.16607428317732	0.0046655594877918	1	Promoter	673	.	4W
Chip_1484	NC_037648.1	2422169	2422638	-2.02344374258463	0.0215266943707805	1	Promoter	1945	.	4W
Chip_1485	NC_037648.1	830210	831026	-1.47488714522889	0.143610411533082	1	Promoter	2821	.	4W
Chip_1486	NC_037649.1	5667508	5668169	-0.73401854784026	0.140987485344704	1	Intron	-32221	.	4W
Chip_1487	NC_037649.1	5659833	5660228	-0.904030788711265	0.0475573108717288	1	Intron	-24546	.	4W
Chip_1488	NC_037650.1	11096730	11098302	-1.32353991664191	0.031076116123358	1	Promoter	-252	.	4W
Chip_1489	NC_037638.1	21617357	21618033	-1.11491769037664	0.0396038342162655	1	Intron	67394	.	4W
Chip_1490	NC_037638.1	21618281	21618790	-1.9202201252144	0.00244229130836941	1	Intron	68318	.	4W
Chip_1491	NC_037638.1	1895136	1895452	-2.07699182627796	0.0113491559521902	1	Intron	-4093	.	4W
Chip_1492	NC_037638.1	1890798	1891251	-1.6768539948549	0.0185577071602818	1	Promoter	0	.	4W
Chip_1493	NC_037638.1	1887930	1888870	-2.34891034695824	0.00245672633919522	1	Promoter	2173	.	4W
Chip_1494	NC_037651.1	7940739	7941111	-1.58288937851662	0.0405788324796922	1	Intron	-12785	GO:0019031::viral envelope	4W
Chip_1495	NC_037651.1	9857292	9858904	-3.40642028088078	0.156297765222302	1	Promoter	0	GO:0003676::nucleic acid binding;GO:0003677::DNA binding;GO:0003700::sequence-specific DNA binding transcription factor activity;GO:0006355::regulation of transcription, DNA-templated;GO:0008270::zinc ion binding;GO:0046872::metal ion binding	4W
Chip_1496	NC_037652.1	9502993	9503587	-2.29941284064318	0.0187415581527802	1	Promoter	0	GO:0000160::phosphorelay signal transduction system;GO:0004673::protein histidine kinase activity;GO:0005524::ATP binding;GO:0007155::cell adhesion;GO:0016020::membrane;GO:0018106::peptidyl-histidine phosphorylation;GO:0046872::metal ion binding	4W
Chip_1497	NC_037653.1	3397209	3397710	-1.94639993148791	0.0346348573899956	1	Promoter	62	GO:0016021::integral component of membrane;GO:0018193::peptidyl-amino acid modification	4W
Chip_1498	NC_037653.1	3377390	3378662	-2.09123079732439	0.0430751780470716	1	Intron	19110	GO:0016021::integral component of membrane;GO:0018193::peptidyl-amino acid modification	4W
