# Supplementary material for: Generic and queryable data integration schema for transcriptomics and epigenomics studies
Source: Comput Struct Biotechnol J. 2024 Nov 19;23:4232–41. doi: 10.1016/j.csbj.2024.11.022 (PMC11629147; doi:10.1016/j.csbj.2024.11.022)
Supplement: MMC 5 — Final tables for Honeybee dataset integration. [file mmc5.zip › S13-Honeybee_Condition.tsv]

Condition	Cast	Days
2Q	Queen	2
2W	Worker	2
4Q	Queen	4
4W	Worker	4
