# Supplementary material for: Generic and queryable data integration schema for transcriptomics and epigenomics studies
Source: Comput Struct Biotechnol J. 2024 Nov 19;23:4232–41. doi: 10.1016/j.csbj.2024.11.022 (PMC11629147; doi:10.1016/j.csbj.2024.11.022)
Supplement: MMC 5 — Final tables for Honeybee dataset integration. [file mmc5.zip › S16-Honeybee_DEGs.tsv]

Differential Expression	measured_in@gene	log2FoldChange	pvalue	padj	gene_biotype	measured_in@Contrast	Expression
DEG_0	gene-LOC113219221	3.23055070208148	1.98366139095637E-27	3.62018203849538E-24	protein_coding	2Qvs2W	UP
DEG_1	gene-LOC412843	3.58180085633884	3.45795596619597E-20	2.10358987943588E-17	protein_coding	2Qvs2W	UP
DEG_2	gene-LOC413186	1.28929641615428	1.41155497012969E-17	5.85474504656064E-15	protein_coding	2Qvs2W	UP
DEG_3	gene-LOC100576555	2.92561276222209	1.94785945832258E-17	7.72792067704068E-15	protein_coding	2Qvs2W	UP
DEG_4	gene-LOC412591	1.4614511995489	3.86231345892483E-15	1.35552347356496E-12	protein_coding	2Qvs2W	UP
DEG_5	gene-LOC551991	2.29426381741748	4.06197932380985E-14	1.23551871099216E-11	protein_coding	2Qvs2W	UP
DEG_6	gene-LOC409712	1.06886394620146	4.73232392152603E-12	1.10724245599808E-09	protein_coding	2Qvs2W	UP
DEG_7	gene-LOC727110	2.49512434216718	3.71610007020766E-11	7.37161155231411E-09	protein_coding	2Qvs2W	UP
DEG_8	gene-LOC551527	1.90594671734426	4.82013776013283E-11	9.35824618323662E-09	protein_coding	2Qvs2W	UP
DEG_9	gene-LOC410638	1.4054759823941	6.20552593931262E-10	9.93428494670661E-08	protein_coding	2Qvs2W	UP
DEG_10	gene-LOC551966	1.31476149655565	1.35154604167033E-09	1.98917058552287E-07	protein_coding	2Qvs2W	UP
DEG_11	gene-LOC726786	1.20577995918704	1.9375171133205E-09	2.7624755717265E-07	protein_coding	2Qvs2W	UP
DEG_12	gene-LOC413816	1.15591287809867	7.51342889116986E-09	9.39178611396232E-07	protein_coding	2Qvs2W	UP
DEG_13	gene-LOC726040	1.09443761677759	1.75279910007305E-08	1.97460392446501E-06	protein_coding	2Qvs2W	UP
DEG_14	-	1.12659511567567	1.79335318751436E-08	1.99565217513031E-06	-	2Qvs2W	UP
DEG_15	gene-LOC410614	1.38458892582311	4.82261039576735E-08	5.00071816606558E-06	protein_coding	2Qvs2W	UP
DEG_16	gene-LOC102654146	1.80318016764249	7.72770637848679E-08	7.83503563374355E-06	protein_coding	2Qvs2W	UP
DEG_17	-	3.8682298056776	2.01800002951438E-07	1.84142502693187E-05	-	2Qvs2W	UP
DEG_18	gene-LOC552832	1.03384254151702	2.1236247812638E-07	1.91862139891408E-05	protein_coding	2Qvs2W	UP
DEG_19	gene-LOC411207	1.30188330583437	4.93372162315657E-07	4.04659056155894E-05	protein_coding	2Qvs2W	UP
DEG_20	gene-LOC100577408	1.05867516301362	4.96677416870796E-07	4.04659056155894E-05	protein_coding	2Qvs2W	UP
DEG_21	gene-LOC409924	1.00621002372658	5.63831002470486E-07	4.45456180396356E-05	protein_coding	2Qvs2W	UP
DEG_22	gene-LOC408291	0.710238491068209	9.39928990929308E-07	6.80702543034122E-05	protein_coding	2Qvs2W	UP
DEG_23	gene-LOC410537	1.57344394606043	1.01281011903857E-06	7.16498912304488E-05	protein_coding	2Qvs2W	UP
DEG_24	gene-LOC412838	0.963922141630413	1.01291353081949E-06	7.16498912304488E-05	protein_coding	2Qvs2W	UP
DEG_25	gene-LOC726812	1.0036753042974	1.23982046847247E-06	8.5707286172813E-05	protein_coding	2Qvs2W	UP
DEG_26	gene-LOC724779	0.99333417759912	1.40138426924229E-06	9.47231959765623E-05	protein_coding	2Qvs2W	UP
DEG_27	gene-LOC100577537	1.71331422105266	1.5641972159001E-06	0.000101952139964917	protein_coding	2Qvs2W	UP
DEG_28	gene-LOC552149	1.17517092182665	1.59310584072082E-06	0.000102373878849137	protein_coding	2Qvs2W	UP
DEG_29	gene-LOC100576683	0.773324441555065	1.68903312458461E-06	0.00010777921162122	protein_coding	2Qvs2W	UP
DEG_30	Y-y	1.39278757668018	2.24547644414695E-06	0.000139387568386673	protein_coding	2Qvs2W	UP
DEG_31	gene-LOC410087	1.61425624173643	2.57960259112114E-06	0.000156925824293203	protein_coding	2Qvs2W	UP
DEG_32	gene-LOC551769	0.781690465006515	5.1546535755748E-06	0.000285067962891637	protein_coding	2Qvs2W	UP
DEG_33	gene-LOC411813	0.602411203077706	5.80574113649552E-06	0.000317229867488153	protein_coding	2Qvs2W	UP
DEG_34	gene-LOC725274	0.674640228446156	7.98226445931226E-06	0.000404656462173468	protein_coding	2Qvs2W	UP
DEG_35	gene-LOC411568	0.774460574608515	8.61767351484023E-06	0.00043206742210394	protein_coding	2Qvs2W	UP
DEG_36	gene-LOC411188	1.46805245704901	1.16126302194277E-05	0.000554791888755381	protein_coding	2Qvs2W	UP
DEG_37	gene-LOC100578780	0.943365656124189	2.25505888799021E-05	0.00100377621233711	protein_coding	2Qvs2W	UP
DEG_38	-	1.23550852520651	2.28244636295109E-05	0.00101103510009362	-	2Qvs2W	UP
DEG_39	gene-LOC100577028	1.62067406318777	2.35934338037096E-05	0.00104004871236159	protein_coding	2Qvs2W	UP
DEG_40	gene-LOC552679	1.25125239382087	2.40807050632303E-05	0.00105642516202873	protein_coding	2Qvs2W	UP
DEG_41	gene-LOC412708	0.796765425846229	3.08434680193464E-05	0.00134663466830879	protein_coding	2Qvs2W	UP
DEG_42	gene-LOC410780	0.768393287861603	3.28715028445673E-05	0.00142157565619278	protein_coding	2Qvs2W	UP
DEG_43	Br-c	2.24344922391906	3.40025295216692E-05	0.00144769744138132	protein_coding	2Qvs2W	UP
DEG_44	gene-LOC726250	0.854134582336332	3.42791521906603E-05	0.00144813548027674	protein_coding	2Qvs2W	UP
DEG_45	gene-LOC412467	0.578793667028342	3.55393228006741E-05	0.00149445309012051	protein_coding	2Qvs2W	UP
DEG_46	gene-LOC724518	1.19452179643796	4.01295024572936E-05	0.00166446231783093	protein_coding	2Qvs2W	UP
DEG_47	gene-LOC410559	1.26550597536959	4.30291209895793E-05	0.00177665488248829	protein_coding	2Qvs2W	UP
DEG_48	gene-LOC412287	0.69816839797738	5.55137080872865E-05	0.00222176572937057	protein_coding	2Qvs2W	UP
DEG_49	gene-LOC551179	1.14304402667057	5.7177716976401E-05	0.00227836972667974	protein_coding	2Qvs2W	UP
DEG_50	gene-LOC551465	0.810609872032105	6.3373952203326E-05	0.00248191980195429	protein_coding	2Qvs2W	UP
DEG_51	gene-LOC413192	0.624057064715528	7.24227549284083E-05	0.00280024423187172	protein_coding	2Qvs2W	UP
DEG_52	gene-LOC725967	1.26055850777798	7.75062312529544E-05	0.00295918142336071	protein_coding	2Qvs2W	UP
DEG_53	gene-LOC107966053	0.797727834258637	8.71104843009073E-05	0.00329827041180821	protein_coding	2Qvs2W	UP
DEG_54	gene-LOC408473	0.701699673137542	8.87595177985026E-05	0.00334682066079065	protein_coding	2Qvs2W	UP
DEG_55	gene-LOC726819	0.819858250256725	9.55644521282432E-05	0.00357387551504188	protein_coding	2Qvs2W	UP
DEG_56	gene-LOC412431	1.03530460668943	0.000105120754873058	0.00386785035571233	protein_coding	2Qvs2W	UP
DEG_57	CytC	0.91886752347745	0.000110351066722082	0.0039931881644829	protein_coding	2Qvs2W	UP
DEG_58	gene-LOC724299	0.622168828859144	0.000113120394093448	0.00406387242560124	protein_coding	2Qvs2W	UP
DEG_59	gene-LOC412067	0.587108700934523	0.000113918084504856	0.00407648047492867	protein_coding	2Qvs2W	UP
DEG_60	gene-LOC410591	0.739445344419071	0.00011550952007494	0.00410137453681553	protein_coding	2Qvs2W	UP
DEG_61	gene-LOC107965199	0.762906624790664	0.000115512685584832	0.00410137453681553	protein_coding	2Qvs2W	UP
DEG_62	gene-LOC413399	0.744159999493076	0.000138142848732011	0.00466871664696149	protein_coding	2Qvs2W	UP
DEG_63	gene-LOC724275	1.56880309660038	0.000152286000663901	0.00505030355149256	protein_coding	2Qvs2W	UP
DEG_64	gene-LOC725489	1.26955171171611	0.000164476352466416	0.00532292856372901	protein_coding	2Qvs2W	UP
DEG_65	gene-LOC724239	1.12814524254788	0.000170485610472158	0.00547775068858605	protein_coding	2Qvs2W	UP
DEG_66	gene-LOC726061	0.581897725292603	0.00018465512366233	0.00581026897730606	protein_coding	2Qvs2W	UP
DEG_67	gene-LOC409424	0.648432518115381	0.000190395702510918	0.00597031197736126	protein_coding	2Qvs2W	UP
DEG_68	gene-LOC408511	0.675486286240782	0.000196482737796001	0.00609831626662757	protein_coding	2Qvs2W	UP
DEG_69	gene-LOC413117	1.12343154540027	0.000200779477107917	0.00618957002908697	protein_coding	2Qvs2W	UP
DEG_70	gene-LOC107964891	0.5764005622189	0.000239017377382258	0.00710434387170392	protein_coding	2Qvs2W	UP
DEG_71	gene-LOC100577976	0.696218949714983	0.000244809463790155	0.00718291433146354	protein_coding	2Qvs2W	UP
DEG_72	gene-LOC724506	0.839009338481783	0.00024742008263926	0.00722750282567936	protein_coding	2Qvs2W	UP
DEG_73	gene-LOC412610	0.674165178922861	0.000249604025910508	0.00725362017972416	protein_coding	2Qvs2W	UP
DEG_74	gene-LOC100577064	1.42487576055885	0.000263318365918168	0.00750868777813527	protein_coding	2Qvs2W	UP
DEG_75	gene-LOC413877	0.746232920169915	0.000267568457347535	0.00760611268939643	protein_coding	2Qvs2W	UP
DEG_76	gene-LOC552635	0.864845132543598	0.000273860467180829	0.00771289124390452	protein_coding	2Qvs2W	UP
DEG_77	gene-LOC413575	0.888249605513488	0.000288301314550626	0.00802057772949531	protein_coding	2Qvs2W	UP
DEG_78	gene-LOC409633	2.02030371149052	0.000292237989139522	0.00805640982144452	protein_coding	2Qvs2W	UP
DEG_79	gene-LOC725918	0.554631756614136	0.000303266362498369	0.00823602844582623	protein_coding	2Qvs2W	UP
DEG_80	gene-LOC725455	1.94897463043778	0.000305314941535425	0.00824260012281287	protein_coding	2Qvs2W	UP
DEG_81	gene-LOC724129	0.57197140249825	0.000356396658638899	0.00938946038060772	protein_coding	2Qvs2W	UP
DEG_82	gene-LOC725107	0.780744424302821	0.000358877090033227	0.00938946038060772	protein_coding	2Qvs2W	UP
DEG_83	gene-LOC552780	0.58724826145235	0.00035911470387201	0.00938946038060772	protein_coding	2Qvs2W	UP
DEG_84	gene-LOC725457	1.80091788351585	0.000371474572222768	0.00961492311103022	protein_coding	2Qvs2W	UP
DEG_85	gene-LOC551865	0.498958109130189	0.000375023873307063	0.00966692893764675	protein_coding	2Qvs2W	UP
DEG_86	gene-LOC102654029	0.544246846970603	0.000379873307283661	0.00976434909567156	protein_coding	2Qvs2W	UP
DEG_87	gene-LOC411355	0.533067947377328	0.000382923935671127	0.0098151149241546	protein_coding	2Qvs2W	UP
DEG_88	gene-LOC100576736	0.772454265514289	0.000391534239825436	0.00997974843130476	protein_coding	2Qvs2W	UP
DEG_89	gene-LOC724542	0.601507350217021	0.000412934361314703	0.0103802370440679	protein_coding	2Qvs2W	UP
DEG_90	-	1.07407494468017	0.000430572102092427	0.0106835893051928	-	2Qvs2W	UP
DEG_91	gene-LOC410875	0.521999513554048	0.000440053525254705	0.0108526713998627	protein_coding	2Qvs2W	UP
DEG_92	-	1.36364938766886	0.000444288873119888	0.0108982149656424	-	2Qvs2W	UP
DEG_93	gene-LOC725021	1.30747988547393	0.000446347248442274	0.0109193529277098	protein_coding	2Qvs2W	UP
DEG_94	gene-LOC551400	0.6173649097846	0.000466354312552655	0.0111692469869894	protein_coding	2Qvs2W	UP
DEG_95	gene-LOC726081	0.510684530166965	0.000491141861584165	0.0116710142889466	protein_coding	2Qvs2W	UP
DEG_96	gene-LOC552401	0.648199943694774	0.000503269504892936	0.0118359129694537	protein_coding	2Qvs2W	UP
DEG_97	gene-LOC100576366	0.722374448372091	0.000520289618433834	0.012173442995407	protein_coding	2Qvs2W	UP
DEG_98	gene-LOC410676	0.672779263314011	0.000545286852025411	0.0126932207263568	protein_coding	2Qvs2W	UP
DEG_99	gene-LOC102653748	0.817547560452715	0.000556714063055941	0.0128934411811814	protein_coding	2Qvs2W	UP
DEG_100	gene-LOC412985	0.620986626431442	0.000578542890598973	0.0132310874103149	protein_coding	2Qvs2W	UP
DEG_101	gene-LOC408675	0.437486256674814	0.000585341974314923	0.0133531137890592	protein_coding	2Qvs2W	UP
DEG_102	gene-LOC408463	0.748802898933034	0.000598918666035335	0.0135948577800309	protein_coding	2Qvs2W	UP
DEG_103	gene-LOC412619	0.828421931892725	0.000631577450319264	0.014194936537348	protein_coding	2Qvs2W	UP
DEG_104	gene-LOC100577679	0.759916555756209	0.000647600117408382	0.0144837036062536	protein_coding	2Qvs2W	UP
DEG_105	gene-LOC552025	0.592919427634896	0.000672668181119476	0.0148982940599884	protein_coding	2Qvs2W	UP
DEG_106	gene-LOC412363	0.572093543055812	0.00067537794553759	0.0149037376380822	protein_coding	2Qvs2W	UP
DEG_107	gene-LOC412262	0.864521088456124	0.000699914544065058	0.0152792349631427	protein_coding	2Qvs2W	UP
DEG_108	gene-LOC100577607	0.634359861166749	0.0007135609403215	0.0155399608124909	protein_coding	2Qvs2W	UP
DEG_109	gene-LOC551327	0.795314267017293	0.000718528034285448	0.0156108769353684	protein_coding	2Qvs2W	UP
DEG_110	gene-LOC551406	0.722407401549977	0.00072388608074439	0.0156899298973695	protein_coding	2Qvs2W	UP
DEG_111	-	1.12552858814577	0.000738615296479994	0.0159334860056264	-	2Qvs2W	UP
DEG_112	gene-LOC413989	0.604434922291302	0.000785516862653439	0.0167803700907816	protein_coding	2Qvs2W	UP
DEG_113	gene-LOC100578468	1.54357906609725	0.000816501190748086	0.0173269148036658	protein_coding	2Qvs2W	UP
DEG_114	gene-LOC113218983	0.472456549958624	0.000831175789790762	0.0175161179719185	protein_coding	2Qvs2W	UP
DEG_115	gene-LOC100578881	0.750866750958357	0.000851181593792177	0.0178142936774165	protein_coding	2Qvs2W	UP
DEG_116	gene-LOC724355	0.549737314112423	0.000863456999252218	0.0179330969649921	protein_coding	2Qvs2W	UP
DEG_117	gene-LOC552623	0.745262789024864	0.000864719196120169	0.0179330969649921	protein_coding	2Qvs2W	UP
DEG_118	gene-LOC102654768	1.12392238831228	0.000872397707918338	0.0180513131173579	protein_coding	2Qvs2W	UP
DEG_119	gene-LOC100577569	1.2787887124675	0.000892936127721982	0.0183406675662308	protein_coding	2Qvs2W	UP
DEG_120	gene-LOC725880	0.587569588585522	0.000894421596380572	0.0183406675662308	protein_coding	2Qvs2W	UP
DEG_121	gene-LOC725491	0.543696455006149	0.000903892145333908	0.0184933090272913	protein_coding	2Qvs2W	UP
DEG_122	gene-LOC552279	0.800714713673231	0.000930888415847958	0.0189183892975782	protein_coding	2Qvs2W	UP
DEG_123	gene-LOC411164	0.57926448719038	0.000945713257720998	0.0191769632815647	protein_coding	2Qvs2W	UP
DEG_124	gene-LOC727596	0.577005801685504	0.00095954258836277	0.0193285344786099	protein_coding	2Qvs2W	UP
DEG_125	gene-LOC552087	0.570163907285995	0.000966481604435399	0.0193827354735671	protein_coding	2Qvs2W	UP
DEG_126	gene-LOC410456	0.629709921705196	0.000987882109154152	0.0197252171685594	protein_coding	2Qvs2W	UP
DEG_127	gene-LOC411448	0.965649836111889	0.000992345882529222	0.019740770799754	protein_coding	2Qvs2W	UP
DEG_128	gene-LOC113219265	0.73692952297793	0.000992987813379406	0.019740770799754	protein_coding	2Qvs2W	UP
DEG_129	gene-LOC411795	0.549739988993154	0.0010138839792743	0.0200687447090629	protein_coding	2Qvs2W	UP
DEG_130	gene-LOC413612	0.473338120657644	0.00102326751263024	0.0202106408068203	protein_coding	2Qvs2W	UP
DEG_131	gene-LOC726923	0.733060419553985	0.00109141465054477	0.0211447105864566	protein_coding	2Qvs2W	UP
DEG_132	gene-LOC413344	0.404286639770782	0.00110288149757329	0.0213215967486361	protein_coding	2Qvs2W	UP
DEG_133	gene-LOC410784	0.557692151126268	0.00116792788944216	0.0224838438632062	protein_coding	2Qvs2W	UP
DEG_134	gene-LOC551720	0.507813550515298	0.00117537908014216	0.022541533337164	protein_coding	2Qvs2W	UP
DEG_135	gene-LOC725049	0.533140332134885	0.00119113704506769	0.0226499351981059	protein_coding	2Qvs2W	UP
DEG_136	gene-LOC726746	0.808957106251473	0.00119144864603735	0.0226499351981059	protein_coding	2Qvs2W	UP
DEG_137	gene-LOC413746	0.491452297902158	0.00119684468688783	0.0227052136545768	protein_coding	2Qvs2W	UP
DEG_138	gene-LOC725258	0.901854929590931	0.00120169522275064	0.0227499354929452	protein_coding	2Qvs2W	UP
DEG_139	gene-LOC724125	0.829071149408742	0.00124183732289557	0.0233644650957156	protein_coding	2Qvs2W	UP
DEG_140	gene-LOC100577651	0.69967630346205	0.00125230613620851	0.0235129495738738	protein_coding	2Qvs2W	UP
DEG_141	gene-LOC726800	0.515439005340787	0.0012784254328997	0.0238143651307694	protein_coding	2Qvs2W	UP
DEG_142	gene-LOC727483	0.563881755186658	0.00129630424640487	0.0240422281472449	protein_coding	2Qvs2W	UP
DEG_143	gene-LOC113218833	0.962980925850972	0.00131655699377554	0.0243189930530401	protein_coding	2Qvs2W	UP
DEG_144	gene-LOC102656661	0.729349055520501	0.0013955336279743	0.0253763262728839	protein_coding	2Qvs2W	UP
DEG_145	gene-LOC724580	0.918162444695802	0.00139791056402683	0.0253763262728839	protein_coding	2Qvs2W	UP
DEG_146	-	1.3562713069495	0.00140160750044203	0.0253763262728839	-	2Qvs2W	UP
DEG_147	gene-LOC410566	0.979560752391116	0.00142137848620375	0.0256325665743264	protein_coding	2Qvs2W	UP
DEG_148	gene-LOC100578380	0.462703114839866	0.00145472504583503	0.0261306418174108	protein_coding	2Qvs2W	UP
DEG_149	gene-LOC552791	0.476093567914771	0.00151275537855759	0.0270134889028142	protein_coding	2Qvs2W	UP
DEG_150	gene-LOC102654621	3.24525212209527	0.00158997786743873	0.0280629555906739	protein_coding	2Qvs2W	UP
DEG_151	gene-LOC551153	0.662133572146829	0.00159995150461794	0.0281427270622898	protein_coding	2Qvs2W	UP
DEG_152	gene-LOC412100	0.647877309948082	0.00160209560910302	0.0281427270622898	protein_coding	2Qvs2W	UP
DEG_153	gene-LOC411947	0.611041820024799	0.00160374992574144	0.0281427270622898	protein_coding	2Qvs2W	UP
DEG_154	gene-LOC551671	1.14928129749147	0.00161889727507092	0.0282996889559812	protein_coding	2Qvs2W	UP
DEG_155	gene-LOC408570	0.55049292573713	0.00163732692537582	0.0285126110573557	protein_coding	2Qvs2W	UP
DEG_156	gene-LOC724646	0.655417627544513	0.00165702353275058	0.0286913467482904	protein_coding	2Qvs2W	UP
DEG_157	gene-LOC412409	0.549013780141422	0.00168409137572836	0.0289949694406061	protein_coding	2Qvs2W	UP
DEG_158	gene-LOC100578035	0.504007494854526	0.00175454561973113	0.0299708305490924	protein_coding	2Qvs2W	UP
DEG_159	gene-LOC410200	0.481436924247509	0.00179613386354651	0.0304641663659144	protein_coding	2Qvs2W	UP
DEG_160	gene-LOC102654737	0.46667524626174	0.001834366148167	0.0309973909296738	protein_coding	2Qvs2W	UP
DEG_161	gene-LOC411366	0.487822401457739	0.00184607626214059	0.0311376079335174	protein_coding	2Qvs2W	UP
DEG_162	gene-LOC100578725	0.649268054981673	0.00185043543448376	0.0311535485971666	protein_coding	2Qvs2W	UP
DEG_163	gene-LOC102654488	0.518785916282497	0.0018900850870441	0.0316651426772101	protein_coding	2Qvs2W	UP
DEG_164	gene-LOC727599	0.504631182471595	0.00189359840756509	0.0316651426772101	protein_coding	2Qvs2W	UP
DEG_165	gene-LOC411707	0.73941466876036	0.00194194847780418	0.0322578490153362	protein_coding	2Qvs2W	UP
DEG_166	gene-LOC410733	1.28377052417709	0.00197787423317729	0.0325593456515121	protein_coding	2Qvs2W	UP
DEG_167	gene-LOC727221	0.908371194792603	0.00198233526042047	0.0325593456515121	protein_coding	2Qvs2W	UP
DEG_168	-	1.31986158800122	0.00198388999257432	0.0325593456515121	-	2Qvs2W	UP
DEG_169	gene-LOC724162	0.774504346739532	0.00203706798373489	0.033071376802705	protein_coding	2Qvs2W	UP
DEG_170	gene-LOC551553	0.551789168188766	0.00207090584012829	0.0333898095207619	protein_coding	2Qvs2W	UP
DEG_171	gene-LOC102655778	0.484363424482053	0.00208892614792198	0.0335654318427065	protein_coding	2Qvs2W	UP
DEG_172	gene-LOC413255	0.586978679232093	0.00211767864552305	0.0339014344568383	protein_coding	2Qvs2W	UP
DEG_173	gene-LOC727515	0.806969293669702	0.00213351671083365	0.0340355594167082	protein_coding	2Qvs2W	UP
DEG_174	gene-LOC100577449	0.863414596417051	0.0021615056751476	0.0343619151319195	protein_coding	2Qvs2W	UP
DEG_175	-	1.24228177722467	0.00217093402818388	0.0344517791429181	-	2Qvs2W	UP
DEG_176	gene-LOC412072	0.83087783183664	0.00220014511906991	0.0348547295338766	protein_coding	2Qvs2W	UP
DEG_177	gene-LOC551532	0.672785055779206	0.00222173543174346	0.0350749754578877	protein_coding	2Qvs2W	UP
DEG_178	gene-LOC725496	0.49540232602909	0.00236252582876232	0.0366537767108449	protein_coding	2Qvs2W	UP
DEG_179	gene-LOC100578704	1.32619165955311	0.0023659259707055	0.0366537767108449	protein_coding	2Qvs2W	UP
DEG_180	gene-LOC410223	0.434727474198043	0.00240503736504359	0.0371965524678352	protein_coding	2Qvs2W	UP
DEG_181	gene-LOC552424	0.394666170457809	0.00241922108488638	0.0372895141884937	protein_coding	2Qvs2W	UP
DEG_182	gene-LOC409355	0.438019271335674	0.00243854170975959	0.0375239344039735	protein_coding	2Qvs2W	UP
DEG_183	gene-LOC412328	0.476896226718045	0.00249861002547422	0.0379364666929323	protein_coding	2Qvs2W	UP
DEG_184	gene-LOC100577901	0.925407299681495	0.00250507762713933	0.03797148396619	protein_coding	2Qvs2W	UP
DEG_185	gene-LOC408299	0.664123536062568	0.00261506441418072	0.0393770012861371	protein_coding	2Qvs2W	UP
DEG_186	gene-LOC724992	0.572510112640606	0.0026769194994366	0.0399785440791472	protein_coding	2Qvs2W	UP
DEG_187	gene-LOC727199	0.557938411738079	0.00268983612256139	0.0401058081999554	protein_coding	2Qvs2W	UP
DEG_188	gene-LOC412286	0.501833560577858	0.00272525574520344	0.0405676324224819	protein_coding	2Qvs2W	UP
DEG_189	gene-LOC107965022	0.875449510023609	0.00280251167914415	0.0413132779841525	protein_coding	2Qvs2W	UP
DEG_190	gene-LOC100577362	2.32264578065095	0.00283896015991618	0.0416487322495742	protein_coding	2Qvs2W	UP
DEG_191	gene-LOC100576967	0.451858322438505	0.0028435313007178	0.041648833256902	protein_coding	2Qvs2W	UP
DEG_192	gene-LOC100576848	0.57643631623693	0.00286585678211373	0.0418985356454249	protein_coding	2Qvs2W	UP
DEG_193	gene-LOC107963961	0.981619221831728	0.00286976271544006	0.0418985356454249	protein_coding	2Qvs2W	UP
DEG_194	gene-LOC725062	0.50660882233774	0.00288009357777555	0.0419821947239647	protein_coding	2Qvs2W	UP
DEG_195	gene-LOC411176	1.17815486197733	0.00294403519282438	0.0427775814243988	protein_coding	2Qvs2W	UP
DEG_196	gene-LOC100577923	0.594944030339143	0.00295478217863812	0.0428654807314354	protein_coding	2Qvs2W	UP
DEG_197	gene-LOC408592	0.652633481715691	0.00301396118267767	0.0435854132994195	protein_coding	2Qvs2W	UP
DEG_198	gene-LOC100576457	0.496097958240313	0.00307678038392559	0.0442833138853644	protein_coding	2Qvs2W	UP
DEG_199	gene-LOC552214	0.371352492724928	0.00311893545400949	0.0447387641119909	protein_coding	2Qvs2W	UP
DEG_200	gene-LOC100578237	0.785121760780896	0.00312313345088638	0.0447387641119909	protein_coding	2Qvs2W	UP
DEG_201	gene-LOC413576	0.792477626644049	0.00314260001740377	0.0449470613774442	protein_coding	2Qvs2W	UP
DEG_202	gene-LOC727419	0.734685049977942	0.00315792444936523	0.0450955564952389	protein_coding	2Qvs2W	UP
DEG_203	Cdc37	0.473535040585557	0.00337806889572071	0.0477153362912903	protein_coding	2Qvs2W	UP
DEG_204	-	1.37395915437504	0.00338614609845318	0.0477153362912903	-	2Qvs2W	UP
DEG_205	gene-LOC100578853	0.652434362975767	0.00340082920095312	0.0477153362912903	protein_coding	2Qvs2W	UP
DEG_206	gene-LOC410394	0.44273440643131	0.00341458056935423	0.0477632367540318	protein_coding	2Qvs2W	UP
DEG_207	gene-LOC100579038	0.586775357281209	0.00341801573702824	0.0477632367540318	protein_coding	2Qvs2W	UP
DEG_208	gene-LOC724158	1.05919040514809	0.00343644667554178	0.0479320672076639	protein_coding	2Qvs2W	UP
DEG_209	gene-LOC726337	0.527977930281727	0.00344060318038574	0.0479320672076639	protein_coding	2Qvs2W	UP
DEG_210	gene-LOC413591	0.792916487352563	0.00350411527980033	0.0485205643826677	protein_coding	2Qvs2W	UP
DEG_211	gene-LOC113219418	1.38053716399536	0.0035218967659616	0.0486928908930297	protein_coding	2Qvs2W	UP
DEG_212	gene-LOC724798	0.826536513137349	0.00353999636240737	0.0488690874538083	protein_coding	2Qvs2W	UP
DEG_213	gene-LOC100577168	0.618636546609811	0.00364472761286891	0.0499371463474907	protein_coding	2Qvs2W	UP
DEG_214	gene-LOC724838	-3.45839024977415	1.98860353963174E-72	1.81460072991397E-68	protein_coding	2Qvs2W	DOWN
DEG_215	gene-LOC725439	-3.30008909276098	2.06677496018984E-34	9.42966075586613E-31	protein_coding	2Qvs2W	DOWN
DEG_216	Hex70c	-3.70026536733808	5.10061661969163E-32	1.5514375551562E-28	protein_coding	2Qvs2W	DOWN
DEG_217	gene-LOC413264	-1.65919979330414	2.22008453255417E-29	5.06456783988921E-26	protein_coding	2Qvs2W	DOWN
DEG_218	Vg	-3.97662992976013	1.43265459621713E-25	2.17882886508022E-22	protein_coding	2Qvs2W	DOWN
DEG_219	gene-LOC100578046	-1.9148994155563	4.4549522328301E-24	5.80734844636781E-21	protein_coding	2Qvs2W	DOWN
DEG_220	gene-LOC725225	-3.53638757434333	5.23900264044933E-24	5.97573738676252E-21	protein_coding	2Qvs2W	DOWN
DEG_221	gene-LOC410492	-2.01327419578299	1.27933042363254E-23	1.29709890173855E-20	protein_coding	2Qvs2W	DOWN
DEG_222	gene-LOC408559	-1.45116767671319	4.8595798139493E-23	4.43436658022874E-20	protein_coding	2Qvs2W	DOWN
DEG_223	gene-LOC726352	-2.37500988295712	2.7424103664578E-22	2.27495405399341E-19	protein_coding	2Qvs2W	DOWN
DEG_224	gene-LOC406147	-6.72621283382195	7.29417328813416E-22	5.54661093785202E-19	protein_coding	2Qvs2W	DOWN
DEG_225	gene-LOC724536	-2.48786442795739	1.06499452809192E-20	7.47544236064521E-18	protein_coding	2Qvs2W	DOWN
DEG_226	gene-LOC551670	-3.61029975675008	1.38817997132811E-20	9.04795874169213E-18	protein_coding	2Qvs2W	DOWN
DEG_227	gene-LOC412764	-1.60435511066593	9.42884176739235E-20	5.37738632046595E-17	protein_coding	2Qvs2W	DOWN
DEG_228	gene-LOC100578774	-1.62998167932005	1.13182995043512E-19	6.07526370454146E-17	protein_coding	2Qvs2W	DOWN
DEG_229	gene-LOC409203	-1.34292067752876	3.61327069719931E-19	1.83172750621909E-16	protein_coding	2Qvs2W	DOWN
DEG_230	gene-LOC726286	-1.64779082068707	4.06473585241586E-19	1.9521428764892E-16	protein_coding	2Qvs2W	DOWN
DEG_231	gene-LOC727593	-2.01986523836539	2.17151526627378E-18	9.90753840237412E-16	protein_coding	2Qvs2W	DOWN
DEG_232	gene-LOC552249	-1.15139456098269	5.59258219911208E-18	2.43011012223322E-15	protein_coding	2Qvs2W	DOWN
DEG_233	gene-LOC726592	-1.83406998682595	3.86281839587017E-16	1.46867574426314E-13	protein_coding	2Qvs2W	DOWN
DEG_234	gene-LOC550687	-1.59135493869568	1.51333799760831E-15	5.52368369127032E-13	protein_coding	2Qvs2W	DOWN
DEG_235	gene-LOC410484	-1.43555705451543	1.07106381429294E-14	3.61447929245156E-12	protein_coding	2Qvs2W	DOWN
DEG_236	gene-LOC724312	-2.87224188688949	1.10910049521801E-14	3.61447929245156E-12	protein_coding	2Qvs2W	DOWN
DEG_237	gene-LOC727522	-2.79323669677644	1.35353018905793E-14	4.25895275005298E-12	protein_coding	2Qvs2W	DOWN
DEG_238	gene-LOC413532	-1.7379201585502	1.08410119485395E-13	3.19110432356202E-11	protein_coding	2Qvs2W	DOWN
DEG_239	Hex110	-1.87547781221369	1.83604398208437E-13	5.23559416766247E-11	protein_coding	2Qvs2W	DOWN
DEG_240	gene-LOC100576132	-1.09236730824721	2.9789062561741E-13	8.23712714775415E-11	protein_coding	2Qvs2W	DOWN
DEG_241	gene-LOC100577943	-1.8748652360635	6.94170522490871E-13	1.82553487371821E-10	protein_coding	2Qvs2W	DOWN
DEG_242	-	-1.77729152461913	7.00205157042602E-13	1.82553487371821E-10	-	2Qvs2W	DOWN
DEG_243	gene-LOC102655714	-2.39509844862891	1.22008132782729E-12	3.09256725456223E-10	pseudogene	2Qvs2W	DOWN
DEG_244	gene-LOC113218518	-3.20478148438141	1.71091855678598E-12	4.21949508937082E-10	protein_coding	2Qvs2W	DOWN
DEG_245	gene-LOC409768	-0.990357227045593	2.95629809945155E-12	7.09900530460405E-10	protein_coding	2Qvs2W	DOWN
DEG_246	gene-LOC410705	-1.67156587135693	5.61335348197453E-12	1.28054626307544E-09	protein_coding	2Qvs2W	DOWN
DEG_247	gene-LOC113219370	-2.91212869465615	6.62184121757559E-12	1.47376344171652E-09	protein_coding	2Qvs2W	DOWN
DEG_248	Cyp314a1	-1.31794129921439	1.11205923317093E-11	2.41532229911203E-09	protein_coding	2Qvs2W	DOWN
DEG_249	gene-LOC725380	-2.05339214504119	1.15037759186612E-11	2.41532229911203E-09	protein_coding	2Qvs2W	DOWN
DEG_250	gene-LOC552557	-0.947681413230361	1.16464856066772E-11	2.41532229911203E-09	protein_coding	2Qvs2W	DOWN
DEG_251	-	-1.57072853074507	1.73491339002322E-11	3.51801881865819E-09	-	2Qvs2W	DOWN
DEG_252	gene-LOC726424	-1.68851414626984	6.3399760964625E-11	1.20525587250459E-08	protein_coding	2Qvs2W	DOWN
DEG_253	gene-LOC100578226	-0.999130038468517	8.43796581857701E-11	1.5713558794799E-08	protein_coding	2Qvs2W	DOWN
DEG_254	gene-LOC100577149	-2.6089498783028	1.56937114900107E-10	2.86410234692695E-08	protein_coding	2Qvs2W	DOWN
DEG_255	gene-LOC726585	-1.34485177563861	1.85603232958295E-10	3.32084215832243E-08	protein_coding	2Qvs2W	DOWN
DEG_256	gene-LOC551986	-1.98622621059873	2.07405003064364E-10	3.63955894800447E-08	protein_coding	2Qvs2W	DOWN
DEG_257	gene-LOC409667	-1.1637642182256	2.14755495173807E-10	3.69744130841695E-08	protein_coding	2Qvs2W	DOWN
DEG_258	gene-LOC725460	-1.58751087379574	4.35345567753808E-10	7.35653389954351E-08	protein_coding	2Qvs2W	DOWN
DEG_259	gene-LOC408766	-0.861282340516356	5.18350745358782E-10	8.59991009345253E-08	protein_coding	2Qvs2W	DOWN
DEG_260	gene-LOC550965	-1.88376187715085	6.16696718102002E-10	9.93428494670661E-08	protein_coding	2Qvs2W	DOWN
DEG_261	gene-LOC406152	-0.897778561350295	6.72289478305636E-10	1.05769680854119E-07	protein_coding	2Qvs2W	DOWN
DEG_262	gene-LOC410140	-1.33906522240769	8.29599535160931E-10	1.28306707768534E-07	protein_coding	2Qvs2W	DOWN
DEG_263	gene-LOC100576484	-1.09431379808072	1.04483916258549E-09	1.58902622643209E-07	protein_coding	2Qvs2W	DOWN
DEG_264	gene-LOC409643	-0.986871662596725	1.17344978755726E-09	1.75536546089508E-07	protein_coding	2Qvs2W	DOWN
DEG_265	gene-LOC102653658	-1.35401083889863	1.69000495026033E-09	2.44782463033739E-07	protein_coding	2Qvs2W	DOWN
DEG_266	gene-LOC411223	-1.78806569169253	2.67226539344928E-09	3.7208664158497E-07	protein_coding	2Qvs2W	DOWN
DEG_267	gene-LOC410269	-1.3110248248203	2.69125680488855E-09	3.7208664158497E-07	protein_coding	2Qvs2W	DOWN
DEG_268	gene-LOC410993	-0.993368167691488	2.83196430998079E-09	3.85696631769771E-07	protein_coding	2Qvs2W	DOWN
DEG_269	gene-LOC724211	-2.42841300602065	3.54777662224115E-09	4.7608031879339E-07	protein_coding	2Qvs2W	DOWN
DEG_270	gene-LOC726887	-0.896496276965481	3.93737357747339E-09	5.20703389774561E-07	protein_coding	2Qvs2W	DOWN
DEG_271	gene-LOC408342	-0.790871346275413	4.61814020288196E-09	6.02007562161398E-07	protein_coding	2Qvs2W	DOWN
DEG_272	gene-LOC411959	-0.696438942741146	5.33247550007218E-09	6.85335759692375E-07	protein_coding	2Qvs2W	DOWN
DEG_273	gene-LOC100578347	-1.74070819428347	6.3688319128615E-09	8.07160988956405E-07	protein_coding	2Qvs2W	DOWN
DEG_274	gene-LOC551197	-1.32279300956684	7.62938647482048E-09	9.40785832199147E-07	protein_coding	2Qvs2W	DOWN
DEG_275	gene-LOC113219028	-0.912736478069437	1.51801767431444E-08	1.84692150374923E-06	protein_coding	2Qvs2W	DOWN
DEG_276	gene-LOC724839	-1.04440919879637	1.54324210210852E-08	1.85290581338688E-06	pseudogene	2Qvs2W	DOWN
DEG_277	Jhe	-1.82432599797742	1.58628238234618E-08	1.87984762842973E-06	protein_coding	2Qvs2W	DOWN
DEG_278	gene-LOC725970	-1.16087750289731	1.63689273189269E-08	1.89825841718716E-06	protein_coding	2Qvs2W	DOWN
DEG_279	gene-LOC413697	-1.82722491873276	1.64342372556478E-08	1.89825841718716E-06	protein_coding	2Qvs2W	DOWN
DEG_280	gene-LOC725903	-1.44486313335048	1.69189448605794E-08	1.92981714815984E-06	protein_coding	2Qvs2W	DOWN
DEG_281	gene-LOC726855	-1.35870175310719	2.14136732671344E-08	2.35421407906749E-06	protein_coding	2Qvs2W	DOWN
DEG_282	gene-LOC408302	-0.905004380176001	2.18635511281369E-08	2.37505838147916E-06	protein_coding	2Qvs2W	DOWN
DEG_283	gene-LOC100576425	-1.12991299044081	2.44364758884864E-08	2.62332755861692E-06	protein_coding	2Qvs2W	DOWN
DEG_284	gene-LOC413324	-0.832762493142984	3.24576636462827E-08	3.44390907874802E-06	protein_coding	2Qvs2W	DOWN
DEG_285	gene-LOC408320	-1.03347360517349	3.7721323582461E-08	3.95640319183859E-06	protein_coding	2Qvs2W	DOWN
DEG_286	gene-LOC551259	-0.617408028489172	7.08419608288032E-08	7.26329092767224E-06	protein_coding	2Qvs2W	DOWN
DEG_287	gene-LOC113219014	-1.62253976136715	8.03018635238832E-08	8.05224730390587E-06	protein_coding	2Qvs2W	DOWN
DEG_288	gene-LOC100578042	-1.97754281162351	8.70975580334645E-08	8.63875235929743E-06	protein_coding	2Qvs2W	DOWN
DEG_289	PPO	-1.02082308567541	1.2489666344223E-07	1.22546457409715E-05	protein_coding	2Qvs2W	DOWN
DEG_290	Tpx-4	-1.06275095583742	1.31858511968496E-07	1.28000949118354E-05	protein_coding	2Qvs2W	DOWN
DEG_291	gene-LOC411609	-1.47639446571187	1.48560128311941E-07	1.4269591272068E-05	protein_coding	2Qvs2W	DOWN
DEG_292	gene-LOC412209	-1.10046975665482	1.52322194531181E-07	1.4478541928094E-05	protein_coding	2Qvs2W	DOWN
DEG_293	Grd	-2.31481616884159	1.63500560145825E-07	1.53808516632026E-05	protein_coding	2Qvs2W	DOWN
DEG_294	Tsf1	-1.01347698908525	1.80246690208722E-07	1.67831739607611E-05	protein_coding	2Qvs2W	DOWN
DEG_295	gene-LOC100577014	-0.957819851502363	1.97663587375136E-07	1.8218992270688E-05	protein_coding	2Qvs2W	DOWN
DEG_296	gene-LOC102656088	-1.57773386680828	2.166404646748E-07	1.93808258838975E-05	protein_coding	2Qvs2W	DOWN
DEG_297	-	-1.39072242873025	2.27129335023148E-07	2.01218949717109E-05	-	2Qvs2W	DOWN
DEG_298	gene-LOC410857	-0.842757631749862	2.47890201753575E-07	2.17499816442439E-05	protein_coding	2Qvs2W	DOWN
DEG_299	gene-LOC552592	-1.33767013209174	2.87529468883561E-07	2.49876800339285E-05	protein_coding	2Qvs2W	DOWN
DEG_300	gene-LOC411140	-1.25662436594223	2.97387966713439E-07	2.56006150590578E-05	protein_coding	2Qvs2W	DOWN
DEG_301	-	-1.18531172353555	3.46859270030934E-07	2.95802882152549E-05	-	2Qvs2W	DOWN
DEG_302	gene-LOC724971	-0.871244381906601	3.52764065324556E-07	2.98052971859868E-05	protein_coding	2Qvs2W	DOWN
DEG_303	gene-LOC725154	-0.972732546374069	3.72611757227075E-07	3.11934154559364E-05	protein_coding	2Qvs2W	DOWN
DEG_304	gene-LOC726737	-2.69830864423792	4.58599172939841E-07	3.8042885937055E-05	protein_coding	2Qvs2W	DOWN
DEG_305	gene-LOC408807	-3.05803784059612	5.02009423989203E-07	4.05383716274467E-05	protein_coding	2Qvs2W	DOWN
DEG_306	gene-LOC410997	-2.01544737313117	5.10080187800955E-07	4.08287869621378E-05	protein_coding	2Qvs2W	DOWN
DEG_307	gene-LOC726321	-1.12759826336405	5.66278541654546E-07	4.45456180396356E-05	protein_coding	2Qvs2W	DOWN
DEG_308	gene-LOC725928	-0.746384114678287	5.74921190440773E-07	4.48389389980518E-05	protein_coding	2Qvs2W	DOWN
DEG_309	gene-LOC410996	-1.83725316483674	6.05757700902913E-07	4.68435510232126E-05	protein_coding	2Qvs2W	DOWN
DEG_310	gene-LOC724386	-0.694771302449155	6.50208620538955E-07	4.98584341379661E-05	protein_coding	2Qvs2W	DOWN
DEG_311	gene-LOC100576248	-0.97844443187569	6.90713642480827E-07	5.25230165636462E-05	protein_coding	2Qvs2W	DOWN
DEG_312	-	-0.830814498712912	7.22560662697094E-07	5.4425559078048E-05	-	2Qvs2W	DOWN
DEG_313	gene-LOC726798	-1.16310255864328	7.27662269317463E-07	5.4425559078048E-05	protein_coding	2Qvs2W	DOWN
DEG_314	gene-LOC408955	-0.772241899198663	7.47327778213706E-07	5.54419998065046E-05	protein_coding	2Qvs2W	DOWN
DEG_315	gene-LOC726601	-1.14329414216723	8.70743323039937E-07	6.40768776027373E-05	protein_coding	2Qvs2W	DOWN
DEG_316	gene-LOC102654405	-1.11931276070979	8.93168883687302E-07	6.5201328509173E-05	protein_coding	2Qvs2W	DOWN
DEG_317	gene-LOC413508	-0.646318597150048	9.98309653837782E-07	7.16498912304488E-05	protein_coding	2Qvs2W	DOWN
DEG_318	gene-LOC409821	-0.721646295521187	1.05642763148223E-06	7.41530933636565E-05	protein_coding	2Qvs2W	DOWN
DEG_319	gene-LOC412231	-0.648460509783749	1.14600612940318E-06	7.98267628305651E-05	protein_coding	2Qvs2W	DOWN
DEG_320	gene-LOC100576129	-0.760468948492893	1.27388062942479E-06	8.73997048383546E-05	protein_coding	2Qvs2W	DOWN
DEG_321	gene-LOC412858	-1.68328130158766	1.39932813582665E-06	9.47231959765623E-05	protein_coding	2Qvs2W	DOWN
DEG_322	gene-LOC726158	-0.679843395039605	1.42552974154002E-06	9.56467565555347E-05	protein_coding	2Qvs2W	DOWN
DEG_323	gene-LOC724227	-1.35448813245284	1.47581007920364E-06	9.82975691440378E-05	protein_coding	2Qvs2W	DOWN
DEG_324	gene-LOC408509	-0.753839112914391	1.50673540999815E-06	9.96301493929935E-05	protein_coding	2Qvs2W	DOWN
DEG_325	gene-LOC410498	-0.903734834322546	1.54318994638809E-06	0.000101306534250298	protein_coding	2Qvs2W	DOWN
DEG_326	gene-LOC410117	-1.01066104687276	1.59132583656677E-06	0.000102373878849137	protein_coding	2Qvs2W	DOWN
DEG_327	gene-LOC100576993	-0.674962970102812	1.77735171930672E-06	0.00011262732249079	protein_coding	2Qvs2W	DOWN
DEG_328	gene-LOC725078	-1.51362616246377	1.80476965167475E-06	0.00011357602118298	protein_coding	2Qvs2W	DOWN
DEG_329	gene-LOC410743	-1.98924974462087	1.82414129674622E-06	0.000114008831046639	protein_coding	2Qvs2W	DOWN
DEG_330	gene-LOC726001	-2.32402137522196	2.39274842167698E-06	0.000147525873971638	protein_coding	2Qvs2W	DOWN
DEG_331	gene-LOC408563	-0.712440131044532	2.48775744488696E-06	0.000152354273050963	protein_coding	2Qvs2W	DOWN
DEG_332	-	-1.59150401797619	2.64994636724959E-06	0.000160137487424851	-	2Qvs2W	DOWN
DEG_333	gene-LOC411297	-1.67362944590732	2.789106818073E-06	0.000167438156019185	protein_coding	2Qvs2W	DOWN
DEG_334	gene-LOC725074	-0.798794644388581	3.02760567089361E-06	0.000180567985273883	protein_coding	2Qvs2W	DOWN
DEG_335	gene-LOC552081	-0.73730200899301	3.23783905548646E-06	0.000191852476502039	protein_coding	2Qvs2W	DOWN
DEG_336	gene-LOC410626	-1.31539521381738	3.39676468552658E-06	0.000199970824228581	protein_coding	2Qvs2W	DOWN
DEG_337	gene-LOC410189	-1.10700334222999	3.4360446545397E-06	0.0002009865863633	protein_coding	2Qvs2W	DOWN
DEG_338	gene-LOC409465	-0.813952791234307	3.56890675141698E-06	0.000207428497494777	protein_coding	2Qvs2W	DOWN
DEG_339	gene-LOC411564	-1.6506433054837	3.67693400012553E-06	0.000212354574374339	protein_coding	2Qvs2W	DOWN
DEG_340	gene-LOC411038	-0.689135461237779	4.01219685591889E-06	0.000229318168271369	protein_coding	2Qvs2W	DOWN
DEG_341	gene-LOC725241	-1.48003692202586	4.02092130667606E-06	0.000229318168271369	protein_coding	2Qvs2W	DOWN
DEG_342	gene-LOC726571	-0.85590124098181	4.54937275139188E-06	0.000257844884201558	protein_coding	2Qvs2W	DOWN
DEG_343	gene-LOC408435	-1.06150236280573	4.73217141879314E-06	0.000266549778990663	protein_coding	2Qvs2W	DOWN
DEG_344	gene-LOC413942	-0.686582905691877	4.94658841293877E-06	0.000276917909620039	protein_coding	2Qvs2W	DOWN
DEG_345	gene-LOC100576405	-0.928355390413735	4.99221600800722E-06	0.000277768116299182	protein_coding	2Qvs2W	DOWN
DEG_346	gene-LOC410254	-1.25445017955492	5.69595511216084E-06	0.000313105966255829	protein_coding	2Qvs2W	DOWN
DEG_347	gene-LOC409595	-0.789436769029653	6.06969488813207E-06	0.000329678368179793	protein_coding	2Qvs2W	DOWN
DEG_348	gene-LOC409787	-0.657782669956034	6.43042625598052E-06	0.000347204967963445	protein_coding	2Qvs2W	DOWN
DEG_349	gene-LOC113219121	-0.879174634403077	6.47084055142079E-06	0.000347331882539498	protein_coding	2Qvs2W	DOWN
DEG_350	gene-LOC102655185	-1.31032948193677	6.6435443825195E-06	0.000354516622751406	protein_coding	2Qvs2W	DOWN
DEG_351	gene-LOC727007	-0.877931242892327	7.06765525054356E-06	0.000371658316852688	protein_coding	2Qvs2W	DOWN
DEG_352	-	-1.59560134139536	7.10537227284576E-06	0.000371658316852688	-	2Qvs2W	DOWN
DEG_353	gene-LOC410853	-0.815482179230341	7.1352990954199E-06	0.000371658316852688	protein_coding	2Qvs2W	DOWN
DEG_354	gene-LOC409207	-0.641198237381175	7.15029469631915E-06	0.000371658316852688	protein_coding	2Qvs2W	DOWN
DEG_355	gene-LOC411347	-0.678173715156807	7.16842342641896E-06	0.000371658316852688	protein_coding	2Qvs2W	DOWN
DEG_356	gene-LOC410480	-1.00661587466297	7.44211003422974E-06	0.000383489936568055	protein_coding	2Qvs2W	DOWN
DEG_357	gene-LOC100577712	-1.31383761401223	7.48068040647822E-06	0.000383489936568055	protein_coding	2Qvs2W	DOWN
DEG_358	gene-LOC725159	-1.16487803542668	7.86162174994433E-06	0.000400767030548838	protein_coding	2Qvs2W	DOWN
DEG_359	GlnS	-0.636119534096674	8.12099603424543E-06	0.000409414855317622	protein_coding	2Qvs2W	DOWN
DEG_360	gene-LOC725245	-0.676993779351858	9.03884511767583E-06	0.000450707440977005	protein_coding	2Qvs2W	DOWN
DEG_361	gene-LOC408264	-0.726205435853511	1.06043435585355E-05	0.000524964542623877	protein_coding	2Qvs2W	DOWN
DEG_362	gene-LOC413627	-0.719131114673086	1.06431167545663E-05	0.000524964542623877	protein_coding	2Qvs2W	DOWN
DEG_363	gene-LOC409715	-1.08438458118283	1.09129995700914E-05	0.000535382371382171	protein_coding	2Qvs2W	DOWN
DEG_364	gene-LOC409187	-1.26598024050933	1.12236226856298E-05	0.000544226112539774	protein_coding	2Qvs2W	DOWN
DEG_365	gene-LOC408455	-0.888106210045514	1.13052130298859E-05	0.000544226112539774	protein_coding	2Qvs2W	DOWN
DEG_366	gene-LOC727232	-0.882076570223741	1.1329459691122E-05	0.000544226112539774	protein_coding	2Qvs2W	DOWN
DEG_367	gene-LOC113218574	-1.17660616032321	1.13318313843898E-05	0.000544226112539774	protein_coding	2Qvs2W	DOWN
DEG_368	gene-LOC726210	-0.731905007413333	1.18438042017817E-05	0.000562889131985717	protein_coding	2Qvs2W	DOWN
DEG_369	NPF	-1.15661022012351	1.19338173319247E-05	0.000564228410123382	protein_coding	2Qvs2W	DOWN
DEG_370	gene-LOC408960	-0.848506847902612	1.24090227612489E-05	0.000583671818022662	protein_coding	2Qvs2W	DOWN
DEG_371	gene-LOC409143	-1.67910768037078	1.26347639362264E-05	0.000591242158554182	protein_coding	2Qvs2W	DOWN
DEG_372	TpnCIIa	-1.13311637497897	1.27362919547926E-05	0.000592952367793279	protein_coding	2Qvs2W	DOWN
DEG_373	Fabp	-0.642190832448689	1.3731229762482E-05	0.000636027774531211	protein_coding	2Qvs2W	DOWN
DEG_374	gene-LOC410353	-1.69213288341056	1.39954922019001E-05	0.000644994274456254	protein_coding	2Qvs2W	DOWN
DEG_375	gene-LOC409899	-0.835626858941872	1.50375492293557E-05	0.000689535862903872	protein_coding	2Qvs2W	DOWN
DEG_376	gene-LOC409714	-0.608125662351961	1.65597858170665E-05	0.000755540227903659	protein_coding	2Qvs2W	DOWN
DEG_377	gene-LOC411155	-0.771864711112183	1.72174854036015E-05	0.000781639573670962	protein_coding	2Qvs2W	DOWN
DEG_378	gene-LOC726134	-0.77020875713553	1.80972295782022E-05	0.000817510989609379	protein_coding	2Qvs2W	DOWN
DEG_379	gene-LOC408539	-0.758129036161729	2.04409584708024E-05	0.000918836187419073	protein_coding	2Qvs2W	DOWN
DEG_380	gene-LOC551434	-0.713070249338289	2.20273196721887E-05	0.000985290647101579	protein_coding	2Qvs2W	DOWN
DEG_381	gene-LOC107965038	-0.596291796000967	3.11808043445707E-05	0.00135488018878194	protein_coding	2Qvs2W	DOWN
DEG_382	gene-LOC413768	-1.28658885494567	3.3190561498566E-05	0.00142637499402394	protein_coding	2Qvs2W	DOWN
DEG_383	GluCl	-0.852405179855723	3.32951094495451E-05	0.00142637499402394	protein_coding	2Qvs2W	DOWN
DEG_384	gene-LOC100576738	-1.0935800657358	3.41101314955599E-05	0.00144769744138132	protein_coding	2Qvs2W	DOWN
DEG_385	gene-LOC409829	-0.823805719876665	3.69318732745989E-05	0.0015458868973886	protein_coding	2Qvs2W	DOWN
DEG_386	Mad	-0.898086249770012	3.83242625653884E-05	0.00159684427355785	protein_coding	2Qvs2W	DOWN
DEG_387	gene-LOC102656465	-0.862521405714695	4.53337681406101E-05	0.00186338123550931	protein_coding	2Qvs2W	DOWN
DEG_388	gene-LOC100577161	-2.07215697370805	4.61400069507543E-05	0.00188801597948714	protein_coding	2Qvs2W	DOWN
DEG_389	gene-LOC725792	-1.2575429471159	5.03560155446563E-05	0.00205133322252227	protein_coding	2Qvs2W	DOWN
DEG_390	gene-LOC413936	-0.663743166376006	5.06176786558054E-05	0.00205282807881877	protein_coding	2Qvs2W	DOWN
DEG_391	gene-LOC724558	-0.933730826733584	5.12515932233868E-05	0.00206933977063453	protein_coding	2Qvs2W	DOWN
DEG_392	gene-LOC113218605	-0.828206570171583	5.30146183584796E-05	0.00213109424018117	protein_coding	2Qvs2W	DOWN
DEG_393	gene-LOC412829	-1.42032089665744	5.8938219052489E-05	0.00233064474646279	protein_coding	2Qvs2W	DOWN
DEG_394	gene-LOC408826	-0.531844063143177	5.90004313899072E-05	0.00233064474646279	protein_coding	2Qvs2W	DOWN
DEG_395	gene-LOC726934	-1.29605491757125	5.99747345879407E-05	0.00235892005653	protein_coding	2Qvs2W	DOWN
DEG_396	nanos	-0.972137137844268	0.0000683670799427998	0.00266602395076089	protein_coding	2Qvs2W	DOWN
DEG_397	gene-LOC408973	-1.05649663763356	7.02456246152906E-05	0.00272762265793416	protein_coding	2Qvs2W	DOWN
DEG_398	-	-1.37613530470951	7.36207752934392E-05	0.00283455516688875	-	2Qvs2W	DOWN
DEG_399	gene-LOC102655479	-0.789140999713301	7.64649664899662E-05	0.00293169251773505	protein_coding	2Qvs2W	DOWN
DEG_400	gene-LOC409492	-1.04897226119707	7.91139212646618E-05	0.00300797721475016	protein_coding	2Qvs2W	DOWN
DEG_401	gene-LOC724385	-0.886700526291508	9.46765055239474E-05	0.0035552391477614	protein_coding	2Qvs2W	DOWN
DEG_402	gene-LOC100578955	-0.594132804669501	0.000104187429900595	0.00386785035571233	protein_coding	2Qvs2W	DOWN
DEG_403	gene-LOC411893	-0.71002836546315	0.000104584334077711	0.00386785035571233	protein_coding	2Qvs2W	DOWN
DEG_404	gene-LOC726481	-0.80750210583961	0.000104711461604106	0.00386785035571233	protein_coding	2Qvs2W	DOWN
DEG_405	gene-LOC551737	-0.62503788901366	0.000106557106045715	0.00388112623642049	protein_coding	2Qvs2W	DOWN
DEG_406	gene-LOC410824	-0.928558314863302	0.000106658658580038	0.00388112623642049	protein_coding	2Qvs2W	DOWN
DEG_407	ACSF2	-0.859821698271349	0.000106757554557977	0.00388112623642049	protein_coding	2Qvs2W	DOWN
DEG_408	gene-LOC551432	-0.723030794754963	0.000110715244450868	0.0039931881644829	protein_coding	2Qvs2W	DOWN
DEG_409	gene-LOC551356	-0.601843415732564	0.000116746075796602	0.00412910054900773	protein_coding	2Qvs2W	DOWN
DEG_410	gene-LOC408926	-0.760163241708994	0.000117876263162516	0.00415297645311952	protein_coding	2Qvs2W	DOWN
DEG_411	gene-LOC409196	-0.47760584100016	0.000119248059244436	0.004185148233098	protein_coding	2Qvs2W	DOWN
DEG_412	gene-LOC413567	-0.809745818453633	0.000120808719728253	0.00422367650390922	protein_coding	2Qvs2W	DOWN
DEG_413	gene-LOC551913	-0.587359478002062	0.000121546174767753	0.00423323986547996	protein_coding	2Qvs2W	DOWN
DEG_414	gene-LOC725305	-1.74765392141076	0.000122980509429644	0.00426690931005893	protein_coding	2Qvs2W	DOWN
DEG_415	gene-LOC408697	-0.546973667020681	0.000125629050200682	0.00434229198136828	protein_coding	2Qvs2W	DOWN
DEG_416	gene-LOC412883	-1.99608313363919	0.000129974001931101	0.00447551987781621	protein_coding	2Qvs2W	DOWN
DEG_417	gene-LOC550930	-0.689906856503939	0.000132146523198109	0.00453322189542385	protein_coding	2Qvs2W	DOWN
DEG_418	gene-LOC410925	-0.909871701859937	0.000132989843357137	0.00454506487128794	protein_coding	2Qvs2W	DOWN
DEG_419	gene-LOC100577268	-0.69242516026252	0.000137766839185278	0.00466871664696149	protein_coding	2Qvs2W	DOWN
DEG_420	gene-LOC100577222	-1.05215115895962	0.000138130770581352	0.00466871664696149	protein_coding	2Qvs2W	DOWN
DEG_421	gene-LOC408452	-1.3053758417676	0.000139709124081515	0.00470422788650858	protein_coding	2Qvs2W	DOWN
DEG_422	gene-LOC408867	-0.807064629946499	0.000144266571480439	0.00483982523808457	protein_coding	2Qvs2W	DOWN
DEG_423	gene-LOC410207	-0.698634656834705	0.000152934513173031	0.00505030355149256	protein_coding	2Qvs2W	DOWN
DEG_424	gene-LOC726969	-2.24398311976619	0.000153176740800786	0.00505030355149256	protein_coding	2Qvs2W	DOWN
DEG_425	gene-LOC413837	-0.600770440393691	0.000153182113517805	0.00505030355149256	protein_coding	2Qvs2W	DOWN
DEG_426	gene-LOC102654111	-0.805093757261245	0.000153307844795993	0.00505030355149256	protein_coding	2Qvs2W	DOWN
DEG_427	gene-LOC100577498	-0.627678244341821	0.000158618747796271	0.00520646069655025	protein_coding	2Qvs2W	DOWN
DEG_428	gene-LOC726827	-1.7392322083592	0.000162415247856568	0.00529462059086247	protein_coding	2Qvs2W	DOWN
DEG_429	gene-LOC727078	-0.740409030039145	0.000162465070185369	0.00529462059086247	protein_coding	2Qvs2W	DOWN
DEG_430	gene-LOC410635	-0.447372653482698	0.000164500367668118	0.00532292856372901	protein_coding	2Qvs2W	DOWN
DEG_431	gene-LOC552556	-1.00060189334616	0.000168163970561017	0.00542224816738263	protein_coding	2Qvs2W	DOWN
DEG_432	-	-1.43787805875306	0.000174238907496424	0.0055787018628241	-	2Qvs2W	DOWN
DEG_433	gene-LOC413736	-0.92296166421057	0.000175771533514061	0.00559534705327152	protein_coding	2Qvs2W	DOWN
DEG_434	gene-LOC724860	-0.936948018345314	0.000175985162113855	0.00559534705327152	protein_coding	2Qvs2W	DOWN
DEG_435	gene-LOC100578925	-0.622923054982639	0.000179958005217355	0.00570179443614015	protein_coding	2Qvs2W	DOWN
DEG_436	gene-LOC551213	-0.754253609448034	0.000182321428591945	0.00575668870554152	protein_coding	2Qvs2W	DOWN
DEG_437	gene-LOC102655090	-0.69949468949521	0.000193017680153479	0.00603180250479621	protein_coding	2Qvs2W	DOWN
DEG_438	-	-0.750148243058711	0.000195605607705243	0.0060918128679534	-	2Qvs2W	DOWN
DEG_439	gene-LOC724172	-0.570692860104471	0.000200695594457159	0.00618957002908697	protein_coding	2Qvs2W	DOWN
DEG_440	gene-LOC727455	-0.761855131599497	0.000203613607234666	0.00625580527278223	protein_coding	2Qvs2W	DOWN
DEG_441	gene-LOC409655	-0.569821682752914	0.000207332265158298	0.00634868093815259	protein_coding	2Qvs2W	DOWN
DEG_442	gene-LOC551733	-0.471929999533146	0.000208807620293159	0.00637247336178954	protein_coding	2Qvs2W	DOWN
DEG_443	gene-LOC408875	-0.622004502684242	0.000217509753241651	0.00661592166110023	protein_coding	2Qvs2W	DOWN
DEG_444	gene-LOC100577283	-0.771180416657032	0.000220676069299109	0.00668993067227366	protein_coding	2Qvs2W	DOWN
DEG_445	gene-LOC100579019	-1.27421569615817	0.000228901703675692	0.00691631803324731	protein_coding	2Qvs2W	DOWN
DEG_446	gene-LOC113218825	-2.88205522669071	0.000230350948736686	0.00692673326520527	protein_coding	2Qvs2W	DOWN
DEG_447	gene-LOC413596	-0.740187829128545	0.000230764593164099	0.00692673326520527	protein_coding	2Qvs2W	DOWN
DEG_448	gene-LOC551632	-0.816830000443902	0.000236440903858604	0.00707384671380251	protein_coding	2Qvs2W	DOWN
DEG_449	gene-LOC724603	-0.520294893543584	0.000237221385624351	0.00707400373798105	protein_coding	2Qvs2W	DOWN
DEG_450	gene-LOC412569	-0.932369389030457	0.000241501567425626	0.00713382928074134	protein_coding	2Qvs2W	DOWN
DEG_451	-	-0.559969718346144	0.000241572958657433	0.00713382928074134	-	2Qvs2W	DOWN
DEG_452	gene-LOC408504	-0.769286375873562	0.000244746647208416	0.00718291433146354	protein_coding	2Qvs2W	DOWN
DEG_453	gene-LOC100577638	-0.765232376853626	0.000247913247609604	0.00722750282567936	protein_coding	2Qvs2W	DOWN
DEG_454	gene-LOC409034	-0.620305100720435	0.000254467723903543	0.00737148565276136	protein_coding	2Qvs2W	DOWN
DEG_455	gene-LOC410428	-1.01488273879229	0.000255533126346071	0.00737892334780981	protein_coding	2Qvs2W	DOWN
DEG_456	gene-LOC409646	-1.02226435816538	0.000256516233791097	0.00738394521559546	protein_coding	2Qvs2W	DOWN
DEG_457	gene-LOC552145	-0.743956816962578	0.000258853152021568	0.00742778305722266	protein_coding	2Qvs2W	DOWN
DEG_458	gene-LOC100577043	-1.11121591858385	0.000263168374309416	0.00750868777813527	protein_coding	2Qvs2W	DOWN
DEG_459	Acph-1	-0.838461102402074	0.000268549327381299	0.0076102876160073	protein_coding	2Qvs2W	DOWN
DEG_460	gene-LOC409736	-0.775751338149473	0.000271503186901988	0.0076701751717667	protein_coding	2Qvs2W	DOWN
DEG_461	gene-LOC100578990	-0.93186951464877	0.000280390089749153	0.00787249098141853	protein_coding	2Qvs2W	DOWN
DEG_462	gene-LOC102656669	-0.874425055686345	0.000282662369692941	0.00791194516395119	protein_coding	2Qvs2W	DOWN
DEG_463	gene-LOC408976	-0.504218242200202	0.000284242442313103	0.00793184185353842	protein_coding	2Qvs2W	DOWN
DEG_464	gene-LOC100576247	-0.558062694102722	0.000290851885385356	0.00804523975888721	protein_coding	2Qvs2W	DOWN
DEG_465	gene-LOC107964994	-1.3027879826269	0.000290951136485784	0.00804523975888721	protein_coding	2Qvs2W	DOWN
DEG_466	gene-LOC408809	-0.607310716856618	0.000299051556275808	0.00818244470209091	protein_coding	2Qvs2W	DOWN
DEG_467	gene-LOC413464	-0.704151641250312	0.000299110179104168	0.00818244470209091	protein_coding	2Qvs2W	DOWN
DEG_468	gene-LOC413977	-0.461853378453384	0.000299499893753245	0.00818244470209091	protein_coding	2Qvs2W	DOWN
DEG_469	gene-LOC411556	-1.25120100201448	0.000301647248353571	0.00821651086933234	protein_coding	2Qvs2W	DOWN
DEG_470	gene-LOC411083	-0.67992820001811	0.000304687274376091	0.00824260012281287	protein_coding	2Qvs2W	DOWN
DEG_471	gene-LOC100578236	-1.05384234414748	0.000316915985884205	0.00853055566723707	protein_coding	2Qvs2W	DOWN
DEG_472	gene-LOC725127	-0.704411087244431	0.000320504007200942	0.00860176195796646	protein_coding	2Qvs2W	DOWN
DEG_473	gene-LOC412936	-0.566566612076939	0.000325766532654372	0.00871735956149897	protein_coding	2Qvs2W	DOWN
DEG_474	gene-LOC551847	-0.676245570916257	0.000332936003368215	0.00888316090858175	protein_coding	2Qvs2W	DOWN
DEG_475	gene-LOC724962	-0.819656037076794	0.000334361083691574	0.00889517460258197	protein_coding	2Qvs2W	DOWN
DEG_476	gene-LOC413310	-0.563380140277126	0.000353352395575925	0.00937308316752998	protein_coding	2Qvs2W	DOWN
DEG_477	gene-LOC102653835	-1.3761460504465	0.000355154996444577	0.00938946038060772	protein_coding	2Qvs2W	DOWN
DEG_478	gene-LOC408770	-0.824691294803628	0.000357536425429135	0.00938946038060772	protein_coding	2Qvs2W	DOWN
DEG_479	gene-LOC408981	-0.5722664987968	0.000368215333730936	0.00959989977227084	protein_coding	2Qvs2W	DOWN
DEG_480	gene-LOC725283	-1.03810088076991	0.000369395933868484	0.00960324187051259	protein_coding	2Qvs2W	DOWN
DEG_481	gene-LOC408427	-0.680806847465411	0.000371952641993826	0.00961492311103022	protein_coding	2Qvs2W	DOWN
DEG_482	gene-LOC408884	-0.515841330316503	0.000387692393133711	0.00990950444634485	protein_coding	2Qvs2W	DOWN
DEG_483	gene-LOC408828	-0.685281153599749	0.00039930824029196	0.0101495478904294	protein_coding	2Qvs2W	DOWN
DEG_484	uzip	-0.625547651491477	0.000403920792257148	0.010238270081518	protein_coding	2Qvs2W	DOWN
DEG_485	gene-LOC102654781	-0.436033258036622	0.000406596741706463	0.0102775492190346	protein_coding	2Qvs2W	DOWN
DEG_486	gene-LOC725189	-0.607282861319672	0.000412223030172785	0.0103802370440679	protein_coding	2Qvs2W	DOWN
DEG_487	Hex70a	-1.25279644506167	0.000419876776721932	0.0105257571087572	protein_coding	2Qvs2W	DOWN
DEG_488	gene-LOC409676	-0.679150666909643	0.000421270271815688	0.0105317567953922	protein_coding	2Qvs2W	DOWN
DEG_489	gene-LOC412243	-0.886237602508125	0.000425608206013579	0.0106111335515681	protein_coding	2Qvs2W	DOWN
DEG_490	gene-LOC410373	-0.891085998964369	0.000430855985129968	0.0106835893051928	protein_coding	2Qvs2W	DOWN
DEG_491	gene-LOC413416	-0.437767085521127	0.000434027875645041	0.0107330741605989	protein_coding	2Qvs2W	DOWN
DEG_492	gene-LOC107965795	-0.750204551653981	0.000442854124765303	0.0108923015862086	protein_coding	2Qvs2W	DOWN
DEG_493	gene-LOC413633	-1.1232502100377	0.000448222338940599	0.0109198086515533	protein_coding	2Qvs2W	DOWN
DEG_494	gene-LOC411599	-0.658284296327867	0.000448759259652877	0.0109198086515533	protein_coding	2Qvs2W	DOWN
DEG_495	-	-0.6272475659811	0.000452365337064003	0.010978281118907	-	2Qvs2W	DOWN
DEG_496	gene-LOC724885	-0.919632768023911	0.000458375288790399	0.0110732729123372	protein_coding	2Qvs2W	DOWN
DEG_497	gene-LOC410078	-0.50373462600526	0.000458706538176818	0.0110732729123372	protein_coding	2Qvs2W	DOWN
DEG_498	gene-LOC724618	-0.726184324612104	0.000460928460304353	0.0110975519796233	protein_coding	2Qvs2W	DOWN
DEG_499	gene-LOC552604	-0.573634695074137	0.000464571252258541	0.01115582283384	protein_coding	2Qvs2W	DOWN
DEG_500	gene-LOC413012	-0.637642823778815	0.000481300093003634	0.0114970244729271	protein_coding	2Qvs2W	DOWN
DEG_501	gene-LOC726247	-1.00538931642018	0.000491091573055703	0.0116710142889466	protein_coding	2Qvs2W	DOWN
DEG_502	gene-LOC725485	-0.661765125034556	0.000495427150507505	0.0117422668789116	protein_coding	2Qvs2W	DOWN
DEG_503	gene-LOC408845	-0.882863125237964	0.00049827308627142	0.0117791241249397	protein_coding	2Qvs2W	DOWN
DEG_504	gene-LOC411212	-0.666808405021561	0.000499627500218277	0.0117806225826661	protein_coding	2Qvs2W	DOWN
DEG_505	gene-LOC724439	-0.810892547700615	0.000512468038483103	0.0120212618281705	protein_coding	2Qvs2W	DOWN
DEG_506	gene-LOC552636	-1.0723817744327	0.000533321555863295	0.0124464429597252	protein_coding	2Qvs2W	DOWN
DEG_507	gene-LOC408871	-0.534085167302566	0.000549640243261602	0.0127620031037204	protein_coding	2Qvs2W	DOWN
DEG_508	EphR	-0.477115201313829	0.000560002101818	0.012907554358826	protein_coding	2Qvs2W	DOWN
DEG_509	gene-LOC551250	-0.657704594941459	0.000560733378557746	0.012907554358826	protein_coding	2Qvs2W	DOWN
DEG_510	gene-LOC408669	-0.761024012539318	0.000562718879313971	0.012907554358826	protein_coding	2Qvs2W	DOWN
DEG_511	gene-LOC408551	-0.697713824074616	0.000562981549020575	0.012907554358826	protein_coding	2Qvs2W	DOWN
DEG_512	gene-LOC408677	-0.630170571723051	0.000594519114402355	0.013528645683096	protein_coding	2Qvs2W	DOWN
DEG_513	gene-LOC724328	-0.558006804678424	0.000605468305819923	0.0137094250387265	protein_coding	2Qvs2W	DOWN
DEG_514	gene-LOC413021	-0.619242802980052	0.000608483919029556	0.0137285946295984	protein_coding	2Qvs2W	DOWN
DEG_515	gene-LOC412448	-0.716152477549612	0.000609323926026009	0.0137285946295984	protein_coding	2Qvs2W	DOWN
DEG_516	gene-LOC410554	-0.662920562914718	0.000645385618261553	0.014469640704267	protein_coding	2Qvs2W	DOWN
DEG_517	gene-LOC413005	-0.575085156502901	0.000649598229501154	0.014492870034714	protein_coding	2Qvs2W	DOWN
DEG_518	gene-LOC409649	-0.919961594070442	0.000671289743150849	0.0148982940599884	protein_coding	2Qvs2W	DOWN
DEG_519	gene-LOC552073	-0.854512401441005	0.00067167984556228	0.0148982940599884	protein_coding	2Qvs2W	DOWN
DEG_520	gene-LOC409642	-0.64319153907665	0.00067631681908662	0.0149037376380822	protein_coding	2Qvs2W	DOWN
DEG_521	gene-LOC409273	-0.548250020064954	0.000677930545209547	0.0149037376380822	protein_coding	2Qvs2W	DOWN
DEG_522	gene-LOC100577544	-1.1495762965899	0.0006794471076649	0.0149037376380822	protein_coding	2Qvs2W	DOWN
DEG_523	gene-LOC410009	-0.52482960710523	0.000685974648423032	0.0150108361315592	protein_coding	2Qvs2W	DOWN
DEG_524	gene-LOC410167	-0.961919418512205	0.000733391620378673	0.0158582903695625	protein_coding	2Qvs2W	DOWN
DEG_525	Per	-1.7662956768003	0.000741973833740088	0.015968186869996	protein_coding	2Qvs2W	DOWN
DEG_526	gene-LOC727246	-0.890455566947968	0.000753028250674192	0.0161679594997694	protein_coding	2Qvs2W	DOWN
DEG_527	Tret1	-0.624428100372439	0.000770479864944454	0.0165038233981647	protein_coding	2Qvs2W	DOWN
DEG_528	gene-LOC410211	-0.502435567179195	0.000787068317682687	0.0167803700907816	protein_coding	2Qvs2W	DOWN
DEG_529	gene-LOC724422	-0.840982605310461	0.000794490253524692	0.0168991225254378	protein_coding	2Qvs2W	DOWN
DEG_530	gene-LOC411099	-0.808130744753254	0.000829817605643676	0.0175161179719185	protein_coding	2Qvs2W	DOWN
DEG_531	gene-LOC409933	-0.663837275160617	0.000830872814840466	0.0175161179719185	protein_coding	2Qvs2W	DOWN
DEG_532	gene-LOC408456	-0.756539336824521	0.000838818988347905	0.0176364591444116	protein_coding	2Qvs2W	DOWN
DEG_533	InR-2	-1.03630917663471	0.000842690142315712	0.0176771208014503	protein_coding	2Qvs2W	DOWN
DEG_534	gene-LOC724497	-0.623513750999756	0.000860200023304373	0.0179330969649921	protein_coding	2Qvs2W	DOWN
DEG_535	gene-LOC413510	-0.579538816401576	0.000862816258574986	0.0179330969649921	protein_coding	2Qvs2W	DOWN
DEG_536	gene-LOC552313	-0.475584251453572	0.000874790729104177	0.0180598764775466	protein_coding	2Qvs2W	DOWN
DEG_537	gene-LOC100577188	-0.698919987066708	0.00087823784196687	0.0180901135619587	protein_coding	2Qvs2W	DOWN
DEG_538	gene-LOC408953	-0.620772128705744	0.00091050827187183	0.0185869977199786	protein_coding	2Qvs2W	DOWN
DEG_539	gene-LOC551868	-0.967683746015627	0.000922666645063328	0.0187931543218814	protein_coding	2Qvs2W	DOWN
DEG_540	gene-LOC410944	-0.537414820529143	0.000953698719341979	0.0192960106740478	protein_coding	2Qvs2W	DOWN
DEG_541	gene-LOC410398	-0.710056160456205	0.000957528234289944	0.0193285344786099	protein_coding	2Qvs2W	DOWN
DEG_542	gene-LOC412878	-0.811102007691092	0.000963176325296217	0.0193589955249515	protein_coding	2Qvs2W	DOWN
DEG_543	gene-LOC552407	-0.653247784743182	0.000982272957066797	0.0196562296781459	protein_coding	2Qvs2W	DOWN
DEG_544	gene-LOC550941	-0.771715842556466	0.00100733567019251	0.0199824738924058	protein_coding	2Qvs2W	DOWN
DEG_545	gene-LOC409124	-0.68134479832491	0.0010383124665788	0.0204635016361372	protein_coding	2Qvs2W	DOWN
DEG_546	gene-LOC408989	-0.578904266072511	0.00105143031098694	0.0206773741115427	protein_coding	2Qvs2W	DOWN
DEG_547	gene-LOC412196	-0.488898150316241	0.00105665316357567	0.0206937774366012	protein_coding	2Qvs2W	DOWN
DEG_548	gene-LOC412099	-0.62183638190145	0.00105680003128286	0.0206937774366012	protein_coding	2Qvs2W	DOWN
DEG_549	gene-LOC409095	-0.574521947250453	0.00106690692832414	0.0208469501519438	protein_coding	2Qvs2W	DOWN
DEG_550	gene-LOC113218903	-0.838807286177433	0.00107167557360651	0.0208890860735631	protein_coding	2Qvs2W	DOWN
DEG_551	gene-LOC413428	-0.644321040869625	0.00107364179380834	0.0208890860735631	protein_coding	2Qvs2W	DOWN
DEG_552	gene-LOC410793	-0.489835787849108	0.00108533514075966	0.0210716662966636	protein_coding	2Qvs2W	DOWN
DEG_553	gene-LOC408393	-0.685474133281025	0.00111894636106633	0.0215864387837849	protein_coding	2Qvs2W	DOWN
DEG_554	gene-LOC100577364	-0.392173421277828	0.00117586519106741	0.022541533337164	protein_coding	2Qvs2W	DOWN
DEG_555	gene-LOC410509	-1.15293587265784	0.00118016540704629	0.0225765394953823	protein_coding	2Qvs2W	DOWN
DEG_556	gene-LOC550998	-0.5170966558255	0.00118758478581178	0.0226499351981059	protein_coding	2Qvs2W	DOWN
DEG_557	-	-0.551850517082609	0.00123052779895396	0.0232475489968009	-	2Qvs2W	DOWN
DEG_558	gene-LOC413829	-0.852917962255187	0.00123666957911503	0.0233153097302162	protein_coding	2Qvs2W	DOWN
DEG_559	gene-LOC725621	-0.858140661283176	0.00126760679053754	0.0237513592682856	protein_coding	2Qvs2W	DOWN
DEG_560	gene-LOC724237	-0.684955820241497	0.00127773519851144	0.0238143651307694	protein_coding	2Qvs2W	DOWN
DEG_561	gene-LOC410920	-0.645152926256846	0.00127879878510433	0.0238143651307694	protein_coding	2Qvs2W	DOWN
DEG_562	gene-LOC411173	-0.432613438251592	0.0012906129327538	0.0239854236484286	protein_coding	2Qvs2W	DOWN
DEG_563	gene-LOC725106	-0.641185784316568	0.00130936993621497	0.0242352954725388	protein_coding	2Qvs2W	DOWN
DEG_564	gene-LOC413550	-0.723753754209431	0.00132095492151064	0.0243509366844134	protein_coding	2Qvs2W	DOWN
DEG_565	gene-LOC100576615	-0.431179132633773	0.00133761895838349	0.0246084132968737	protein_coding	2Qvs2W	DOWN
DEG_566	gene-LOC726331	-1.00894994708727	0.00134483277588984	0.024691346237414	protein_coding	2Qvs2W	DOWN
DEG_567	gene-LOC102656154	-1.96921261114859	0.00136990051269701	0.0250539626168102	protein_coding	2Qvs2W	DOWN
DEG_568	gene-LOC100577047	-0.873158308427795	0.00137007422967543	0.0250539626168102	protein_coding	2Qvs2W	DOWN
DEG_569	gene-LOC100576192	-1.07308261640904	0.00139680486301435	0.0253763262728839	protein_coding	2Qvs2W	DOWN
DEG_570	gene-LOC410044	-0.541883391148658	0.00139951499482524	0.0253763262728839	protein_coding	2Qvs2W	DOWN
DEG_571	gene-LOC727237	-0.566331143965198	0.00141657743234811	0.0255965724161911	protein_coding	2Qvs2W	DOWN
DEG_572	gene-LOC100578810	-0.966225240635152	0.00144781315999264	0.0260577812326092	protein_coding	2Qvs2W	DOWN
DEG_573	gene-LOC725366	-0.762823747767555	0.00147617068063192	0.0264637671134897	protein_coding	2Qvs2W	DOWN
DEG_574	gene-LOC100576476	-1.64011880953205	0.00149498594480807	0.0267485230321051	protein_coding	2Qvs2W	DOWN
DEG_575	gene-LOC410694	-0.829393689679056	0.00153469821598458	0.0273501963425325	protein_coding	2Qvs2W	DOWN
DEG_576	gene-LOC725529	-1.23117663986155	0.00153760555876375	0.0273501963425325	protein_coding	2Qvs2W	DOWN
DEG_577	gene-LOC100577456	-0.44502636631897	0.00156504481721156	0.0277841127569174	protein_coding	2Qvs2W	DOWN
DEG_578	gene-LOC100859932	-0.784889465866763	0.0015705137900253	0.0278270647261764	protein_coding	2Qvs2W	DOWN
DEG_579	-	-0.925371748359155	0.00158432781144378	0.028017424960125	-	2Qvs2W	DOWN
DEG_580	gene-LOC113218579	-0.606163648226657	0.00160858817230053	0.0281734492749373	protein_coding	2Qvs2W	DOWN
DEG_581	gene-LOC725325	-0.490081336851825	0.00162269046221128	0.0283117599764397	protein_coding	2Qvs2W	DOWN
DEG_582	gene-LOC412927	-0.929946101662217	0.00164066647498086	0.0285163458746674	protein_coding	2Qvs2W	DOWN
DEG_583	gene-LOC413383	-0.91357483456287	0.00165128015235801	0.0286462573959446	protein_coding	2Qvs2W	DOWN
DEG_584	gene-LOC411282	-0.63710257567526	0.00167625040502	0.0289692896700899	protein_coding	2Qvs2W	DOWN
DEG_585	gene-LOC102654165	-0.546094586702052	0.00168189326638269	0.0289949694406061	protein_coding	2Qvs2W	DOWN
DEG_586	gene-LOC413134	-0.761435285875727	0.00169131386248558	0.0290644802169132	protein_coding	2Qvs2W	DOWN
DEG_587	gene-LOC100576882	-0.712876723595168	0.0017224488750063	0.0295438834293844	protein_coding	2Qvs2W	DOWN
DEG_588	gene-LOC725218	-0.702407525423013	0.00174490885304859	0.0298729705141995	protein_coding	2Qvs2W	DOWN
DEG_589	gene-LOC409722	-0.436522755752128	0.00175719390068651	0.0299708305490924	protein_coding	2Qvs2W	DOWN
DEG_590	gene-LOC551428	-0.427614960772504	0.00177335614556766	0.0301900649781808	protein_coding	2Qvs2W	DOWN
DEG_591	gene-LOC100642173	-0.709649577727779	0.00179058623315207	0.0304266282635245	protein_coding	2Qvs2W	DOWN
DEG_592	gene-LOC409884	-0.571650222272519	0.00182937248574581	0.0309703598004276	protein_coding	2Qvs2W	DOWN
DEG_593	gene-LOC100576703	-0.590232511589196	0.001862434034518	0.0312978095119278	protein_coding	2Qvs2W	DOWN
DEG_594	gene-LOC725725	-0.705010206967224	0.00189470333169937	0.0316651426772101	protein_coding	2Qvs2W	DOWN
DEG_595	gene-LOC410689	-0.703670300706203	0.00193534893812647	0.0322544006100736	protein_coding	2Qvs2W	DOWN
DEG_596	gene-LOC551188	-0.455319426575834	0.0019370314010214	0.0322544006100736	protein_coding	2Qvs2W	DOWN
DEG_597	gene-LOC410363	-0.694253324443139	0.00194430870777369	0.0322578490153362	protein_coding	2Qvs2W	DOWN
DEG_598	-	-1.49241318928695	0.00195749103929165	0.0323832230365805	-	2Qvs2W	DOWN
DEG_599	-	-0.943853725657581	0.00195896319081561	0.0323832230365805	-	2Qvs2W	DOWN
DEG_600	gene-LOC409851	-0.57826374511169	0.00196727583009975	0.0324618299270528	protein_coding	2Qvs2W	DOWN
DEG_601	gene-LOC408830	-0.530944397127436	0.00199439218992747	0.0326729420701762	protein_coding	2Qvs2W	DOWN
DEG_602	gene-LOC724679	-0.890828028948183	0.00200499672344461	0.0327878048412761	protein_coding	2Qvs2W	DOWN
DEG_603	mGlutR1	-0.495493315178641	0.00201746447607023	0.0329212693990039	protein_coding	2Qvs2W	DOWN
DEG_604	gene-LOC724220	-1.01214704897695	0.00202037379325394	0.0329212693990039	protein_coding	2Qvs2W	DOWN
DEG_605	gene-LOC409472	-0.723727804030301	0.0020283856338027	0.0329929035801241	protein_coding	2Qvs2W	DOWN
DEG_606	gene-LOC409137	-1.13779517304006	0.002040458645471	0.033071376802705	protein_coding	2Qvs2W	DOWN
DEG_607	gene-LOC100577140	-0.537450973211233	0.00207040366251981	0.0333898095207619	protein_coding	2Qvs2W	DOWN
DEG_608	gene-LOC100577656	-0.564716340848476	0.00207108297958918	0.0333898095207619	protein_coding	2Qvs2W	DOWN
DEG_609	gene-LOC102653894	-0.962623685870501	0.00208933318209943	0.0335654318427065	protein_coding	2Qvs2W	DOWN
DEG_610	gene-LOC408967	-0.436622163947236	0.00211337844382709	0.0338920532511814	protein_coding	2Qvs2W	DOWN
DEG_611	gene-LOC102654246	-1.62198880673927	0.00212163640786687	0.0339053103709022	protein_coding	2Qvs2W	DOWN
DEG_612	gene-LOC726829	-0.585738834486956	0.00214937683947536	0.0342287323912961	protein_coding	2Qvs2W	DOWN
DEG_613	gene-LOC409856	-0.540931680667962	0.0022068042693906	0.0348996342429622	protein_coding	2Qvs2W	DOWN
DEG_614	gene-LOC102655476	-0.955761905725045	0.00222893791816001	0.0351279076048533	protein_coding	2Qvs2W	DOWN
DEG_615	gene-LOC408381	-1.00810407879009	0.00224075875733595	0.0352533166563631	protein_coding	2Qvs2W	DOWN
DEG_616	gene-LOC412885	-0.381593464829944	0.00225146981572183	0.0353608641453729	protein_coding	2Qvs2W	DOWN
DEG_617	gene-LOC102653800	-0.632257478546909	0.00225933774267397	0.0353643369611966	protein_coding	2Qvs2W	DOWN
DEG_618	gene-LOC102653655	-1.18542805171998	0.00225944202174001	0.0353643369611966	protein_coding	2Qvs2W	DOWN
DEG_619	gene-LOC408561	-0.649655481925986	0.00228911917247533	0.035767487069927	protein_coding	2Qvs2W	DOWN
DEG_620	gene-LOC727370	-0.632182268774141	0.00229504121878974	0.0357987198657374	protein_coding	2Qvs2W	DOWN
DEG_621	gene-LOC409950	-0.528180049145681	0.00230417939428287	0.0358799265747973	protein_coding	2Qvs2W	DOWN
DEG_622	gene-LOC411968	-1.03191944555413	0.00231003146201822	0.0359097735790738	protein_coding	2Qvs2W	DOWN
DEG_623	gene-LOC552577	-0.63552809720107	0.00241704018847269	0.0372895141884937	protein_coding	2Qvs2W	DOWN
DEG_624	gene-LOC100578813	-0.880485488861491	0.00244377102840618	0.0375410953437818	protein_coding	2Qvs2W	DOWN
DEG_625	gene-LOC724942	-0.477813456708039	0.00245331549625622	0.0375901085118605	protein_coding	2Qvs2W	DOWN
DEG_626	gene-LOC408920	-0.45443895147543	0.00245520051211713	0.0375901085118605	protein_coding	2Qvs2W	DOWN
DEG_627	gene-LOC113218867	-0.543649359604369	0.00246486723687331	0.0376748970460117	protein_coding	2Qvs2W	DOWN
DEG_628	gene-LOC410233	-0.52557543929053	0.00247850035379619	0.0378199259672078	protein_coding	2Qvs2W	DOWN
DEG_629	gene-LOC410729	-0.532976180806794	0.00248403984448645	0.0378411745925524	protein_coding	2Qvs2W	DOWN
DEG_630	gene-LOC726099	-0.596870207174331	0.00249077522542426	0.0378805398866606	protein_coding	2Qvs2W	DOWN
DEG_631	gene-LOC408618	-0.618652434707628	0.00252513045705076	0.0381848152684146	protein_coding	2Qvs2W	DOWN
DEG_632	Cry2	-0.865480492524617	0.00252752092297232	0.0381848152684146	protein_coding	2Qvs2W	DOWN
DEG_633	gene-LOC410006	-0.841495774905321	0.00259149656937208	0.0390866218107773	protein_coding	2Qvs2W	DOWN
DEG_634	gene-LOC411053	-1.0091288167299	0.002648987721221	0.0397433441162242	protein_coding	2Qvs2W	DOWN
DEG_635	gene-LOC408937	-0.436328380748788	0.00265172057786428	0.0397433441162242	protein_coding	2Qvs2W	DOWN
DEG_636	gene-LOC724126	-0.883631267273866	0.00265245989772937	0.0397433441162242	protein_coding	2Qvs2W	DOWN
DEG_637	gene-LOC412458	-0.704325437592434	0.00267292718707794	0.0399785440791472	protein_coding	2Qvs2W	DOWN
DEG_638	-	-0.854405378179222	0.00274907353832037	0.0407922617713059	-	2Qvs2W	DOWN
DEG_639	gene-LOC102655950	-0.501759337806012	0.00274928668376473	0.0407922617713059	protein_coding	2Qvs2W	DOWN
DEG_640	gene-LOC409847	-0.700101091614546	0.00275450106305392	0.0408032827928036	protein_coding	2Qvs2W	DOWN
DEG_641	gene-LOC726681	-0.447452517445296	0.00278547239178303	0.0411951954214265	protein_coding	2Qvs2W	DOWN
DEG_642	gene-LOC100578168	-0.725410378492003	0.00280060893672861	0.0413132779841525	protein_coding	2Qvs2W	DOWN
DEG_643	gene-LOC100576826	-0.530441507968796	0.00282303734411479	0.0415487351049153	protein_coding	2Qvs2W	DOWN
DEG_644	gene-LOC409729	-0.69618885135084	0.00283373081625085	0.0416389592565041	protein_coding	2Qvs2W	DOWN
DEG_645	gene-LOC413994	-0.773599321799459	0.0028985110234968	0.0421832744647661	protein_coding	2Qvs2W	DOWN
DEG_646	gene-LOC410127	-0.460117435462176	0.00300567199918154	0.0435345349087803	protein_coding	2Qvs2W	DOWN
DEG_647	gene-LOC409701	-1.85366470044003	0.00304316880226993	0.0439141818380032	protein_coding	2Qvs2W	DOWN
DEG_648	gene-LOC408429	-0.42512138590039	0.00304632077846094	0.0439141818380032	protein_coding	2Qvs2W	DOWN
DEG_649	gene-LOC409192	-0.457198908450252	0.0031210935734107	0.0447387641119909	protein_coding	2Qvs2W	DOWN
DEG_650	gene-LOC100576157	-0.557868121716658	0.00317618242983988	0.0452854135504513	protein_coding	2Qvs2W	DOWN
DEG_651	gene-LOC408643	-0.882331003021926	0.00318904301099005	0.0453638278175424	protein_coding	2Qvs2W	DOWN
DEG_652	gene-LOC724304	-0.977064452848295	0.0031916249269986	0.0453638278175424	protein_coding	2Qvs2W	DOWN
DEG_653	gene-LOC552844	-1.03518027160772	0.00323600739121424	0.0459231219981803	protein_coding	2Qvs2W	DOWN
DEG_654	gene-LOC724285	-0.430333061601712	0.00328482940580388	0.046543584360187	protein_coding	2Qvs2W	DOWN
DEG_655	gene-LOC409598	-1.07775066520524	0.00332258119641562	0.0470055091740969	protein_coding	2Qvs2W	DOWN
DEG_656	gene-LOC551280	-0.714590804140802	0.00339735891070794	0.0477153362912903	protein_coding	2Qvs2W	DOWN
DEG_657	gene-LOC408447	-0.531445198928549	0.00339999757360895	0.0477153362912903	protein_coding	2Qvs2W	DOWN
DEG_658	gene-LOC100576471	-0.648542412336323	0.00340412974527452	0.0477153362912903	protein_coding	2Qvs2W	DOWN
DEG_659	gene-LOC409108	-0.574631046437154	0.00344987356658692	0.0479879516693684	protein_coding	2Qvs2W	DOWN
DEG_660	gene-LOC100578300	-0.637586261985925	0.00346213243306135	0.0480760588272347	protein_coding	2Qvs2W	DOWN
DEG_661	gene-LOC100578745	-0.489081081020975	0.00346674484474744	0.0480760588272347	protein_coding	2Qvs2W	DOWN
DEG_662	gene-LOC412788	-0.955744702608062	0.00356138328225363	0.0490900641247196	protein_coding	2Qvs2W	DOWN
DEG_663	gene-LOC411619	-0.361232510917385	0.00359354131934629	0.0494586192142306	protein_coding	2Qvs2W	DOWN
DEG_664	gene-LOC724243	-0.591739189413483	0.00361589085070917	0.0496614272738358	protein_coding	2Qvs2W	DOWN
DEG_665	gene-LOC552301	-0.631627462203274	0.00361916154927132	0.0496614272738358	protein_coding	2Qvs2W	DOWN
DEG_666	gene-LOC551869	7.39692382339866	2.85631704304361E-221	2.76177294891887E-217	protein_coding	4Qvs4W	UP
DEG_667	gene-LOC551179	4.3072022569224	1.14515759433089E-83	5.53626438979267E-80	protein_coding	4Qvs4W	UP
DEG_668	gene-LOC725026	5.0155180085899	2.44289414513019E-73	7.8734478297546E-70	protein_coding	4Qvs4W	UP
DEG_669	gene-LOC100577537	4.21309315319252	2.32210951130468E-52	5.61311921620123E-49	protein_coding	4Qvs4W	UP
DEG_670	-	4.35713252571479	7.42147258182694E-41	1.43516436787369E-37	-	4Qvs4W	UP
DEG_671	gene-LOC100577440	4.14806099434192	7.72038994281031E-38	1.24414083928388E-34	protein_coding	4Qvs4W	UP
DEG_672	gene-LOC102655073	3.56193527560973	1.86520534771811E-35	2.57638150101234E-32	protein_coding	4Qvs4W	UP
DEG_673	gene-LOC102653922	3.38214333785186	7.75562948712497E-35	9.37364768887641E-32	protein_coding	4Qvs4W	UP
DEG_674	gene-LOC725089	4.827984140036	8.65117722293887E-32	6.43447942835353E-29	protein_coding	4Qvs4W	UP
DEG_675	TyHyd	6.47634901329798	2.16343067027264E-29	1.49415793934758E-26	protein_coding	4Qvs4W	UP
DEG_676	gene-LOC726886	2.76046481970897	6.84867761913339E-28	3.89528611172946E-25	protein_coding	4Qvs4W	UP
DEG_677	gene-LOC552101	2.32102354737718	1.36496977143209E-27	7.33216262220939E-25	protein_coding	4Qvs4W	UP
DEG_678	gene-LOC102654975	5.49642777809091	1.65923135425882E-27	8.4437410338571E-25	protein_coding	4Qvs4W	UP
DEG_679	gene-LOC409633	5.35792931048907	4.65501088200096E-27	2.14330001038416E-24	protein_coding	4Qvs4W	UP
DEG_680	gene-LOC552766	2.6025182931962	3.25679473325919E-25	1.25959793103533E-22	protein_coding	4Qvs4W	UP
DEG_681	gene-LOC726040	3.08307864474239	5.23546630021501E-25	1.87487865395477E-22	protein_coding	4Qvs4W	UP
DEG_682	gene-LOC726019	2.02439268928328	6.87172774944985E-25	2.37295484319395E-22	protein_coding	4Qvs4W	UP
DEG_683	Emc	1.81821908760785	3.71628781579662E-24	1.23906161692888E-21	protein_coding	4Qvs4W	UP
DEG_684	gene-LOC725258	1.86455308224262	5.81796513886338E-24	1.81464209444097E-21	protein_coding	4Qvs4W	UP
DEG_685	gene-LOC725414	2.1033662055942	1.30694563400304E-23	3.9490179172423E-21	protein_coding	4Qvs4W	UP
DEG_686	gene-LOC412843	4.58662448657728	1.89013342165526E-23	5.53809092544992E-21	protein_coding	4Qvs4W	UP
DEG_687	gene-LOC408500	2.76885469522384	2.63436110783298E-23	7.49165810342267E-21	protein_coding	4Qvs4W	UP
DEG_688	gene-LOC100578514	3.95423418056796	3.42351201516134E-23	9.45769647845573E-21	protein_coding	4Qvs4W	UP
DEG_689	gene-LOC410821	1.88480613651138	5.43886668867792E-22	1.46078894480075E-19	protein_coding	4Qvs4W	UP
DEG_690	gene-LOC724150	2.14545634273407	1.31432568648647E-21	3.43465271963179E-19	protein_coding	4Qvs4W	UP
DEG_691	gene-LOC100576671	1.49753529210924	1.71248995881929E-21	4.24565779790352E-19	protein_coding	4Qvs4W	UP
DEG_692	gene-LOC725238	2.18887762878504	2.72600710642267E-21	6.58944067800019E-19	protein_coding	4Qvs4W	UP
DEG_693	gene-LOC413676	1.94741184676876	5.80326713654507E-21	1.33599499864891E-18	protein_coding	4Qvs4W	UP
DEG_694	gene-LOC410566	2.38870514821706	1.16416873798675E-20	2.61775523897533E-18	protein_coding	4Qvs4W	UP
DEG_695	gene-LOC410368	2.64234223525249	1.49025197980311E-20	3.27482872561732E-18	protein_coding	4Qvs4W	UP
DEG_696	gene-LOC100577168	2.27426862102634	1.16617137479587E-19	2.45124152671767E-17	protein_coding	4Qvs4W	UP
DEG_697	-	4.69179271929344	2.37544548863719E-19	4.87528777513809E-17	-	4Qvs4W	UP
DEG_698	gene-LOC725272	3.22003086295778	2.4202483525352E-19	4.87528777513809E-17	protein_coding	4Qvs4W	UP
DEG_699	gene-LOC724275	3.9625733885935	2.82762012435316E-19	5.57964469027974E-17	protein_coding	4Qvs4W	UP
DEG_700	gene-LOC725274	2.74259010960164	1.0613433245701E-18	1.9734862702439E-16	protein_coding	4Qvs4W	UP
DEG_701	gene-LOC410449	2.46726126108841	6.13837333596752E-18	1.05985592474054E-15	protein_coding	4Qvs4W	UP
DEG_702	gene-LOC408395	3.11752555695684	9.63309961739509E-18	1.63407789825602E-15	protein_coding	4Qvs4W	UP
DEG_703	gene-LOC726250	3.2034369021617	1.03224689518804E-17	1.72082676371952E-15	protein_coding	4Qvs4W	UP
DEG_704	gene-LOC107964284	5.27620272311886	2.07492031457091E-17	3.34373408693103E-15	protein_coding	4Qvs4W	UP
DEG_705	gene-LOC410448	1.85663680119317	2.75513231645109E-17	4.29667328512348E-15	protein_coding	4Qvs4W	UP
DEG_706	gene-LOC410802	1.43324184766424	5.68575505635964E-17	8.58993213124084E-15	protein_coding	4Qvs4W	UP
DEG_707	gene-LOC725230	2.13070349233392	7.00877483491428E-17	1.04258221351979E-14	protein_coding	4Qvs4W	UP
DEG_708	gene-LOC727121	1.30291891936898	7.33757405621831E-17	1.07495459923598E-14	protein_coding	4Qvs4W	UP
DEG_709	gene-LOC408275	1.4835636673444	1.5508993265072E-16	2.23815605791017E-14	protein_coding	4Qvs4W	UP
DEG_710	Syt20	3.53415085349247	3.8220452270698E-16	5.35584859428085E-14	protein_coding	4Qvs4W	UP
DEG_711	gene-LOC410638	1.90146289422258	4.8249259552333E-16	6.66460129445011E-14	protein_coding	4Qvs4W	UP
DEG_712	CytC	2.52762989903737	7.20150092177358E-16	9.6710156128651E-14	protein_coding	4Qvs4W	UP
DEG_713	gene-LOC410288	2.29141983526524	9.29111338696468E-16	1.23062705943235E-13	protein_coding	4Qvs4W	UP
DEG_714	gene-LOC100577156	3.01694315672426	1.31735966540403E-15	1.69834008063888E-13	protein_coding	4Qvs4W	UP
DEG_715	gene-LOC409712	2.83504526189305	1.6261056389271E-15	2.06879150299818E-13	protein_coding	4Qvs4W	UP
DEG_716	gene-LOC409183	1.41284445190807	2.87946275574154E-15	3.61578251756687E-13	protein_coding	4Qvs4W	UP
DEG_717	gene-LOC725980	1.87694059705197	3.22855676954434E-15	4.00216864163131E-13	protein_coding	4Qvs4W	UP
DEG_718	gene-LOC551465	3.50078872934747	4.06477350508059E-15	4.97497405324357E-13	protein_coding	4Qvs4W	UP
DEG_719	gene-LOC412591	1.55175022970284	4.8756662939342E-14	5.41871464322411E-12	protein_coding	4Qvs4W	UP
DEG_720	gene-LOC551570	1.14798431536184	5.25254218327955E-14	5.7712307238784E-12	protein_coding	4Qvs4W	UP
DEG_721	Kr-h1	2.19856180277304	8.48930405510934E-14	9.02011878119255E-12	protein_coding	4Qvs4W	UP
DEG_722	gene-LOC411296	2.0126004115441	8.84423516859676E-14	9.24223728311248E-12	protein_coding	4Qvs4W	UP
DEG_723	gene-LOC100576912	1.66857088112348	1.00363731929318E-13	1.03235842981338E-11	protein_coding	4Qvs4W	UP
DEG_724	gene-LOC408827	1.86527114408686	1.18812924836958E-13	1.20926544236689E-11	protein_coding	4Qvs4W	UP
DEG_725	gene-LOC726542	2.32161228878517	1.32663867017907E-13	1.32947760647947E-11	protein_coding	4Qvs4W	UP
DEG_726	gene-LOC551895	1.40140460935691	1.33374007475963E-13	1.32947760647947E-11	protein_coding	4Qvs4W	UP
DEG_727	-	1.37153196714161	1.62575258900002E-13	1.58781836192335E-11	-	4Qvs4W	UP
DEG_728	gene-LOC100577028	2.64032684115184	1.80353365913394E-13	1.72657098516496E-11	protein_coding	4Qvs4W	UP
DEG_729	gene-LOC725246	1.661064977709	2.18997159331935E-13	2.07596424860832E-11	protein_coding	4Qvs4W	UP
DEG_730	gene-LOC100577026	1.61209274615465	2.34608503279769E-13	2.20235885263309E-11	protein_coding	4Qvs4W	UP
DEG_731	gene-LOC408857	2.51510926269482	3.39041590556547E-13	3.12208870389643E-11	protein_coding	4Qvs4W	UP
DEG_732	gene-LOC408292	1.20209792446996	9.60951930115461E-13	8.60318908545036E-11	protein_coding	4Qvs4W	UP
DEG_733	gene-LOC100577719	2.02057560890711	1.15609119701249E-12	1.02552713613888E-10	protein_coding	4Qvs4W	UP
DEG_734	gene-LOC552079	1.44195520448746	1.21858565611841E-12	1.07113679172808E-10	protein_coding	4Qvs4W	UP
DEG_735	gene-LOC409726	1.28574535092079	1.250221464724E-12	1.08904426508256E-10	protein_coding	4Qvs4W	UP
DEG_736	gene-LOC409924	2.31497955470303	1.32487545585192E-12	1.14376971273502E-10	protein_coding	4Qvs4W	UP
DEG_737	gene-LOC724378	1.71098736110856	1.5747731179447E-12	1.34747621923959E-10	protein_coding	4Qvs4W	UP
DEG_738	gene-LOC411260	1.27678467565602	2.01385518985016E-12	1.6642705838172E-10	protein_coding	4Qvs4W	UP
DEG_739	gene-LOC413186	1.21223039023641	2.14096342994136E-12	1.75431994950026E-10	protein_coding	4Qvs4W	UP
DEG_740	gene-LOC113219340	2.00980811430355	2.90905217702817E-12	2.34396879164045E-10	rRNA	4Qvs4W	UP
DEG_741	Cat	2.73011550552932	3.6107115171062E-12	2.88528674866941E-10	protein_coding	4Qvs4W	UP
DEG_742	gene-LOC726335	1.4680042652114	4.53463573948407E-12	3.59388466926815E-10	protein_coding	4Qvs4W	UP
DEG_743	Foxp	1.65012415131787	5.21445118448634E-12	4.09906735795109E-10	protein_coding	4Qvs4W	UP
DEG_744	gene-LOC409451	1.44762518721005	6.62142712760292E-12	5.16311120135424E-10	protein_coding	4Qvs4W	UP
DEG_745	gene-LOC409954	1.38381694108703	7.76046386719079E-12	6.00287401054942E-10	protein_coding	4Qvs4W	UP
DEG_746	gene-LOC725344	2.74271632419582	7.84826655090018E-12	6.02261026036935E-10	protein_coding	4Qvs4W	UP
DEG_747	gene-LOC100576446	1.67170639206526	8.91150053281313E-12	6.73166395716954E-10	protein_coding	4Qvs4W	UP
DEG_748	-	1.95597509247089	1.29482745508795E-11	9.55701272003463E-10	-	4Qvs4W	UP
DEG_749	Argk	1.69200907651061	1.68731475553424E-11	1.2175109232284E-09	protein_coding	4Qvs4W	UP
DEG_750	gene-LOC409452	1.7282710405592	2.84631652152062E-11	2.00883463113744E-09	protein_coding	4Qvs4W	UP
DEG_751	gene-LOC409171	1.11994501807937	3.55163030797963E-11	2.41836010196163E-09	protein_coding	4Qvs4W	UP
DEG_752	gene-LOC413145	1.25608359262875	4.68899483468278E-11	3.14846465670471E-09	protein_coding	4Qvs4W	UP
DEG_753	gene-LOC100576170	1.78308764963933	5.25686433723833E-11	3.50542215701775E-09	protein_coding	4Qvs4W	UP
DEG_754	gene-LOC411223	3.10890226983965	6.50701952896939E-11	4.30934053600034E-09	protein_coding	4Qvs4W	UP
DEG_755	gene-LOC412540	1.68854029315632	7.81637398962751E-11	5.07589550092994E-09	protein_coding	4Qvs4W	UP
DEG_756	Eyg	2.17325259441399	7.8219922395135E-11	5.07589550092994E-09	protein_coding	4Qvs4W	UP
DEG_757	gene-LOC410280	1.0959818672326	8.4322950626078E-11	5.39946099075197E-09	protein_coding	4Qvs4W	UP
DEG_758	gene-LOC409932	1.11604051059242	9.3478816587698E-11	5.90749462474805E-09	protein_coding	4Qvs4W	UP
DEG_759	gene-LOC410408	1.69308081504255	1.06828684276479E-10	6.70731524850177E-09	protein_coding	4Qvs4W	UP
DEG_760	-	4.02407845531066	1.28039320465869E-10	7.9359755742595E-09	-	4Qvs4W	UP
DEG_761	gene-LOC102654691	0.995780277963982	1.2914069989726E-10	7.95325749876819E-09	protein_coding	4Qvs4W	UP
DEG_762	gene-LOC410552	2.86586132567834	1.35049474662876E-10	8.26451500326172E-09	pseudogene	4Qvs4W	UP
DEG_763	gene-LOC409619	1.57283049298909	1.37860046861171E-10	8.383451528935E-09	protein_coding	4Qvs4W	UP
DEG_764	gene-LOC724412	1.08751183866249	1.52475444824028E-10	9.21428172502207E-09	protein_coding	4Qvs4W	UP
DEG_765	gene-LOC412941	1.77530228272395	1.74076582096819E-10	1.03260519772647E-08	protein_coding	4Qvs4W	UP
DEG_766	gene-LOC725654	1.24300608113969	1.92464715249127E-10	1.12784323135988E-08	protein_coding	4Qvs4W	UP
DEG_767	gene-LOC725308	2.91716345095063	2.22190981006474E-10	1.28644586548E-08	protein_coding	4Qvs4W	UP
DEG_768	gene-LOC726184	1.16602300610668	2.52025348318963E-10	1.4504958886286E-08	protein_coding	4Qvs4W	UP
DEG_769	gene-LOC411011	1.44686632915088	2.68784678068559E-10	1.53779825576621E-08	protein_coding	4Qvs4W	UP
DEG_770	gene-LOC410371	1.42886245661863	2.75960576046417E-10	1.56417631099996E-08	protein_coding	4Qvs4W	UP
DEG_771	gene-LOC727081	1.38844887688811	2.76630622795526E-10	1.56417631099996E-08	protein_coding	4Qvs4W	UP
DEG_772	gene-LOC409406	1.19432830942705	2.82423338293948E-10	1.58764608021174E-08	protein_coding	4Qvs4W	UP
DEG_773	gene-LOC410441	0.906044426124478	2.89635012685242E-10	1.61877510847029E-08	protein_coding	4Qvs4W	UP
DEG_774	gene-LOC551663	2.65340363115913	2.94867991920031E-10	1.63855092751424E-08	protein_coding	4Qvs4W	UP
DEG_775	Hsp90	1.7578403153313	3.79746085860741E-10	2.07568720136755E-08	protein_coding	4Qvs4W	UP
DEG_776	gene-LOC726944	1.56990390493464	3.79973766306811E-10	2.07568720136755E-08	protein_coding	4Qvs4W	UP
DEG_777	gene-LOC100578068	1.69506973331469	3.94724008496591E-10	2.14414968435592E-08	protein_coding	4Qvs4W	UP
DEG_778	gene-LOC724734	1.3744703030135	4.45144502881335E-10	2.40452636779867E-08	protein_coding	4Qvs4W	UP
DEG_779	gene-LOC410578	2.00261243701526	4.6726839514944E-10	2.51001006261108E-08	protein_coding	4Qvs4W	UP
DEG_780	gene-LOC410278	2.39807496365928	4.85922091808421E-10	2.5957904451357E-08	protein_coding	4Qvs4W	UP
DEG_781	gene-LOC413517	1.63360059094967	5.28262522559038E-10	2.80646721462821E-08	protein_coding	4Qvs4W	UP
DEG_782	gene-LOC409586	1.02934016037238	5.75412806334934E-10	3.04025487674999E-08	protein_coding	4Qvs4W	UP
DEG_783	Ant	1.43413692538681	7.69662941923859E-10	4.04449510079445E-08	protein_coding	4Qvs4W	UP
DEG_784	gene-LOC411677	1.82053470461797	8.09792478285653E-10	4.23236944461837E-08	protein_coding	4Qvs4W	UP
DEG_785	gene-LOC726629	1.33963769360825	9.61858868455211E-10	4.89572791542337E-08	protein_coding	4Qvs4W	UP
DEG_786	gene-LOC100578709	1.18325546707936	9.62031548175034E-10	4.89572791542337E-08	protein_coding	4Qvs4W	UP
DEG_787	gene-LOC411269	1.41250520826207	9.75691234919084E-10	4.93924531436263E-08	protein_coding	4Qvs4W	UP
DEG_788	gene-LOC113219383	1.67228145739697	1.02529435310124E-09	5.14376868131714E-08	rRNA	4Qvs4W	UP
DEG_789	gene-LOC100578621	1.55669269493286	1.16449683001192E-09	5.67456869634158E-08	protein_coding	4Qvs4W	UP
DEG_790	gene-LOC100577607	1.50235182724274	1.16789654625295E-09	5.67456869634158E-08	protein_coding	4Qvs4W	UP
DEG_791	gene-LOC406132	2.01541566962492	1.18501205291276E-09	5.72894076980672E-08	protein_coding	4Qvs4W	UP
DEG_792	-	3.10164088448437	1.3398781151552E-09	6.41350569080971E-08	-	4Qvs4W	UP
DEG_793	gene-LOC412528	1.8218665356102	1.41098424736574E-09	6.72059442747752E-08	protein_coding	4Qvs4W	UP
DEG_794	gene-LOC726072	1.66890996523805	1.4457566905129E-09	6.85246149047513E-08	protein_coding	4Qvs4W	UP
DEG_795	gene-LOC409208	2.27098701674653	1.59854761451395E-09	7.53968628523678E-08	protein_coding	4Qvs4W	UP
DEG_796	gene-LOC726447	2.53792719629649	1.90900472092617E-09	8.91698871818124E-08	protein_coding	4Qvs4W	UP
DEG_797	gene-LOC409696	1.17289895791143	2.19085017783501E-09	1.0087300175946E-07	protein_coding	4Qvs4W	UP
DEG_798	gene-LOC411104	1.7033374310133	2.21278426919215E-09	1.01400052601037E-07	protein_coding	4Qvs4W	UP
DEG_799	gene-LOC724299	1.56134523857423	2.25530658900869E-09	1.02861129288326E-07	protein_coding	4Qvs4W	UP
DEG_800	gene-LOC102654427	1.95748429955771	2.53820581623291E-09	1.14681831949327E-07	protein_coding	4Qvs4W	UP
DEG_801	-	2.56758160491524	2.75110266848645E-09	1.237228451237E-07	-	4Qvs4W	UP
DEG_802	gene-LOC725254	2.67163336719222	2.8932092489975E-09	1.2930310785302E-07	protein_coding	4Qvs4W	UP
DEG_803	gene-LOC551235	1.09607289040789	3.38558008793551E-09	1.48796244864766E-07	protein_coding	4Qvs4W	UP
DEG_804	gene-LOC408411	1.91372507443659	3.43731950453793E-09	1.49709199501699E-07	protein_coding	4Qvs4W	UP
DEG_805	gene-LOC410745	3.10218712211484	3.64899034528245E-09	1.58215639679534E-07	protein_coding	4Qvs4W	UP
DEG_806	gene-LOC725570	1.24613337193247	4.08613680476755E-09	1.75262632463483E-07	protein_coding	4Qvs4W	UP
DEG_807	gene-LOC408473	1.71222786028504	4.09653065847007E-09	1.75262632463483E-07	protein_coding	4Qvs4W	UP
DEG_808	gene-LOC410733	2.10367836629038	5.99703256473821E-09	2.54321525738832E-07	protein_coding	4Qvs4W	UP
DEG_809	gene-LOC726653	1.41380714524754	6.13691433358667E-09	2.59117138390609E-07	protein_coding	4Qvs4W	UP
DEG_810	gene-LOC726337	1.25650918409668	6.37695408434199E-09	2.68081604528272E-07	protein_coding	4Qvs4W	UP
DEG_811	gene-LOC409368	0.961391908224886	6.58122912682701E-09	2.75471447737188E-07	protein_coding	4Qvs4W	UP
DEG_812	gene-LOC551587	1.09524292862615	6.97250308171207E-09	2.89343915438086E-07	protein_coding	4Qvs4W	UP
DEG_813	gene-LOC725936	1.48480640585327	7.21242808980346E-09	2.95495623730125E-07	protein_coding	4Qvs4W	UP
DEG_814	gene-LOC409514	1.11160373502169	7.57896510251984E-09	3.09202588929385E-07	protein_coding	4Qvs4W	UP
DEG_815	gene-LOC100578420	2.43696926183626	7.74309208742088E-09	3.14571249551565E-07	protein_coding	4Qvs4W	UP
DEG_816	gene-LOC724868	0.920384220624137	8.60358316716061E-09	3.46616856846983E-07	protein_coding	4Qvs4W	UP
DEG_817	gene-LOC107966053	1.83001227493139	9.60495503122747E-09	3.85353984219661E-07	protein_coding	4Qvs4W	UP
DEG_818	gene-LOC550970	1.58077459701263	9.72889455123307E-09	3.88713559569721E-07	protein_coding	4Qvs4W	UP
DEG_819	gene-LOC724793	1.02849931882485	9.81276146868774E-09	3.90450990291118E-07	protein_coding	4Qvs4W	UP
DEG_820	gene-LOC552425	6.42713131004754	1.08539309188147E-08	4.30109254319752E-07	protein_coding	4Qvs4W	UP
DEG_821	gene-LOC725967	1.20752392880115	1.1339470879046E-08	4.47515689508145E-07	protein_coding	4Qvs4W	UP
DEG_822	gene-LOC100576369	1.08039216969851	1.18503945481256E-08	4.6577831254401E-07	protein_coding	4Qvs4W	UP
DEG_823	gene-LOC100578060	3.40969884675817	1.19136714243513E-08	4.66369591101429E-07	protein_coding	4Qvs4W	UP
DEG_824	gene-LOC410583	1.65949646108803	1.45871077476409E-08	5.64170979247759E-07	protein_coding	4Qvs4W	UP
DEG_825	gene-LOC413503	2.06424185279191	1.65773698032891E-08	6.38591986565745E-07	protein_coding	4Qvs4W	UP
DEG_826	gene-LOC411095	1.28881589904409	1.75433181682812E-08	6.70459855213877E-07	protein_coding	4Qvs4W	UP
DEG_827	gene-LOC409645	1.3143325799352	1.86665945958255E-08	7.07793345674652E-07	protein_coding	4Qvs4W	UP
DEG_828	GstD1	1.66307932739438	1.88890385429179E-08	7.13430131529193E-07	protein_coding	4Qvs4W	UP
DEG_829	gene-LOC408805	1.58093078381965	1.93968971393271E-08	7.29761083424722E-07	protein_coding	4Qvs4W	UP
DEG_830	-	1.4643907958104	1.9610130776391E-08	7.34923854561722E-07	-	4Qvs4W	UP
DEG_831	gene-LOC550870	1.84364949604147	2.00111066496141E-08	7.47055560598915E-07	protein_coding	4Qvs4W	UP
DEG_832	gene-LOC552707	1.17127256322401	2.04840773973827E-08	7.61771324443436E-07	protein_coding	4Qvs4W	UP
DEG_833	gene-LOC726399	1.28356169644838	2.20520676149598E-08	8.13822296828422E-07	protein_coding	4Qvs4W	UP
DEG_834	gene-LOC725091	1.27775901344699	2.31072804694868E-08	8.46304147194954E-07	protein_coding	4Qvs4W	UP
DEG_835	gene-LOC410017	0.883077652895768	2.55585367906029E-08	9.31472246728624E-07	protein_coding	4Qvs4W	UP
DEG_836	gene-LOC726914	1.339966136659	2.56253612193416E-08	9.31472246728624E-07	protein_coding	4Qvs4W	UP
DEG_837	gene-LOC726270	0.795336539704789	2.68791974502829E-08	9.73389363845639E-07	protein_coding	4Qvs4W	UP
DEG_838	gene-LOC551852	0.807575216985511	2.70891478735775E-08	9.77331980558286E-07	protein_coding	4Qvs4W	UP
DEG_839	gene-LOC409887	1.27285163901711	2.91753941769833E-08	1.04868730965521E-06	protein_coding	4Qvs4W	UP
DEG_840	gene-LOC410769	1.00581339288422	3.027712558421E-08	1.08425750842121E-06	protein_coding	4Qvs4W	UP
DEG_841	gene-LOC551169	0.97559066176699	3.06261975165381E-08	1.09271108408637E-06	protein_coding	4Qvs4W	UP
DEG_842	gene-LOC410852	1.46780982678704	3.17500170402246E-08	1.12864306897769E-06	protein_coding	4Qvs4W	UP
DEG_843	gene-LOC410734	2.56680260989186	3.32602616763293E-08	1.17799805915175E-06	protein_coding	4Qvs4W	UP
DEG_844	gene-LOC725076	1.21576975351547	3.38379462414349E-08	1.18974218984885E-06	protein_coding	4Qvs4W	UP
DEG_845	gene-LOC552564	0.80715097734308	3.46902655967406E-08	1.21529050019886E-06	protein_coding	4Qvs4W	UP
DEG_846	-	2.17369005281644	3.59563268349127E-08	1.25509647713636E-06	-	4Qvs4W	UP
DEG_847	gene-LOC102653857	2.97921577230007	3.64573299153302E-08	1.26800691709111E-06	protein_coding	4Qvs4W	UP
DEG_848	gene-LOC408463	1.12956974756368	3.93418496905661E-08	1.35855837377887E-06	protein_coding	4Qvs4W	UP
DEG_849	gene-LOC724909	2.02897362158179	4.0258719361924E-08	1.38527244665638E-06	protein_coding	4Qvs4W	UP
DEG_850	gene-LOC411193	0.897775370817532	4.26301562883068E-08	1.45650523375137E-06	protein_coding	4Qvs4W	UP
DEG_851	gene-LOC113218532	1.38864212356174	4.67739344694448E-08	1.58686727152653E-06	protein_coding	4Qvs4W	UP
DEG_852	gene-LOC725571	1.70559096555587	5.03192452587427E-08	1.69525011291562E-06	protein_coding	4Qvs4W	UP
DEG_853	gene-LOC408876	0.913263003845433	5.16072851312358E-08	1.72766201669303E-06	protein_coding	4Qvs4W	UP
DEG_854	gene-LOC552395	5.71432865540998	5.1638672336776E-08	1.72766201669303E-06	protein_coding	4Qvs4W	UP
DEG_855	gene-LOC410639	2.00978100345469	5.34059884217021E-08	1.78062931741185E-06	protein_coding	4Qvs4W	UP
DEG_856	gene-LOC102655272	1.3605883277483	5.75562378903179E-08	1.91240984247933E-06	protein_coding	4Qvs4W	UP
DEG_857	gene-LOC408727	1.73234327606471	5.88706526241324E-08	1.94938472679019E-06	protein_coding	4Qvs4W	UP
DEG_858	gene-LOC552511	1.162205907814	6.32182675363868E-08	2.08620282870076E-06	protein_coding	4Qvs4W	UP
DEG_859	gene-LOC724619	1.79634478561243	6.61752011352784E-08	2.17635380876533E-06	protein_coding	4Qvs4W	UP
DEG_860	gene-LOC725062	1.06713836441654	7.11795777553408E-08	2.32511938282564E-06	protein_coding	4Qvs4W	UP
DEG_861	gene-LOC408429	0.900912555262083	7.28212889616505E-08	2.37073751841818E-06	protein_coding	4Qvs4W	UP
DEG_862	gene-LOC409682	1.37256793181935	7.34448045066459E-08	2.38301280125758E-06	protein_coding	4Qvs4W	UP
DEG_863	gene-LOC414032	1.34996664659274	7.53933126054416E-08	2.43805330963885E-06	protein_coding	4Qvs4W	UP
DEG_864	gene-LOC413356	1.18647382143793	7.57810824794998E-08	2.44242428831428E-06	protein_coding	4Qvs4W	UP
DEG_865	gene-LOC551418	0.80014645234337	7.81990026231912E-08	2.5119805859257E-06	protein_coding	4Qvs4W	UP
DEG_866	gene-LOC552641	0.864080542519174	7.92134689123705E-08	2.53614248646924E-06	protein_coding	4Qvs4W	UP
DEG_867	gene-LOC408801	1.08217334801767	8.02435267865929E-08	2.56064244389296E-06	protein_coding	4Qvs4W	UP
DEG_868	gene-LOC552285	1.14462820138057	8.91256177125924E-08	2.8254281890592E-06	protein_coding	4Qvs4W	UP
DEG_869	gene-LOC410967	1.25280042301427	9.32422298334398E-08	2.94627163483506E-06	protein_coding	4Qvs4W	UP
DEG_870	gene-LOC410851	2.00675090126961	9.69794707468276E-08	3.05437948746279E-06	protein_coding	4Qvs4W	UP
DEG_871	gene-LOC551089	3.2941940673262	1.02478343849231E-07	3.21708800869551E-06	protein_coding	4Qvs4W	UP
DEG_872	gene-LOC409930	0.879963997984513	1.0725234552425E-07	3.35606125849182E-06	protein_coding	4Qvs4W	UP
DEG_873	gene-LOC411046	1.15204116311691	1.08418528274402E-07	3.3816088705974E-06	protein_coding	4Qvs4W	UP
DEG_874	gene-LOC413964	1.19963204576284	1.14567421059752E-07	3.56190480458758E-06	protein_coding	4Qvs4W	UP
DEG_875	gene-LOC726081	0.838191921900251	1.21323948635015E-07	3.75987583125627E-06	protein_coding	4Qvs4W	UP
DEG_876	gene-LOC410013	1.97481075707745	1.26807629381276E-07	3.90665095694416E-06	protein_coding	4Qvs4W	UP
DEG_877	-	3.36678184035942	1.30104328758071E-07	3.96838723899618E-06	-	4Qvs4W	UP
DEG_878	gene-LOC100577980	0.999752416834867	1.31985150931605E-07	4.01309567408079E-06	protein_coding	4Qvs4W	UP
DEG_879	-	4.74191062810952	1.35131587594129E-07	4.09588501707723E-06	-	4Qvs4W	UP
DEG_880	gene-LOC726591	1.4772775892436	1.39514886250017E-07	4.21552948484816E-06	protein_coding	4Qvs4W	UP
DEG_881	gene-LOC724233	0.832201687033405	1.52839501463625E-07	4.60375432913331E-06	protein_coding	4Qvs4W	UP
DEG_882	gene-LOC725114	1.46877656175084	1.60691504154513E-07	4.79545109157404E-06	protein_coding	4Qvs4W	UP
DEG_883	gene-LOC408358	1.2270380763628	1.62366341401272E-07	4.83052355387354E-06	protein_coding	4Qvs4W	UP
DEG_884	gene-LOC412460	1.20367975332516	1.669777199043E-07	4.95247722010638E-06	protein_coding	4Qvs4W	UP
DEG_885	gene-LOC100577912	1.36463883490431	1.68718963545289E-07	4.98881852758226E-06	protein_coding	4Qvs4W	UP
DEG_886	gene-LOC100577669	1.78248375578291	1.70809337067359E-07	5.02364543698709E-06	protein_coding	4Qvs4W	UP
DEG_887	gene-LOC102655332	1.26678403219434	1.75042116113753E-07	5.12704996390804E-06	protein_coding	4Qvs4W	UP
DEG_888	gene-LOC727552	0.975701583309052	1.75514896892498E-07	5.12704996390804E-06	protein_coding	4Qvs4W	UP
DEG_889	-	1.79859428089971	1.99416469196064E-07	5.79026378575599E-06	-	4Qvs4W	UP
DEG_890	gene-LOC550854	1.35952282947851	2.06394699151894E-07	5.974941155987E-06	protein_coding	4Qvs4W	UP
DEG_891	-	2.44474289891546	2.07729817440362E-07	5.99564061143541E-06	-	4Qvs4W	UP
DEG_892	gene-LOC410573	1.65111328688138	2.12824760991546E-07	6.11482196720181E-06	protein_coding	4Qvs4W	UP
DEG_893	gene-LOC550827	0.921986829100237	2.13123901432104E-07	6.11482196720181E-06	protein_coding	4Qvs4W	UP
DEG_894	gene-LOC412221	0.940112529024047	2.14468696189535E-07	6.13520066111425E-06	protein_coding	4Qvs4W	UP
DEG_895	gene-LOC409323	1.02756402268867	2.2017671561077E-07	6.27990756118152E-06	protein_coding	4Qvs4W	UP
DEG_896	gene-LOC100578665	1.37966410570919	2.25791308443637E-07	6.42110635688685E-06	protein_coding	4Qvs4W	UP
DEG_897	gene-LOC725555	1.05689637873013	2.27119374027711E-07	6.43993321839865E-06	protein_coding	4Qvs4W	UP
DEG_898	gene-LOC100578929	1.05700178199883	2.46000456458301E-07	6.93463094313502E-06	protein_coding	4Qvs4W	UP
DEG_899	gene-LOC411380	0.772298734223757	2.50496602779422E-07	7.02043957180936E-06	protein_coding	4Qvs4W	UP
DEG_900	gene-LOC100577569	1.78224360509112	2.6604807012749E-07	7.41331063418646E-06	protein_coding	4Qvs4W	UP
DEG_901	gene-LOC410539	2.19091944380296	2.72063332303423E-07	7.55913896563734E-06	protein_coding	4Qvs4W	UP
DEG_902	gene-LOC409552	0.896650225254056	2.93326570084589E-07	8.1033560175654E-06	protein_coding	4Qvs4W	UP
DEG_903	gene-LOC100576418	1.73470846800726	3.11486675333866E-07	8.58052610770127E-06	protein_coding	4Qvs4W	UP
DEG_904	gene-LOC409202	0.842690196686818	3.14240127860758E-07	8.63178351217521E-06	protein_coding	4Qvs4W	UP
DEG_905	gene-LOC408964	0.935990509776416	3.42130993370497E-07	9.34481518333147E-06	protein_coding	4Qvs4W	UP
DEG_906	gene-LOC100577342	1.66145589682223	3.6319593848565E-07	9.86444249780266E-06	protein_coding	4Qvs4W	UP
DEG_907	gene-LOC726529	1.41832304014614	3.71014749400758E-07	1.00485759438541E-05	protein_coding	4Qvs4W	UP
DEG_908	gene-LOC724531	0.875787906241737	3.73146588295524E-07	1.00780848106967E-05	protein_coding	4Qvs4W	UP
DEG_909	gene-LOC410332	1.3417375324642	3.92062350067269E-07	1.05594731554329E-05	protein_coding	4Qvs4W	UP
DEG_910	gene-LOC107964189	1.14558953274013	3.98539066328363E-07	1.06744438568669E-05	protein_coding	4Qvs4W	UP
DEG_911	gene-LOC551863	1.82581211036306	4.15984516160066E-07	1.11109234440654E-05	protein_coding	4Qvs4W	UP
DEG_912	gene-LOC411280	1.0000178660156	4.22146113809177E-07	1.1244437395099E-05	protein_coding	4Qvs4W	UP
DEG_913	gene-LOC725458	1.35975007740381	4.29569374327315E-07	1.14107315394802E-05	protein_coding	4Qvs4W	UP
DEG_914	-	5.30327702859244	4.36621552370675E-07	1.15662843558138E-05	-	4Qvs4W	UP
DEG_915	gene-LOC408983	1.09086251128621	4.54194429392541E-07	1.19989233273128E-05	protein_coding	4Qvs4W	UP
DEG_916	gene-LOC410343	1.34234156823535	4.83132805804243E-07	1.26940519003294E-05	protein_coding	4Qvs4W	UP
DEG_917	gene-LOC408412	1.31327572334508	4.96355101972732E-07	1.29927464640679E-05	protein_coding	4Qvs4W	UP
DEG_918	gene-LOC102656183	0.857097789784892	4.97188560523852E-07	1.29927464640679E-05	protein_coding	4Qvs4W	UP
DEG_919	gene-LOC552769	1.1033968748117	5.01725703859345E-07	1.30759725892615E-05	protein_coding	4Qvs4W	UP
DEG_920	gene-LOC551460	1.40743413060562	5.39979317316754E-07	1.40349195214742E-05	protein_coding	4Qvs4W	UP
DEG_921	gene-LOC725665	0.76881729605433	5.44082429091458E-07	1.40657476035153E-05	protein_coding	4Qvs4W	UP
DEG_922	gene-LOC102655706	0.974536813379444	5.4552232405815E-07	1.40657476035153E-05	protein_coding	4Qvs4W	UP
DEG_923	Smb	1.18967790160662	5.50945438385554E-07	1.41677963929519E-05	protein_coding	4Qvs4W	UP
DEG_924	gene-LOC408278	2.04740365127737	5.64434532957698E-07	1.44761737378461E-05	protein_coding	4Qvs4W	UP
DEG_925	gene-LOC726471	4.45333123541021	5.81451020065403E-07	1.48731479180222E-05	protein_coding	4Qvs4W	UP
DEG_926	gene-LOC726222	0.896310587728289	6.12941178968043E-07	1.5514471883356E-05	protein_coding	4Qvs4W	UP
DEG_927	gene-LOC725389	0.807781755539488	6.28610525258862E-07	1.58695435214829E-05	protein_coding	4Qvs4W	UP
DEG_928	gene-LOC410414	1.39282551021382	6.3367604186568E-07	1.59557647104147E-05	protein_coding	4Qvs4W	UP
DEG_929	gene-LOC725918	1.25915185502815	6.57704497135198E-07	1.64749864839384E-05	protein_coding	4Qvs4W	UP
DEG_930	gene-LOC412266	0.684326609717458	6.64427834401121E-07	1.66003946532931E-05	protein_coding	4Qvs4W	UP
DEG_931	gene-LOC408982	1.06156915636105	7.1440091675898E-07	1.78029444952128E-05	protein_coding	4Qvs4W	UP
DEG_932	gene-LOC551044	2.1631195728353	7.19363957433028E-07	1.78805401141901E-05	protein_coding	4Qvs4W	UP
DEG_933	gene-LOC727128	0.715569875692563	7.21725331676135E-07	1.78932364922476E-05	protein_coding	4Qvs4W	UP
DEG_934	gene-LOC409835	1.5935033362823	9.70151728102756E-07	2.34983345568047E-05	protein_coding	4Qvs4W	UP
DEG_935	gene-LOC100578664	1.25161722848112	1.03236150913144E-06	2.47689911458855E-05	protein_coding	4Qvs4W	UP
DEG_936	gene-LOC413137	0.736212237829141	1.03502676087681E-06	2.47714696804899E-05	protein_coding	4Qvs4W	UP
DEG_937	gene-LOC725943	0.962675333052796	1.04458188966153E-06	2.49384254102156E-05	protein_coding	4Qvs4W	UP
DEG_938	gene-LOC411808	1.00387345658305	1.06273745437517E-06	2.52741191250865E-05	protein_coding	4Qvs4W	UP
DEG_939	gene-LOC550715	0.972115948583304	1.06387077090808E-06	2.52741191250865E-05	protein_coding	4Qvs4W	UP
DEG_940	gene-LOC409589	0.820325203553064	1.162457615331E-06	2.73474517825679E-05	protein_coding	4Qvs4W	UP
DEG_941	gene-LOC724915	1.34430820123497	1.16803925798588E-06	2.74120669550133E-05	protein_coding	4Qvs4W	UP
DEG_942	gene-LOC100577332	0.945306938033733	1.21789140697169E-06	2.84439420628242E-05	protein_coding	4Qvs4W	UP
DEG_943	gene-LOC113218551	1.27096080632856	1.2377686309277E-06	2.88385178131082E-05	protein_coding	4Qvs4W	UP
DEG_944	-	3.69432981611481	1.24345452813228E-06	2.89013505589207E-05	-	4Qvs4W	UP
DEG_945	gene-LOC725291	1.19937233210603	1.27704109939548E-06	2.96108162831052E-05	protein_coding	4Qvs4W	UP
DEG_946	-	4.90562145725056	1.40057269560931E-06	3.22431842710629E-05	-	4Qvs4W	UP
DEG_947	gene-LOC412127	1.12194882842329	1.41723103935885E-06	3.2549185082092E-05	protein_coding	4Qvs4W	UP
DEG_948	gene-LOC724216	2.23294543355989	1.44797905022726E-06	3.31765626460839E-05	protein_coding	4Qvs4W	UP
DEG_949	gene-LOC410094	0.842350553815548	1.53450259678003E-06	3.49931736044011E-05	protein_coding	4Qvs4W	UP
DEG_950	gene-LOC413363	0.801984742329216	1.58143235344598E-06	3.58099986544946E-05	protein_coding	4Qvs4W	UP
DEG_951	gene-LOC113218983	0.84132229822816	1.62041481040141E-06	3.65216568805855E-05	protein_coding	4Qvs4W	UP
DEG_952	gene-LOC727483	1.04301814528396	1.64430190992584E-06	3.69306175432906E-05	protein_coding	4Qvs4W	UP
DEG_953	gene-LOC551724	1.01316342350359	1.64619879627244E-06	3.69306175432906E-05	protein_coding	4Qvs4W	UP
DEG_954	gene-LOC726323	2.17507142332457	1.67716806267927E-06	3.74515889100367E-05	protein_coding	4Qvs4W	UP
DEG_955	gene-LOC551541	1.13386604636202	1.78964592651182E-06	3.9688271705144E-05	protein_coding	4Qvs4W	UP
DEG_956	gene-LOC413906	0.896123322103242	1.81576686988274E-06	4.01754001485039E-05	protein_coding	4Qvs4W	UP
DEG_957	gene-LOC552354	1.01443594687315	1.84795912899633E-06	4.07943306353095E-05	protein_coding	4Qvs4W	UP
DEG_958	-	1.01502509526606	1.93107415866698E-06	4.25320183146947E-05	-	4Qvs4W	UP
DEG_959	Dsx	1.890396565087	2.00226055584315E-06	4.39996757146532E-05	protein_coding	4Qvs4W	UP
DEG_960	gene-LOC408788	2.34375045394684	2.03737123261055E-06	4.45686480726503E-05	protein_coding	4Qvs4W	UP
DEG_961	gene-LOC409225	0.752157950538662	2.11641613193737E-06	4.61932902476352E-05	protein_coding	4Qvs4W	UP
DEG_962	gene-LOC408407	0.764710149986429	2.13436669317911E-06	4.64801611629477E-05	protein_coding	4Qvs4W	UP
DEG_963	gene-LOC100578524	1.51310558941717	2.28943489653734E-06	4.95224743056365E-05	protein_coding	4Qvs4W	UP
DEG_964	gene-LOC413799	1.33502680460395	2.33755559734905E-06	5.04505023901071E-05	protein_coding	4Qvs4W	UP
DEG_965	gene-LOC726056	0.723491053185402	2.45110335919806E-06	5.27631756269451E-05	protein_coding	4Qvs4W	UP
DEG_966	Rpl41	0.852341501578824	2.45562405958478E-06	5.27631756269451E-05	protein_coding	4Qvs4W	UP
DEG_967	gene-LOC411291	1.51314793510855	2.50762120041834E-06	5.37609520772614E-05	protein_coding	4Qvs4W	UP
DEG_968	gene-LOC725705	1.4862671839367	2.65376417577704E-06	5.6537231933692E-05	protein_coding	4Qvs4W	UP
DEG_969	gene-LOC726343	1.57868463714734	2.65465956126758E-06	5.6537231933692E-05	protein_coding	4Qvs4W	UP
DEG_970	gene-LOC551769	0.933707733976831	2.66176773464815E-06	5.65640268710174E-05	protein_coding	4Qvs4W	UP
DEG_971	-	0.910430032396361	2.72611295010096E-06	5.78043555143119E-05	-	4Qvs4W	UP
DEG_972	gene-LOC113219341	1.64604463603412	2.74344908902624E-06	5.80446591724172E-05	rRNA	4Qvs4W	UP
DEG_973	gene-LOC100576783	3.27027477810734	2.75531350460908E-06	5.81683979826751E-05	protein_coding	4Qvs4W	UP
DEG_974	gene-LOC552278	0.903065821557927	2.83061027958484E-06	5.96278230790976E-05	protein_coding	4Qvs4W	UP
DEG_975	gene-LOC726582	1.38398569980862	2.8954572502932E-06	6.08612525067065E-05	protein_coding	4Qvs4W	UP
DEG_976	gene-LOC408728	1.26296537992061	2.90662091109694E-06	6.09633787188641E-05	protein_coding	4Qvs4W	UP
DEG_977	gene-LOC552809	1.05531798098126	2.92875630678287E-06	6.12830954665967E-05	protein_coding	4Qvs4W	UP
DEG_978	gene-LOC724628	0.876250024700038	2.97103073506081E-06	6.19114141752219E-05	protein_coding	4Qvs4W	UP
DEG_979	gene-LOC409599	0.757447931695098	3.10721702518288E-06	6.43333649175445E-05	protein_coding	4Qvs4W	UP
DEG_980	gene-LOC550734	0.666202455425935	3.13949853223533E-06	6.48628446756056E-05	protein_coding	4Qvs4W	UP
DEG_981	Coq7	1.18107179043562	3.49522648071585E-06	7.08497795430641E-05	protein_coding	4Qvs4W	UP
DEG_982	gene-LOC552142	0.957790900563564	3.53933940675151E-06	7.15938759913815E-05	protein_coding	4Qvs4W	UP
DEG_983	gene-LOC100576967	1.22384985859428	3.61744660441587E-06	7.27983569955435E-05	protein_coding	4Qvs4W	UP
DEG_984	gene-LOC551758	2.56998844259984	3.62147168423378E-06	7.27983569955435E-05	protein_coding	4Qvs4W	UP
DEG_985	gene-LOC408702	0.912900630991843	3.71503337361127E-06	7.42567324938471E-05	protein_coding	4Qvs4W	UP
DEG_986	gene-LOC726428	1.47600835194236	3.71706055714366E-06	7.42567324938471E-05	protein_coding	4Qvs4W	UP
DEG_987	gene-LOC411657	4.20731130846338	3.74976436706698E-06	7.47556116807643E-05	protein_coding	4Qvs4W	UP
DEG_988	gene-LOC410468	1.78023208579283	3.79623284440636E-06	7.55262867748254E-05	protein_coding	4Qvs4W	UP
DEG_989	gene-LOC410487	0.941195501872624	3.82190017974673E-06	7.58808066488114E-05	protein_coding	4Qvs4W	UP
DEG_990	gene-LOC100578238	2.78703456223143	3.86880342657243E-06	7.65703871946682E-05	protein_coding	4Qvs4W	UP
DEG_991	gene-LOC724622	1.04976057325962	3.87247071446817E-06	7.65703871946682E-05	protein_coding	4Qvs4W	UP
DEG_992	gene-LOC551301	1.44163145129438	4.16083775691379E-06	8.21043679012233E-05	protein_coding	4Qvs4W	UP
DEG_993	gene-LOC113219007	1.37754174793687	4.25658182010523E-06	8.35350128854521E-05	protein_coding	4Qvs4W	UP
DEG_994	gene-LOC411175	0.678614480610672	4.25925756050552E-06	8.35350128854521E-05	protein_coding	4Qvs4W	UP
DEG_995	gene-LOC725592	0.778566688412097	4.28540729933336E-06	8.38777392252111E-05	protein_coding	4Qvs4W	UP
DEG_996	gene-LOC410420	0.796594523145572	4.31617090017072E-06	8.43092049166681E-05	protein_coding	4Qvs4W	UP
DEG_997	gene-LOC551069	2.18650271082573	4.38616771251242E-06	8.52777941172067E-05	protein_coding	4Qvs4W	UP
DEG_998	gene-LOC408666	0.999379036311663	4.39221651363832E-06	8.52777941172067E-05	protein_coding	4Qvs4W	UP
DEG_999	gene-LOC552774	0.824453293874118	4.66424966265537E-06	9.03780160084464E-05	protein_coding	4Qvs4W	UP
DEG_1000	gene-LOC410100	0.951438391304127	4.92195907348844E-06	9.49908628374446E-05	protein_coding	4Qvs4W	UP
DEG_1001	gene-LOC410403	0.811865657759572	4.99110188477663E-06	9.6133394669134E-05	protein_coding	4Qvs4W	UP
DEG_1002	gene-LOC550645	1.08931878189323	5.01843612919385E-06	9.64677115967701E-05	protein_coding	4Qvs4W	UP
DEG_1003	gene-LOC410555	1.51990379062948	5.23511492480043E-06	0.000100036217802165	protein_coding	4Qvs4W	UP
DEG_1004	gene-LOC102653862	0.845145580549741	5.43754458471862E-06	0.000103699444949989	protein_coding	4Qvs4W	UP
DEG_1005	gene-LOC726061	1.02259741751094	5.49901990172256E-06	0.000104665400452274	protein_coding	4Qvs4W	UP
DEG_1006	gene-LOC413705	3.70312107725455	5.79000128660757E-06	0.000109860465238257	protein_coding	4Qvs4W	UP
DEG_1007	gene-LOC102656685	0.940899575536385	5.79468789652611E-06	0.000109860465238257	protein_coding	4Qvs4W	UP
DEG_1008	gene-LOC408368	1.07771143257849	5.90381351586971E-06	0.000111710318757229	protein_coding	4Qvs4W	UP
DEG_1009	gene-LOC408324	0.633851299908312	6.01156285315193E-06	0.000113085216395187	protein_coding	4Qvs4W	UP
DEG_1010	gene-LOC410258	1.08484402426709	6.16010484217203E-06	0.000115654473240702	protein_coding	4Qvs4W	UP
DEG_1011	gene-LOC412511	0.917064262919939	6.19475872773926E-06	0.000116079694066882	protein_coding	4Qvs4W	UP
DEG_1012	gene-LOC102655391	3.74503058927721	6.2425839746766E-06	0.000116749602420016	protein_coding	4Qvs4W	UP
DEG_1013	gene-LOC552183	0.719420885459218	6.33010200442853E-06	0.000118157830657953	protein_coding	4Qvs4W	UP
DEG_1014	gene-LOC408477	0.765887081455404	6.37843266416912E-06	0.000118830569229	protein_coding	4Qvs4W	UP
DEG_1015	gene-LOC409952	0.84470059159857	6.4955759061185E-06	0.000120780237377423	protein_coding	4Qvs4W	UP
DEG_1016	gene-LOC411411	0.835987339576446	6.74867853763833E-06	0.000124766678356453	protein_coding	4Qvs4W	UP
DEG_1017	gene-LOC102655603	1.01939231809107	6.95709556222825E-06	0.000128129822840352	protein_coding	4Qvs4W	UP
DEG_1018	gene-LOC410860	1.08682783898499	7.7139946172199E-06	0.000140464433058191	protein_coding	4Qvs4W	UP
DEG_1019	gene-LOC100578885	1.12743739794154	7.82709385861077E-06	0.000142058931069214	protein_coding	4Qvs4W	UP
DEG_1020	gene-LOC100576383	1.08327269894497	7.83094531594694E-06	0.000142058931069214	protein_coding	4Qvs4W	UP
DEG_1021	gene-LOC550663	0.801992210601307	8.02557499515388E-06	0.000145317012412253	protein_coding	4Qvs4W	UP
DEG_1022	gene-LOC551882	0.875102608078469	8.19915251349097E-06	0.000147905980695791	protein_coding	4Qvs4W	UP
DEG_1023	gene-LOC408979	0.873600290207811	8.71073419626459E-06	0.000156757062881814	protein_coding	4Qvs4W	UP
DEG_1024	gene-LOC412602	0.858326025177052	8.72223599445818E-06	0.000156757062881814	protein_coding	4Qvs4W	UP
DEG_1025	gene-LOC551261	0.943996774091308	8.82812319337911E-06	0.000158072450290338	protein_coding	4Qvs4W	UP
DEG_1026	gene-LOC552399	2.09818004934188	8.90171550517269E-06	0.000159095540146977	protein_coding	4Qvs4W	UP
DEG_1027	RpLP1	0.705813625316979	8.96249446393284E-06	0.000159886271165621	protein_coding	4Qvs4W	UP
DEG_1028	gene-LOC410527	0.863591189576893	9.15651582810177E-06	0.000162746969746169	protein_coding	4Qvs4W	UP
DEG_1029	gene-LOC100577365	1.383782045634	9.30840638993292E-06	0.000165143085108737	protein_coding	4Qvs4W	UP
DEG_1030	gene-LOC552445	0.830813343560348	9.41344620373131E-06	0.000166700753377066	protein_coding	4Qvs4W	UP
DEG_1031	gene-LOC726784	0.841789620169197	9.44180257145418E-06	0.000166890116157914	protein_coding	4Qvs4W	UP
DEG_1032	gene-LOC409528	0.8937465085973	9.53317670460825E-06	0.000167898516497008	protein_coding	4Qvs4W	UP
DEG_1033	gene-LOC100578818	1.01826589475306	1.00666347104408E-05	0.000176650255926048	protein_coding	4Qvs4W	UP
DEG_1034	gene-LOC409825	1.07613811410197	1.08297604384322E-05	0.000188332650502159	protein_coding	4Qvs4W	UP
DEG_1035	gene-LOC107965822	1.86055636339287	1.11132738813074E-05	0.000192570331825021	protein_coding	4Qvs4W	UP
DEG_1036	gene-LOC411231	0.995943342555042	1.12049015216357E-05	0.000193810720595162	protein_coding	4Qvs4W	UP
DEG_1037	gene-LOC411330	2.22857027684608	1.1476776445852E-05	0.000198158841883826	protein_coding	4Qvs4W	UP
DEG_1038	gene-LOC552457	1.11958551930792	1.15561568649044E-05	0.000198884299367735	protein_coding	4Qvs4W	UP
DEG_1039	gene-LOC409857	0.773998472837451	1.15805006250941E-05	0.000198884299367735	protein_coding	4Qvs4W	UP
DEG_1040	gene-LOC552334	1.12123448458941	1.21036552694258E-05	0.000206767213427699	protein_coding	4Qvs4W	UP
DEG_1041	gene-LOC100576085	0.735369053180895	1.22535937822416E-05	0.000208591546268476	protein_coding	4Qvs4W	UP
DEG_1042	gene-LOC409862	0.73016100992076	1.2520431965747E-05	0.000212731412285419	protein_coding	4Qvs4W	UP
DEG_1043	gene-LOC409934	0.793177788578426	1.25407906714954E-05	0.000212731412285419	protein_coding	4Qvs4W	UP
DEG_1044	gene-LOC412541	0.843573351237163	1.32611901854623E-05	0.000224557702107241	protein_coding	4Qvs4W	UP
DEG_1045	gene-LOC408586	1.58154345548748	1.37260690268987E-05	0.000231214915367742	protein_coding	4Qvs4W	UP
DEG_1046	RpL32	0.609710119779399	1.38769386836321E-05	0.000232944653007012	protein_coding	4Qvs4W	UP
DEG_1047	gene-LOC413213	1.23731932403712	1.42162009957021E-05	0.000238226078730405	protein_coding	4Qvs4W	UP
DEG_1048	gene-LOC410012	0.726438207327868	1.45320463400952E-05	0.000243097501838029	protein_coding	4Qvs4W	UP
DEG_1049	gene-LOC411490	0.96724304196565	1.47163920283743E-05	0.000245756121800261	protein_coding	4Qvs4W	UP
DEG_1050	gene-LOC551459	0.76415223907973	1.53895736169474E-05	0.000256113231157081	protein_coding	4Qvs4W	UP
DEG_1051	gene-LOC100578380	0.972575249294783	1.54324186148927E-05	0.000256384975236078	protein_coding	4Qvs4W	UP
DEG_1052	gene-LOC727164	0.626321206795234	1.58742930282588E-05	0.000263273652298858	protein_coding	4Qvs4W	UP
DEG_1053	gene-LOC102656652	0.697044578976397	1.63842201847043E-05	0.000270339633047621	protein_coding	4Qvs4W	UP
DEG_1054	gene-LOC408596	0.98885062357302	1.65730968935015E-05	0.000272591193539724	protein_coding	4Qvs4W	UP
DEG_1055	gene-LOC412557	0.864496832664498	1.65770629642525E-05	0.000272591193539724	protein_coding	4Qvs4W	UP
DEG_1056	gene-LOC412838	1.25310767296212	1.66350006738224E-05	0.000272616646635913	protein_coding	4Qvs4W	UP
DEG_1057	gene-LOC726683	0.635850427479082	1.8113081185753E-05	0.000295836793893658	protein_coding	4Qvs4W	UP
DEG_1058	gene-LOC100578984	1.02968095960545	1.86118322165715E-05	0.000302959268858636	protein_coding	4Qvs4W	UP
DEG_1059	gene-LOC726818	0.624191165022971	1.879784689481E-05	0.000304960371855567	protein_coding	4Qvs4W	UP
DEG_1060	gene-LOC413048	1.30312347979691	1.96037287501913E-05	0.000316441491294824	protein_coding	4Qvs4W	UP
DEG_1061	gene-LOC102653748	2.2768946583244	1.97477790470806E-05	0.000317892872672019	protein_coding	4Qvs4W	UP
DEG_1062	gene-LOC409728	0.730725106448899	1.97593977118506E-05	0.000317892872672019	protein_coding	4Qvs4W	UP
DEG_1063	gene-LOC100576985	2.09478245021026	1.97987489512914E-05	0.000317996849850559	protein_coding	4Qvs4W	UP
DEG_1064	gene-LOC410683	1.31594198748445	1.98354157622884E-05	0.000318057437820177	protein_coding	4Qvs4W	UP
DEG_1065	gene-LOC552403	0.858609279552148	1.98988044042205E-05	0.00031854559566955	protein_coding	4Qvs4W	UP
DEG_1066	gene-LOC725057	0.823346408636244	2.01288285679626E-05	0.000321695278386166	protein_coding	4Qvs4W	UP
DEG_1067	gene-LOC410924	0.746682894136574	2.02360390229824E-05	0.000322875018668674	protein_coding	4Qvs4W	UP
DEG_1068	gene-LOC726318	1.0672029996395	2.03983659431418E-05	0.000323861741057863	protein_coding	4Qvs4W	UP
DEG_1069	gene-LOC551655	0.705155116612558	2.08836987148717E-05	0.000330481968697373	protein_coding	4Qvs4W	UP
DEG_1070	gene-LOC551157	1.03645016898121	2.09704249640633E-05	0.00033131215519204	protein_coding	4Qvs4W	UP
DEG_1071	gene-LOC410114	1.26978321463504	2.18144687635378E-05	0.000344084989355053	protein_coding	4Qvs4W	UP
DEG_1072	gene-LOC413423	1.03751704923868	2.21729165360547E-05	0.000348601512174168	protein_coding	4Qvs4W	UP
DEG_1073	gene-LOC409292	0.839039562540825	2.36395810195193E-05	0.000369856163232576	protein_coding	4Qvs4W	UP
DEG_1074	gene-LOC726671	1.67870908006508	2.3715325596711E-05	0.000370068343532817	protein_coding	4Qvs4W	UP
DEG_1075	gene-LOC408869	0.617233292333575	2.37296900393367E-05	0.000370068343532817	protein_coding	4Qvs4W	UP
DEG_1076	gene-LOC409920	0.831766308190411	2.41815404786288E-05	0.000375299060815188	protein_coding	4Qvs4W	UP
DEG_1077	gene-LOC726009	0.776916839392407	2.46802259902085E-05	0.000382178008468818	protein_coding	4Qvs4W	UP
DEG_1078	gene-LOC408759	0.808218933109498	2.47433481540469E-05	0.000382178008468818	protein_coding	4Qvs4W	UP
DEG_1079	gene-LOC102654594	1.03438565251458	2.64212694307442E-05	0.000406148257751774	protein_coding	4Qvs4W	UP
DEG_1080	gene-LOC410664	0.962365847882631	2.65138246036873E-05	0.000406924079512783	protein_coding	4Qvs4W	UP
DEG_1081	gene-LOC410675	0.975403655719667	2.67306688456816E-05	0.000409303255673588	protein_coding	4Qvs4W	UP
DEG_1082	gene-LOC411191	1.05598637395126	2.6922658815879E-05	0.000411240423524066	protein_coding	4Qvs4W	UP
DEG_1083	gene-LOC100578957	2.1118486818441	2.70067131257908E-05	0.000411873673837967	protein_coding	4Qvs4W	UP
DEG_1084	2021-03-06 00:00:00	0.675301179949292	2.7083422086766E-05	0.000412393083711717	protein_coding	4Qvs4W	UP
DEG_1085	gene-LOC409489	0.816379914712884	2.78748016814307E-05	0.000421788764825435	protein_coding	4Qvs4W	UP
DEG_1086	gene-LOC552067	0.650563961304831	2.78749633595463E-05	0.000421788764825435	protein_coding	4Qvs4W	UP
DEG_1087	Fibroin2	6.50911707136902	2.81175022469211E-05	0.000424131246841622	protein_coding	4Qvs4W	UP
DEG_1088	gene-LOC410200	0.966502802225528	2.82506068739646E-05	0.000425475261470971	protein_coding	4Qvs4W	UP
DEG_1089	gene-LOC724885	1.31021213358419	2.88133145255309E-05	0.000433275175967898	protein_coding	4Qvs4W	UP
DEG_1090	gene-LOC727599	0.973437190928931	2.91907159899721E-05	0.000438268684638261	protein_coding	4Qvs4W	UP
DEG_1091	gene-LOC113218576	1.08041188955806	3.01572188613316E-05	0.000450680292380549	protein_coding	4Qvs4W	UP
DEG_1092	gene-LOC726220	0.748655680161316	3.0697413758226E-05	0.000457339435482722	protein_coding	4Qvs4W	UP
DEG_1093	gene-LOC551572	1.27285217924468	3.13479003028525E-05	0.000465595772700893	protein_coding	4Qvs4W	UP
DEG_1094	gene-LOC724368	0.706100069464732	3.20323358156385E-05	0.000473578983182582	protein_coding	4Qvs4W	UP
DEG_1095	gene-LOC408308	1.00135456340536	3.23387999805551E-05	0.000477379934369447	protein_coding	4Qvs4W	UP
DEG_1096	ATP5G2	1.12408443570157	3.3326321997316E-05	0.000491207633219585	protein_coding	4Qvs4W	UP
DEG_1097	gene-LOC550981	0.776660465054448	3.46098307882251E-05	0.000506266949911268	protein_coding	4Qvs4W	UP
DEG_1098	gene-LOC726028	0.913032095949881	0.0000347340990831001	0.00050731722663821	protein_coding	4Qvs4W	UP
DEG_1099	gene-LOC100577981	0.865455134595396	3.47932870641873E-05	0.000507415222660071	protein_coding	4Qvs4W	UP
DEG_1100	gene-LOC408526	0.799085253357652	3.48642623800218E-05	0.000507684567699445	protein_coding	4Qvs4W	UP
DEG_1101	gene-LOC551107	0.654554384269567	3.49334370390589E-05	0.000507926921399489	protein_coding	4Qvs4W	UP
DEG_1102	Fibroin1	6.42261269580212	3.5316808824692E-05	0.000512045651036601	protein_coding	4Qvs4W	UP
DEG_1103	gene-LOC552572	0.967681843230653	3.55935940415309E-05	0.000514745173029013	protein_coding	4Qvs4W	UP
DEG_1104	gene-LOC551678	0.686283460616771	3.56235098326556E-05	0.000514745173029013	protein_coding	4Qvs4W	UP
DEG_1105	gene-LOC724486	0.89633030954224	3.56685557895789E-05	0.000514745173029013	protein_coding	4Qvs4W	UP
DEG_1106	gene-LOC551114	0.881827564099933	3.61128190540399E-05	0.000520379802434444	protein_coding	4Qvs4W	UP
DEG_1107	gene-LOC409796	0.759677388132764	3.699166172266E-05	0.000530671182783975	protein_coding	4Qvs4W	UP
DEG_1108	gene-LOC550794	0.596972057826122	3.76466489557821E-05	0.000539267331486603	protein_coding	4Qvs4W	UP
DEG_1109	gene-LOC552424	1.08068726693291	3.77370724234781E-05	0.000539762948613328	protein_coding	4Qvs4W	UP
DEG_1110	gene-LOC413398	0.767033545358256	3.84040234866107E-05	0.000546875556836582	protein_coding	4Qvs4W	UP
DEG_1111	gene-LOC413466	1.38434712889469	3.88638880100949E-05	0.000550989638078603	protein_coding	4Qvs4W	UP
DEG_1112	gene-LOC409961	0.826668658372412	4.01149772433308E-05	0.000567063910768663	protein_coding	4Qvs4W	UP
DEG_1113	Cpap3-c	0.929416796981913	4.05160439196219E-05	0.000571063598628024	protein_coding	4Qvs4W	UP
DEG_1114	gene-LOC724516	0.874946076592151	4.06344223727196E-05	0.000571898442389848	protein_coding	4Qvs4W	UP
DEG_1115	gene-LOC412158	0.693446540873275	4.14173145452646E-05	0.00058135065529434	protein_coding	4Qvs4W	UP
DEG_1116	gene-LOC100578797	1.89100137555426	4.14977027241425E-05	0.00058135065529434	protein_coding	4Qvs4W	UP
DEG_1117	gene-LOC724540	0.799914269395042	4.1511175860831E-05	0.00058135065529434	protein_coding	4Qvs4W	UP
DEG_1118	gene-LOC551347	1.70378836236399	4.15465200960171E-05	0.00058135065529434	protein_coding	4Qvs4W	UP
DEG_1119	gene-LOC551442	0.821564909820079	4.17372313198897E-05	0.000582333751272747	protein_coding	4Qvs4W	UP
DEG_1120	gene-LOC411520	0.643699375186959	4.20847889272795E-05	0.000585579406715084	protein_coding	4Qvs4W	UP
DEG_1121	gene-LOC412813	1.70743272707093	4.20909802117058E-05	0.000585579406715084	protein_coding	4Qvs4W	UP
DEG_1122	gene-LOC409549	0.730730448645404	4.291364919465E-05	0.000594458558829614	protein_coding	4Qvs4W	UP
DEG_1123	gene-LOC552568	0.665262787838563	4.30838060552927E-05	0.000595961832258405	protein_coding	4Qvs4W	UP
DEG_1124	gene-LOC409723	0.870674857113808	4.40031250723868E-05	0.000607510647871306	protein_coding	4Qvs4W	UP
DEG_1125	gene-LOC408661	1.09813811159316	4.40481174658776E-05	0.000607510647871306	protein_coding	4Qvs4W	UP
DEG_1126	gene-LOC409420	0.756593807663399	4.4107195656806E-05	0.000607510647871306	protein_coding	4Qvs4W	UP
DEG_1127	gene-LOC551383	0.953066086363989	4.43123370737559E-05	0.000608740660696481	protein_coding	4Qvs4W	UP
DEG_1128	gene-LOC552835	0.712538231409502	4.43224144306881E-05	0.000608740660696481	protein_coding	4Qvs4W	UP
DEG_1129	Fibroin3	6.3311489857383	4.54057226188439E-05	0.000622734655321421	protein_coding	4Qvs4W	UP
DEG_1130	gene-LOC413553	1.57271994557156	4.56407012803053E-05	0.000625070737506051	protein_coding	4Qvs4W	UP
DEG_1131	gene-LOC726814	0.731502181966604	4.68949955859516E-05	0.000640434621921704	protein_coding	4Qvs4W	UP
DEG_1132	Rps14	0.646482620485092	4.72169055746587E-05	0.00064392138223043	protein_coding	4Qvs4W	UP
DEG_1133	gene-LOC410570	0.764782310714134	4.77238136287243E-05	0.000649917681656529	protein_coding	4Qvs4W	UP
DEG_1134	gene-LOC410337	1.23044319052952	0.0000478039000110999	0.000650092699307068	protein_coding	4Qvs4W	UP
DEG_1135	gene-LOC551258	0.708456755352255	4.8123188262759E-05	0.000653515600158169	protein_coding	4Qvs4W	UP
DEG_1136	gene-LOC551580	1.0414347264418	4.90186427825725E-05	0.000663811284404333	protein_coding	4Qvs4W	UP
DEG_1137	gene-LOC413474	0.636836414029815	5.09275453831637E-05	0.000688697113720014	protein_coding	4Qvs4W	UP
DEG_1138	gene-LOC408426	0.950366763569583	5.13788206746848E-05	0.000693829353496546	protein_coding	4Qvs4W	UP
DEG_1139	gene-LOC412442	0.957577019093945	5.19233161245387E-05	0.000699534600711207	protein_coding	4Qvs4W	UP
DEG_1140	gene-LOC411871	1.36724270311282	5.19459968260054E-05	0.000699534600711207	protein_coding	4Qvs4W	UP
DEG_1141	gene-LOC411142	0.722634823340447	5.26865527136766E-05	0.00070812152694109	protein_coding	4Qvs4W	UP
DEG_1142	gene-LOC551867	0.664834881920478	5.27301168060383E-05	0.00070812152694109	protein_coding	4Qvs4W	UP
DEG_1143	gene-LOC411353	2.16229846836278	5.31421863837764E-05	0.000712665464833195	protein_coding	4Qvs4W	UP
DEG_1144	gene-LOC411206	0.654520738752007	5.50245045009189E-05	0.000735867128657517	protein_coding	4Qvs4W	UP
DEG_1145	gene-LOC410567	0.672738991348111	5.54306760288283E-05	0.000740275147130858	protein_coding	4Qvs4W	UP
DEG_1146	gene-LOC552118	0.673923020798973	5.58609626136094E-05	0.000741134589571587	protein_coding	4Qvs4W	UP
DEG_1147	gene-LOC410509	1.75105217260814	5.5873352683462E-05	0.000741134589571587	protein_coding	4Qvs4W	UP
DEG_1148	gene-LOC100576187	0.650402572966886	5.59473379542209E-05	0.000741134589571587	protein_coding	4Qvs4W	UP
DEG_1149	gene-LOC726289	1.33803335952466	5.59549333320156E-05	0.000741134589571587	protein_coding	4Qvs4W	UP
DEG_1150	gene-LOC410120	0.88671276351665	5.72108719724066E-05	0.000754668378037107	protein_coding	4Qvs4W	UP
DEG_1151	Fibroin4	6.30411771135533	5.73281607375634E-05	0.000755185267263624	protein_coding	4Qvs4W	UP
DEG_1152	gene-LOC408441	0.776348764181634	6.00800704920895E-05	0.000787634059525702	protein_coding	4Qvs4W	UP
DEG_1153	gene-LOC724750	0.65073797416232	6.01667496786176E-05	0.000787634059525702	protein_coding	4Qvs4W	UP
DEG_1154	gene-LOC113219382	1.64081998255833	6.01987351318124E-05	0.000787634059525702	rRNA	4Qvs4W	UP
DEG_1155	gene-LOC100577513	1.38184911906791	6.09498118499855E-05	0.000795308678512159	protein_coding	4Qvs4W	UP
DEG_1156	gene-LOC100578769	0.861612434659733	6.12448515806116E-05	0.000798081495866488	protein_coding	4Qvs4W	UP
DEG_1157	gene-LOC408276	0.972399542280453	6.16077918789421E-05	0.000798506353455082	protein_coding	4Qvs4W	UP
DEG_1158	gene-LOC410399	1.74421120328344	6.18674874029522E-05	0.000800798842970743	protein_coding	4Qvs4W	UP
DEG_1159	gene-LOC409927	0.822306097883344	6.39970366361213E-05	0.000826151331421438	protein_coding	4Qvs4W	UP
DEG_1160	gene-LOC411154	0.689887451310023	6.45709140603231E-05	0.000832201531519104	protein_coding	4Qvs4W	UP
DEG_1161	gene-LOC552372	0.680442663749652	6.46378477785549E-05	0.000832201531519104	protein_coding	4Qvs4W	UP
DEG_1162	gene-LOC409508	0.944271508408721	6.52170908086379E-05	0.000838542621048829	protein_coding	4Qvs4W	UP
DEG_1163	-	0.877746661588533	6.53543766428352E-05	0.000839191856254414	-	4Qvs4W	UP
DEG_1164	gene-LOC408561	1.06204187561876	6.6331381338985E-05	0.000850607594385473	protein_coding	4Qvs4W	UP
DEG_1165	gene-LOC408444	0.992454633711603	6.68536380220468E-05	0.000855036806924829	protein_coding	4Qvs4W	UP
DEG_1166	gene-LOC408888	0.867941442429587	6.83236653004383E-05	0.000872214648762107	protein_coding	4Qvs4W	UP
DEG_1167	gene-LOC551275	0.795490762732121	6.83771541795095E-05	0.000872214648762107	protein_coding	4Qvs4W	UP
DEG_1168	gene-LOC410486	0.696406557338734	6.97984925054305E-05	0.000886835248403427	protein_coding	4Qvs4W	UP
DEG_1169	gene-LOC409201	0.683925532826029	7.08465294905281E-05	0.000898536940558076	protein_coding	4Qvs4W	UP
DEG_1170	gene-LOC725659	0.837150928063505	7.11776143792606E-05	0.000899588606905891	protein_coding	4Qvs4W	UP
DEG_1171	gene-LOC409793	0.839746470182778	7.12164787363409E-05	0.000899588606905891	protein_coding	4Qvs4W	UP
DEG_1172	gene-LOC724413	0.884159359909579	7.15353255536342E-05	0.000901792780675475	protein_coding	4Qvs4W	UP
DEG_1173	gene-LOC551687	1.27345528688662	7.30418978429545E-05	0.00091600792508888	protein_coding	4Qvs4W	UP
DEG_1174	gene-LOC107965288	0.783127730679474	7.33079959213649E-05	0.000918154161351913	protein_coding	4Qvs4W	UP
DEG_1175	gene-LOC408315	0.868994344456298	7.41844807183459E-05	0.000925535153633144	protein_coding	4Qvs4W	UP
DEG_1176	gene-LOC725038	0.606144927236716	7.54252353274702E-05	0.000939802320079007	protein_coding	4Qvs4W	UP
DEG_1177	gene-LOC411156	0.905900805315076	7.58038719043585E-05	0.000942092078975889	protein_coding	4Qvs4W	UP
DEG_1178	gene-LOC552546	1.24343414274333	7.61614599373318E-05	0.000944109174530848	protein_coding	4Qvs4W	UP
DEG_1179	gene-LOC551624	0.93345057642634	8.31367002226654E-05	0.00102662676175345	protein_coding	4Qvs4W	UP
DEG_1180	gene-LOC100578774	1.07890670369699	8.33097075430788E-05	0.00102745097223728	protein_coding	4Qvs4W	UP
DEG_1181	gene-LOC725569	0.634676535081281	8.42788475782852E-05	0.00103704663253628	protein_coding	4Qvs4W	UP
DEG_1182	gene-LOC100577578	0.719992181203191	8.43022704699053E-05	0.00103704663253628	protein_coding	4Qvs4W	UP
DEG_1183	gene-LOC408402	1.0693861798419	8.46669492744133E-05	0.00104020931707027	protein_coding	4Qvs4W	UP
DEG_1184	gene-LOC725416	0.8663257432331	8.48805621182114E-05	0.00104151034913831	protein_coding	4Qvs4W	UP
DEG_1185	gene-LOC552768	0.766486212504016	8.65516438860522E-05	0.00105932638573954	protein_coding	4Qvs4W	UP
DEG_1186	gene-LOC410434	0.973008604558232	8.69937735542055E-05	0.00106204898547426	protein_coding	4Qvs4W	UP
DEG_1187	gene-LOC409129	0.701645982298702	8.73992979508816E-05	0.00106565423945407	protein_coding	4Qvs4W	UP
DEG_1188	gene-LOC410405	1.27990258124367	8.9311444635556E-05	0.0010854884450168	protein_coding	4Qvs4W	UP
DEG_1189	gene-LOC408367	0.805231257843761	9.02558162654973E-05	0.00109496046106787	protein_coding	4Qvs4W	UP
DEG_1190	gene-LOC552200	0.645256896662862	9.1460611999074E-05	0.00110541582177381	protein_coding	4Qvs4W	UP
DEG_1191	gene-LOC410030	0.964815563171124	9.2038540931489E-05	0.00111095761581645	protein_coding	4Qvs4W	UP
DEG_1192	gene-LOC724118	0.963984405709733	9.21489303841961E-05	0.00111095761581645	protein_coding	4Qvs4W	UP
DEG_1193	gene-LOC102654184	6.03943303776486	9.29861933294122E-05	0.00111687391714545	protein_coding	4Qvs4W	UP
DEG_1194	gene-LOC102654533	1.56124673568676	9.40606713119217E-05	0.00112660082441519	protein_coding	4Qvs4W	UP
DEG_1195	gene-LOC100576497	1.22350598213712	9.42814163743015E-05	0.00112660082441519	protein_coding	4Qvs4W	UP
DEG_1196	gene-LOC412349	0.717316296387064	9.43785983841455E-05	0.00112660082441519	protein_coding	4Qvs4W	UP
DEG_1197	-	3.1125207240238	9.70928095240767E-05	0.00115719816284964	-	4Qvs4W	UP
DEG_1198	gene-LOC413605	1.00222820554522	9.71811881511957E-05	0.00115719816284964	protein_coding	4Qvs4W	UP
DEG_1199	gene-LOC409189	0.721235127716245	9.73173179601445E-05	0.00115739378518652	protein_coding	4Qvs4W	UP
DEG_1200	gene-LOC102655449	1.96352154327362	9.75748840596909E-05	0.00115903139308741	protein_coding	4Qvs4W	UP
DEG_1201	gene-LOC725315	0.755031840367434	9.96255649053254E-05	0.00117904478221492	protein_coding	4Qvs4W	UP
DEG_1202	gene-LOC409802	0.629326104805532	0.000100880984689022	0.00118974172094437	protein_coding	4Qvs4W	UP
DEG_1203	gene-LOC551397	0.785727345655756	0.000101790182127074	0.00119733487954584	protein_coding	4Qvs4W	UP
DEG_1204	gene-LOC408891	0.711198748640243	0.000104463605209036	0.00122522981238569	protein_coding	4Qvs4W	UP
DEG_1205	gene-LOC409410	0.922087248856364	0.000104992774254505	0.00122902558627943	protein_coding	4Qvs4W	UP
DEG_1206	gene-LOC100578446	0.712235268395674	0.000106843199474475	0.00124917399724147	protein_coding	4Qvs4W	UP
DEG_1207	For	0.9458198430346	0.00010771859318849	0.00125749403533014	protein_coding	4Qvs4W	UP
DEG_1208	gene-LOC724352	0.704488182815267	0.000107814929702005	0.00125749403533014	protein_coding	4Qvs4W	UP
DEG_1209	gene-LOC102656661	1.35766137719566	0.000109389782278583	0.00127279158225225	protein_coding	4Qvs4W	UP
DEG_1210	gene-LOC551072	0.668229457599964	0.000111565513870629	0.00129499034047433	protein_coding	4Qvs4W	UP
DEG_1211	gene-LOC550667	1.11512463325547	0.000111869148003304	0.00129695778422536	protein_coding	4Qvs4W	UP
DEG_1212	gene-LOC102654608	3.69816476139782	0.000113556698695726	0.00131494577208261	protein_coding	4Qvs4W	UP
DEG_1213	gene-LOC100577397	0.865462842332734	0.000115850719084181	0.00133352452717256	protein_coding	4Qvs4W	UP
DEG_1214	gene-LOC552795	0.655286605970583	0.00011970460898193	0.00137298204536926	protein_coding	4Qvs4W	UP
DEG_1215	gene-LOC412200	0.773982408703431	0.00012117991832809	0.0013882566709885	protein_coding	4Qvs4W	UP
DEG_1216	gene-LOC409305	0.792199646142539	0.000122514789620971	0.00140091675058811	protein_coding	4Qvs4W	UP
DEG_1217	gene-LOC551318	0.655305667981031	0.000122574782397098	0.00140091675058811	protein_coding	4Qvs4W	UP
DEG_1218	gene-LOC726134	0.973677186554919	0.000122766063324256	0.00140144635924702	protein_coding	4Qvs4W	UP
DEG_1219	gene-LOC411695	0.554480058137182	0.000124268149310371	0.00141358674786115	protein_coding	4Qvs4W	UP
DEG_1220	gene-LOC410819	0.911488855107243	0.000127092661338392	0.00144232270244238	protein_coding	4Qvs4W	UP
DEG_1221	gene-LOC725363	1.29279906985285	0.000130715052869625	0.00148169266846003	protein_coding	4Qvs4W	UP
DEG_1222	gene-LOC411493	0.907242180693314	0.000131312407315719	0.00148672092076779	protein_coding	4Qvs4W	UP
DEG_1223	Ube2g1	0.663114195381977	0.000133330489333199	0.00150780409516106	protein_coding	4Qvs4W	UP
DEG_1224	gene-LOC100577923	0.940805586856909	0.000133853689292342	0.00151103031201036	protein_coding	4Qvs4W	UP
DEG_1225	gene-LOC726350	0.828199533257728	0.000133928325306948	0.00151103031201036	protein_coding	4Qvs4W	UP
DEG_1226	gene-LOC408894	0.964636120541536	0.000134876380941199	0.00151818361736956	protein_coding	4Qvs4W	UP
DEG_1227	gene-LOC102656442	0.731438353411255	0.000136303572170096	0.00153246423175891	protein_coding	4Qvs4W	UP
DEG_1228	gene-LOC411188	1.55510621007622	0.000137678953345333	0.00154254669744614	protein_coding	4Qvs4W	UP
DEG_1229	gene-LOC552266	0.613669032280988	0.000140251922120835	0.00156955536456753	protein_coding	4Qvs4W	UP
DEG_1230	gene-LOC413207	0.57898692706324	0.000142344082858243	0.00158928976576946	protein_coding	4Qvs4W	UP
DEG_1231	gene-LOC725456	1.63118846454402	0.000145506325311146	0.00162272279058071	protein_coding	4Qvs4W	UP
DEG_1232	gene-LOC551381	0.930706495582159	0.000149665780619597	0.00166335452047228	protein_coding	4Qvs4W	UP
DEG_1233	gene-LOC408286	0.69473423049755	0.000150017905268601	0.00166344395188315	protein_coding	4Qvs4W	UP
DEG_1234	gene-LOC409001	1.38584893131949	0.00015047894516944	0.00166664481196256	protein_coding	4Qvs4W	UP
DEG_1235	gene-LOC413014	0.860466800330416	0.000151202754197502	0.00167083363466931	protein_coding	4Qvs4W	UP
DEG_1236	gene-LOC409306	1.9613440650292	0.000154168752956753	0.00169565401149558	protein_coding	4Qvs4W	UP
DEG_1237	gene-LOC413399	1.07742724185116	0.000154494587631258	0.00169565401149558	protein_coding	4Qvs4W	UP
DEG_1238	-	1.03673002416968	0.000157187130622114	0.00171822965770478	-	4Qvs4W	UP
DEG_1239	gene-LOC552384	0.585233640632638	0.000158635098340308	0.00172924776308054	protein_coding	4Qvs4W	UP
DEG_1240	gene-LOC726468	2.39414996575797	0.000158879977778176	0.0017299667850644	protein_coding	4Qvs4W	UP
DEG_1241	gene-LOC552152	0.662994718449531	0.000162351886120709	0.00176379818752937	protein_coding	4Qvs4W	UP
DEG_1242	gene-LOC102655819	0.950560836351603	0.000164093397775941	0.00178071724253151	protein_coding	4Qvs4W	UP
DEG_1243	gene-LOC725396	0.805495271141288	0.000165102695179165	0.00178765728968348	protein_coding	4Qvs4W	UP
DEG_1244	gene-LOC411355	0.966650594326762	0.000166122079477495	0.0017963118936047	protein_coding	4Qvs4W	UP
DEG_1245	gene-LOC412194	0.677850964274762	0.000166273569632455	0.0017963118936047	protein_coding	4Qvs4W	UP
DEG_1246	gene-LOC408424	0.621712541280757	0.000168948284929447	0.00182317072207904	protein_coding	4Qvs4W	UP
DEG_1247	gene-LOC550901	0.732784779241431	0.000169137995576394	0.00182318314295224	protein_coding	4Qvs4W	UP
DEG_1248	gene-LOC409936	0.746715385389566	0.000170552528459302	0.00183527293722132	protein_coding	4Qvs4W	UP
DEG_1249	gene-LOC726243	0.800002040258886	0.000171647788620582	0.00184406940908045	protein_coding	4Qvs4W	UP
DEG_1250	gene-LOC725046	1.25192371095745	0.000173304928264928	0.00185980616136913	protein_coding	4Qvs4W	UP
DEG_1251	gene-LOC409614	0.689312201489781	0.000174310966840596	0.00186852853479126	protein_coding	4Qvs4W	UP
DEG_1252	gene-LOC412056	1.32006242169909	0.000176851827672768	0.00189366591557917	protein_coding	4Qvs4W	UP
DEG_1253	gene-LOC410575	0.676929553513942	0.000178674550239246	0.00191106662197264	protein_coding	4Qvs4W	UP
DEG_1254	gene-LOC725538	0.800151878059211	0.000179397269847553	0.001914560929532	protein_coding	4Qvs4W	UP
DEG_1255	gene-LOC551329	1.36124013189619	0.000181194847912936	0.00193046349497628	protein_coding	4Qvs4W	UP
DEG_1256	gene-LOC724542	0.964131066403519	0.000181286674261915	0.00193046349497628	protein_coding	4Qvs4W	UP
DEG_1257	gene-LOC552632	0.497386142409062	0.000181954459206452	0.0019354429769716	protein_coding	4Qvs4W	UP
DEG_1258	gene-LOC551086	1.5999402557666	0.000188003483773865	0.00199758866440604	protein_coding	4Qvs4W	UP
DEG_1259	gene-LOC413618	0.578207691947191	0.000194035238958001	0.00205265506070559	protein_coding	4Qvs4W	UP
DEG_1260	gene-LOC412554	0.862702238201069	0.000194992308026044	0.00205603121734331	protein_coding	4Qvs4W	UP
DEG_1261	gene-LOC408474	0.946558878459995	0.00019587098052284	0.0020630463079252	protein_coding	4Qvs4W	UP
DEG_1262	gene-LOC551759	1.09426011148646	0.000198254386477204	0.00208326471148445	protein_coding	4Qvs4W	UP
DEG_1263	gene-LOC552019	1.01917035485363	0.000198436942732152	0.00208326471148445	protein_coding	4Qvs4W	UP
DEG_1264	gene-LOC100578560	0.751211268646506	0.000199854543893654	0.00209360085038758	protein_coding	4Qvs4W	UP
DEG_1265	gene-LOC552085	0.745781482140119	0.000201426493846052	0.00210550569621349	protein_coding	4Qvs4W	UP
DEG_1266	gene-LOC409481	0.601054041082033	0.000202203294420689	0.00210988757892341	protein_coding	4Qvs4W	UP
DEG_1267	gene-LOC726980	0.737061977383617	0.000202282116626538	0.00210988757892341	protein_coding	4Qvs4W	UP
DEG_1268	gene-LOC408405	1.12441457429489	0.000204429840054304	0.00212919016698031	protein_coding	4Qvs4W	UP
DEG_1269	gene-LOC102654426	0.540391569843413	0.000204573137359055	0.00212919016698031	protein_coding	4Qvs4W	UP
DEG_1270	gene-LOC724631	0.629373429341457	0.000206205223182	0.00214319184549126	protein_coding	4Qvs4W	UP
DEG_1271	gene-LOC102654121	0.654888264293163	0.000206951099949065	0.00214470545059754	protein_coding	4Qvs4W	UP
DEG_1272	gene-LOC413556	0.620995825767681	0.000207691051581337	0.00215006935518196	protein_coding	4Qvs4W	UP
DEG_1273	Arp1	0.529119995353429	0.000208141456694751	0.00215242753452572	protein_coding	4Qvs4W	UP
DEG_1274	gene-LOC724465	1.60954746297046	0.000212454272159991	0.00218301844581823	protein_coding	4Qvs4W	UP
DEG_1275	gene-LOC409571	0.714600812027593	0.000216499074557589	0.00221751011853531	protein_coding	4Qvs4W	UP
DEG_1276	gene-LOC726860	0.653447644157061	0.000219008866611832	0.00224084310187281	protein_coding	4Qvs4W	UP
DEG_1277	gene-LOC551446	0.853904627603863	0.000220513350898442	0.00225385157488058	protein_coding	4Qvs4W	UP
DEG_1278	gene-LOC551414	0.646160070403623	0.000221164613961926	0.00225588916747932	protein_coding	4Qvs4W	UP
DEG_1279	gene-LOC102654146	1.78232559155012	0.000222500479010229	0.00226697274135923	protein_coding	4Qvs4W	UP
DEG_1280	gene-LOC725253	0.830166173891989	0.000224416675620047	0.00227929079471664	protein_coding	4Qvs4W	UP
DEG_1281	gene-LOC409007	0.751341828841655	0.000227930310523251	0.00231254792492059	protein_coding	4Qvs4W	UP
DEG_1282	gene-LOC552764	0.736836621218889	0.000229765985201968	0.00232629037792442	protein_coding	4Qvs4W	UP
DEG_1283	gene-LOC408397	0.539659728719539	0.000230826063182289	0.00233213919008313	protein_coding	4Qvs4W	UP
DEG_1284	gene-LOC414027	0.607072269023064	0.000232457413539375	0.00234616986587914	protein_coding	4Qvs4W	UP
DEG_1285	-	1.96361677132524	0.000233205760143293	0.00235126850346767	-	4Qvs4W	UP
DEG_1286	gene-LOC551707	0.912756169660321	0.000233737803385756	0.00235417793847591	protein_coding	4Qvs4W	UP
DEG_1287	gene-LOC410470	0.840929106930555	0.00023634236380572	0.00237546186656705	protein_coding	4Qvs4W	UP
DEG_1288	gene-LOC113218538	4.91447471349905	0.000237313946991424	0.00238027858242747	protein_coding	4Qvs4W	UP
DEG_1289	gene-LOC724407	1.06576334274812	0.000240871108059057	0.00241024890932417	protein_coding	4Qvs4W	UP
DEG_1290	gene-LOC726205	0.650389563600885	0.000242165176716282	0.00241640360543832	protein_coding	4Qvs4W	UP
DEG_1291	gene-LOC408573	0.86427197381729	0.000244959422026932	0.00244176562018393	protein_coding	4Qvs4W	UP
DEG_1292	gene-LOC412289	0.588539422678328	0.000246671930838834	0.00245630370677723	protein_coding	4Qvs4W	UP
DEG_1293	Or50	2.55474009280509	0.000247302839884955	0.00245762808536796	protein_coding	4Qvs4W	UP
DEG_1294	gene-LOC724186	0.582796414839976	0.000247956903175849	0.00245896953518696	protein_coding	4Qvs4W	UP
DEG_1295	gene-LOC107965773	0.540702493557	0.000248311472131108	0.00245996272954475	protein_coding	4Qvs4W	UP
DEG_1296	gene-LOC100577341	0.878109115641333	0.000257473400042449	0.00254551155931538	protein_coding	4Qvs4W	UP
DEG_1297	gene-LOC412360	1.01551333902468	0.000258971318138098	0.00255770549037515	protein_coding	4Qvs4W	UP
DEG_1298	gene-LOC408871	0.777371267238303	0.000260584562703799	0.00257101238447248	protein_coding	4Qvs4W	UP
DEG_1299	gene-LOC409500	0.915873207199994	0.000261350710671069	0.00257594293728702	protein_coding	4Qvs4W	UP
DEG_1300	gene-LOC552259	0.950607122228273	0.000262358306360619	0.00258324079857517	protein_coding	4Qvs4W	UP
DEG_1301	gene-LOC102654965	1.38900009104448	0.000265479618887583	0.00260472328818524	protein_coding	4Qvs4W	UP
DEG_1302	gene-LOC726307	0.842780929200581	0.000266834978085516	0.00261400952695933	protein_coding	4Qvs4W	UP
DEG_1303	gene-LOC727546	1.59417843729381	0.000267711462349374	0.002619941426575	protein_coding	4Qvs4W	UP
DEG_1304	gene-LOC724336	0.772783180082217	0.000276489851239003	0.00269493989075597	protein_coding	4Qvs4W	UP
DEG_1305	gene-LOC413470	0.579252779188969	0.000283451321954958	0.00275723423740693	protein_coding	4Qvs4W	UP
DEG_1306	gene-LOC551914	1.15136576002889	0.000284205737451265	0.00275955657055751	protein_coding	4Qvs4W	UP
DEG_1307	gene-LOC410055	0.634821233428987	0.000284260869197981	0.00275955657055751	protein_coding	4Qvs4W	UP
DEG_1308	gene-LOC412452	0.811447458604476	0.000285142864104059	0.00276534238016263	protein_coding	4Qvs4W	UP
DEG_1309	gene-LOC408633	0.855738039327539	0.000286288290800161	0.00276880833931915	protein_coding	4Qvs4W	UP
DEG_1310	gene-LOC411902	0.859252996463127	0.000286425674039579	0.00276880833931915	protein_coding	4Qvs4W	UP
DEG_1311	gene-LOC411781	0.985062789990769	0.000286645687005737	0.00276880833931915	protein_coding	4Qvs4W	UP
DEG_1312	-	1.23854767532809	0.000287706275511417	0.00277627941908173	-	4Qvs4W	UP
DEG_1313	gene-LOC411924	0.983111395580481	0.000289241296068748	0.00278830916419614	protein_coding	4Qvs4W	UP
DEG_1314	gene-LOC725899	0.955968110271058	0.000293400404643297	0.00282558616782474	protein_coding	4Qvs4W	UP
DEG_1315	gene-LOC409386	0.618442039763823	0.00029397743655067	0.00282832620299346	protein_coding	4Qvs4W	UP
DEG_1316	-	1.98304061112967	0.000296430530812654	0.00284909224893395	-	4Qvs4W	UP
DEG_1317	gene-LOC408711	0.831523561500236	0.000298635697943495	0.00286459182878537	protein_coding	4Qvs4W	UP
DEG_1318	gene-LOC552715	0.70161609418714	0.000303540919358903	0.00290587836562498	protein_coding	4Qvs4W	UP
DEG_1319	gene-LOC413612	0.638854975664046	0.000305400039501727	0.00292078435404767	protein_coding	4Qvs4W	UP
DEG_1320	gene-LOC100577899	1.09952897818724	0.000306527724133564	0.0029286724947109	protein_coding	4Qvs4W	UP
DEG_1321	gene-LOC408649	1.01871075915231	0.000311873026826579	0.00297386617000611	protein_coding	4Qvs4W	UP
DEG_1322	gene-LOC410266	0.91943652997645	0.000313730094105343	0.00298862687675326	protein_coding	4Qvs4W	UP
DEG_1323	gene-LOC410673	0.871840123357381	0.000314296560174652	0.00299107622079598	protein_coding	4Qvs4W	UP
DEG_1324	gene-LOC551511	0.602153185581426	0.000314919329160184	0.00299405604095361	protein_coding	4Qvs4W	UP
DEG_1325	gene-LOC100578337	1.05528053153574	0.000315576617841714	0.00299735787614099	protein_coding	4Qvs4W	UP
DEG_1326	gene-LOC409734	0.9901785724302	0.000322261568522332	0.00304589159925946	protein_coding	4Qvs4W	UP
DEG_1327	gene-LOC409411	0.657947451921555	0.000323426964847796	0.00305392121397787	protein_coding	4Qvs4W	UP
DEG_1328	gene-LOC100578165	1.17309194595161	0.000325021417561302	0.00306598252331729	protein_coding	4Qvs4W	UP
DEG_1329	-	2.05844626587641	0.000326681844995955	0.0030786420655613	-	4Qvs4W	UP
DEG_1330	gene-LOC102655520	1.1704693229726	0.00032977358549906	0.00310173229395954	protein_coding	4Qvs4W	UP
DEG_1331	gene-LOC727023	0.645956988266031	0.000331198957048174	0.00311211148270048	protein_coding	4Qvs4W	UP
DEG_1332	gene-LOC410059	0.799952545380462	0.000334235913914011	0.00313759907925687	protein_coding	4Qvs4W	UP
DEG_1333	gene-LOC727049	1.06386631600157	0.000336245215087227	0.00315034397740155	protein_coding	4Qvs4W	UP
DEG_1334	gene-LOC409326	0.708417458752251	0.000356775033861192	0.00331697865615756	protein_coding	4Qvs4W	UP
DEG_1335	gene-LOC411183	0.825216133037597	0.000360016117778401	0.00334389610259304	protein_coding	4Qvs4W	UP
DEG_1336	gene-LOC551363	2.06604319667305	0.000360904854826333	0.00334893382084051	protein_coding	4Qvs4W	UP
DEG_1337	gene-LOC412839	0.817552011980351	0.000378801935708549	0.00350156397358123	protein_coding	4Qvs4W	UP
DEG_1338	gene-LOC100576547	1.78002258647485	0.000379923653473693	0.0035085786107327	protein_coding	4Qvs4W	UP
DEG_1339	gene-LOC552597	1.16904566353184	0.000383907242785067	0.00353850702569911	protein_coding	4Qvs4W	UP
DEG_1340	gene-LOC726190	0.711435322232032	0.000387221406754154	0.0035623632558572	protein_coding	4Qvs4W	UP
DEG_1341	gene-LOC409155	0.848357819177867	0.000389954166214817	0.00357959563815463	protein_coding	4Qvs4W	UP
DEG_1342	gene-LOC551766	0.964372971105522	0.000390205171436031	0.00357959563815463	protein_coding	4Qvs4W	UP
DEG_1343	gene-LOC724264	0.943511288979576	0.000398758489697649	0.00365459321031902	protein_coding	4Qvs4W	UP
DEG_1344	Trxr-1	0.707233039775913	0.000400264990358867	0.00366492631797338	protein_coding	4Qvs4W	UP
DEG_1345	gene-LOC100578782	0.781273399898707	0.00040122009630128	0.00366672694814468	protein_coding	4Qvs4W	UP
DEG_1346	gene-LOC726480	0.858406630952213	0.000406121086548481	0.00370451394890307	protein_coding	4Qvs4W	UP
DEG_1347	Msx	0.987894591581619	0.00041102417914912	0.00374217776665992	protein_coding	4Qvs4W	UP
DEG_1348	gene-LOC726042	0.921099258477018	0.000414255054091784	0.00376402042913043	protein_coding	4Qvs4W	UP
DEG_1349	EF1a-F2	0.643102718888846	0.000417186354357146	0.00377694275307046	protein_coding	4Qvs4W	UP
DEG_1350	-	0.761990054008268	0.000417861578490108	0.00377951693397647	-	4Qvs4W	UP
DEG_1351	gene-LOC409473	0.602606516656853	0.000421856628180042	0.0038049736360754	protein_coding	4Qvs4W	UP
DEG_1352	gene-LOC410271	0.937548001718222	0.000425871395750839	0.00383129104775319	protein_coding	4Qvs4W	UP
DEG_1353	gene-LOC725060	0.949381825159615	0.000425963168511188	0.00383129104775319	protein_coding	4Qvs4W	UP
DEG_1354	gene-LOC411447	0.849296876591752	0.00043034547882941	0.00386509736320276	protein_coding	4Qvs4W	UP
DEG_1355	gene-LOC102656425	0.879764994602955	0.00043052123902879	0.00386509736320276	protein_coding	4Qvs4W	UP
DEG_1356	gene-LOC100576816	2.91061001243577	0.00043523392739864	0.00389655263334949	protein_coding	4Qvs4W	UP
DEG_1357	gene-LOC725966	3.68654328191745	0.000448467311350491	0.00400390621740341	protein_coding	4Qvs4W	UP
DEG_1358	gene-LOC724943	0.57324036388652	0.000452277048628745	0.0040341944494385	protein_coding	4Qvs4W	UP
DEG_1359	gene-LOC408386	0.518273555713344	0.000455166957002875	0.00405622977627724	protein_coding	4Qvs4W	UP
DEG_1360	gene-LOC408836	0.76223716361791	0.00045898767825596	0.00408651184259381	protein_coding	4Qvs4W	UP
DEG_1361	SIFR	3.87416772729486	0.000459432937252552	0.00408671303614988	protein_coding	4Qvs4W	UP
DEG_1362	crh-BP	2.2555326113834	0.000460852572888452	0.00409557309490665	protein_coding	4Qvs4W	UP
DEG_1363	gene-LOC551016	0.89294924984506	0.000463089620245899	0.00411167450703177	protein_coding	4Qvs4W	UP
DEG_1364	gene-LOC412254	0.754569485164287	0.000463662681344459	0.00411298574855007	protein_coding	4Qvs4W	UP
DEG_1365	gene-LOC551944	0.913929376567132	0.000468467173758249	0.00415179569483823	protein_coding	4Qvs4W	UP
DEG_1366	gene-LOC551623	1.65334336400496	0.000469409986441743	0.00415634172060917	protein_coding	4Qvs4W	UP
DEG_1367	Dat	1.90786658845095	0.000473425391640906	0.00418806048652874	protein_coding	4Qvs4W	UP
DEG_1368	gene-LOC726999	1.00373365591015	0.000474529296488877	0.00419398881878515	protein_coding	4Qvs4W	UP
DEG_1369	gene-LOC551505	0.74972656121174	0.000478537232536066	0.00422169388813068	protein_coding	4Qvs4W	UP
DEG_1370	gene-LOC551957	0.951140767970437	0.000481872705868873	0.00424724447862	protein_coding	4Qvs4W	UP
DEG_1371	gene-LOC552343	1.05908754235791	0.000484087851267371	0.00426288290883808	protein_coding	4Qvs4W	UP
DEG_1372	gene-LOC100578352	3.09198566388022	0.000496809797499419	0.00436695812001989	protein_coding	4Qvs4W	UP
DEG_1373	gene-LOC724189	1.08708592260777	0.000502399875337691	0.00440808021292209	protein_coding	4Qvs4W	UP
DEG_1374	gene-LOC412080	0.564354791643138	0.000510730781973695	0.00446970822572503	protein_coding	4Qvs4W	UP
DEG_1375	gene-LOC411187	1.38421325480744	0.000516428704336706	0.00450663279984803	protein_coding	4Qvs4W	UP
DEG_1376	gene-LOC552628	0.72850039631627	0.00052226812424007	0.00455348105795964	protein_coding	4Qvs4W	UP
DEG_1377	gene-LOC726408	0.558749188630685	0.000524561567817791	0.00456935657588308	protein_coding	4Qvs4W	UP
DEG_1378	gene-LOC551249	1.58983095577654	0.000528013676052763	0.00459528733911266	protein_coding	4Qvs4W	UP
DEG_1379	gene-LOC411890	0.759425902346766	0.000535498749929479	0.00465623868081667	protein_coding	4Qvs4W	UP
DEG_1380	gene-LOC552260	0.828325558144115	0.00054077654926169	0.00468947843480833	protein_coding	4Qvs4W	UP
DEG_1381	CPR28	0.820318206178731	0.000545120759358389	0.004722914536054	protein_coding	4Qvs4W	UP
DEG_1382	gene-LOC551998	0.839299753308431	0.00054767056750008	0.004732714629848	protein_coding	4Qvs4W	UP
DEG_1383	gene-LOC409362	0.645219701964536	0.000552826601017328	0.00476831436684794	protein_coding	4Qvs4W	UP
DEG_1384	gene-LOC725237	0.92178551633732	0.000555836864904961	0.0047876857286407	protein_coding	4Qvs4W	UP
DEG_1385	gene-LOC551283	0.603374456276996	0.000556062785527304	0.0047876857286407	protein_coding	4Qvs4W	UP
DEG_1386	gene-LOC726838	1.27287620919436	0.000560203492161283	0.00481904587696392	protein_coding	4Qvs4W	UP
DEG_1387	gene-LOC726167	0.556293263685717	0.000564598346162918	0.00485253458582156	protein_coding	4Qvs4W	UP
DEG_1388	gene-LOC100576333	0.788938490781596	0.000568184766991526	0.00487902176913061	protein_coding	4Qvs4W	UP
DEG_1389	gene-LOC409991	0.846855869352215	0.00057231944825522	0.00490146744480046	protein_coding	4Qvs4W	UP
DEG_1390	gene-LOC724860	1.63318999648044	0.000573793607984897	0.00490974371292564	protein_coding	4Qvs4W	UP
DEG_1391	gene-LOC726546	0.813755205793784	0.000574322416747894	0.00490992347262192	protein_coding	4Qvs4W	UP
DEG_1392	gene-LOC413623	0.547378930252731	0.000576945716040756	0.00492303684308251	protein_coding	4Qvs4W	UP
DEG_1393	gene-LOC410825	0.72633422588391	0.000577892937935531	0.00492303684308251	protein_coding	4Qvs4W	UP
DEG_1394	gene-LOC409169	0.650758412133337	0.000580938118809698	0.00494462206934064	protein_coding	4Qvs4W	UP
DEG_1395	gene-LOC102654122	1.29969530278917	0.000602598344275466	0.00511397225458532	protein_coding	4Qvs4W	UP
DEG_1396	gene-LOC413252	0.638350595377019	0.000602950498523867	0.00511397225458532	protein_coding	4Qvs4W	UP
DEG_1397	gene-LOC550711	0.60756352142652	0.000605395485966351	0.00512685605838109	protein_coding	4Qvs4W	UP
DEG_1398	gene-LOC100578580	0.786145946003313	0.000605530005033737	0.00512685605838109	protein_coding	4Qvs4W	UP
DEG_1399	gene-LOC408835	1.08365028857322	0.000617173584279567	0.00521630365943981	protein_coding	4Qvs4W	UP
DEG_1400	gene-LOC552161	0.583193314334699	0.000629425906831317	0.00531521318179215	protein_coding	4Qvs4W	UP
DEG_1401	gene-LOC100577801	0.7116039382532	0.000632153169492421	0.00533358551118867	protein_coding	4Qvs4W	UP
DEG_1402	gene-LOC725450	2.2039019473932	0.000633267787276926	0.00533833150408073	protein_coding	4Qvs4W	UP
DEG_1403	gene-LOC725746	0.984980883968258	0.000634001673616894	0.00533986252805031	protein_coding	4Qvs4W	UP
DEG_1404	gene-LOC727262	0.73417223694533	0.000640384676618898	0.00538424298976359	protein_coding	4Qvs4W	UP
DEG_1405	gene-LOC726740	0.728976426065114	0.000642840522865905	0.00539550782603337	protein_coding	4Qvs4W	UP
DEG_1406	gene-LOC725671	1.10620266289104	0.000643453325004129	0.00539596721549429	protein_coding	4Qvs4W	UP
DEG_1407	Def1	4.21828385014831	0.000650270839937059	0.00543898680912753	protein_coding	4Qvs4W	UP
DEG_1408	gene-LOC411065	1.07139566888245	0.000668047630553199	0.00556777000268661	protein_coding	4Qvs4W	UP
DEG_1409	-	2.326702852577	0.00067600969126726	0.005625075477507	-	4Qvs4W	UP
DEG_1410	gene-LOC409394	0.580647923574933	0.000679017728887277	0.00564039726856622	protein_coding	4Qvs4W	UP
DEG_1411	Antp	0.798681496173351	0.000683864040511219	0.0056660509063436	protein_coding	4Qvs4W	UP
DEG_1412	gene-LOC410022	0.870357604484106	0.000687886393948192	0.00568962664079134	protein_coding	4Qvs4W	UP
DEG_1413	gene-LOC408478	1.16604176607747	0.000690248977801135	0.00570428834731553	protein_coding	4Qvs4W	UP
DEG_1414	gene-LOC412678	0.802199488196504	0.000691298370111424	0.00570808193049304	protein_coding	4Qvs4W	UP
DEG_1415	cad	0.904088884063103	0.000692935310746287	0.00571671631365687	protein_coding	4Qvs4W	UP
DEG_1416	gene-LOC724164	0.813008671478659	0.000699838954374728	0.0057638354768733	protein_coding	4Qvs4W	UP
DEG_1417	gene-LOC408750	0.882177914131141	0.000702991311587297	0.00578487063126602	protein_coding	4Qvs4W	UP
DEG_1418	gene-LOC410459	1.246471811498	0.000706433755759949	0.00580825508881203	protein_coding	4Qvs4W	UP
DEG_1419	gene-LOC410355	0.671615951644871	0.000708704535853848	0.00581895122036399	protein_coding	4Qvs4W	UP
DEG_1420	gene-LOC725718	0.521635352175767	0.000708938311882178	0.00581895122036399	protein_coding	4Qvs4W	UP
DEG_1421	gene-LOC406093	3.41475505853294	0.00071122143744481	0.0058327396765512	protein_coding	4Qvs4W	UP
DEG_1422	gene-LOC409699	0.72688328397828	0.000715191572770394	0.00585041228182482	protein_coding	4Qvs4W	UP
DEG_1423	gene-LOC412795	0.923640014373888	0.000718892473649081	0.00587075281056838	protein_coding	4Qvs4W	UP
DEG_1424	gene-LOC100577833	1.00422964975246	0.000727610395582111	0.00592692916165411	protein_coding	4Qvs4W	UP
DEG_1425	gene-LOC107964762	1.28018398379892	0.000730666919290955	0.00593571797403871	protein_coding	4Qvs4W	UP
DEG_1426	gene-LOC409294	0.549132734611265	0.000731025904953068	0.00593571797403871	protein_coding	4Qvs4W	UP
DEG_1427	gene-LOC726923	0.89461033535714	0.000731144907134151	0.00593571797403871	protein_coding	4Qvs4W	UP
DEG_1428	gene-LOC409870	1.03839606617668	0.000774743376368268	0.006268613980004	protein_coding	4Qvs4W	UP
DEG_1429	gene-LOC411510	0.721015165607741	0.000778891889031749	0.00629691109953845	protein_coding	4Qvs4W	UP
DEG_1430	gene-LOC724239	2.24766936438714	0.000787917110493129	0.00635924085255264	protein_coding	4Qvs4W	UP
DEG_1431	gene-LOC413649	1.05468873585065	0.000790022413750676	0.00636544694887486	protein_coding	4Qvs4W	UP
DEG_1432	gene-LOC410348	0.600692844059471	0.000790133532385547	0.00636544694887486	protein_coding	4Qvs4W	UP
DEG_1433	gene-LOC726120	0.722256372079641	0.000793416277220363	0.00638231446293152	protein_coding	4Qvs4W	UP
DEG_1434	gene-LOC102654211	2.86805256203681	0.000803632379850872	0.00643120946528559	protein_coding	4Qvs4W	UP
DEG_1435	gene-LOC724241	0.892431727519372	0.000804363782333088	0.00643120946528559	protein_coding	4Qvs4W	UP
DEG_1436	gene-LOC725290	0.79304836554719	0.00080455935612154	0.00643120946528559	protein_coding	4Qvs4W	UP
DEG_1437	gene-LOC409015	0.62777126636851	0.000804815746509004	0.00643120946528559	protein_coding	4Qvs4W	UP
DEG_1438	gene-LOC551296	0.854312576509071	0.000805801800774017	0.00643377176852516	protein_coding	4Qvs4W	UP
DEG_1439	gene-LOC409103	0.531091343728742	0.000810401836151411	0.00646516118296039	protein_coding	4Qvs4W	UP
DEG_1440	gene-LOC412034	0.861838724563631	0.000813675493687088	0.00648592609106385	protein_coding	4Qvs4W	UP
DEG_1441	gene-LOC725625	1.13012633024332	0.000820235044770495	0.00653282755180059	protein_coding	4Qvs4W	UP
DEG_1442	gene-LOC408675	0.745236109503495	0.000825053505072357	0.0065657961650573	protein_coding	4Qvs4W	UP
DEG_1443	gene-LOC552746	0.610645520490888	0.000828499420304652	0.006582383644146	protein_coding	4Qvs4W	UP
DEG_1444	gene-LOC408354	0.702711995217679	0.000829297199466169	0.00658331249724005	protein_coding	4Qvs4W	UP
DEG_1445	gene-LOC409780	0.597144811821932	0.000848481317895532	0.00672456218256713	protein_coding	4Qvs4W	UP
DEG_1446	gene-LOC411457	0.850504452661595	0.000854846527037983	0.00676946033573322	protein_coding	4Qvs4W	UP
DEG_1447	-	1.2235303846476	0.000860106531798548	0.00680035167192184	-	4Qvs4W	UP
DEG_1448	gene-LOC410990	0.646022032557409	0.000860154110534741	0.00680035167192184	protein_coding	4Qvs4W	UP
DEG_1449	-	2.53118806342011	0.000863038505203797	0.00681758113301921	-	4Qvs4W	UP
DEG_1450	gene-LOC550915	1.00480618404634	0.000868425448145659	0.00685453523111867	protein_coding	4Qvs4W	UP
DEG_1451	gene-LOC726295	0.682013035792027	0.000875880565429393	0.00689917905434882	protein_coding	4Qvs4W	UP
DEG_1452	gene-LOC724369	0.4751271389122	0.000883139538916728	0.00692964225844246	protein_coding	4Qvs4W	UP
DEG_1453	-	5.00157572774217	0.000885107890079268	0.00692964225844246	-	4Qvs4W	UP
DEG_1454	gene-LOC551125	0.599955839117291	0.000887069599672205	0.00693938184403766	protein_coding	4Qvs4W	UP
DEG_1455	gene-LOC552010	0.72899321428902	0.000894463314797617	0.00698591744004698	protein_coding	4Qvs4W	UP
DEG_1456	gene-LOC409765	0.630200999323617	0.000908000104753163	0.00708020404262769	protein_coding	4Qvs4W	UP
DEG_1457	gene-LOC724594	0.778353921690141	0.000908849038121155	0.00708111309395121	protein_coding	4Qvs4W	UP
DEG_1458	gene-LOC726264	0.547310177021108	0.000920209087604421	0.00714704327600684	protein_coding	4Qvs4W	UP
DEG_1459	gene-LOC552258	0.669041233888552	0.000920267750401129	0.00714704327600684	protein_coding	4Qvs4W	UP
DEG_1460	gene-LOC550808	0.725763614989211	0.000930577124008724	0.00720396334030452	protein_coding	4Qvs4W	UP
DEG_1461	gene-LOC100578557	2.09162138728534	0.0009322696675179	0.00721129233218446	protein_coding	4Qvs4W	UP
DEG_1462	gene-LOC724744	0.843923558980436	0.000938553513203819	0.00725409585864726	protein_coding	4Qvs4W	UP
DEG_1463	gene-LOC724704	1.38534754676068	0.000939508397387462	0.007255676273434	protein_coding	4Qvs4W	UP
DEG_1464	gene-LOC413141	1.30894362003586	0.000942210659142017	0.00727073811910947	protein_coding	4Qvs4W	UP
DEG_1465	gene-LOC408909	0.743255195221238	0.000943651373004666	0.00727604874448335	protein_coding	4Qvs4W	UP
DEG_1466	gene-LOC409688	0.576431006907621	0.000944577829160412	0.00727738886864703	protein_coding	4Qvs4W	UP
DEG_1467	gene-LOC550978	0.670226653402931	0.000947105123969234	0.00729105051246698	protein_coding	4Qvs4W	UP
DEG_1468	gene-LOC551751	0.77741899766128	0.000966748703128565	0.00741864540519849	protein_coding	4Qvs4W	UP
DEG_1469	gene-LOC102653614	0.857762240206039	0.000973453694731631	0.00745825972611738	protein_coding	4Qvs4W	UP
DEG_1470	gene-LOC551723	0.710001902811562	0.000975847681729889	0.00745988458351228	protein_coding	4Qvs4W	UP
DEG_1471	gene-LOC726816	0.808103830494311	0.00097598034937874	0.00745988458351228	protein_coding	4Qvs4W	UP
DEG_1472	gene-LOC411307	0.717678443020851	0.000977158421574978	0.00746298955624681	protein_coding	4Qvs4W	UP
DEG_1473	gene-LOC410427	0.585448436523102	0.000989528959815017	0.00753505722808944	protein_coding	4Qvs4W	UP
DEG_1474	gene-LOC100577976	0.945468986362276	0.000989711726101312	0.00753505722808944	protein_coding	4Qvs4W	UP
DEG_1475	gene-LOC411744	0.60361202653178	0.000993001892137058	0.00755415837535265	protein_coding	4Qvs4W	UP
DEG_1476	gene-LOC102655712	0.994415460392811	0.00100113773980511	0.00760408547225108	protein_coding	4Qvs4W	UP
DEG_1477	gene-LOC409890	0.902717567255338	0.00100290379216301	0.00761152022482275	protein_coding	4Qvs4W	UP
DEG_1478	gene-LOC551330	0.523663167372982	0.00100445894031757	0.00761734391680829	protein_coding	4Qvs4W	UP
DEG_1479	gene-LOC410557	0.6668599618831	0.00100600148250002	0.00762306295790961	protein_coding	4Qvs4W	UP
DEG_1480	gene-LOC410295	0.717097227354037	0.00100737712827215	0.00762750936042553	protein_coding	4Qvs4W	UP
DEG_1481	osp	0.648102849574975	0.00100904547916288	0.00763416333178864	protein_coding	4Qvs4W	UP
DEG_1482	gene-LOC724142	0.676418418698173	0.00101707564824227	0.00768661073516408	protein_coding	4Qvs4W	UP
DEG_1483	gene-LOC408803	0.596712291209158	0.00101756766377185	0.00768661073516408	protein_coding	4Qvs4W	UP
DEG_1484	gene-LOC412627	0.707176133806599	0.00102743129542915	0.00773694174104711	protein_coding	4Qvs4W	UP
DEG_1485	gene-LOC107964502	0.918407213086588	0.0010319830868006	0.00775913255542377	protein_coding	4Qvs4W	UP
DEG_1486	Slc35b1	0.825822190907938	0.0010489850202299	0.00786860834802394	protein_coding	4Qvs4W	UP
DEG_1487	gene-LOC408359	0.756890204768026	0.00105430254175347	0.00789624421085539	protein_coding	4Qvs4W	UP
DEG_1488	gene-LOC100576666	0.922463053816583	0.00106080770640748	0.00793267572564108	protein_coding	4Qvs4W	UP
DEG_1489	gene-LOC413746	0.791082742164454	0.00106255324816639	0.0079395883744365	protein_coding	4Qvs4W	UP
DEG_1490	gene-LOC408284	0.796413146461648	0.00106687461229078	0.00796033175062034	protein_coding	4Qvs4W	UP
DEG_1491	gene-LOC409778	0.944953895917366	0.00106779918094473	0.00796033175062034	protein_coding	4Qvs4W	UP
DEG_1492	gene-LOC100577393	0.521291409835573	0.00108040037495567	0.00804187161312268	protein_coding	4Qvs4W	UP
DEG_1493	gene-LOC100577408	1.14432868185581	0.00108287144425375	0.00804586614499183	protein_coding	4Qvs4W	UP
DEG_1494	gene-LOC410758	0.838694348467028	0.00108305922171115	0.00804586614499183	protein_coding	4Qvs4W	UP
DEG_1495	gene-LOC725961	0.648608966493574	0.00108343341822105	0.00804586614499183	protein_coding	4Qvs4W	UP
DEG_1496	gene-LOC725082	1.45236007846867	0.00108968625335453	0.00807988986478905	protein_coding	4Qvs4W	UP
DEG_1497	gene-LOC413394	1.01245667725266	0.00109848863798657	0.00813891696604765	protein_coding	4Qvs4W	UP
DEG_1498	gene-LOC724188	1.18493218839491	0.00110447640521317	0.00817701559112258	protein_coding	4Qvs4W	UP
DEG_1499	gene-LOC726018	0.728533243021612	0.00110888610226618	0.00820338157827977	protein_coding	4Qvs4W	UP
DEG_1500	gene-LOC726762	0.699616745161136	0.00112093796708	0.00827986952154051	protein_coding	4Qvs4W	UP
DEG_1501	gene-LOC413562	1.02936066820837	0.00112498649893072	0.0082970972220909	protein_coding	4Qvs4W	UP
DEG_1502	gene-LOC552109	0.511226227506004	0.00112939116600761	0.00832323413424355	protein_coding	4Qvs4W	UP
DEG_1503	gene-LOC726789	0.469332594574054	0.00113329049283576	0.0083456098821241	protein_coding	4Qvs4W	UP
DEG_1504	gene-LOC100577363	0.868457457618527	0.00113638040556321	0.00836199554139324	protein_coding	4Qvs4W	UP
DEG_1505	gene-LOC725352	0.708858827657981	0.00114107462139749	0.00839015248235158	protein_coding	4Qvs4W	UP
DEG_1506	gene-LOC411538	0.586162724298767	0.00116855889650263	0.00857919208070154	protein_coding	4Qvs4W	UP
DEG_1507	gene-LOC412667	1.06074661250263	0.00116955140077245	0.00857996395604613	protein_coding	4Qvs4W	UP
DEG_1508	gene-LOC552244	0.894549590454055	0.00117228134353937	0.00859347104676434	protein_coding	4Qvs4W	UP
DEG_1509	gene-LOC551992	0.885902043505673	0.0011773939368886	0.00861788188930803	protein_coding	4Qvs4W	UP
DEG_1510	gene-LOC100577174	0.786154515325541	0.00117921865813061	0.00861826828873938	protein_coding	4Qvs4W	UP
DEG_1511	gene-LOC552559	0.667959366055825	0.0011827378516815	0.00862435315830201	protein_coding	4Qvs4W	UP
DEG_1512	gene-LOC100578041	1.01505140166425	0.00118772097988901	0.0086541628896359	protein_coding	4Qvs4W	UP
DEG_1513	gene-LOC410379	0.635486559741907	0.00120651515422176	0.00877127445576705	protein_coding	4Qvs4W	UP
DEG_1514	gene-LOC409613	0.585489625250398	0.00121914787353819	0.00883597640859137	protein_coding	4Qvs4W	UP
DEG_1515	gene-LOC412328	0.635490539383652	0.00121916566964724	0.00883597640859137	protein_coding	4Qvs4W	UP
DEG_1516	gene-LOC552051	0.742602111080778	0.00122103359382559	0.00883695645112248	protein_coding	4Qvs4W	UP
DEG_1517	gene-LOC410891	0.990403730450655	0.00122701219540119	0.00887358333383258	protein_coding	4Qvs4W	UP
DEG_1518	gene-LOC726672	1.17520253822109	0.00124237058421874	0.00897793810075559	protein_coding	4Qvs4W	UP
DEG_1519	gene-LOC726204	0.813773459611725	0.00124494118789934	0.00898979562793031	protein_coding	4Qvs4W	UP
DEG_1520	gene-LOC412064	0.610546978804687	0.00125063898049535	0.00901747076988032	protein_coding	4Qvs4W	UP
DEG_1521	gene-LOC550651	0.573729476111405	0.00125366526916823	0.00903255550490879	protein_coding	4Qvs4W	UP
DEG_1522	gene-LOC408352	0.520129052734324	0.00126091602793318	0.00907803207303495	protein_coding	4Qvs4W	UP
DEG_1523	gene-LOC408626	0.652367278603955	0.00126252772760075	0.00908287246887774	protein_coding	4Qvs4W	UP
DEG_1524	Tspan6	0.827936802360935	0.00129731976297269	0.00930855240251171	protein_coding	4Qvs4W	UP
DEG_1525	gene-LOC552097	0.889070654502485	0.00130630269333835	0.00935363073744107	protein_coding	4Qvs4W	UP
DEG_1526	gene-LOC724462	2.72855693457609	0.00130873788469204	0.00935363073744107	protein_coding	4Qvs4W	UP
DEG_1527	gene-LOC408547	2.20911459027757	0.00130886983015387	0.00935363073744107	protein_coding	4Qvs4W	UP
DEG_1528	gene-LOC727237	0.974439498677112	0.00132449961884334	0.00944438555648695	protein_coding	4Qvs4W	UP
DEG_1529	gene-LOC410809	0.778033150659005	0.00132713161283191	0.00945617948745157	protein_coding	4Qvs4W	UP
DEG_1530	gene-LOC551353	1.11001894874178	0.0013288552538732	0.00946148854911634	protein_coding	4Qvs4W	UP
DEG_1531	gene-LOC552485	0.618413777201022	0.00133415652645452	0.00949224389572386	protein_coding	4Qvs4W	UP
DEG_1532	gene-LOC409550	0.566733237382586	0.00133644828822422	0.00950155771973525	protein_coding	4Qvs4W	UP
DEG_1533	gene-LOC724489	0.746427228302983	0.00134079096691326	0.00952542825796058	protein_coding	4Qvs4W	UP
DEG_1534	gene-LOC411564	1.681902554429	0.00134339833223482	0.00953694454800183	protein_coding	4Qvs4W	UP
DEG_1535	gene-LOC102654737	0.541368553763432	0.00135151718555357	0.00958051295243214	protein_coding	4Qvs4W	UP
DEG_1536	gene-LOC408364	1.80584508562605	0.00136852793618679	0.009658610667876	protein_coding	4Qvs4W	UP
DEG_1537	Br-c	0.92253555822845	0.00137532349715045	0.00968725433833058	protein_coding	4Qvs4W	UP
DEG_1538	gene-LOC413313	0.796446945871958	0.00137559211981879	0.00968725433833058	protein_coding	4Qvs4W	UP
DEG_1539	Or51	2.60755212352332	0.00138453793312476	0.00974315667786264	protein_coding	4Qvs4W	UP
DEG_1540	gene-LOC552727	0.771917123488742	0.00139291486000191	0.0097949772955334	protein_coding	4Qvs4W	UP
DEG_1541	gene-LOC107965485	1.08304827410484	0.00139497185250853	0.00980231311184956	protein_coding	4Qvs4W	UP
DEG_1542	gene-LOC413551	0.862873495796575	0.00139726492110671	0.00980772717514508	protein_coding	4Qvs4W	UP
DEG_1543	gene-LOC726812	0.650898411087654	0.00139937858136833	0.00981111792511342	protein_coding	4Qvs4W	UP
DEG_1544	gene-LOC552610	1.01141720515269	0.0014002836629079	0.00981111792511342	protein_coding	4Qvs4W	UP
DEG_1545	gene-LOC409022	0.664843967090029	0.00141337401748013	0.00988723593494181	protein_coding	4Qvs4W	UP
DEG_1546	gene-LOC408372	0.901020406314445	0.00141421525473415	0.00988723593494181	protein_coding	4Qvs4W	UP
DEG_1547	gene-LOC102655329	0.607334837586527	0.00142182287122729	0.00993324085397155	protein_coding	4Qvs4W	UP
DEG_1548	gene-LOC413666	0.747073932207024	0.00145451686285869	0.0101334853142383	protein_coding	4Qvs4W	UP
DEG_1549	gene-LOC102654841	4.20067606655159	0.00145467758983998	0.0101334853142383	protein_coding	4Qvs4W	UP
DEG_1550	-	2.36486140732593	0.00146414600799696	0.0101703206378188	-	4Qvs4W	UP
DEG_1551	gene-LOC409883	0.702906380141308	0.00146417275083709	0.0101703206378188	protein_coding	4Qvs4W	UP
DEG_1552	gene-LOC725266	0.588229449348812	0.00146828265949215	0.0101915470456781	protein_coding	4Qvs4W	UP
DEG_1553	gene-LOC550992	0.479711604887831	0.00147147583600125	0.0102063844033688	protein_coding	4Qvs4W	UP
DEG_1554	gene-LOC409709	3.76298230857806	0.0014810341754707	0.0102653185968647	protein_coding	4Qvs4W	UP
DEG_1555	gene-LOC724654	1.56829568564861	0.00148386614331881	0.0102775800428005	protein_coding	4Qvs4W	UP
DEG_1556	gene-LOC100576540	0.803833145656253	0.00148882019270889	0.0103045114125284	protein_coding	4Qvs4W	UP
DEG_1557	gene-LOC727473	0.77188890287783	0.00149048087551664	0.0103086263128543	protein_coding	4Qvs4W	UP
DEG_1558	gene-LOC726013	0.521375213971773	0.00150927642490349	0.010423709823137	protein_coding	4Qvs4W	UP
DEG_1559	Or170	5.35892855374685	0.00152977717820584	0.0105351962507637	protein_coding	4Qvs4W	UP
DEG_1560	-	1.42459743433569	0.00157077998680263	0.0107791850194426	-	4Qvs4W	UP
DEG_1561	gene-LOC726913	0.908389153958875	0.00158767015081115	0.0108873636086475	protein_coding	4Qvs4W	UP
DEG_1562	CPF2	1.38540957443366	0.00159815612917775	0.0109515036236851	protein_coding	4Qvs4W	UP
DEG_1563	gene-LOC411563	0.796127869149848	0.00161388058779303	0.0110514245066366	protein_coding	4Qvs4W	UP
DEG_1564	gene-LOC409628	1.19630200114121	0.0016218948975309	0.0110905953070907	protein_coding	4Qvs4W	UP
DEG_1565	gene-LOC724533	0.569063364259161	0.00163784693521104	0.0111838573563246	protein_coding	4Qvs4W	UP
DEG_1566	gene-LOC413817	1.28246944706171	0.0016682718283042	0.0113478385844699	protein_coding	4Qvs4W	UP
DEG_1567	gene-LOC726920	1.95464919196741	0.0016693295486883	0.0113478385844699	protein_coding	4Qvs4W	UP
DEG_1568	gene-LOC100577081	0.608633197216817	0.00168209281681815	0.0113977816375736	protein_coding	4Qvs4W	UP
DEG_1569	gene-LOC409299	0.576739596051418	0.00168214235151696	0.0113977816375736	protein_coding	4Qvs4W	UP
DEG_1570	gene-LOC551042	0.514095616553473	0.00168619259892868	0.0114172242570318	protein_coding	4Qvs4W	UP
DEG_1571	gene-LOC726370	0.960249195117789	0.00168834945277169	0.0114238284526589	protein_coding	4Qvs4W	UP
DEG_1572	gene-LOC100577377	1.13951420468625	0.00169227048973945	0.0114423520036998	protein_coding	4Qvs4W	UP
DEG_1573	gene-LOC726510	0.682219771622663	0.00169397536679611	0.0114458754867586	protein_coding	4Qvs4W	UP
DEG_1574	gene-LOC408607	0.491512654303919	0.00170310638646346	0.0114954036481617	protein_coding	4Qvs4W	UP
DEG_1575	gene-LOC413946	0.780791294172764	0.0017102969472522	0.0115319812991503	protein_coding	4Qvs4W	UP
DEG_1576	gene-LOC413928	0.893942843633406	0.00171538650669789	0.0115582384203916	protein_coding	4Qvs4W	UP
DEG_1577	gene-LOC413006	0.580513746338926	0.00172348046024077	0.011602114175983	protein_coding	4Qvs4W	UP
DEG_1578	gene-LOC100577533	0.788554225029515	0.0017242980733155	0.011602114175983	protein_coding	4Qvs4W	UP
DEG_1579	gene-LOC412505	0.786823409741546	0.00177768765541542	0.0119281484664897	protein_coding	4Qvs4W	UP
DEG_1580	gene-LOC551078	0.73358943433208	0.00180136152731642	0.012053539520846	protein_coding	4Qvs4W	UP
DEG_1581	gene-LOC411163	0.798332176290631	0.00180282664374326	0.012055000565943	protein_coding	4Qvs4W	UP
DEG_1582	gene-LOC726027	0.642245039679715	0.00180479004312046	0.0120597891685775	protein_coding	4Qvs4W	UP
DEG_1583	-	1.24150915683847	0.00184599606389627	0.0122757468650709	-	4Qvs4W	UP
DEG_1584	gene-LOC724965	0.593569583083766	0.00186294954016243	0.0123629781083257	protein_coding	4Qvs4W	UP
DEG_1585	gene-LOC100577515	1.1081667265971	0.00187158232256915	0.0123988031716925	protein_coding	4Qvs4W	UP
DEG_1586	gene-LOC551870	0.501460915804328	0.00187596243793442	0.0124152503849335	protein_coding	4Qvs4W	UP
DEG_1587	gene-LOC412193	0.438714456982032	0.00188876681029274	0.0124914406899593	protein_coding	4Qvs4W	UP
DEG_1588	gene-LOC551695	0.73056050699053	0.001892812322394	0.0125050964687492	protein_coding	4Qvs4W	UP
DEG_1589	gene-LOC408527	0.947493552058813	0.00189524962309616	0.0125050964687492	protein_coding	4Qvs4W	UP
DEG_1590	gene-LOC726457	1.43993422560323	0.00189600490466298	0.0125050964687492	protein_coding	4Qvs4W	UP
DEG_1591	gene-LOC412961	0.590459174934803	0.00190250652501582	0.0125394243969856	protein_coding	4Qvs4W	UP
DEG_1592	gene-LOC413343	0.756684549040327	0.0019499083915801	0.0128169029491421	protein_coding	4Qvs4W	UP
DEG_1593	gene-LOC551854	0.616404754489018	0.00197395494244464	0.0129573457830938	protein_coding	4Qvs4W	UP
DEG_1594	gene-LOC409114	0.733889798843825	0.00199529565506964	0.0130708087322956	protein_coding	4Qvs4W	UP
DEG_1595	gene-LOC408458	0.590343631934769	0.00200129400097027	0.013092362446131	protein_coding	4Qvs4W	UP
DEG_1596	gene-LOC725240	0.849867136658565	0.00201677017054953	0.0131491239238324	protein_coding	4Qvs4W	UP
DEG_1597	gene-LOC726196	0.692674759799883	0.0020183613551433	0.0131506306892726	protein_coding	4Qvs4W	UP
DEG_1598	gene-LOC724263	0.773628568095284	0.00202085537944791	0.0131543745504231	protein_coding	4Qvs4W	UP
DEG_1599	gene-LOC550987	0.60120750135494	0.00204488167312057	0.0132860208130788	protein_coding	4Qvs4W	UP
DEG_1600	-	4.68747867024783	0.00204634608989268	0.0132860208130788	-	4Qvs4W	UP
DEG_1601	-	0.713735272389545	0.00204738556329376	0.0132860208130788	-	4Qvs4W	UP
DEG_1602	gene-LOC551644	0.481190343067674	0.0020734487038821	0.0134311196259499	protein_coding	4Qvs4W	UP
DEG_1603	gene-LOC550935	0.770336496344417	0.00209167681489927	0.0135370971373902	protein_coding	4Qvs4W	UP
DEG_1604	gene-LOC726978	1.13103941064144	0.00209432712003765	0.0135451832265177	protein_coding	4Qvs4W	UP
DEG_1605	gene-LOC100578035	0.599369882794236	0.00211861793557817	0.0136748443385216	protein_coding	4Qvs4W	UP
DEG_1606	gene-LOC724678	0.678378249996469	0.00213699024478052	0.0137750391178553	protein_coding	4Qvs4W	UP
DEG_1607	gene-LOC412323	0.596812487904887	0.00214987937548101	0.0138488898611099	protein_coding	4Qvs4W	UP
DEG_1608	gene-LOC410515	1.00928521135774	0.00215221400260286	0.0138546985294055	protein_coding	4Qvs4W	UP
DEG_1609	gene-LOC410272	0.563305641576002	0.00215672246259075	0.0138588870414864	protein_coding	4Qvs4W	UP
DEG_1610	gene-LOC725049	0.592286661323252	0.00215716464964701	0.0138588870414864	protein_coding	4Qvs4W	UP
DEG_1611	gene-LOC726375	0.828745580113167	0.0021619570145539	0.0138804531034008	protein_coding	4Qvs4W	UP
DEG_1612	Reck	1.03627332983956	0.00217348803973817	0.0139267434434913	protein_coding	4Qvs4W	UP
DEG_1613	gene-LOC725011	0.698806745435762	0.00218308352480245	0.0139789633121291	protein_coding	4Qvs4W	UP
DEG_1614	gene-LOC725491	0.661152518451513	0.0021895993544048	0.0140114071196161	protein_coding	4Qvs4W	UP
DEG_1615	gene-LOC413989	0.571919227721724	0.00219317530302163	0.0140250079397594	protein_coding	4Qvs4W	UP
DEG_1616	gene-LOC724827	0.682646324690198	0.00219836611640411	0.0140466837644011	protein_coding	4Qvs4W	UP
DEG_1617	gene-LOC726866	0.638224576581389	0.00221185743317465	0.0141160478064441	protein_coding	4Qvs4W	UP
DEG_1618	gene-LOC100578976	0.791549713250192	0.00222204816846477	0.0141534807252213	protein_coding	4Qvs4W	UP
DEG_1619	gene-LOC552283	0.860988577361419	0.00223143208705577	0.0142038952269534	protein_coding	4Qvs4W	UP
DEG_1620	gene-LOC413805	0.9846439756017	0.00223646966305574	0.0142265955079513	protein_coding	4Qvs4W	UP
DEG_1621	gene-LOC408944	0.648582358521914	0.00224671985430187	0.0142786606306002	protein_coding	4Qvs4W	UP
DEG_1622	gene-LOC726969	1.56603578378223	0.00225873249169201	0.0143183743570508	protein_coding	4Qvs4W	UP
DEG_1623	gene-LOC727349	0.746093845219137	0.00228691564420217	0.0144713268087636	protein_coding	4Qvs4W	UP
DEG_1624	gene-LOC412619	1.07147995600877	0.0023032097702255	0.0145458754201897	protein_coding	4Qvs4W	UP
DEG_1625	gene-LOC412827	2.80242378487719	0.00230523304710921	0.0145491503475841	protein_coding	4Qvs4W	UP
DEG_1626	gene-LOC410747	2.61764749205494	0.00232670131233266	0.0146559446182049	protein_coding	4Qvs4W	UP
DEG_1627	gene-LOC413005	0.513532616720476	0.00233721388247436	0.0147089161654061	protein_coding	4Qvs4W	UP
DEG_1628	gene-LOC408365	0.58947892163914	0.00233815328847131	0.0147089161654061	protein_coding	4Qvs4W	UP
DEG_1629	Dnmt3	0.779780679270143	0.00238077285404106	0.0149575651239266	protein_coding	4Qvs4W	UP
DEG_1630	gene-LOC408963	0.703639386789395	0.00239164874717415	0.0150063930800953	protein_coding	4Qvs4W	UP
DEG_1631	gene-LOC551718	0.53054873056062	0.00240558759287163	0.0150840638362359	protein_coding	4Qvs4W	UP
DEG_1632	gene-LOC412986	0.832172497391513	0.00240990076133847	0.0151013159179402	protein_coding	4Qvs4W	UP
DEG_1633	gene-LOC727280	0.817308507172276	0.00241381207636621	0.015106245285686	protein_coding	4Qvs4W	UP
DEG_1634	gene-LOC100576956	1.27114347172294	0.00241667093263308	0.0151143539764743	protein_coding	4Qvs4W	UP
DEG_1635	gene-LOC411969	0.735142988237572	0.00242863865045295	0.0151695782372284	protein_coding	4Qvs4W	UP
DEG_1636	gene-LOC413128	0.872039689845439	0.00243355269032622	0.0151806586856543	protein_coding	4Qvs4W	UP
DEG_1637	gene-LOC552791	0.63534788397185	0.00243573781790352	0.0151844932052283	protein_coding	4Qvs4W	UP
DEG_1638	gene-LOC726957	0.559939850988293	0.00244440562339417	0.0152287100338906	protein_coding	4Qvs4W	UP
DEG_1639	gene-LOC724511	0.969332287163635	0.00245064364423526	0.0152577420451453	protein_coding	4Qvs4W	UP
DEG_1640	gene-LOC408577	0.679460615395449	0.0024548435139011	0.0152733395103111	protein_coding	4Qvs4W	UP
DEG_1641	gene-LOC107964328	0.831126866504099	0.00250793569209066	0.0155244751644203	protein_coding	4Qvs4W	UP
DEG_1642	gene-LOC551066	0.687181527189262	0.00251532296511498	0.0155502926788343	protein_coding	4Qvs4W	UP
DEG_1643	gene-LOC408304	0.834439205788644	0.00252248779193598	0.0155788175148181	protein_coding	4Qvs4W	UP
DEG_1644	gene-LOC408570	0.889005994438703	0.00253326554367113	0.0156212656516302	protein_coding	4Qvs4W	UP
DEG_1645	gene-LOC552130	0.941535128286971	0.00254619366935651	0.0156809850885402	protein_coding	4Qvs4W	UP
DEG_1646	Ecr	0.865965745914908	0.00255362716719689	0.0157167543473117	protein_coding	4Qvs4W	UP
DEG_1647	gene-LOC408966	0.550009636537231	0.00255737898620303	0.0157285586508967	protein_coding	4Qvs4W	UP
DEG_1648	gene-LOC100576617	1.55485075032964	0.00255941486021943	0.0157285586508967	protein_coding	4Qvs4W	UP
DEG_1649	gene-LOC413898	0.67514625704128	0.00256971153056536	0.0157555743747853	protein_coding	4Qvs4W	UP
DEG_1650	gene-LOC409990	0.643134317207995	0.00257173177668992	0.0157579686621133	protein_coding	4Qvs4W	UP
DEG_1651	gene-LOC100576449	0.703984388239504	0.00257350204585066	0.0157588291838696	protein_coding	4Qvs4W	UP
DEG_1652	gene-LOC552779	0.652665913756075	0.00259006584938472	0.0158502194289246	protein_coding	4Qvs4W	UP
DEG_1653	gene-LOC552827	0.655961370390656	0.0025991988259473	0.0158759655389036	protein_coding	4Qvs4W	UP
DEG_1654	gene-LOC100576253	1.39620232915107	0.0026048437254647	0.0158861536238666	protein_coding	4Qvs4W	UP
DEG_1655	gene-LOC413441	1.13624163396707	0.00260676225890944	0.0158861536238666	protein_coding	4Qvs4W	UP
DEG_1656	gene-LOC550804	0.843625863029647	0.00260743880453784	0.0158861536238666	protein_coding	4Qvs4W	UP
DEG_1657	gene-LOC726786	0.914366466250787	0.00261146331669131	0.0159006541618944	protein_coding	4Qvs4W	UP
DEG_1658	gene-LOC411812	0.58115259495498	0.00262990569141372	0.0159928038555216	protein_coding	4Qvs4W	UP
DEG_1659	gene-LOC412342	0.539397664370676	0.00263878536016516	0.0160172321202536	protein_coding	4Qvs4W	UP
DEG_1660	gene-LOC410308	0.707916566128622	0.00263889241571663	0.0160172321202536	protein_coding	4Qvs4W	UP
DEG_1661	gene-LOC100578123	1.10462875811978	0.00264092526198742	0.0160175671181674	protein_coding	4Qvs4W	UP
DEG_1662	gene-LOC552811	1.30500936884315	0.002642260787411	0.0160175671181674	protein_coding	4Qvs4W	UP
DEG_1663	gene-LOC552531	1.02441010909741	0.00266754287460009	0.0161505773666301	protein_coding	4Qvs4W	UP
DEG_1664	gene-LOC100578770	0.891569339460759	0.00267406530894992	0.0161799358399479	protein_coding	4Qvs4W	UP
DEG_1665	gene-LOC100576700	1.14367590407496	0.00267747365467054	0.0161904269962536	protein_coding	4Qvs4W	UP
DEG_1666	gene-LOC550968	0.708631826386621	0.00268680157018544	0.0162265361537308	protein_coding	4Qvs4W	UP
DEG_1667	gene-LOC408353	0.530925670399507	0.00269397120918809	0.0162596801633206	protein_coding	4Qvs4W	UP
DEG_1668	gene-LOC552071	0.531208073528457	0.00270530344196047	0.0163178908174147	protein_coding	4Qvs4W	UP
DEG_1669	gene-LOC412388	0.563016745790844	0.00272176971160224	0.0164068358294444	protein_coding	4Qvs4W	UP
DEG_1670	gene-LOC409573	0.640449447149468	0.00272344311782587	0.0164068358294444	protein_coding	4Qvs4W	UP
DEG_1671	gene-LOC724745	2.46202137008871	0.00273473627616361	0.0164543653106571	protein_coding	4Qvs4W	UP
DEG_1672	gene-LOC551167	0.696404733935278	0.00275575854970172	0.0165577351516918	protein_coding	4Qvs4W	UP
DEG_1673	gene-LOC552387	0.765051949006194	0.00275876629738086	0.0165577351516918	protein_coding	4Qvs4W	UP
DEG_1674	gene-LOC100577702	0.781704892832549	0.00277020860003609	0.0166057947636385	protein_coding	4Qvs4W	UP
DEG_1675	gene-LOC409145	0.704599185429251	0.00282058023536349	0.0168659185502347	protein_coding	4Qvs4W	UP
DEG_1676	gene-LOC102654169	0.723848712502161	0.00283299007625786	0.0169191976821107	protein_coding	4Qvs4W	UP
DEG_1677	gene-LOC411694	0.538033933846275	0.00284062687164143	0.0169543340875932	protein_coding	4Qvs4W	UP
DEG_1678	-	5.07833093703813	0.00284489315302379	0.0169693225765497	-	4Qvs4W	UP
DEG_1679	gene-LOC409236	0.613707844737936	0.00293830220964549	0.0174618586755146	protein_coding	4Qvs4W	UP
DEG_1680	Amih	0.951445474351547	0.00296078273796977	0.017584648828888	protein_coding	4Qvs4W	UP
DEG_1681	gene-LOC551224	0.702166764576853	0.00297210974727351	0.0176410860321594	protein_coding	4Qvs4W	UP
DEG_1682	gene-LOC413842	0.436802776177786	0.00298258279844546	0.0176815408204593	protein_coding	4Qvs4W	UP
DEG_1683	gene-LOC551742	0.471351357894318	0.0030404093728642	0.0179802557958556	protein_coding	4Qvs4W	UP
DEG_1684	Obp12	3.98146594420559	0.00307214049980656	0.018128987865272	protein_coding	4Qvs4W	UP
DEG_1685	gene-LOC410678	0.66113537251158	0.00308317138638901	0.0181775513018264	protein_coding	4Qvs4W	UP
DEG_1686	gene-LOC411795	0.661653931964522	0.00308769147023426	0.0181820272994489	protein_coding	4Qvs4W	UP
DEG_1687	gene-LOC408293	0.541685818617051	0.00314117377901367	0.0184632275193211	protein_coding	4Qvs4W	UP
DEG_1688	gene-LOC552743	0.791882380963444	0.0031608889742337	0.0185463024671354	protein_coding	4Qvs4W	UP
DEG_1689	gene-LOC725316	0.694702578871804	0.00316160218644052	0.0185463024671354	protein_coding	4Qvs4W	UP
DEG_1690	gene-LOC551165	0.736178337924518	0.00316266335695205	0.0185463024671354	protein_coding	4Qvs4W	UP
DEG_1691	gene-LOC413344	0.664926458059776	0.00316297991191501	0.0185463024671354	protein_coding	4Qvs4W	UP
DEG_1692	gene-LOC411080	0.749171688264754	0.0031904024448315	0.0186957583267126	protein_coding	4Qvs4W	UP
DEG_1693	-	0.644532995768748	0.0032017741577975	0.0187396817988765	-	4Qvs4W	UP
DEG_1694	gene-LOC409264	0.549016054759659	0.00320968528371382	0.0187719447324357	protein_coding	4Qvs4W	UP
DEG_1695	gene-LOC724379	1.3478542424213	0.00321827411068628	0.0187953104911182	protein_coding	4Qvs4W	UP
DEG_1696	gene-LOC551559	0.932260406738494	0.00321905410831439	0.0187953104911182	protein_coding	4Qvs4W	UP
DEG_1697	gene-LOC409295	0.506350564603937	0.00323933841122582	0.0188568110163411	protein_coding	4Qvs4W	UP
DEG_1698	gene-LOC725047	1.00405056223882	0.0032413932908495	0.0188574198130107	protein_coding	4Qvs4W	UP
DEG_1699	gene-LOC413943	0.602793983448487	0.00326666006514454	0.0189929862717273	protein_coding	4Qvs4W	UP
DEG_1700	gene-LOC725880	0.700402809789827	0.0032747636424921	0.0190208457658358	protein_coding	4Qvs4W	UP
DEG_1701	gene-LOC551841	0.572051279129984	0.00327538609991898	0.0190208457658358	protein_coding	4Qvs4W	UP
DEG_1702	gene-LOC413144	0.629418133102166	0.00328587081098499	0.0190702790344621	protein_coding	4Qvs4W	UP
DEG_1703	gene-LOC551966	1.52593523799622	0.00330991898813541	0.0191753185717683	protein_coding	4Qvs4W	UP
DEG_1704	gene-LOC725925	0.729845780813063	0.00335182716948316	0.0193485474040195	protein_coding	4Qvs4W	UP
DEG_1705	gene-LOC726711	0.703498236343716	0.00344387018273112	0.0197853718341219	protein_coding	4Qvs4W	UP
DEG_1706	gene-LOC410004	0.475493941379804	0.00346521172431049	0.0198725576289194	protein_coding	4Qvs4W	UP
DEG_1707	gene-LOC410222	1.11927717637905	0.00352967534745155	0.0201704674553836	protein_coding	4Qvs4W	UP
DEG_1708	gene-LOC411207	2.26816939060433	0.00353797598386876	0.0202059597094076	protein_coding	4Qvs4W	UP
DEG_1709	gene-LOC408398	0.687742638811562	0.00359533304815928	0.0204590004871305	protein_coding	4Qvs4W	UP
DEG_1710	gene-LOC552781	0.671896341694724	0.00364566405219392	0.0207108846772403	protein_coding	4Qvs4W	UP
DEG_1711	gene-LOC724494	0.666495206132592	0.00374557518814384	0.0211991702731926	protein_coding	4Qvs4W	UP
DEG_1712	CPR13	0.715862404143181	0.00377022633007493	0.0213058552808267	protein_coding	4Qvs4W	UP
DEG_1713	gene-LOC408515	0.486103598504802	0.00378060499751472	0.021352026706174	protein_coding	4Qvs4W	UP
DEG_1714	gene-LOC409290	0.498221925896203	0.00380616832011527	0.0214377839695359	protein_coding	4Qvs4W	UP
DEG_1715	gene-LOC724659	0.837290720033471	0.00380837630754092	0.0214377839695359	protein_coding	4Qvs4W	UP
DEG_1716	gene-LOC552050	0.520498332362286	0.00380909223907981	0.0214377839695359	protein_coding	4Qvs4W	UP
DEG_1717	gene-LOC551510	1.27811841705107	0.00383152451309442	0.0215514895387492	protein_coding	4Qvs4W	UP
DEG_1718	gene-LOC100576467	0.431837590726489	0.00387364533968626	0.0217504510972279	protein_coding	4Qvs4W	UP
DEG_1719	gene-LOC411585	0.586611751653131	0.00388393354294578	0.0217887568051286	protein_coding	4Qvs4W	UP
DEG_1720	gene-LOC410039	0.5695365550131	0.00390299711837587	0.0218771473261312	protein_coding	4Qvs4W	UP
DEG_1721	-	1.78165341451904	0.00391220675428685	0.0219033741211346	-	4Qvs4W	UP
DEG_1722	gene-LOC113218892	0.843694015236836	0.00391513747893044	0.0219070973864459	protein_coding	4Qvs4W	UP
DEG_1723	gene-LOC410188	0.480145846082922	0.00395148530552455	0.0220976931284655	protein_coding	4Qvs4W	UP
DEG_1724	gene-LOC409286	0.46464596811485	0.00395971816393605	0.0221309334838715	protein_coding	4Qvs4W	UP
DEG_1725	gene-LOC725641	0.708153273622599	0.00400356362898037	0.022342591377234	protein_coding	4Qvs4W	UP
DEG_1726	gene-LOC413450	0.625494827061797	0.00400683146634851	0.022342591377234	protein_coding	4Qvs4W	UP
DEG_1727	gene-LOC411552	1.57017752023276	0.00402724985843985	0.0224305753924279	protein_coding	4Qvs4W	UP
DEG_1728	gene-LOC102656190	1.49665094890258	0.00403965375304721	0.0224867081970141	protein_coding	4Qvs4W	UP
DEG_1729	gene-LOC727582	0.544435871723653	0.00404390607296636	0.0224904426980267	protein_coding	4Qvs4W	UP
DEG_1730	gene-LOC411508	0.626085151908979	0.00404497671443462	0.0224904426980267	protein_coding	4Qvs4W	UP
DEG_1731	gene-LOC100578466	0.928162897060209	0.00406310276108594	0.0225782417223793	protein_coding	4Qvs4W	UP
DEG_1732	gene-LOC408508	1.08756375523332	0.00408489161439512	0.0226522225651535	protein_coding	4Qvs4W	UP
DEG_1733	gene-LOC100576359	0.548193238135934	0.00408905016915589	0.0226522225651535	protein_coding	4Qvs4W	UP
DEG_1734	gene-LOC725251	0.653222701225613	0.00408931785580161	0.0226522225651535	protein_coding	4Qvs4W	UP
DEG_1735	gene-LOC724221	0.749839888542835	0.00408937382387325	0.0226522225651535	protein_coding	4Qvs4W	UP
DEG_1736	gene-LOC100577552	0.551285013257318	0.00409047270645962	0.0226522225651535	protein_coding	4Qvs4W	UP
DEG_1737	gene-LOC107965317	2.22867197222804	0.00409571785474678	0.0226682861691738	protein_coding	4Qvs4W	UP
DEG_1738	gene-LOC411423	0.654709426660019	0.00415983707517653	0.022970568063896	protein_coding	4Qvs4W	UP
DEG_1739	gene-LOC409846	0.565456985653277	0.00419189113452254	0.0231079791218349	protein_coding	4Qvs4W	UP
DEG_1740	gene-LOC102653881	5.48320421919389	0.00421032170733122	0.0231963536115017	protein_coding	4Qvs4W	UP
DEG_1741	gene-LOC552318	0.576997809087478	0.00422768614838576	0.0232522738161217	protein_coding	4Qvs4W	UP
DEG_1742	gene-LOC100577347	0.953841428712289	0.00426146211147347	0.0233939359965705	protein_coding	4Qvs4W	UP
DEG_1743	gene-LOC408782	0.560905371696833	0.0043222872312839	0.0236782975859966	protein_coding	4Qvs4W	UP
DEG_1744	gene-LOC551861	0.880022803204676	0.00433551409612657	0.0237238742475653	protein_coding	4Qvs4W	UP
DEG_1745	CPR17	1.51049357849998	0.00436678924420032	0.0238814961550752	protein_coding	4Qvs4W	UP
DEG_1746	gene-LOC408602	0.53629672631997	0.00438200071848956	0.0239181846140184	protein_coding	4Qvs4W	UP
DEG_1747	gene-LOC100576851	0.492434558742032	0.00438339260896066	0.0239181846140184	protein_coding	4Qvs4W	UP
DEG_1748	gene-LOC551411	0.562168111918647	0.00439281717634934	0.0239290981848573	protein_coding	4Qvs4W	UP
DEG_1749	gene-LOC727284	1.07528206530745	0.0044108980472925	0.0240140614973374	protein_coding	4Qvs4W	UP
DEG_1750	gene-LOC724320	0.615568420480222	0.00442854979538856	0.0240965942440135	protein_coding	4Qvs4W	UP
DEG_1751	gene-LOC410795	0.477109093666865	0.00444102443701096	0.0241327882182181	protein_coding	4Qvs4W	UP
DEG_1752	gene-LOC551676	0.551087156789036	0.00444144260186126	0.0241327882182181	protein_coding	4Qvs4W	UP
DEG_1753	gene-LOC100576146	0.855394428880856	0.00450305234268664	0.0244469472776177	protein_coding	4Qvs4W	UP
DEG_1754	gene-LOC113218567	1.18090695332449	0.00455508500789987	0.0247115421137191	protein_coding	4Qvs4W	UP
DEG_1755	gene-LOC409831	0.602554275135956	0.00455690139505234	0.0247115421137191	protein_coding	4Qvs4W	UP
DEG_1756	gene-LOC551866	0.600024692448258	0.00456499429154083	0.0247415525812266	protein_coding	4Qvs4W	UP
DEG_1757	gene-LOC408951	0.500661489177571	0.00458294864219699	0.0248249470147914	protein_coding	4Qvs4W	UP
DEG_1758	gene-LOC410259	0.782327327494338	0.00459032748822745	0.0248370881274041	protein_coding	4Qvs4W	UP
DEG_1759	gene-LOC408620	0.727554829158488	0.00463238741385451	0.0250306034316486	protein_coding	4Qvs4W	UP
DEG_1760	gene-LOC551036	0.442841519975326	0.00463385873850977	0.0250306034316486	protein_coding	4Qvs4W	UP
DEG_1761	gene-LOC725015	0.6313468010487	0.0046483005512414	0.0250945940982429	protein_coding	4Qvs4W	UP
DEG_1762	gene-LOC100302106	0.593279428276814	0.00466566097182378	0.0251742611253148	protein_coding	4Qvs4W	UP
DEG_1763	gene-LOC551596	0.721080274761792	0.00467105159307445	0.0251892904927144	protein_coding	4Qvs4W	UP
DEG_1764	gene-LOC726301	0.576747777165253	0.00468552872090712	0.0252485748560103	protein_coding	4Qvs4W	UP
DEG_1765	gene-LOC725742	0.606150559400472	0.00468726774915073	0.0252485748560103	protein_coding	4Qvs4W	UP
DEG_1766	gene-LOC409622	0.604132079749839	0.00471004131724711	0.0253571211004801	protein_coding	4Qvs4W	UP
DEG_1767	E75	0.654368505164107	0.00472136262085988	0.0253756838138378	protein_coding	4Qvs4W	UP
DEG_1768	gene-LOC410582	1.42889671508688	0.00477081374737718	0.0255703980728326	protein_coding	4Qvs4W	UP
DEG_1769	gene-LOC102655889	4.66119154598855	0.00477363777893548	0.0255713593820095	protein_coding	4Qvs4W	UP
DEG_1770	-	1.58109311098886	0.00480388141622862	0.025690668923404	-	4Qvs4W	UP
DEG_1771	gene-LOC552705	0.788864694151394	0.0048094632978202	0.0257050483819541	protein_coding	4Qvs4W	UP
DEG_1772	gene-LOC410254	0.8783878097333	0.00481409531977361	0.0257050483819541	protein_coding	4Qvs4W	UP
DEG_1773	gene-LOC107965199	2.30513719214398	0.00488646298404065	0.0260602375028621	protein_coding	4Qvs4W	UP
DEG_1774	Cox6b1	0.493883943077805	0.00489449570829069	0.0260886874330004	protein_coding	4Qvs4W	UP
DEG_1775	gene-LOC113219378	1.38510474993758	0.0049132048048237	0.0261739819602426	rRNA	4Qvs4W	UP
DEG_1776	gene-LOC408898	0.585335258847565	0.0049192359803094	0.0261916809986848	protein_coding	4Qvs4W	UP
DEG_1777	gene-LOC725401	0.757001795458633	0.00497550522395871	0.0264766978593598	protein_coding	4Qvs4W	UP
DEG_1778	gene-LOC551549	0.70534184089053	0.00499196419341454	0.0265350751985295	protein_coding	4Qvs4W	UP
DEG_1779	gene-LOC409405	0.643427467186119	0.00500443723698477	0.026586760244179	protein_coding	4Qvs4W	UP
DEG_1780	gene-LOC727300	0.658708930859833	0.00502791559340774	0.0266821711705047	protein_coding	4Qvs4W	UP
DEG_1781	gene-LOC551671	0.726076813262187	0.00505854127255674	0.0267858902323938	protein_coding	4Qvs4W	UP
DEG_1782	-	0.870427744380042	0.00518003030575607	0.0273095490874348	-	4Qvs4W	UP
DEG_1783	gene-LOC102655131	1.55001668210509	0.00522503769430492	0.0275168243280143	protein_coding	4Qvs4W	UP
DEG_1784	gene-LOC551710	0.491092607827143	0.0052764551496371	0.0277573693372367	protein_coding	4Qvs4W	UP
DEG_1785	gene-LOC410895	0.434856482795557	0.00528854764418922	0.0278058549057453	protein_coding	4Qvs4W	UP
DEG_1786	gene-LOC410740	0.506275654709673	0.00538900860176168	0.0282572256889554	protein_coding	4Qvs4W	UP
DEG_1787	gene-LOC412769	0.500537481441218	0.0054419299817548	0.0285038033551393	protein_coding	4Qvs4W	UP
DEG_1788	gene-LOC552553	0.488933572556944	0.00550340034066419	0.0287945767824037	protein_coding	4Qvs4W	UP
DEG_1789	gene-LOC551720	0.604132961807691	0.00552194946428078	0.0288707289571288	protein_coding	4Qvs4W	UP
DEG_1790	-	1.54427008196075	0.00552691274171531	0.0288707289571288	-	4Qvs4W	UP
DEG_1791	gene-LOC725498	1.63591024882893	0.00553690042099315	0.028907284109386	protein_coding	4Qvs4W	UP
DEG_1792	Hbg3	1.01197553371357	0.00554711089241186	0.0289293501719149	protein_coding	4Qvs4W	UP
DEG_1793	gene-LOC412835	0.819392703662542	0.00559707412346934	0.0291427623585487	protein_coding	4Qvs4W	UP
DEG_1794	gene-LOC550656	0.595106020423917	0.00560469375971318	0.0291525124664434	protein_coding	4Qvs4W	UP
DEG_1795	gene-LOC551553	0.583021513821552	0.00560497679957785	0.0291525124664434	protein_coding	4Qvs4W	UP
DEG_1796	Tg	0.874117830819863	0.00563537554341125	0.0292633974915378	protein_coding	4Qvs4W	UP
DEG_1797	gene-LOC408418	0.432204850400766	0.00563927809805974	0.0292679441385613	protein_coding	4Qvs4W	UP
DEG_1798	gene-LOC408734	0.780408333707293	0.00566489962980929	0.0293693911638745	protein_coding	4Qvs4W	UP
DEG_1799	gene-LOC408462	0.798410916149749	0.00570068727055169	0.0294911544092954	protein_coding	4Qvs4W	UP
DEG_1800	gene-LOC409926	0.593225567103089	0.00570363623387965	0.0294911544092954	protein_coding	4Qvs4W	UP
DEG_1801	gene-LOC408936	0.85067950488114	0.00579130513077985	0.0298010267746197	protein_coding	4Qvs4W	UP
DEG_1802	gene-LOC552838	0.459429545064601	0.00580745567043346	0.029852359849772	protein_coding	4Qvs4W	UP
DEG_1803	gene-LOC411983	0.758720957454978	0.00581950525322919	0.0298984039816541	protein_coding	4Qvs4W	UP
DEG_1804	gene-LOC100576542	0.610946428701204	0.0058261066189764	0.0299005440015302	protein_coding	4Qvs4W	UP
DEG_1805	gene-LOC551660	0.44620923689235	0.00586115737108405	0.0300167005407901	protein_coding	4Qvs4W	UP
DEG_1806	gene-LOC724645	2.5804470289099	0.00589697697701644	0.0301841558447708	protein_coding	4Qvs4W	UP
DEG_1807	gene-LOC724768	0.509132830002547	0.00590448910602711	0.0301906426050641	protein_coding	4Qvs4W	UP
DEG_1808	gene-LOC727612	0.522069660736509	0.00594407038824835	0.0303202091396399	protein_coding	4Qvs4W	UP
DEG_1809	gene-LOC409832	0.435904810011731	0.00599040012779089	0.0304848309661106	protein_coding	4Qvs4W	UP
DEG_1810	gene-LOC552665	0.591142458495102	0.00602110327592955	0.0305927732921507	protein_coding	4Qvs4W	UP
DEG_1811	gene-LOC412933	0.545630367019859	0.00604338074366829	0.0306850028385984	protein_coding	4Qvs4W	UP
DEG_1812	gene-LOC551912	0.437610821988754	0.00608802734896418	0.030884121950228	protein_coding	4Qvs4W	UP
DEG_1813	gene-LOC100578551	0.926921008946404	0.00611317830488924	0.0309082251099039	protein_coding	4Qvs4W	UP
DEG_1814	gene-LOC100578061	1.37578742987247	0.00611835172824036	0.0309082251099039	protein_coding	4Qvs4W	UP
DEG_1815	gene-LOC726277	0.802854832447465	0.00612704522704613	0.0309359792690909	protein_coding	4Qvs4W	UP
DEG_1816	-	1.46188066355526	0.00617375212640835	0.0311032355469202	-	4Qvs4W	UP
DEG_1817	gene-LOC726782	0.597504004495559	0.00617625527459786	0.0311032355469202	protein_coding	4Qvs4W	UP
DEG_1818	gene-LOC551354	0.55160991089935	0.00622127976460852	0.0312973746326742	protein_coding	4Qvs4W	UP
DEG_1819	gene-LOC100576457	0.815384765129091	0.00623699464772723	0.031320775924162	protein_coding	4Qvs4W	UP
DEG_1820	-	1.31193318560372	0.00625995691702343	0.0313939436881222	-	4Qvs4W	UP
DEG_1821	gene-LOC725165	0.933137183568269	0.00627860570745865	0.031412904973426	protein_coding	4Qvs4W	UP
DEG_1822	gene-LOC725215	2.06255999779873	0.00628048584156851	0.031412904973426	protein_coding	4Qvs4W	UP
DEG_1823	gene-LOC726857	1.14071814367974	0.00628067233411298	0.031412904973426	protein_coding	4Qvs4W	UP
DEG_1824	gene-LOC726528	2.24124180277569	0.00628203874378365	0.031412904973426	protein_coding	4Qvs4W	UP
DEG_1825	gene-LOC412863	0.713980591425226	0.00628495469898842	0.031412904973426	protein_coding	4Qvs4W	UP
DEG_1826	-	3.15029620468152	0.00628647958667694	0.031412904973426	-	4Qvs4W	UP
DEG_1827	gene-LOC410989	0.780979975474741	0.00630682768005091	0.031482042766346	protein_coding	4Qvs4W	UP
DEG_1828	gene-LOC409377	0.528237402570133	0.00632830267617327	0.03155665733673	protein_coding	4Qvs4W	UP
DEG_1829	-	1.43802534208208	0.00633477418476992	0.031572645150794	-	4Qvs4W	UP
DEG_1830	gene-LOC409928	0.755912548166426	0.00634616859328033	0.0316131396849189	protein_coding	4Qvs4W	UP
DEG_1831	gene-LOC413971	0.522669725080355	0.00638043923901127	0.0316496225414527	protein_coding	4Qvs4W	UP
DEG_1832	gene-LOC726165	0.897382212102953	0.00638148733058684	0.0316496225414527	protein_coding	4Qvs4W	UP
DEG_1833	gene-LOC725653	0.585478900938457	0.00638413166230752	0.0316496225414527	protein_coding	4Qvs4W	UP
DEG_1834	gene-LOC413708	0.521208917101991	0.00638783395663262	0.0316496225414527	protein_coding	4Qvs4W	UP
DEG_1835	gene-LOC408718	1.27308405404451	0.00638849775317437	0.0316496225414527	protein_coding	4Qvs4W	UP
DEG_1836	gene-LOC102656263	0.551997438614744	0.00639264341854251	0.0316496225414527	protein_coding	4Qvs4W	UP
DEG_1837	gene-LOC726252	0.785459136959547	0.00640129752734724	0.0316594096122355	protein_coding	4Qvs4W	UP
DEG_1838	gene-LOC725210	0.66813616917489	0.00640734251013081	0.0316731056904166	protein_coding	4Qvs4W	UP
DEG_1839	gene-LOC725023	0.480041577647028	0.00649110717063948	0.0320082040101305	protein_coding	4Qvs4W	UP
DEG_1840	gene-LOC410663	0.520177783011099	0.00650245740219465	0.0320449850264118	protein_coding	4Qvs4W	UP
DEG_1841	gene-LOC725620	0.458681143598901	0.00651221641497822	0.0320603974116214	protein_coding	4Qvs4W	UP
DEG_1842	gene-LOC409057	1.04280056276846	0.00653153256119152	0.032139128923237	protein_coding	4Qvs4W	UP
DEG_1843	gene-LOC724580	0.86750496716399	0.00653707036857022	0.0321500169856081	protein_coding	4Qvs4W	UP
DEG_1844	gene-LOC551629	0.498034598926497	0.00654955996640823	0.0321904236389492	protein_coding	4Qvs4W	UP
DEG_1845	gene-LOC113219358	1.46572908566897	0.00655570872177223	0.0321904236389492	protein_coding	4Qvs4W	UP
DEG_1846	Tpx-3	0.633019322117711	0.00655860322357328	0.0321904236389492	protein_coding	4Qvs4W	UP
DEG_1847	gene-LOC410533	0.891845138304753	0.00662306070551217	0.0324095641087915	protein_coding	4Qvs4W	UP
DEG_1848	Hsc70-5	0.794014540185647	0.00662336318946861	0.0324095641087915	protein_coding	4Qvs4W	UP
DEG_1849	gene-LOC409992	0.55613972428189	0.00663193176025864	0.0324350774860601	protein_coding	4Qvs4W	UP
DEG_1850	gene-LOC102656224	0.581945448389775	0.00664589578645124	0.0324359135139439	protein_coding	4Qvs4W	UP
DEG_1851	-	0.587540822349948	0.00664720637956693	0.0324359135139439	-	4Qvs4W	UP
DEG_1852	gene-LOC408844	0.757983916132513	0.00664887584906783	0.0324359135139439	protein_coding	4Qvs4W	UP
DEG_1853	gene-LOC552214	0.601741766085243	0.00667022413845418	0.0325003055532942	protein_coding	4Qvs4W	UP
DEG_1854	gene-LOC727008	0.550210538544452	0.00667215911917354	0.0325003055532942	protein_coding	4Qvs4W	UP
DEG_1855	gene-LOC551910	1.81497537102346	0.00670083987401588	0.03257746439996	protein_coding	4Qvs4W	UP
DEG_1856	gene-LOC100577242	0.621399852896031	0.0067009769662996	0.03257746439996	protein_coding	4Qvs4W	UP
DEG_1857	gene-LOC409854	0.588080043216802	0.00674486069411262	0.0327500688107049	protein_coding	4Qvs4W	UP
DEG_1858	gene-LOC410072	0.540451110972505	0.00675087915262408	0.0327500688107049	protein_coding	4Qvs4W	UP
DEG_1859	gene-LOC410227	0.52464726897325	0.00678104642720667	0.032832217278248	protein_coding	4Qvs4W	UP
DEG_1860	RCC1	0.788662152258195	0.00683157021870009	0.0330233740571247	protein_coding	4Qvs4W	UP
DEG_1861	gene-LOC724829	0.491252805940147	0.00684017321317905	0.0330357816174966	protein_coding	4Qvs4W	UP
DEG_1862	gene-LOC100576986	1.95317989572169	0.0068554883171337	0.0330881394864879	protein_coding	4Qvs4W	UP
DEG_1863	gene-LOC409736	0.554785035859102	0.00685785826154946	0.0330881394864879	protein_coding	4Qvs4W	UP
DEG_1864	gene-LOC102654736	0.645363883899404	0.00690842292875244	0.0332822826597446	protein_coding	4Qvs4W	UP
DEG_1865	gene-LOC551133	0.499727610679707	0.00693192566547009	0.0333622644397363	protein_coding	4Qvs4W	UP
DEG_1866	gene-LOC413558	4.28536687815326	0.0069791861181109	0.0335229759443688	protein_coding	4Qvs4W	UP
DEG_1867	gene-LOC552494	0.477028471936033	0.00698514265464389	0.0335349276701846	protein_coding	4Qvs4W	UP
DEG_1868	gene-LOC100577441	1.12861798450705	0.00701425740690638	0.0336401299672936	protein_coding	4Qvs4W	UP
DEG_1869	gene-LOC100578852	0.88677252165734	0.00701749324066927	0.0336401299672936	protein_coding	4Qvs4W	UP
DEG_1870	gene-LOC409355	0.527560456272898	0.00706991773454812	0.0338243614920068	protein_coding	4Qvs4W	UP
DEG_1871	gene-LOC113218956	0.82418558860575	0.00717410629159383	0.0342212302582243	protein_coding	4Qvs4W	UP
DEG_1872	gene-LOC411277	0.462651924907898	0.00718425846945044	0.0342527589453236	protein_coding	4Qvs4W	UP
DEG_1873	gene-LOC726316	0.680600510896445	0.00724147641344485	0.0345085438351889	protein_coding	4Qvs4W	UP
DEG_1874	gene-LOC552608	1.53959914724723	0.00728424798729072	0.0346952678764108	protein_coding	4Qvs4W	UP
DEG_1875	gene-LOC552401	0.590148097464337	0.00729061476851254	0.0346986113079376	protein_coding	4Qvs4W	UP
DEG_1876	gene-LOC724869	0.73465152160563	0.00729248009882184	0.0346986113079376	protein_coding	4Qvs4W	UP
DEG_1877	-	2.26720513620242	0.0072975158908034	0.0346986113079376	-	4Qvs4W	UP
DEG_1878	gene-LOC411734	0.67853097865874	0.0072993045196344	0.0346986113079376	protein_coding	4Qvs4W	UP
DEG_1879	gene-LOC724608	1.64023732102534	0.00731844345954543	0.0347724962212996	protein_coding	4Qvs4W	UP
DEG_1880	gene-LOC409913	0.625097248964924	0.00737199520585544	0.0349925486722711	protein_coding	4Qvs4W	UP
DEG_1881	gene-LOC726021	0.655269262920572	0.0073781134503365	0.034999593056272	protein_coding	4Qvs4W	UP
DEG_1882	-	0.918308059346759	0.00738585900287523	0.034999593056272	-	4Qvs4W	UP
DEG_1883	gene-LOC413390	0.522885508097911	0.00739016646845932	0.034999593056272	protein_coding	4Qvs4W	UP
DEG_1884	gene-LOC100576428	2.26735410493941	0.00739519791229327	0.034999593056272	protein_coding	4Qvs4W	UP
DEG_1885	gene-LOC100577913	1.6879328446462	0.00742314331842647	0.0351146637699929	protein_coding	4Qvs4W	UP
DEG_1886	gene-LOC409448	0.993048997991635	0.00744338245602679	0.0351647026823441	protein_coding	4Qvs4W	UP
DEG_1887	gene-LOC552776	0.595207227579144	0.00745408843876064	0.0351750029840784	protein_coding	4Qvs4W	UP
DEG_1888	gene-LOC725247	0.749528516342213	0.00749894307980884	0.0353179699090362	protein_coding	4Qvs4W	UP
DEG_1889	gene-LOC408267	0.541944598347179	0.00751526081785587	0.0353666568392639	protein_coding	4Qvs4W	UP
DEG_1890	gene-LOC100578718	0.781554806151553	0.00752141495854095	0.0353718683045391	protein_coding	4Qvs4W	UP
DEG_1891	gene-LOC551622	0.689253233181311	0.00757748123044875	0.0356009067139013	protein_coding	4Qvs4W	UP
DEG_1892	gene-LOC100578719	0.67567359993622	0.00759333085982784	0.0356580456938686	protein_coding	4Qvs4W	UP
DEG_1893	gene-LOC552223	0.876078670278491	0.00761179621206185	0.035710071603312	protein_coding	4Qvs4W	UP
DEG_1894	gene-LOC410918	0.81590739528844	0.00765031860364586	0.0358733901933326	protein_coding	4Qvs4W	UP
DEG_1895	gene-LOC552322	0.690822692141464	0.00768388612404794	0.0359958793282071	protein_coding	4Qvs4W	UP
DEG_1896	gene-LOC410383	0.645239030547624	0.00769580153655367	0.0360342397370157	protein_coding	4Qvs4W	UP
DEG_1897	gene-LOC551606	0.438018448909447	0.00772834561340516	0.0361691063581871	protein_coding	4Qvs4W	UP
DEG_1898	gene-LOC551762	0.474384305504554	0.00776389611400502	0.0362583812598384	protein_coding	4Qvs4W	UP
DEG_1899	gene-LOC410944	2.36202386034182	0.00779002629306924	0.036334666776501	protein_coding	4Qvs4W	UP
DEG_1900	gene-LOC408691	0.383011314742687	0.00780111499157394	0.0363688432273522	protein_coding	4Qvs4W	UP
DEG_1901	gene-LOC412108	0.552196831630387	0.0078501205795449	0.0365444467422338	protein_coding	4Qvs4W	UP
DEG_1902	gene-LOC408568	0.539315008328792	0.00787183739924421	0.0365782399258172	protein_coding	4Qvs4W	UP
DEG_1903	-	0.73584523507839	0.00789309525087442	0.036638664417045	-	4Qvs4W	UP
DEG_1904	gene-LOC724735	2.07587618431312	0.00793719398308585	0.0368256855194132	protein_coding	4Qvs4W	UP
DEG_1905	-	0.642911271317101	0.00795906774597926	0.0368778686343152	-	4Qvs4W	UP
DEG_1906	gene-LOC552056	0.52825195742324	0.00795988332193772	0.0368778686343152	protein_coding	4Qvs4W	UP
DEG_1907	gene-LOC113218850	0.447673933727489	0.0079649960548314	0.0368838825929908	protein_coding	4Qvs4W	UP
DEG_1908	gene-LOC102655896	0.759869406849904	0.00797658965838761	0.0368900778678006	protein_coding	4Qvs4W	UP
DEG_1909	gene-LOC100578939	0.679120226564805	0.00797777979331586	0.0368900778678006	protein_coding	4Qvs4W	UP
DEG_1910	gene-LOC725478	0.627409128338495	0.0079835771210841	0.0368992386155651	protein_coding	4Qvs4W	UP
DEG_1911	gene-LOC410306	0.635284343839925	0.00801574812751736	0.0370125447206138	protein_coding	4Qvs4W	UP
DEG_1912	gene-LOC410904	0.528480613686521	0.00804151007046432	0.0371137760722289	protein_coding	4Qvs4W	UP
DEG_1913	gene-LOC726212	0.596600972155585	0.00815469441852832	0.0375823357162776	protein_coding	4Qvs4W	UP
DEG_1914	gene-LOC552585	0.568802046145667	0.0082003690674182	0.0377388712579089	protein_coding	4Qvs4W	UP
DEG_1915	gene-LOC552106	0.668227544496986	0.00823215659552015	0.0378671370704493	protein_coding	4Qvs4W	UP
DEG_1916	gene-LOC551785	0.506369747182591	0.00826421824361175	0.0379604399988038	protein_coding	4Qvs4W	UP
DEG_1917	gene-LOC408862	0.58488106680557	0.00836707065183024	0.0383963958863534	protein_coding	4Qvs4W	UP
DEG_1918	gene-LOC409061	0.495581011773688	0.00838013532534378	0.0384016722562792	protein_coding	4Qvs4W	UP
DEG_1919	gene-LOC552602	0.622446971502299	0.00852692266853118	0.0389819457598241	protein_coding	4Qvs4W	UP
DEG_1920	gene-LOC410175	1.14208246105344	0.0085874890771069	0.0392032256310419	protein_coding	4Qvs4W	UP
DEG_1921	gene-LOC725947	0.689138492287105	0.00867171251585952	0.0395271660750217	protein_coding	4Qvs4W	UP
DEG_1922	gene-LOC411482	0.567055635723894	0.00876463597695626	0.0398426258867842	protein_coding	4Qvs4W	UP
DEG_1923	gene-LOC408446	0.57941106876822	0.0088434292185003	0.0401362611700922	protein_coding	4Qvs4W	UP
DEG_1924	gene-LOC102655243	0.563650159814732	0.00885443023560131	0.0401375930370507	protein_coding	4Qvs4W	UP
DEG_1925	gene-LOC552747	0.755147030737433	0.00887937056097214	0.0402070897873816	protein_coding	4Qvs4W	UP
DEG_1926	gene-LOC100576225	1.65555916868699	0.00889226736867282	0.0402148424638435	protein_coding	4Qvs4W	UP
DEG_1927	gene-LOC726409	0.85573611772864	0.00890999879404169	0.0402573730558827	protein_coding	4Qvs4W	UP
DEG_1928	gene-LOC552170	0.485930324018812	0.00899433476558618	0.0405592786778531	protein_coding	4Qvs4W	UP
DEG_1929	gene-LOC551483	0.52996044692749	0.00899450309912335	0.0405592786778531	protein_coding	4Qvs4W	UP
DEG_1930	gene-LOC551340	0.529349730562644	0.00899526002030334	0.0405592786778531	protein_coding	4Qvs4W	UP
DEG_1931	gene-LOC725365	0.534475956211992	0.00899779219815853	0.0405592786778531	protein_coding	4Qvs4W	UP
DEG_1932	gene-LOC409560	0.567265058547855	0.00903078517212228	0.0406511461030029	protein_coding	4Qvs4W	UP
DEG_1933	gene-LOC411088	0.772217399110064	0.00904040075132959	0.0406670140178601	protein_coding	4Qvs4W	UP
DEG_1934	gene-LOC102653702	0.572461120947222	0.00907288375211367	0.0407458026006442	protein_coding	4Qvs4W	UP
DEG_1935	gene-LOC413655	0.46865407805989	0.00907957270641041	0.0407569120233437	protein_coding	4Qvs4W	UP
DEG_1936	gene-LOC725797	0.738645370486072	0.00908417333651723	0.0407586412950279	protein_coding	4Qvs4W	UP
DEG_1937	gene-LOC408949	0.69267749308301	0.00910857977922133	0.0408302540033802	protein_coding	4Qvs4W	UP
DEG_1938	gene-LOC100576392	0.914654831306935	0.00912176908572413	0.0408514985131388	protein_coding	4Qvs4W	UP
DEG_1939	gene-LOC726694	0.593053812438216	0.00914107872395608	0.0409190232323756	protein_coding	4Qvs4W	UP
DEG_1940	gene-LOC113218537	0.569815117770871	0.00915406829633425	0.0409575426370379	protein_coding	4Qvs4W	UP
DEG_1941	gene-LOC410350	0.530890725764704	0.00915815567083213	0.0409575426370379	protein_coding	4Qvs4W	UP
DEG_1942	gene-LOC410026	0.420912449408003	0.00918790232277227	0.0410146941638435	protein_coding	4Qvs4W	UP
DEG_1943	-	1.34312360368868	0.00920146265227798	0.0410184151152032	-	4Qvs4W	UP
DEG_1944	gene-LOC726221	0.460612838766464	0.00922933116621945	0.0411236880397124	protein_coding	4Qvs4W	UP
DEG_1945	gene-LOC411879	0.53633092844694	0.00923993287409765	0.0411519626714188	protein_coding	4Qvs4W	UP
DEG_1946	gene-LOC551690	0.54553658827402	0.00926576079109261	0.0412348833297301	protein_coding	4Qvs4W	UP
DEG_1947	gene-LOC408814	0.467442113072049	0.00926708051251459	0.0412348833297301	protein_coding	4Qvs4W	UP
DEG_1948	gene-LOC107965367	1.76299476301618	0.00929056190299998	0.0412634097565948	protein_coding	4Qvs4W	UP
DEG_1949	gene-LOC552327	0.488361182609871	0.00931654816654483	0.0413408463617815	protein_coding	4Qvs4W	UP
DEG_1950	gene-LOC725748	0.607903057630836	0.00934214541861654	0.0414164163469066	protein_coding	4Qvs4W	UP
DEG_1951	gene-LOC408481	0.442919449997507	0.00935532157488625	0.0414558223224451	protein_coding	4Qvs4W	UP
DEG_1952	gene-LOC551962	0.39791105583292	0.0094194875822944	0.0416828491685147	protein_coding	4Qvs4W	UP
DEG_1953	gene-LOC552272	0.504628318032808	0.0094341991783118	0.0417244526418213	protein_coding	4Qvs4W	UP
DEG_1954	gene-LOC724203	0.482842398227503	0.00945459392524747	0.0417617490466961	protein_coding	4Qvs4W	UP
DEG_1955	gene-LOC113218833	1.11970091072454	0.00948558284473821	0.0418603733689726	protein_coding	4Qvs4W	UP
DEG_1956	gene-LOC551779	0.751545013586169	0.00950911988867122	0.0419085516294385	protein_coding	4Qvs4W	UP
DEG_1957	gene-LOC551280	1.29644350000004	0.00951383502188619	0.0419085516294385	protein_coding	4Qvs4W	UP
DEG_1958	gene-LOC113218874	2.90508837691039	0.00955126761469747	0.0420351418145243	protein_coding	4Qvs4W	UP
DEG_1959	gene-LOC724600	0.793665636591707	0.00961357844783023	0.0422240274366334	protein_coding	4Qvs4W	UP
DEG_1960	gene-LOC552234	0.810575981630451	0.00966622570825182	0.0424215876158618	protein_coding	4Qvs4W	UP
DEG_1961	gene-LOC100577237	1.17037243929676	0.00968689664926184	0.0424773712932938	protein_coding	4Qvs4W	UP
DEG_1962	gene-LOC100576945	0.543128148862056	0.00972124243092768	0.0425893489191843	protein_coding	4Qvs4W	UP
DEG_1963	gene-LOC113218566	0.713758337582686	0.00977713847417934	0.0427850278337239	protein_coding	4Qvs4W	UP
DEG_1964	gene-LOC725007	1.20797285719229	0.00980011630160017	0.0427850278337239	protein_coding	4Qvs4W	UP
DEG_1965	gene-LOC100578600	0.706248970707412	0.00980033933809463	0.0427850278337239	protein_coding	4Qvs4W	UP
DEG_1966	gene-LOC100576336	0.617902955963279	0.00980055857843625	0.0427850278337239	protein_coding	4Qvs4W	UP
DEG_1967	gene-LOC409026	0.607775838927974	0.0100167863200853	0.043598239397952	protein_coding	4Qvs4W	UP
DEG_1968	gene-LOC551901	0.552181676135572	0.0100168709315347	0.043598239397952	protein_coding	4Qvs4W	UP
DEG_1969	gene-LOC413242	0.688307832569249	0.0100191630925897	0.043598239397952	protein_coding	4Qvs4W	UP
DEG_1970	gene-LOC410953	0.54566629842467	0.0100461365585628	0.0436763014319892	protein_coding	4Qvs4W	UP
DEG_1971	gene-LOC413011	0.845147396379527	0.0100600284265482	0.0437170403848516	protein_coding	4Qvs4W	UP
DEG_1972	gene-LOC100578649	1.10151763691769	0.0100646073521027	0.0437172904256429	protein_coding	4Qvs4W	UP
DEG_1973	gene-LOC412449	0.628753070562861	0.0100716823024287	0.0437283772708499	protein_coding	4Qvs4W	UP
DEG_1974	-	1.1906251885482	0.0100919812946425	0.0437968434191643	-	4Qvs4W	UP
DEG_1975	gene-LOC410600	0.595721231357912	0.0101068618942731	0.0438220841505502	protein_coding	4Qvs4W	UP
DEG_1976	gene-LOC725142	1.08772015861856	0.0102384880038151	0.0443530199412582	protein_coding	4Qvs4W	UP
DEG_1977	gene-LOC102653960	0.609002224717786	0.0103403520457565	0.0447523691755145	protein_coding	4Qvs4W	UP
DEG_1978	gene-LOC726620	0.560196055550355	0.0103911674576385	0.0449338989928026	protein_coding	4Qvs4W	UP
DEG_1979	gene-LOC726151	0.441000286932151	0.0104645485582338	0.0451704107185546	protein_coding	4Qvs4W	UP
DEG_1980	gene-LOC413435	0.403166280351658	0.0105206722415633	0.0453429122051958	protein_coding	4Qvs4W	UP
DEG_1981	gene-LOC411103	0.471957718216875	0.0105232697268031	0.0453429122051958	protein_coding	4Qvs4W	UP
DEG_1982	gene-LOC408269	2.47936143346914	0.0105383445398217	0.0453876406928892	protein_coding	4Qvs4W	UP
DEG_1983	gene-LOC413478	0.762971754807876	0.0105905833546947	0.0455720295756756	protein_coding	4Qvs4W	UP
DEG_1984	gene-LOC726461	0.653235957865525	0.0106711751272957	0.0458779867967196	protein_coding	4Qvs4W	UP
DEG_1985	gene-LOC413625	0.532210127075739	0.010700122504663	0.0459819931100386	protein_coding	4Qvs4W	UP
DEG_1986	gene-LOC726900	0.741943186784898	0.0107685190646137	0.0462553579901155	protein_coding	4Qvs4W	UP
DEG_1987	gene-LOC412840	0.6588723769082	0.0107894786999257	0.0463248088586063	protein_coding	4Qvs4W	UP
DEG_1988	gene-LOC726802	0.778400560413925	0.0108487591430089	0.0464998341401534	protein_coding	4Qvs4W	UP
DEG_1989	gene-LOC551106	0.488979050924274	0.0108494803826855	0.0464998341401534	protein_coding	4Qvs4W	UP
DEG_1990	gene-LOC100576799	0.418232703121336	0.0108550012314271	0.0465028829892197	protein_coding	4Qvs4W	UP
DEG_1991	gene-LOC724553	0.495350648345939	0.0108610137895765	0.0465080346906177	protein_coding	4Qvs4W	UP
DEG_1992	gene-LOC724487	0.465857202038162	0.0108954181939742	0.0466347049657088	protein_coding	4Qvs4W	UP
DEG_1993	gene-LOC409617	0.623245787662212	0.0109460306016506	0.0467947065452907	protein_coding	4Qvs4W	UP
DEG_1994	gene-LOC408523	0.411026045716246	0.010980677381202	0.0469165574895459	protein_coding	4Qvs4W	UP
DEG_1995	B-gluc1	0.775690973384391	0.0110748012831167	0.0472978151971977	protein_coding	4Qvs4W	UP
DEG_1996	gene-LOC552030	0.900747153780548	0.0110862102179041	0.0473242596084117	protein_coding	4Qvs4W	UP
DEG_1997	gene-LOC409767	0.571376218478814	0.0111840721985009	0.0476802443065719	protein_coding	4Qvs4W	UP
DEG_1998	PRF	0.576265895989623	0.0112039151307044	0.0477437881880921	protein_coding	4Qvs4W	UP
[truncated: 973 more rows]
