# Supplementary material for: Generic and queryable data integration schema for transcriptomics and epigenomics studies
Source: Comput Struct Biotechnol J. 2024 Nov 19;23:4232–41. doi: 10.1016/j.csbj.2024.11.022 (PMC11629147; doi:10.1016/j.csbj.2024.11.022)
Supplement: MMC 5 — Final tables for Honeybee dataset integration. [file mmc5.zip › S17-Honeybee_reference.txt]

Reference	linked_to@gene	Annotation	bibliography	DOI	is_refered_in@soa:Work
Ref1	gene-LOC100576369	ets DNA-binding protein pokkuri%2C transcript variant X4	Evans J D, Wheeler D E. Differential gene expression between developing queens and workers in the honey bee, Apis mellifera[J]. Proceedings of the National Academy of Sciences, 1999, 96(10): 5575-5580.	https://doi.org/10.1073/pnas.96.10.5575	https://semopenalex.org/work/W2057917750
Ref2	gene-LOC100576392	transcriptional regulator Myc-B%2C transcript variant X1	Yin L, Wang K, Niu L, et al. Uncovering the changing gene expression profile of honeybee (Apis mellifera) worker larvae transplanted to queen cells[J]. Frontiers in Genetics, 2018, 9: 416.	https://doi.org/10.3389/fgene.2018.00416	https://semopenalex.org/work/W2898442089
Ref3	gene-LOC100577174	ras-responsive element-binding protein 1%2C transcript variant X2	Shell W A, Rehan S M. Social divergence: molecular pathways underlying castes and longevity in a facultatively eusocial small carpenter bee[J]. Proceedings of the Royal Society B, 2022, 289(1971): 20212663.	https://doi.org/10.1098/rspb.2021.2663	https://semopenalex.org/work/W4220702926
Ref4	gene-LOC100577214	protein giant-lens	Li J, Wu J, Begna Rundassa D, et al. Differential protein expression in honeybee (Apis mellifera L.) larvae: underlying caste differentiation[J]. PLoS One, 2010, 5(10): e13455.	https://doi.org/10.1371/journal.pone.0013455	https://semopenalex.org/work/W1985494606
Ref5	gene-LOC100577393	epidermal growth factor receptor-like%2C transcript variant X3	Mutti N S, Dolezal A G, Wolschin F, et al. IRS and TOR nutrient-signaling pathways act via juvenile hormone to influence honey bee caste fate[J]. Journal of Experimental Biology, 2011, 214(23): 3977-3984.	https://doi.org/10.1242/jeb.061499	https://semopenalex.org/work/W2127291959
Ref6	gene-LOC100578885	putative transcription factor capicua%2C transcript variant X7	Barchuk A R, Cristino A S, Kucharski R, et al. Molecular determinants of caste differentiation in the highly eusocial honeybee Apis mellifera[J]. BMC developmental biology, 2007, 7(1): 1-19.	https://doi.org/10.1186/1471-213x-7-70	https://semopenalex.org/work/W2048133859
Ref7	gene-LOC102655329	14-3-3 protein zeta%2C transcript variant X5	Li J, Wu J, Begna Rundassa D, et al. Differential protein expression in honeybee (Apis mellifera L.) larvae: underlying caste differentiation[J]. PLoS One, 2010, 5(10): e13455.	https://doi.org/10.1371/journal.pone.0013455	https://semopenalex.org/work/W1985494606
Ref8	gene-LOC406088	vitellogenin	Zhai Y, Sun Z, Zhang J, et al. Activation of the TOR signalling pathway by glutamine regulates insect fecundity[J]. Scientific reports, 2015, 5(1): 1-9.	https://doi.org/10.1038/srep10694	https://semopenalex.org/work/W870085042
Ref9	gene-LOC406122	actin related protein 1%2C transcript variant 1	Schmidt Capella I C, Hartfelder K. Juvenile-hormone-dependent interaction of actin and spectrin is crucial for polymorphic differentiation of the larval honey bee ovary[J]. Cell and tissue research, 2002, 307(2): 265-272.	https://doi.org/10.1007/s00441-001-0490-y	https://semopenalex.org/work/W2034452543
Ref10	gene-LOC406154	profilin%2C transcript variant 2	Koywiwattrakul P, Thompson G J, Sitthipraneed S, et al. Effects of carbon dioxide narcosis on ovary activation and gene expression in worker honeybees, Apis mellifera[J]. Journal of Insect Science, 2005, 5(1): 36.	https://doi.org/10.1093/jis/5.1.36	https://semopenalex.org/work/W2082025624
Ref11	gene-LOC406154	profilin%2C transcript variant 2	Koywiwattrakul P, Sittipraneed S. Expression of vitellogenin and transferrin in activated ovaries of worker honey bees, Apis mellifera[J]. Biochemical genetics, 2009, 47(1): 19-26.	https://doi.org/10.1007/s10528-008-9202-6	https://semopenalex.org/work/W2039092883
Ref12	gene-LOC408278	tyrosine-protein kinase Drl%2C transcript variant X1	Begna D, Fang Y, Feng M, et al. Mitochondrial proteins differential expression during honeybee (Apis mellifera L.) queen and worker larvae caste determination[J]. Journal of proteome research, 2011, 10(9): 4263-4280.	https://doi.org/10.1021/pr200473a	https://semopenalex.org/work/W2050453451
Ref13	gene-LOC408292	transcriptional coactivator YAP1%2C transcript variant X1	Richard G, Jaquiéry J, Le Trionnaire G. Contribution of epigenetic mechanisms in the regulation of environmentally-induced polyphenism in insects[J]. Insects, 2021, 12(7): 649.	https://doi.org/10.3390/insects12070649	https://semopenalex.org/work/W3186231741
Ref14	gene-LOC408398	cytochrome P450 306a1%2C transcript variant X1	Chaimanee V, Evans J D, Chen Y, et al. Sperm viability and gene expression in honey bee queens (Apis mellifera) following exposure to the neonicotinoid insecticide imidacloprid and the organophosphate acaricide coumaphos[J]. Journal of insect physiology, 2016, 89: 1-8.	https://doi.org/10.1016/j.jinsphys.2016.03.004	https://semopenalex.org/work/W2300582507
Ref15	gene-LOC408533	mitogen-activated protein kinase kinase kinase 15%2C transcript variant X2	Kamakura M. Royalactin induces queen differentiation in honeybees[J]. Nature, 2011, 473(7348): 478-483.	https://doi.org/10.1038/nature10093	https://semopenalex.org/work/W2080351920
Ref16	gene-LOC408577	phosphatidylinositol 3-kinase regulatory subunit alpha%2C transcript variant X3	Wang M, Xiao Y, Li Y, et al. RNA m6A modification functions in larval development and caste differentiation in honeybee (Apis mellifera)[J]. Cell Reports, 2021, 34(1): 108580.	https://doi.org/10.1016/j.celrep.2020.108580	https://semopenalex.org/work/W3118943284
Ref17	gene-LOC408577	phosphatidylinositol 3-kinase regulatory subunit alpha%2C transcript variant X3	Kamakura M. Royalactin induces queen differentiation in honeybees[J]. Nature, 2011, 473(7348): 478-483.	https://doi.org/10.1038/nature10093	https://semopenalex.org/work/W2080351920
Ref18	gene-LOC408844	dual specificity protein phosphatase 10%2C transcript variant X1	Honey Bee PTEN – Description, Developmental Knockdown, and Tissue-Specific Expression of Splice-Variants Correlated with Alternative Social Phenotypes	https://doi.org/10.1371/journal.pone.0022195	https://semopenalex.org/work/W2069733880
Ref19	gene-LOC408844	dual specificity protein phosphatase 10%2C transcript variant X1	Begna D, Fang Y, Feng M, et al. Mitochondrial proteins differential expression during honeybee (Apis mellifera L.) queen and worker larvae caste determination[J]. Journal of proteome research, 2011, 10(9): 4263-4280.	https://doi.org/10.1021/pr200473a	https://semopenalex.org/work/W2050453451
Ref20	gene-LOC408894	transducin-like enhancer protein 3%2C transcript variant X1	Begna D, Fang Y, Feng M, et al. Mitochondrial proteins differential expression during honeybee (Apis mellifera L.) queen and worker larvae caste determination[J]. Journal of proteome research, 2011, 10(9): 4263-4280.	https://doi.org/10.1021/pr200473a	https://semopenalex.org/work/W2050453451
Ref21	gene-LOC408951	14-3-3 protein epsilon	Li J, Wu J, Begna Rundassa D, et al. Differential protein expression in honeybee (Apis mellifera L.) larvae: underlying caste differentiation[J]. PLoS One, 2010, 5(10): e13455.	https://doi.org/10.1371/journal.pone.0013455	https://semopenalex.org/work/W1985494606
Ref22	gene-LOC409001	disheveled-associated activator of morphogenesis 1%2C transcript variant X3	Begna D, Fang Y, Feng M, et al. Mitochondrial proteins differential expression during honeybee (Apis mellifera L.) queen and worker larvae caste determination[J]. Journal of proteome research, 2011, 10(9): 4263-4280.	https://doi.org/10.1021/pr200473a	https://semopenalex.org/work/W2050453451
Ref23	gene-LOC409125	mitogen-activated protein kinase kinase kinase 4	Kamakura M. Royalactin induces queen differentiation in honeybees[J]. Nature, 2011, 473(7348): 478-483.	https://doi.org/10.1038/nature10093	https://semopenalex.org/work/W2080351920
Ref24	gene-LOC409286	stress-activated protein kinase JNK%2C transcript variant X7	Kamakura M. Royalactin induces queen differentiation in honeybees[J]. Nature, 2011, 473(7348): 478-483.	https://doi.org/10.1038/nature10093	https://semopenalex.org/work/W2080351920
Ref25	gene-LOC409348	lethal(2) giant larvae protein homolog 1%2C transcript variant X9	Begna D, Fang Y, Feng M, et al. Mitochondrial proteins differential expression during honeybee (Apis mellifera L.) queen and worker larvae caste determination[J]. Journal of proteome research, 2011, 10(9): 4263-4280.	https://doi.org/10.1021/pr200473a	https://semopenalex.org/work/W2050453451
Ref26	gene-LOC409393	serine/threonine-protein kinase mTOR	Zhai Y, Sun Z, Zhang J, et al. Activation of the TOR signalling pathway by glutamine regulates insect fecundity[J]. Scientific reports, 2015, 5(1): 1-9.	https://doi.org/10.1038/srep10694	https://semopenalex.org/work/W870085042
Ref27	gene-LOC409560	eukaryotic translation initiation factor 4B	Niu D, Zheng H, Corona M, et al. Transcriptome comparison between inactivated and activated ovaries of the honey bee A pis mellifera L[J]. Insect molecular biology, 2014, 23(5): 668-681.	https://doi.org/10.1111/imb.12114	https://semopenalex.org/work/W2144481277
Ref28	gene-LOC409667	BCL2/adenovirus E1B 19 kDa protein-interacting protein 3%2C transcript variant X1	Begna D, Fang Y, Feng M, et al. Mitochondrial proteins differential expression during honeybee (Apis mellifera L.) queen and worker larvae caste determination[J]. Journal of proteome research, 2011, 10(9): 4263-4280.	https://doi.org/10.1021/pr200473a	https://semopenalex.org/work/W2050453451
Ref29	gene-LOC409767	casein kinase II subunit alpha%2C transcript variant X2	Yin L, Wang K, Niu L, et al. Uncovering the changing gene expression profile of honeybee (Apis mellifera) worker larvae transplanted to queen cells[J]. Frontiers in Genetics, 2018, 9: 416.	https://doi.org/10.3389/fgene.2018.00416	https://semopenalex.org/work/W2898442089
Ref30	gene-LOC410030	protein SEC13 homolog%2C transcript variant X2	Gala A, Fang Y, Woltedji D, et al. Changes of proteome and phosphoproteome trigger embryo–larva transition of honeybee worker (Apis mellifera ligustica)[J]. Journal of proteomics, 2013, 78: 428-446.	https://doi.org/10.1016/j.jprot.2012.10.012	https://semopenalex.org/work/W1986506821
Ref31	gene-LOC410201	phosphatidate phosphatase LPIN3%2C transcript variant X1	Wei H, He X J, Liao C H, et al. A maternal effect on queen production in honeybees[J]. Current Biology, 2019, 29(13): 2208-2213. e3.	https://doi.org/10.1016/j.cub.2019.05.059	https://semopenalex.org/work/W2951634321
Ref32	gene-LOC410405	cytochrome P450 18a1	Li J, Wu J, Begna Rundassa D, et al. Differential protein expression in honeybee (Apis mellifera L.) larvae: underlying caste differentiation[J]. PLoS One, 2010, 5(10): e13455.	https://doi.org/10.1371/journal.pone.0013455	https://semopenalex.org/work/W1985494606
Ref33	gene-LOC410671	proto-oncogene tyrosine-protein kinase ROS%2C transcript variant X5	Yin L, Wang K, Niu L, et al. Uncovering the changing gene expression profile of honeybee (Apis mellifera) worker larvae transplanted to queen cells[J]. Frontiers in Genetics, 2018, 9: 416.	https://doi.org/10.3389/fgene.2018.00416	https://semopenalex.org/work/W2898442089
Ref34	gene-LOC410808	E3 ubiquitin-protein ligase Siah1%2C transcript variant X3	Begna D, Fang Y, Feng M, et al. Mitochondrial proteins differential expression during honeybee (Apis mellifera L.) queen and worker larvae caste determination[J]. Journal of proteome research, 2011, 10(9): 4263-4280.	https://doi.org/10.1021/pr200473a	https://semopenalex.org/work/W2050453451
Ref35	gene-LOC410857	protein lethal(2)essential for life	Garcia L, Saraiva Garcia C H, Calábria L K, et al. Proteomic analysis of honey bee brain upon ontogenetic and behavioral development[J]. Journal of proteome research, 2009, 8(3): 1464-1473.	https://doi.org/10.1021/pr800823r	https://semopenalex.org/work/W2009409873
Ref36	gene-LOC410918	protein tramtrack%2C beta isoform%2C transcript variant X2	Ren D, Song J, Ni M, et al. Regulatory mechanisms of cell polyploidy in insects[J]. Frontiers in Cell and Developmental Biology, 2020, 8: 361.	https://doi.org/10.3389/fcell.2020.00361	https://semopenalex.org/work/W3029932020
Ref37	gene-LOC410918	protein tramtrack%2C beta isoform%2C transcript variant X2	Glastad K M, Ju L, Berger S L. Tramtrack acts during late pupal development to direct ant caste identity[J]. PLoS genetics, 2021, 17(9): e1009801.	https://doi.org/10.1371/journal.pgen.1009801	https://semopenalex.org/work/W3201583063
Ref38	gene-LOC411175	protein groucho%2C transcript variant X1	Wojciechowski M, Lowe R, Maleszka J, et al. Phenotypically distinct female castes in honey bees are defined by alternative chromatin states during larval development[J]. Genome Research, 2018, 28(10): 1532-1542.	https://doi.org/10.1101/gr.236497.118	https://semopenalex.org/work/W2888539973
Ref39	gene-LOC412108	casein kinase I%2C transcript variant X5	Yin L, Wang K, Niu L, et al. Uncovering the changing gene expression profile of honeybee (Apis mellifera) worker larvae transplanted to queen cells[J]. Frontiers in Genetics, 2018, 9: 416.	https://doi.org/10.3389/fgene.2018.00416	https://semopenalex.org/work/W2898442089
Ref40	gene-LOC412458	farnesol dehydrogenase	Aurori C M, Giurgiu A I, Conlon B H, et al. Juvenile hormone pathway in honey bee larvae: A source of possible signal molecules for the reproductive behavior of Varroa destructor[J]. Ecology and evolution, 2021, 11(2): 1057-1068.	https://doi.org/10.1002/ece3.7125	https://semopenalex.org/work/W3113852227
Ref41	gene-LOC412843	phosphoenolpyruvate carboxykinase%2C transcript variant X2	Cameron R C, Duncan E J, Dearden P K. Biased gene expression in early honeybee larval development[J]. BMC genomics, 2013, 14(1): 1-12.	https://doi.org/10.1186/1471-2164-14-903	https://semopenalex.org/work/W1985141089
Ref42	gene-LOC412843	phosphoenolpyruvate carboxykinase%2C transcript variant X2	Colgan T J, Fletcher I K, Arce A N, et al. Caste‐and pesticide‐specific effects of neonicotinoid pesticide exposure on gene expression in bumblebees[J]. Molecular ecology, 2019, 28(8): 1964-1974.	https://doi.org/10.1111/mec.15047	https://semopenalex.org/work/W2920354050
Ref43	gene-LOC413423	hemicentin-2%2C transcript variant X3	Liberti J, Görner J, Welch M, et al. Seminal fluid compromises visual perception in honeybee queens reducing their survival during additional mating flights[J]. Elife, 2019, 8: e45009.	https://doi.org/10.7554/elife.45009	https://semopenalex.org/work/W2972625703
Ref44	gene-LOC413946	myocyte-specific enhancer factor 2%2C transcript variant X6	Du Y, Luo S, Zhou X. Enterococcus faecium regulates honey bee developmental genes[J]. International journal of molecular sciences, 2021, 22(22): 12105.	https://doi.org/10.3390/ijms222212105	https://semopenalex.org/work/W3212263669
Ref45	gene-LOC443552	catalase%2C transcript variant X1	Santos D E, Souza A O, Tibério G J, et al. Differential expression of antioxidant system genes in honey bee (Apis mellifera L.) caste development mitigates ROS-mediated oxidative damage in queen larvae[J]. Genetics and molecular biology, 2020, 43.	https://doi.org/10.1590/1678-4685-gmb-2020-0173	https://semopenalex.org/work/W3105906548
Ref46	gene-LOC550687	aldehyde dehydrogenase%2C mitochondrial	Li J, Wu J, Begna Rundassa D, et al. Differential protein expression in honeybee (Apis mellifera L.) larvae: underlying caste differentiation[J]. PLoS One, 2010, 5(10): e13455.	https://doi.org/10.1371/journal.pone.0013455	https://semopenalex.org/work/W1985494606
Ref47	gene-LOC551021	low-density lipoprotein receptor-related protein 6%2C transcript variant X2	Münch D, Ihle K E, Salmela H, et al. Vitellogenin in the honey bee brain: atypical gene-LOCalization of a reproductive protein that promotes longevity[J]. Experimental gerontology, 2015, 71: 103-108.	https://doi.org/10.1016/j.exger.2015.08.001	https://semopenalex.org/work/W1088675188
Ref48	gene-LOC551021	low-density lipoprotein receptor-related protein 6%2C transcript variant X2	Guidugli-Lazzarini K R, do Nascimento A M, Tanaka E D, et al. Expression analysis of putative vitellogenin and lipophorin receptors in honey bee (Apis mellifera L.) queens and workers[J]. Journal of insect physiology, 2008, 54(7): 1138-1147.	https://doi.org/10.1016/j.jinsphys.2008.04.021	https://semopenalex.org/work/W2107781895
Ref50	gene-LOC551512	uncharacterized gene-LOC551512	Li J, Wu J, Begna Rundassa D, et al. Differential protein expression in honeybee (Apis mellifera L.) larvae: underlying caste differentiation[J]. PLoS One, 2010, 5(10): e13455.	https://doi.org/10.1371/journal.pone.0013455	https://semopenalex.org/work/W1985494606
Ref51	gene-LOC551655	casein kinase II subunit beta%2C transcript variant X3	Yin L, Wang K, Niu L, et al. Uncovering the changing gene expression profile of honeybee (Apis mellifera) worker larvae transplanted to queen cells[J]. Frontiers in Genetics, 2018, 9: 416.	https://doi.org/10.3389/fgene.2018.00416	https://semopenalex.org/work/W2898442089
Ref52	gene-LOC552079	homeobox protein homothorax%2C transcript variant X5	Bomtorin A D, Barchuk A R, Moda L M, et al. Hox gene expression leads to differential hind leg development between honeybee castes[J]. PLoS One, 2012, 7(7): e40111.	https://doi.org/10.1371/journal.pone.0040111	https://semopenalex.org/work/W2057205002
Ref53	gene-LOC724216	juvenile hormone acid O-methyltransferase	Wei H, He X J, Liao C H, et al. A maternal effect on queen production in honeybees[J]. Current Biology, 2019, 29(13): 2208-2213. e3.	https://doi.org/10.1016/j.cub.2019.05.059	https://semopenalex.org/work/W2951634321
Ref54	gene-LOC724378	BMP and activin membrane-bound inhibitor homolog	Wei H, He X J, Liao C H, et al. A maternal effect on queen production in honeybees[J]. Current Biology, 2019, 29(13): 2208-2213. e3.	https://doi.org/10.1016/j.cub.2019.05.059	https://semopenalex.org/work/W2951634321
Ref55	gene-LOC724405	protein lethal(2)essential for life	Garcia L, Saraiva Garcia C H, Calábria L K, et al. Proteomic analysis of honey bee brain upon ontogenetic and behavioral development[J]. Journal of proteome research, 2009, 8(3): 1464-1473.	https://doi.org/10.1021/pr800823r	https://semopenalex.org/work/W2009409873
Ref56	gene-LOC724449	protein lethal(2)essential for life	Garcia L, Saraiva Garcia C H, Calábria L K, et al. Proteomic analysis of honey bee brain upon ontogenetic and behavioral development[J]. Journal of proteome research, 2009, 8(3): 1464-1473.	https://doi.org/10.1021/pr800823r	https://semopenalex.org/work/W2009409873
Ref57	gene-LOC724509	target of rapamycin complex 2 subunit MAPKAP1%2C transcript variant X1	Honeybee Genome Sequencing Consortium. Insights into social insects from the genome of the honeybee Apis mellifera[J]. Nature, 2006, 443(7114): 931.	https://doi.org/10.1038/nature05260	https://semopenalex.org/work/W2097233732
Ref58	gene-LOC724793	ubiquitin-conjugating enzyme E2-17 kDa	Zhang Y, Zhang G, Huang X, et al. Proteomic analysis of Apis cerana and Apis mellifera larvae fed with heterospecific royal jelly and by CSBV challenge[J]. PLoS One, 2014, 9(8): e102663.	https://doi.org/10.1371/journal.pone.0102663	https://semopenalex.org/work/W1996603801
Ref59	gene-LOC724793	ubiquitin-conjugating enzyme E2-17 kDa	Opachaloemphan C, Mancini G, Konstantinides N, et al. Early behavioral and molecular events leading to caste switching in the ant Harpegnathos[J]. Genes & development, 2021, 35(5-6): 410-424.	https://doi.org/10.1101/gad.343699.120	https://semopenalex.org/work/W3132595009
Ref60	gene-LOC724888	ras association domain-containing protein 2	Scharf M E, Wu-Scharf D, Pittendrigh B R, et al. Caste-and development-associated gene expression in a lower termite[J]. Genome biology, 2003, 4(10): 1-11.	https://doi.org/10.1186/gb-2003-4-10-r62	https://semopenalex.org/work/W2146172168
Ref61	gene-LOC725245	protein eiger%2C transcript variant X1	Li J, Wu J, Begna Rundassa D, et al. Differential protein expression in honeybee (Apis mellifera L.) larvae: underlying caste differentiation[J]. PLoS One, 2010, 5(10): e13455.	https://doi.org/10.1371/journal.pone.0013455	https://semopenalex.org/work/W1985494606
Ref62	gene-LOC725613	serine-protein kinase ATM%2C transcript variant X2	Zhai Y, Sun Z, Zhang J, et al. Activation of the TOR signalling pathway by glutamine regulates insect fecundity[J]. Scientific reports, 2015, 5(1): 1-9.	https://doi.org/10.1038/srep10694	https://semopenalex.org/work/W870085042
Ref63	gene-LOC726289	transcription factor AP-1	Chen W F, Wang Y, Zhang W X, et al. Methionine as a methyl donor regulates caste differentiation in the European honey bee (Apis mellifera)[J]. Insect Science, 2021, 28(3): 746-756.	https://doi.org/10.1111/1744-7917.12788	https://semopenalex.org/work/W3015701273
Ref65	gene-LOC726671	uncharacterized gene-LOC726671%2C transcript variant X1	Yin L, Wang K, Niu L, et al. Uncovering the changing gene expression profile of honeybee (Apis mellifera) worker larvae transplanted to queen cells[J]. Frontiers in Genetics, 2018, 9: 416.	https://doi.org/10.3389/fgene.2018.00416	https://semopenalex.org/work/W2898442089
Ref66	gene-LOC726848	hexamerin 70a	Honeybee Genome Sequencing Consortium. Insights into social insects from the genome of the honeybee Apis mellifera[J]. Nature, 2006, 443(7114): 931.	https://doi.org/10.1038/nature05260	https://semopenalex.org/work/W2097233732
