# Supplementary material for: Generic and queryable data integration schema for transcriptomics and epigenomics studies
Source: Comput Struct Biotechnol J. 2024 Nov 19;23:4232–41. doi: 10.1016/j.csbj.2024.11.022 (PMC11629147; doi:10.1016/j.csbj.2024.11.022)
Supplement: MMC 5 — Final tables for Honeybee dataset integration. [file mmc5.zip › S19-Honeybee_enrichment.tsv]

KEGG_enrichment	KEGG_ID	Description	pvalue	padj	enriched_in@Contrast	concerns@gene
KEGG_enr_0	ame00981	Insect hormone biosynthesis	3.22321356370159e-07	2.85102905788466e-05	2Qvs2W	gene-LOC408559
KEGG_enr_1	ame00981	Insect hormone biosynthesis	3.22321356370159e-07	2.85102905788466e-05	2Qvs2W	gene-LOC550687
KEGG_enr_2	ame00981	Insect hormone biosynthesis	3.22321356370159e-07	2.85102905788466e-05	2Qvs2W	gene-Cyp314a1
KEGG_enr_3	ame00981	Insect hormone biosynthesis	3.22321356370159e-07	2.85102905788466e-05	2Qvs2W	gene-LOC406152
KEGG_enr_4	ame00981	Insect hormone biosynthesis	3.22321356370159e-07	2.85102905788466e-05	2Qvs2W	gene-LOC551179
KEGG_enr_5	ame00981	Insect hormone biosynthesis	3.22321356370159e-07	2.85102905788466e-05	2Qvs2W	gene-LOC411893
KEGG_enr_6	ame00981	Insect hormone biosynthesis	3.22321356370159e-07	2.85102905788466e-05	2Qvs2W	gene-LOC551632
KEGG_enr_7	ame00981	Insect hormone biosynthesis	3.22321356370159e-07	2.85102905788466e-05	2Qvs2W	gene-LOC412458
KEGG_enr_8	ame00053	Ascorbate and aldarate metabolism	6.13124528577347e-07	2.85102905788466e-05	2Qvs2W	gene-LOC408559
KEGG_enr_9	ame00053	Ascorbate and aldarate metabolism	6.13124528577347e-07	2.85102905788466e-05	2Qvs2W	gene-LOC409203
KEGG_enr_10	ame00053	Ascorbate and aldarate metabolism	6.13124528577347e-07	2.85102905788466e-05	2Qvs2W	gene-LOC727593
KEGG_enr_11	ame00053	Ascorbate and aldarate metabolism	6.13124528577347e-07	2.85102905788466e-05	2Qvs2W	gene-LOC550687
KEGG_enr_12	ame00053	Ascorbate and aldarate metabolism	6.13124528577347e-07	2.85102905788466e-05	2Qvs2W	gene-LOC411140
KEGG_enr_13	ame00053	Ascorbate and aldarate metabolism	6.13124528577347e-07	2.85102905788466e-05	2Qvs2W	gene-LOC413627
KEGG_enr_14	ame00053	Ascorbate and aldarate metabolism	6.13124528577347e-07	2.85102905788466e-05	2Qvs2W	gene-LOC107965199
KEGG_enr_15	ame00053	Ascorbate and aldarate metabolism	6.13124528577347e-07	2.85102905788466e-05	2Qvs2W	gene-LOC725106
KEGG_enr_16	ame00053	Ascorbate and aldarate metabolism	6.13124528577347e-07	2.85102905788466e-05	2Qvs2W	gene-LOC100577140
KEGG_enr_17	ame00040	Pentose and glucuronate interconversions	3.10881326701568e-06	9.63732112774861e-05	2Qvs2W	gene-LOC409203
KEGG_enr_18	ame00040	Pentose and glucuronate interconversions	3.10881326701568e-06	9.63732112774861e-05	2Qvs2W	gene-LOC727593
KEGG_enr_19	ame00040	Pentose and glucuronate interconversions	3.10881326701568e-06	9.63732112774861e-05	2Qvs2W	gene-LOC412231
KEGG_enr_20	ame00040	Pentose and glucuronate interconversions	3.10881326701568e-06	9.63732112774861e-05	2Qvs2W	gene-LOC107965199
KEGG_enr_21	ame00040	Pentose and glucuronate interconversions	3.10881326701568e-06	9.63732112774861e-05	2Qvs2W	gene-LOC413567
KEGG_enr_22	ame00040	Pentose and glucuronate interconversions	3.10881326701568e-06	9.63732112774861e-05	2Qvs2W	gene-LOC408871
KEGG_enr_23	ame00040	Pentose and glucuronate interconversions	3.10881326701568e-06	9.63732112774861e-05	2Qvs2W	gene-LOC725106
KEGG_enr_24	ame00040	Pentose and glucuronate interconversions	3.10881326701568e-06	9.63732112774861e-05	2Qvs2W	gene-LOC409884
KEGG_enr_25	ame00040	Pentose and glucuronate interconversions	3.10881326701568e-06	9.63732112774861e-05	2Qvs2W	gene-LOC100577140
KEGG_enr_26	ame00280	Valine, leucine and isoleucine degradation	2.39447212762338e-05	0.000556714769672435	2Qvs2W	gene-LOC408559
KEGG_enr_27	ame00280	Valine, leucine and isoleucine degradation	2.39447212762338e-05	0.000556714769672435	2Qvs2W	gene-LOC550687
KEGG_enr_28	ame00280	Valine, leucine and isoleucine degradation	2.39447212762338e-05	0.000556714769672435	2Qvs2W	gene-LOC409712
KEGG_enr_29	ame00280	Valine, leucine and isoleucine degradation	2.39447212762338e-05	0.000556714769672435	2Qvs2W	gene-LOC552557
KEGG_enr_30	ame00280	Valine, leucine and isoleucine degradation	2.39447212762338e-05	0.000556714769672435	2Qvs2W	gene-LOC411140
KEGG_enr_31	ame00280	Valine, leucine and isoleucine degradation	2.39447212762338e-05	0.000556714769672435	2Qvs2W	gene-LOC408955
KEGG_enr_32	ame00280	Valine, leucine and isoleucine degradation	2.39447212762338e-05	0.000556714769672435	2Qvs2W	gene-LOC408291
KEGG_enr_33	ame00280	Valine, leucine and isoleucine degradation	2.39447212762338e-05	0.000556714769672435	2Qvs2W	gene-LOC725274
KEGG_enr_34	ame00280	Valine, leucine and isoleucine degradation	2.39447212762338e-05	0.000556714769672435	2Qvs2W	gene-LOC409736
KEGG_enr_35	ame00280	Valine, leucine and isoleucine degradation	2.39447212762338e-05	0.000556714769672435	2Qvs2W	gene-LOC410554
KEGG_enr_36	ame00380	Tryptophan metabolism	4.74513397835469e-05	0.000882594919973973	2Qvs2W	gene-LOC408559
KEGG_enr_37	ame00380	Tryptophan metabolism	4.74513397835469e-05	0.000882594919973973	2Qvs2W	gene-LOC550687
KEGG_enr_38	ame00380	Tryptophan metabolism	4.74513397835469e-05	0.000882594919973973	2Qvs2W	gene-LOC410638
KEGG_enr_39	ame00380	Tryptophan metabolism	4.74513397835469e-05	0.000882594919973973	2Qvs2W	gene-LOC411140
KEGG_enr_40	ame00380	Tryptophan metabolism	4.74513397835469e-05	0.000882594919973973	2Qvs2W	gene-LOC410254
KEGG_enr_41	ame00380	Tryptophan metabolism	4.74513397835469e-05	0.000882594919973973	2Qvs2W	gene-LOC724239
KEGG_enr_42	ame00380	Tryptophan metabolism	4.74513397835469e-05	0.000882594919973973	2Qvs2W	gene-LOC412569
KEGG_enr_43	ame00380	Tryptophan metabolism	4.74513397835469e-05	0.000882594919973973	2Qvs2W	gene-LOC725529
KEGG_enr_44	ame00410	beta-Alanine metabolism	6.86586150379275e-05	0.00106420853308788	2Qvs2W	gene-LOC724838
KEGG_enr_45	ame00410	beta-Alanine metabolism	6.86586150379275e-05	0.00106420853308788	2Qvs2W	gene-LOC408559
KEGG_enr_46	ame00410	beta-Alanine metabolism	6.86586150379275e-05	0.00106420853308788	2Qvs2W	gene-LOC550687
KEGG_enr_47	ame00410	beta-Alanine metabolism	6.86586150379275e-05	0.00106420853308788	2Qvs2W	gene-LOC411140
KEGG_enr_48	ame00410	beta-Alanine metabolism	6.86586150379275e-05	0.00106420853308788	2Qvs2W	gene-LOC408955
KEGG_enr_49	ame00410	beta-Alanine metabolism	6.86586150379275e-05	0.00106420853308788	2Qvs2W	gene-LOC408509
KEGG_enr_50	ame00410	beta-Alanine metabolism	6.86586150379275e-05	0.00106420853308788	2Qvs2W	gene-LOC410207
KEGG_enr_51	ame00410	beta-Alanine metabolism	6.86586150379275e-05	0.00106420853308788	2Qvs2W	gene-LOC409736
KEGG_enr_52	ame04080	Neuroactive ligand-receptor interaction	0.00141049134388062	0.0187393849972712	2Qvs2W	gene-LOC412591
KEGG_enr_53	ame04080	Neuroactive ligand-receptor interaction	0.00141049134388062	0.0187393849972712	2Qvs2W	gene-LOC410140
KEGG_enr_54	ame04080	Neuroactive ligand-receptor interaction	0.00141049134388062	0.0187393849972712	2Qvs2W	gene-Grd
KEGG_enr_55	ame04080	Neuroactive ligand-receptor interaction	0.00141049134388062	0.0187393849972712	2Qvs2W	gene-NPF
KEGG_enr_56	ame04080	Neuroactive ligand-receptor interaction	0.00141049134388062	0.0187393849972712	2Qvs2W	gene-LOC409143
KEGG_enr_57	ame04080	Neuroactive ligand-receptor interaction	0.00141049134388062	0.0187393849972712	2Qvs2W	gene-LOC113219265
KEGG_enr_58	ame04080	Neuroactive ligand-receptor interaction	0.00141049134388062	0.0187393849972712	2Qvs2W	gene-LOC413829
KEGG_enr_59	ame04080	Neuroactive ligand-receptor interaction	0.00141049134388062	0.0187393849972712	2Qvs2W	gene-LOC724237
KEGG_enr_60	ame04080	Neuroactive ligand-receptor interaction	0.00141049134388062	0.0187393849972712	2Qvs2W	gene-LOC413550
KEGG_enr_61	ame04080	Neuroactive ligand-receptor interaction	0.00141049134388062	0.0187393849972712	2Qvs2W	gene-mGlutR1
KEGG_enr_62	ame04080	Neuroactive ligand-receptor interaction	0.00141049134388062	0.0187393849972712	2Qvs2W	gene-LOC552301
KEGG_enr_63	ame00860	Porphyrin and chlorophyll metabolism	0.00185393629003603	0.0194517530955733	2Qvs2W	gene-LOC409203
KEGG_enr_64	ame00860	Porphyrin and chlorophyll metabolism	0.00185393629003603	0.0194517530955733	2Qvs2W	gene-LOC727593
KEGG_enr_65	ame00860	Porphyrin and chlorophyll metabolism	0.00185393629003603	0.0194517530955733	2Qvs2W	gene-LOC107965199
KEGG_enr_66	ame00860	Porphyrin and chlorophyll metabolism	0.00185393629003603	0.0194517530955733	2Qvs2W	gene-LOC552635
KEGG_enr_67	ame00860	Porphyrin and chlorophyll metabolism	0.00185393629003603	0.0194517530955733	2Qvs2W	gene-LOC725106
KEGG_enr_68	ame00860	Porphyrin and chlorophyll metabolism	0.00185393629003603	0.0194517530955733	2Qvs2W	gene-LOC411707
KEGG_enr_69	ame00860	Porphyrin and chlorophyll metabolism	0.00185393629003603	0.0194517530955733	2Qvs2W	gene-LOC100577140
KEGG_enr_70	ame00830	Retinol metabolism	0.00188242771892645	0.0194517530955733	2Qvs2W	gene-LOC409203
KEGG_enr_71	ame00830	Retinol metabolism	0.00188242771892645	0.0194517530955733	2Qvs2W	gene-LOC727593
KEGG_enr_72	ame00830	Retinol metabolism	0.00188242771892645	0.0194517530955733	2Qvs2W	gene-LOC107965199
KEGG_enr_73	ame00830	Retinol metabolism	0.00188242771892645	0.0194517530955733	2Qvs2W	gene-LOC100577607
KEGG_enr_74	ame00830	Retinol metabolism	0.00188242771892645	0.0194517530955733	2Qvs2W	gene-LOC725106
KEGG_enr_75	ame00830	Retinol metabolism	0.00188242771892645	0.0194517530955733	2Qvs2W	gene-LOC100577140
KEGG_enr_76	ame00980	Metabolism of xenobiotics by cytochrome P450	0.00244732391135693	0.0227601123756194	2Qvs2W	gene-LOC409203
KEGG_enr_77	ame00980	Metabolism of xenobiotics by cytochrome P450	0.00244732391135693	0.0227601123756194	2Qvs2W	gene-LOC727593
KEGG_enr_78	ame00980	Metabolism of xenobiotics by cytochrome P450	0.00244732391135693	0.0227601123756194	2Qvs2W	gene-LOC412231
KEGG_enr_79	ame00980	Metabolism of xenobiotics by cytochrome P450	0.00244732391135693	0.0227601123756194	2Qvs2W	gene-LOC107965199
KEGG_enr_80	ame00980	Metabolism of xenobiotics by cytochrome P450	0.00244732391135693	0.0227601123756194	2Qvs2W	gene-LOC725106
KEGG_enr_81	ame00980	Metabolism of xenobiotics by cytochrome P450	0.00244732391135693	0.0227601123756194	2Qvs2W	gene-LOC100577140
KEGG_enr_82	ame00561	Glycerolipid metabolism	0.00288098908879033	0.0243574532052273	2Qvs2W	gene-LOC408559
KEGG_enr_83	ame00561	Glycerolipid metabolism	0.00288098908879033	0.0243574532052273	2Qvs2W	gene-LOC550687
KEGG_enr_84	ame00561	Glycerolipid metabolism	0.00288098908879033	0.0243574532052273	2Qvs2W	gene-LOC413697
KEGG_enr_85	ame00561	Glycerolipid metabolism	0.00288098908879033	0.0243574532052273	2Qvs2W	gene-LOC411609
KEGG_enr_86	ame00561	Glycerolipid metabolism	0.00288098908879033	0.0243574532052273	2Qvs2W	gene-LOC411140
KEGG_enr_87	ame00561	Glycerolipid metabolism	0.00288098908879033	0.0243574532052273	2Qvs2W	gene-LOC727078
KEGG_enr_88	ame00561	Glycerolipid metabolism	0.00288098908879033	0.0243574532052273	2Qvs2W	gene-LOC408809
KEGG_enr_89	ame00561	Glycerolipid metabolism	0.00288098908879033	0.0243574532052273	2Qvs2W	gene-LOC724942
KEGG_enr_90	ame00071	Fatty acid degradation	0.00394763391919531	0.0305941628737637	2Qvs2W	gene-LOC408559
KEGG_enr_91	ame00071	Fatty acid degradation	0.00394763391919531	0.0305941628737637	2Qvs2W	gene-LOC550687
KEGG_enr_92	ame00071	Fatty acid degradation	0.00394763391919531	0.0305941628737637	2Qvs2W	gene-LOC409712
KEGG_enr_93	ame00071	Fatty acid degradation	0.00394763391919531	0.0305941628737637	2Qvs2W	gene-LOC411140
KEGG_enr_94	ame00071	Fatty acid degradation	0.00394763391919531	0.0305941628737637	2Qvs2W	gene-LOC408291
KEGG_enr_95	ame00071	Fatty acid degradation	0.00394763391919531	0.0305941628737637	2Qvs2W	gene-LOC410254
KEGG_enr_96	ame00310	Lysine degradation	0.00830469798076338	0.0548218832121497	2Qvs2W	gene-LOC408559
KEGG_enr_97	ame00310	Lysine degradation	0.00830469798076338	0.0548218832121497	2Qvs2W	gene-LOC550687
KEGG_enr_98	ame00310	Lysine degradation	0.00830469798076338	0.0548218832121497	2Qvs2W	gene-LOC411140
KEGG_enr_99	ame00310	Lysine degradation	0.00830469798076338	0.0548218832121497	2Qvs2W	gene-LOC410254
KEGG_enr_100	ame00310	Lysine degradation	0.00830469798076338	0.0548218832121497	2Qvs2W	gene-LOC724239
KEGG_enr_101	ame00310	Lysine degradation	0.00830469798076338	0.0548218832121497	2Qvs2W	gene-LOC412569
KEGG_enr_102	ame00310	Lysine degradation	0.00830469798076338	0.0548218832121497	2Qvs2W	gene-LOC725529
KEGG_enr_103	ame00982	Drug metabolism - cytochrome P450	0.00847509857646804	0.0548218832121497	2Qvs2W	gene-LOC409203
KEGG_enr_104	ame00982	Drug metabolism - cytochrome P450	0.00847509857646804	0.0548218832121497	2Qvs2W	gene-LOC727593
KEGG_enr_105	ame00982	Drug metabolism - cytochrome P450	0.00847509857646804	0.0548218832121497	2Qvs2W	gene-LOC107965199
KEGG_enr_106	ame00982	Drug metabolism - cytochrome P450	0.00847509857646804	0.0548218832121497	2Qvs2W	gene-LOC725106
KEGG_enr_107	ame00982	Drug metabolism - cytochrome P450	0.00847509857646804	0.0548218832121497	2Qvs2W	gene-LOC100577140
KEGG_enr_108	ame00640	Propanoate metabolism	0.00884223922776608	0.0548218832121497	2Qvs2W	gene-LOC724838
KEGG_enr_109	ame00640	Propanoate metabolism	0.00884223922776608	0.0548218832121497	2Qvs2W	gene-LOC552557
KEGG_enr_110	ame00640	Propanoate metabolism	0.00884223922776608	0.0548218832121497	2Qvs2W	gene-LOC408955
KEGG_enr_111	ame00640	Propanoate metabolism	0.00884223922776608	0.0548218832121497	2Qvs2W	gene-LOC413942
KEGG_enr_112	ame00640	Propanoate metabolism	0.00884223922776608	0.0548218832121497	2Qvs2W	gene-LOC411188
KEGG_enr_113	ame00640	Propanoate metabolism	0.00884223922776608	0.0548218832121497	2Qvs2W	gene-LOC409736
KEGG_enr_114	ame00983	Drug metabolism - other enzymes	0.0112157125661776	0.0651913292909072	2Qvs2W	gene-LOC409203
KEGG_enr_115	ame00983	Drug metabolism - other enzymes	0.0112157125661776	0.0651913292909072	2Qvs2W	gene-LOC727593
KEGG_enr_116	ame00983	Drug metabolism - other enzymes	0.0112157125661776	0.0651913292909072	2Qvs2W	gene-LOC107965199
KEGG_enr_117	ame00983	Drug metabolism - other enzymes	0.0112157125661776	0.0651913292909072	2Qvs2W	gene-LOC410207
KEGG_enr_118	ame00983	Drug metabolism - other enzymes	0.0112157125661776	0.0651913292909072	2Qvs2W	gene-LOC411599
KEGG_enr_119	ame00983	Drug metabolism - other enzymes	0.0112157125661776	0.0651913292909072	2Qvs2W	gene-LOC725106
KEGG_enr_120	ame00983	Drug metabolism - other enzymes	0.0112157125661776	0.0651913292909072	2Qvs2W	gene-LOC100577140
KEGG_enr_121	ame04512	ECM-receptor interaction	0.022154985556267	0.117004659664248	2Qvs2W	gene-LOC409924
KEGG_enr_122	ame04512	ECM-receptor interaction	0.022154985556267	0.117004659664248	2Qvs2W	gene-LOC408826
KEGG_enr_123	ame04512	ECM-receptor interaction	0.022154985556267	0.117004659664248	2Qvs2W	gene-LOC408551
KEGG_enr_124	ame04512	ECM-receptor interaction	0.022154985556267	0.117004659664248	2Qvs2W	gene-LOC408393
KEGG_enr_125	ame04512	ECM-receptor interaction	0.022154985556267	0.117004659664248	2Qvs2W	gene-LOC410509
KEGG_enr_126	ame00620	Pyruvate metabolism	0.0226460631608222	0.117004659664248	2Qvs2W	gene-LOC408559
KEGG_enr_127	ame00620	Pyruvate metabolism	0.0226460631608222	0.117004659664248	2Qvs2W	gene-LOC412843
KEGG_enr_128	ame00620	Pyruvate metabolism	0.0226460631608222	0.117004659664248	2Qvs2W	gene-LOC550687
KEGG_enr_129	ame00620	Pyruvate metabolism	0.0226460631608222	0.117004659664248	2Qvs2W	gene-LOC411140
KEGG_enr_130	ame00620	Pyruvate metabolism	0.0226460631608222	0.117004659664248	2Qvs2W	gene-LOC411813
KEGG_enr_131	ame00620	Pyruvate metabolism	0.0226460631608222	0.117004659664248	2Qvs2W	gene-LOC411188
KEGG_enr_132	ame00220	Arginine biosynthesis	0.0246644024183817	0.120725759205763	2Qvs2W	gene-LOC551670
KEGG_enr_133	ame00220	Arginine biosynthesis	0.0246644024183817	0.120725759205763	2Qvs2W	gene-LOC409196
KEGG_enr_134	ame00220	Arginine biosynthesis	0.0246644024183817	0.120725759205763	2Qvs2W	gene-LOC552556
KEGG_enr_135	ame00250	Alanine, aspartate and glutamate metabolism	0.0302299697313063	0.140569359250574	2Qvs2W	gene-LOC551670
KEGG_enr_136	ame00250	Alanine, aspartate and glutamate metabolism	0.0302299697313063	0.140569359250574	2Qvs2W	gene-LOC408955
KEGG_enr_137	ame00250	Alanine, aspartate and glutamate metabolism	0.0302299697313063	0.140569359250574	2Qvs2W	gene-LOC408509
KEGG_enr_138	ame00250	Alanine, aspartate and glutamate metabolism	0.0302299697313063	0.140569359250574	2Qvs2W	gene-LOC409196
KEGG_enr_139	ame00250	Alanine, aspartate and glutamate metabolism	0.0302299697313063	0.140569359250574	2Qvs2W	gene-LOC412619
KEGG_enr_140	ame00030	Pentose phosphate pathway	0.0542814634554021	0.240389338159638	2Qvs2W	gene-LOC551986
KEGG_enr_141	ame00030	Pentose phosphate pathway	0.0542814634554021	0.240389338159638	2Qvs2W	gene-LOC413627
KEGG_enr_142	ame00030	Pentose phosphate pathway	0.0542814634554021	0.240389338159638	2Qvs2W	gene-LOC725455
KEGG_enr_143	ame00030	Pentose phosphate pathway	0.0542814634554021	0.240389338159638	2Qvs2W	gene-LOC725325
KEGG_enr_144	ame00600	Sphingolipid metabolism	0.0624182579989155	0.263858999722688	2Qvs2W	gene-LOC408766
KEGG_enr_145	ame00600	Sphingolipid metabolism	0.0624182579989155	0.263858999722688	2Qvs2W	gene-LOC727078
KEGG_enr_146	ame00600	Sphingolipid metabolism	0.0624182579989155	0.263858999722688	2Qvs2W	gene-LOC100578035
KEGG_enr_147	ame00600	Sphingolipid metabolism	0.0624182579989155	0.263858999722688	2Qvs2W	gene-LOC724942
KEGG_enr_148	ame01210	2-Oxocarboxylic acid metabolism	0.0732340675497077	0.296120360092296	2Qvs2W	gene-LOC409196
KEGG_enr_149	ame01210	2-Oxocarboxylic acid metabolism	0.0732340675497077	0.296120360092296	2Qvs2W	gene-LOC724239
KEGG_enr_150	ame01210	2-Oxocarboxylic acid metabolism	0.0732340675497077	0.296120360092296	2Qvs2W	gene-LOC725529
KEGG_enr_151	ame00010	Glycolysis / Gluconeogenesis	0.0889497492832737	0.336305395041021	2Qvs2W	gene-LOC408559
KEGG_enr_152	ame00010	Glycolysis / Gluconeogenesis	0.0889497492832737	0.336305395041021	2Qvs2W	gene-LOC412843
KEGG_enr_153	ame00010	Glycolysis / Gluconeogenesis	0.0889497492832737	0.336305395041021	2Qvs2W	gene-LOC550687
KEGG_enr_154	ame00010	Glycolysis / Gluconeogenesis	0.0889497492832737	0.336305395041021	2Qvs2W	gene-LOC411140
KEGG_enr_155	ame00010	Glycolysis / Gluconeogenesis	0.0889497492832737	0.336305395041021	2Qvs2W	gene-LOC411188
KEGG_enr_156	ame00010	Glycolysis / Gluconeogenesis	0.0889497492832737	0.336305395041021	2Qvs2W	gene-LOC725455
KEGG_enr_157	ame00330	Arginine and proline metabolism	0.090404676086296	0.336305395041021	2Qvs2W	gene-LOC408559
KEGG_enr_158	ame00330	Arginine and proline metabolism	0.090404676086296	0.336305395041021	2Qvs2W	gene-LOC550687
KEGG_enr_159	ame00330	Arginine and proline metabolism	0.090404676086296	0.336305395041021	2Qvs2W	gene-LOC411140
KEGG_enr_160	ame00330	Arginine and proline metabolism	0.090404676086296	0.336305395041021	2Qvs2W	gene-LOC552556
KEGG_enr_161	ame01200	Carbon metabolism	0.0973902487516183	0.348357428226942	2Qvs2W	gene-LOC724838
KEGG_enr_162	ame01200	Carbon metabolism	0.0973902487516183	0.348357428226942	2Qvs2W	gene-LOC413697
KEGG_enr_163	ame01200	Carbon metabolism	0.0973902487516183	0.348357428226942	2Qvs2W	gene-LOC411813
KEGG_enr_164	ame01200	Carbon metabolism	0.0973902487516183	0.348357428226942	2Qvs2W	gene-LOC413627
KEGG_enr_165	ame01200	Carbon metabolism	0.0973902487516183	0.348357428226942	2Qvs2W	gene-LOC413768
KEGG_enr_166	ame01200	Carbon metabolism	0.0973902487516183	0.348357428226942	2Qvs2W	gene-LOC725967
KEGG_enr_167	ame01200	Carbon metabolism	0.0973902487516183	0.348357428226942	2Qvs2W	gene-LOC409196
KEGG_enr_168	ame01200	Carbon metabolism	0.0973902487516183	0.348357428226942	2Qvs2W	gene-LOC409736
KEGG_enr_169	ame01200	Carbon metabolism	0.0973902487516183	0.348357428226942	2Qvs2W	gene-LOC725455
KEGG_enr_170	ame01200	Carbon metabolism	0.0973902487516183	0.348357428226942	2Qvs2W	gene-LOC725325
KEGG_enr_171	ame00051	Fructose and mannose metabolism	0.12868719649006	0.443255899021317	2Qvs2W	gene-LOC413697
KEGG_enr_172	ame00051	Fructose and mannose metabolism	0.12868719649006	0.443255899021317	2Qvs2W	gene-LOC725455
KEGG_enr_173	ame00051	Fructose and mannose metabolism	0.12868719649006	0.443255899021317	2Qvs2W	gene-LOC408871
KEGG_enr_174	ame00770	Pantothenate and CoA biosynthesis	0.139829536132304	0.464433816439439	2Qvs2W	gene-LOC724312
KEGG_enr_175	ame00770	Pantothenate and CoA biosynthesis	0.139829536132304	0.464433816439439	2Qvs2W	gene-LOC410207
KEGG_enr_176	ame01212	Fatty acid metabolism	0.156424681599944	0.491186060666995	2Qvs2W	gene-LOC409712
KEGG_enr_177	ame01212	Fatty acid metabolism	0.156424681599944	0.491186060666995	2Qvs2W	gene-LOC551527
KEGG_enr_178	ame01212	Fatty acid metabolism	0.156424681599944	0.491186060666995	2Qvs2W	gene-LOC411959
KEGG_enr_179	ame01212	Fatty acid metabolism	0.156424681599944	0.491186060666995	2Qvs2W	gene-LOC408291
KEGG_enr_180	ame01212	Fatty acid metabolism	0.156424681599944	0.491186060666995	2Qvs2W	gene-LOC725258
KEGG_enr_181	ame01212	Fatty acid metabolism	0.156424681599944	0.491186060666995	2Qvs2W	gene-LOC412286
KEGG_enr_182	ame00061	Fatty acid biosynthesis	0.163728686888998	0.491186060666995	2Qvs2W	gene-LOC411959
KEGG_enr_183	ame00061	Fatty acid biosynthesis	0.163728686888998	0.491186060666995	2Qvs2W	gene-LOC412286
KEGG_enr_184	ame04711	Circadian rhythm - fly	0.163728686888998	0.491186060666995	2Qvs2W	gene-LOC408976
KEGG_enr_185	ame04711	Circadian rhythm - fly	0.163728686888998	0.491186060666995	2Qvs2W	gene-Per
KEGG_enr_186	ame00260	Glycine, serine and threonine metabolism	0.173940872712993	0.505515661322136	2Qvs2W	gene-LOC552832
KEGG_enr_187	ame00260	Glycine, serine and threonine metabolism	0.173940872712993	0.505515661322136	2Qvs2W	gene-LOC411140
KEGG_enr_188	ame00260	Glycine, serine and threonine metabolism	0.173940872712993	0.505515661322136	2Qvs2W	gene-LOC725967
KEGG_enr_189	ame00260	Glycine, serine and threonine metabolism	0.173940872712993	0.505515661322136	2Qvs2W	gene-LOC410733
KEGG_enr_190	ame04320	Dorso-ventral axis formation	0.194671918845271	0.54862086220031	2Qvs2W	gene-Br-c
KEGG_enr_191	ame04320	Dorso-ventral axis formation	0.194671918845271	0.54862086220031	2Qvs2W	gene-LOC727246
KEGG_enr_192	ame04320	Dorso-ventral axis formation	0.194671918845271	0.54862086220031	2Qvs2W	gene-LOC726681
KEGG_enr_193	ame01230	Biosynthesis of amino acids	0.212847358938518	0.563653021511991	2Qvs2W	gene-LOC551670
KEGG_enr_194	ame01230	Biosynthesis of amino acids	0.212847358938518	0.563653021511991	2Qvs2W	gene-LOC725967
KEGG_enr_195	ame01230	Biosynthesis of amino acids	0.212847358938518	0.563653021511991	2Qvs2W	gene-LOC409196
KEGG_enr_196	ame01230	Biosynthesis of amino acids	0.212847358938518	0.563653021511991	2Qvs2W	gene-LOC552556
KEGG_enr_197	ame01230	Biosynthesis of amino acids	0.212847358938518	0.563653021511991	2Qvs2W	gene-LOC725455
KEGG_enr_198	ame00130	Ubiquinone and other terpenoid-quinone biosynthesis	0.213285735614124	0.563653021511991	2Qvs2W	gene-LOC726040
KEGG_enr_199	ame00130	Ubiquinone and other terpenoid-quinone biosynthesis	0.213285735614124	0.563653021511991	2Qvs2W	gene-LOC413255
KEGG_enr_200	ame00564	Glycerophospholipid metabolism	0.218188266391738	0.563653021511991	2Qvs2W	gene-LOC113219221
KEGG_enr_201	ame00564	Glycerophospholipid metabolism	0.218188266391738	0.563653021511991	2Qvs2W	gene-LOC410117
KEGG_enr_202	ame00564	Glycerophospholipid metabolism	0.218188266391738	0.563653021511991	2Qvs2W	gene-LOC726134
KEGG_enr_203	ame00564	Glycerophospholipid metabolism	0.218188266391738	0.563653021511991	2Qvs2W	gene-LOC727078
KEGG_enr_204	ame00564	Glycerophospholipid metabolism	0.218188266391738	0.563653021511991	2Qvs2W	gene-LOC408809
KEGG_enr_205	ame00564	Glycerophospholipid metabolism	0.218188266391738	0.563653021511991	2Qvs2W	gene-LOC724942
KEGG_enr_206	ame02010	ABC transporters	0.230292030126205	0.568929178735964	2Qvs2W	gene-LOC410269
KEGG_enr_207	ame02010	ABC transporters	0.230292030126205	0.568929178735964	2Qvs2W	gene-LOC410944
KEGG_enr_208	ame02010	ABC transporters	0.230292030126205	0.568929178735964	2Qvs2W	gene-LOC724304
KEGG_enr_209	ame00350	Tyrosine metabolism	0.23858320398605	0.568929178735964	2Qvs2W	gene-LOC410638
KEGG_enr_210	ame00350	Tyrosine metabolism	0.23858320398605	0.568929178735964	2Qvs2W	gene-LOC551465
KEGG_enr_211	ame00511	Other glycan degradation	0.23858320398605	0.568929178735964	2Qvs2W	gene-LOC552249
KEGG_enr_212	ame00511	Other glycan degradation	0.23858320398605	0.568929178735964	2Qvs2W	gene-LOC412838
KEGG_enr_213	ame04068	FoxO signaling pathway	0.263506237365043	0.598878110687229	2Qvs2W	gene-LOC412843
KEGG_enr_214	ame04068	FoxO signaling pathway	0.263506237365043	0.598878110687229	2Qvs2W	gene-LOC409667
KEGG_enr_215	ame04068	FoxO signaling pathway	0.263506237365043	0.598878110687229	2Qvs2W	gene-LOC411297
KEGG_enr_216	ame04068	FoxO signaling pathway	0.263506237365043	0.598878110687229	2Qvs2W	gene-LOC550930
KEGG_enr_217	ame04068	FoxO signaling pathway	0.263506237365043	0.598878110687229	2Qvs2W	gene-InR-2
KEGG_enr_218	ame00650	Butanoate metabolism	0.264021532668563	0.598878110687229	2Qvs2W	gene-LOC408955
KEGG_enr_219	ame00650	Butanoate metabolism	0.264021532668563	0.598878110687229	2Qvs2W	gene-LOC408509
KEGG_enr_220	ame00531	Glycosaminoglycan degradation	0.28947030401474	0.640969958889782	2Qvs2W	gene-LOC412829
KEGG_enr_221	ame00531	Glycosaminoglycan degradation	0.28947030401474	0.640969958889782	2Qvs2W	gene-LOC552073
KEGG_enr_222	ame00240	Pyrimidine metabolism	0.304331808405991	0.658206004226911	2Qvs2W	gene-LOC410207
KEGG_enr_223	ame00240	Pyrimidine metabolism	0.304331808405991	0.658206004226911	2Qvs2W	gene-LOC411599
KEGG_enr_224	ame00240	Pyrimidine metabolism	0.304331808405991	0.658206004226911	2Qvs2W	gene-LOC408299
KEGG_enr_225	ame04933	AGE-RAGE signaling pathway in diabetic complications	0.323105925423484	0.682928433281455	2Qvs2W	gene-LOC550930
KEGG_enr_226	ame04933	AGE-RAGE signaling pathway in diabetic complications	0.323105925423484	0.682928433281455	2Qvs2W	gene-LOC408551
KEGG_enr_227	ame04933	AGE-RAGE signaling pathway in diabetic complications	0.323105925423484	0.682928433281455	2Qvs2W	gene-LOC410509
KEGG_enr_228	ame00500	Starch and sucrose metabolism	0.339958794631633	0.702581508905375	2Qvs2W	gene-LOC410484
KEGG_enr_229	ame00500	Starch and sucrose metabolism	0.339958794631633	0.702581508905375	2Qvs2W	gene-LOC408867
KEGG_enr_230	ame04215	Apoptosis - multiple species	0.364814276765935	0.737559298678957	2Qvs2W	gene-LOC100576484
KEGG_enr_231	ame04215	Apoptosis - multiple species	0.364814276765935	0.737559298678957	2Qvs2W	gene-CytC
KEGG_enr_232	ame04214	Apoptosis - fly	0.383706695003997	0.754286017952596	2Qvs2W	gene-LOC100576484
KEGG_enr_233	ame04214	Apoptosis - fly	0.383706695003997	0.754286017952596	2Qvs2W	gene-LOC725245
KEGG_enr_234	ame04214	Apoptosis - fly	0.383706695003997	0.754286017952596	2Qvs2W	gene-Br-c
KEGG_enr_235	ame04214	Apoptosis - fly	0.383706695003997	0.754286017952596	2Qvs2W	gene-CytC
KEGG_enr_236	ame00565	Ether lipid metabolism	0.389308912491662	0.754286017952596	2Qvs2W	gene-LOC727078
KEGG_enr_237	ame00565	Ether lipid metabolism	0.389308912491662	0.754286017952596	2Qvs2W	gene-LOC724942
KEGG_enr_238	ame00480	Glutathione metabolism	0.434488921587782	0.800245479669652	2Qvs2W	gene-LOC726158
KEGG_enr_239	ame00480	Glutathione metabolism	0.434488921587782	0.800245479669652	2Qvs2W	gene-LOC412610
KEGG_enr_240	ame00480	Glutathione metabolism	0.434488921587782	0.800245479669652	2Qvs2W	gene-LOC725325
KEGG_enr_241	ame03410	Base excision repair	0.436976313811327	0.800245479669652	2Qvs2W	gene-LOC726923
KEGG_enr_242	ame03410	Base excision repair	0.436976313811327	0.800245479669652	2Qvs2W	gene-LOC551153
KEGG_enr_243	ame04145	Phagosome	0.438844295302713	0.800245479669652	2Qvs2W	gene-LOC100577943
KEGG_enr_244	ame04145	Phagosome	0.438844295302713	0.800245479669652	2Qvs2W	gene-LOC410614
KEGG_enr_245	ame04145	Phagosome	0.438844295302713	0.800245479669652	2Qvs2W	gene-LOC410996
KEGG_enr_246	ame04145	Phagosome	0.438844295302713	0.800245479669652	2Qvs2W	gene-LOC410559
KEGG_enr_247	ame04145	Phagosome	0.438844295302713	0.800245479669652	2Qvs2W	gene-LOC412788
KEGG_enr_248	ame00062	Fatty acid elongation	0.460052922855713	0.822786958184256	2Qvs2W	gene-LOC408291
KEGG_enr_249	ame00062	Fatty acid elongation	0.460052922855713	0.822786958184256	2Qvs2W	gene-LOC725258
KEGG_enr_250	ame03008	Ribosome biogenesis in eukaryotes	0.478878055236957	0.840295455415793	2Qvs2W	gene-LOC552780
KEGG_enr_251	ame03008	Ribosome biogenesis in eukaryotes	0.478878055236957	0.840295455415793	2Qvs2W	gene-LOC724542
KEGG_enr_252	ame03008	Ribosome biogenesis in eukaryotes	0.478878055236957	0.840295455415793	2Qvs2W	gene-LOC410676
KEGG_enr_253	ame03008	Ribosome biogenesis in eukaryotes	0.478878055236957	0.840295455415793	2Qvs2W	gene-LOC551671
KEGG_enr_254	ame03008	Ribosome biogenesis in eukaryotes	0.478878055236957	0.840295455415793	2Qvs2W	gene-LOC727419
KEGG_enr_255	ame00270	Cysteine and methionine metabolism	0.521976722712838	0.868866436079868	2Qvs2W	gene-LOC411188
KEGG_enr_256	ame00270	Cysteine and methionine metabolism	0.521976722712838	0.868866436079868	2Qvs2W	gene-LOC725967
KEGG_enr_257	ame00270	Cysteine and methionine metabolism	0.521976722712838	0.868866436079868	2Qvs2W	gene-LOC412610
KEGG_enr_258	ame00230	Purine metabolism	0.530701325301376	0.868866436079868	2Qvs2W	gene-LOC551966
KEGG_enr_259	ame00230	Purine metabolism	0.530701325301376	0.868866436079868	2Qvs2W	gene-LOC412467
KEGG_enr_260	ame00230	Purine metabolism	0.530701325301376	0.868866436079868	2Qvs2W	gene-LOC410676
KEGG_enr_261	ame00230	Purine metabolism	0.530701325301376	0.868866436079868	2Qvs2W	gene-LOC412619
KEGG_enr_262	ame00230	Purine metabolism	0.530701325301376	0.868866436079868	2Qvs2W	gene-LOC408299
KEGG_enr_263	ame00532	Glycosaminoglycan biosynthesis - chondroitin sulfate / dermatan sulfate	0.532531041468306	0.868866436079868	2Qvs2W	gene-LOC550998
KEGG_enr_264	ame00670	One carbon pool by folate	0.532531041468306	0.868866436079868	2Qvs2W	gene-LOC412467
KEGG_enr_265	ame04745	Phototransduction - fly	0.54655089102204	0.87465298070366	2Qvs2W	gene-LOC726798
KEGG_enr_266	ame04745	Phototransduction - fly	0.54655089102204	0.87465298070366	2Qvs2W	gene-TpnCIIa
KEGG_enr_267	ame04213	Longevity regulating pathway - multiple species	0.55488737485501	0.87465298070366	2Qvs2W	gene-LOC410857
KEGG_enr_268	ame04213	Longevity regulating pathway - multiple species	0.55488737485501	0.87465298070366	2Qvs2W	gene-LOC411297
KEGG_enr_269	ame04213	Longevity regulating pathway - multiple species	0.55488737485501	0.87465298070366	2Qvs2W	gene-InR-2
KEGG_enr_270	ame01040	Biosynthesis of unsaturated fatty acids	0.604833953086903	0.9374926272847	2Qvs2W	gene-LOC551527
KEGG_enr_271	ame01040	Biosynthesis of unsaturated fatty acids	0.604833953086903	0.9374926272847	2Qvs2W	gene-LOC725258
KEGG_enr_272	ame04142	Lysosome	0.61538391158916	0.938208258652326	2Qvs2W	gene-LOC552249
KEGG_enr_273	ame04142	Lysosome	0.61538391158916	0.938208258652326	2Qvs2W	gene-LOC724386
KEGG_enr_274	ame04142	Lysosome	0.61538391158916	0.938208258652326	2Qvs2W	gene-LOC409187
KEGG_enr_275	ame04142	Lysosome	0.61538391158916	0.938208258652326	2Qvs2W	gene-LOC412829
KEGG_enr_276	ame04142	Lysosome	0.61538391158916	0.938208258652326	2Qvs2W	gene-LOC552073
KEGG_enr_277	ame04392	Hippo signaling pathway - multiple species	0.645753102861217	0.966369816239966	2Qvs2W	gene-LOC410009
KEGG_enr_278	ame00760	Nicotinate and nicotinamide metabolism	0.669505289450983	0.966369816239966	2Qvs2W	gene-LOC408299
KEGG_enr_279	ame04150	mTOR signaling pathway	0.670127131980819	0.966369816239966	2Qvs2W	gene-LOC411297
KEGG_enr_280	ame04150	mTOR signaling pathway	0.670127131980819	0.966369816239966	2Qvs2W	gene-LOC408976
KEGG_enr_281	ame04150	mTOR signaling pathway	0.670127131980819	0.966369816239966	2Qvs2W	gene-LOC100576247
KEGG_enr_282	ame04150	mTOR signaling pathway	0.670127131980819	0.966369816239966	2Qvs2W	gene-InR-2
KEGG_enr_283	ame04150	mTOR signaling pathway	0.670127131980819	0.966369816239966	2Qvs2W	gene-LOC100578725
KEGG_enr_284	ame00590	Arachidonic acid metabolism	0.691673390005248	0.966369816239966	2Qvs2W	gene-LOC726158
KEGG_enr_285	ame00020	Citrate cycle (TCA cycle)	0.718466871573278	0.966369816239966	2Qvs2W	gene-LOC412843
KEGG_enr_286	ame00020	Citrate cycle (TCA cycle)	0.718466871573278	0.966369816239966	2Qvs2W	gene-LOC413768
KEGG_enr_287	ame03030	DNA replication	0.718466871573278	0.966369816239966	2Qvs2W	gene-LOC726923
KEGG_enr_288	ame03030	DNA replication	0.718466871573278	0.966369816239966	2Qvs2W	gene-LOC412100
KEGG_enr_289	ame04070	Phosphatidylinositol signaling system	0.733159086665627	0.966369816239966	2Qvs2W	gene-TpnCIIa
KEGG_enr_290	ame04070	Phosphatidylinositol signaling system	0.733159086665627	0.966369816239966	2Qvs2W	gene-LOC726481
KEGG_enr_291	ame04070	Phosphatidylinositol signaling system	0.733159086665627	0.966369816239966	2Qvs2W	gene-LOC408809
KEGG_enr_292	ame00190	Oxidative phosphorylation	0.737809550002381	0.966369816239966	2Qvs2W	gene-LOC727483
KEGG_enr_293	ame00190	Oxidative phosphorylation	0.737809550002381	0.966369816239966	2Qvs2W	gene-LOC727599
KEGG_enr_294	ame00190	Oxidative phosphorylation	0.737809550002381	0.966369816239966	2Qvs2W	gene-LOC552424
KEGG_enr_295	ame00190	Oxidative phosphorylation	0.737809550002381	0.966369816239966	2Qvs2W	gene-LOC412328
KEGG_enr_296	ame00190	Oxidative phosphorylation	0.737809550002381	0.966369816239966	2Qvs2W	gene-LOC727199
KEGG_enr_297	ame04137	Mitophagy - animal	0.745468562258178	0.966369816239966	2Qvs2W	gene-LOC409667
KEGG_enr_298	ame04137	Mitophagy - animal	0.745468562258178	0.966369816239966	2Qvs2W	gene-LOC413464
KEGG_enr_299	ame03018	RNA degradation	0.754935248622687	0.966369816239966	2Qvs2W	gene-LOC413532
KEGG_enr_300	ame03018	RNA degradation	0.754935248622687	0.966369816239966	2Qvs2W	gene-LOC100578925
KEGG_enr_301	ame03018	RNA degradation	0.754935248622687	0.966369816239966	2Qvs2W	gene-LOC725049
KEGG_enr_302	ame00970	Aminoacyl-tRNA biosynthesis	0.758122738256967	0.966369816239966	2Qvs2W	gene-LOC552025
KEGG_enr_303	ame00970	Aminoacyl-tRNA biosynthesis	0.758122738256967	0.966369816239966	2Qvs2W	gene-LOC411707
KEGG_enr_304	ame03015	mRNA surveillance pathway	0.775269587070495	0.966369816239966	2Qvs2W	gene-LOC413877
KEGG_enr_305	ame03015	mRNA surveillance pathway	0.775269587070495	0.966369816239966	2Qvs2W	gene-LOC100578236
KEGG_enr_306	ame03015	mRNA surveillance pathway	0.775269587070495	0.966369816239966	2Qvs2W	gene-LOC100576967
KEGG_enr_307	ame04013	MAPK signaling pathway - fly	0.775922645936336	0.966369816239966	2Qvs2W	gene-LOC410537
KEGG_enr_308	ame04013	MAPK signaling pathway - fly	0.775922645936336	0.966369816239966	2Qvs2W	gene-LOC725245
KEGG_enr_309	ame04013	MAPK signaling pathway - fly	0.775922645936336	0.966369816239966	2Qvs2W	gene-LOC413464
KEGG_enr_310	ame04013	MAPK signaling pathway - fly	0.775922645936336	0.966369816239966	2Qvs2W	gene-LOC411173
KEGG_enr_311	ame04146	Peroxisome	0.794210290092441	0.966369816239966	2Qvs2W	gene-LOC100577607
KEGG_enr_312	ame04146	Peroxisome	0.794210290092441	0.966369816239966	2Qvs2W	gene-LOC102654488
KEGG_enr_313	ame04146	Peroxisome	0.794210290092441	0.966369816239966	2Qvs2W	gene-LOC102655950
KEGG_enr_314	ame04391	Hippo signaling pathway - fly	0.803458000340862	0.966369816239966	2Qvs2W	gene-LOC725245
KEGG_enr_315	ame04391	Hippo signaling pathway - fly	0.803458000340862	0.966369816239966	2Qvs2W	gene-LOC410009
KEGG_enr_316	ame03020	RNA polymerase	0.810503716846423	0.966369816239966	2Qvs2W	gene-LOC411164
KEGG_enr_317	ame04341	Hedgehog signaling pathway - fly	0.810503716846423	0.966369816239966	2Qvs2W	gene-LOC408976
KEGG_enr_318	ame00900	Terpenoid backbone biosynthesis	0.823253370653373	0.967629448342129	2Qvs2W	gene-LOC412458
KEGG_enr_319	ame00562	Inositol phosphate metabolism	0.832369417928713	0.967629448342129	2Qvs2W	gene-LOC726481
KEGG_enr_320	ame00562	Inositol phosphate metabolism	0.832369417928713	0.967629448342129	2Qvs2W	gene-LOC409736
KEGG_enr_321	ame04310	Wnt signaling pathway	0.850349042735625	0.976017664327136	2Qvs2W	gene-LOC412708
KEGG_enr_322	ame04310	Wnt signaling pathway	0.850349042735625	0.976017664327136	2Qvs2W	gene-LOC408976
KEGG_enr_323	ame04310	Wnt signaling pathway	0.850349042735625	0.976017664327136	2Qvs2W	gene-LOC100576247
KEGG_enr_324	ame00513	Various types of N-glycan biosynthesis	0.875283926531534	0.976017664327136	2Qvs2W	gene-LOC100578168
KEGG_enr_325	ame04144	Endocytosis	0.87961172675354	0.976017664327136	2Qvs2W	gene-LOC550930
KEGG_enr_326	ame04144	Endocytosis	0.87961172675354	0.976017664327136	2Qvs2W	gene-LOC413464
KEGG_enr_327	ame04144	Endocytosis	0.87961172675354	0.976017664327136	2Qvs2W	gene-LOC413012
KEGG_enr_328	ame04144	Endocytosis	0.87961172675354	0.976017664327136	2Qvs2W	gene-LOC409851
KEGG_enr_329	ame04144	Endocytosis	0.87961172675354	0.976017664327136	2Qvs2W	gene-LOC727370
KEGG_enr_330	ame03010	Ribosome	0.893313353355017	0.976017664327136	2Qvs2W	gene-LOC408675
KEGG_enr_331	ame03010	Ribosome	0.893313353355017	0.976017664327136	2Qvs2W	gene-LOC724125
KEGG_enr_332	ame03010	Ribosome	0.893313353355017	0.976017664327136	2Qvs2W	gene-LOC724162
KEGG_enr_333	ame03010	Ribosome	0.893313353355017	0.976017664327136	2Qvs2W	gene-LOC725062
KEGG_enr_334	ame03010	Ribosome	0.893313353355017	0.976017664327136	2Qvs2W	gene-LOC100576457
KEGG_enr_335	ame03022	Basal transcription factors	0.905689127526966	0.976017664327136	2Qvs2W	gene-LOC724355
KEGG_enr_336	ame04350	TGF-beta signaling pathway	0.912059024355519	0.976017664327136	2Qvs2W	gene-LOC550930
KEGG_enr_337	ame03013	RNA transport	0.916751375623262	0.976017664327136	2Qvs2W	gene-LOC413877
KEGG_enr_338	ame03013	RNA transport	0.916751375623262	0.976017664327136	2Qvs2W	gene-LOC552780
KEGG_enr_339	ame03013	RNA transport	0.916751375623262	0.976017664327136	2Qvs2W	gene-LOC413344
KEGG_enr_340	ame03013	RNA transport	0.916751375623262	0.976017664327136	2Qvs2W	gene-LOC100576967
KEGG_enr_341	ame03013	RNA transport	0.916751375623262	0.976017664327136	2Qvs2W	gene-LOC727419
KEGG_enr_342	ame03420	Nucleotide excision repair	0.923543596352559	0.976017664327136	2Qvs2W	gene-LOC726923
KEGG_enr_343	ame00520	Amino sugar and nucleotide sugar metabolism	0.953193173723207	0.991303987813161	2Qvs2W	gene-LOC551847
KEGG_enr_344	ame04624	Toll and Imd signaling pathway	0.959326439819188	0.991303987813161	2Qvs2W	gene-LOC725154
KEGG_enr_345	ame03040	Spliceosome	0.994916658484755	0.997479022326728	2Qvs2W	gene-LOC413877
KEGG_enr_346	ame03040	Spliceosome	0.994916658484755	0.997479022326728	2Qvs2W	gene-LOC725880
KEGG_enr_347	ame04140	Autophagy - animal	0.996328876861187	0.997479022326728	2Qvs2W	gene-LOC409667
KEGG_enr_348	ame04141	Protein processing in endoplasmic reticulum	0.997479022326728	0.997479022326728	2Qvs2W	gene-LOC410857
KEGG_enr_349	ame04141	Protein processing in endoplasmic reticulum	0.997479022326728	0.997479022326728	2Qvs2W	gene-LOC107965038
KEGG_enr_350	ame03010	Ribosome	3.31159213102389e-16	3.70898318674675e-14	4Qvs4W	gene-LOC724868
KEGG_enr_351	ame03010	Ribosome	3.31159213102389e-16	3.70898318674675e-14	4Qvs4W	gene-LOC552564
KEGG_enr_352	ame03010	Ribosome	3.31159213102389e-16	3.70898318674675e-14	4Qvs4W	gene-LOC725062
KEGG_enr_353	ame03010	Ribosome	3.31159213102389e-16	3.70898318674675e-14	4Qvs4W	gene-LOC551418
KEGG_enr_354	ame03010	Ribosome	3.31159213102389e-16	3.70898318674675e-14	4Qvs4W	gene-LOC552641
KEGG_enr_355	ame03010	Ribosome	3.31159213102389e-16	3.70898318674675e-14	4Qvs4W	gene-LOC724233
KEGG_enr_356	ame03010	Ribosome	3.31159213102389e-16	3.70898318674675e-14	4Qvs4W	gene-LOC411380
KEGG_enr_357	ame03010	Ribosome	3.31159213102389e-16	3.70898318674675e-14	4Qvs4W	gene-LOC409552
KEGG_enr_358	ame03010	Ribosome	3.31159213102389e-16	3.70898318674675e-14	4Qvs4W	gene-LOC409202
KEGG_enr_359	ame03010	Ribosome	3.31159213102389e-16	3.70898318674675e-14	4Qvs4W	gene-LOC724531
KEGG_enr_360	ame03010	Ribosome	3.31159213102389e-16	3.70898318674675e-14	4Qvs4W	gene-LOC412266
KEGG_enr_361	ame03010	Ribosome	3.31159213102389e-16	3.70898318674675e-14	4Qvs4W	gene-LOC727128
KEGG_enr_362	ame03010	Ribosome	3.31159213102389e-16	3.70898318674675e-14	4Qvs4W	gene-LOC413137
KEGG_enr_363	ame03010	Ribosome	3.31159213102389e-16	3.70898318674675e-14	4Qvs4W	gene-LOC725943
KEGG_enr_364	ame03010	Ribosome	3.31159213102389e-16	3.70898318674675e-14	4Qvs4W	gene-LOC550715
KEGG_enr_365	ame03010	Ribosome	3.31159213102389e-16	3.70898318674675e-14	4Qvs4W	gene-LOC409589
KEGG_enr_366	ame03010	Ribosome	3.31159213102389e-16	3.70898318674675e-14	4Qvs4W	gene-LOC725291
KEGG_enr_367	ame03010	Ribosome	3.31159213102389e-16	3.70898318674675e-14	4Qvs4W	gene-LOC726056
KEGG_enr_368	ame03010	Ribosome	3.31159213102389e-16	3.70898318674675e-14	4Qvs4W	gene-LOC409599
KEGG_enr_369	ame03010	Ribosome	3.31159213102389e-16	3.70898318674675e-14	4Qvs4W	gene-LOC552774
KEGG_enr_370	ame03010	Ribosome	3.31159213102389e-16	3.70898318674675e-14	4Qvs4W	gene-RpLP1
KEGG_enr_371	ame03010	Ribosome	3.31159213102389e-16	3.70898318674675e-14	4Qvs4W	gene-LOC552445
KEGG_enr_372	ame03010	Ribosome	3.31159213102389e-16	3.70898318674675e-14	4Qvs4W	gene-LOC409528
KEGG_enr_373	ame03010	Ribosome	3.31159213102389e-16	3.70898318674675e-14	4Qvs4W	gene-RpL32
KEGG_enr_374	ame03010	Ribosome	3.31159213102389e-16	3.70898318674675e-14	4Qvs4W	gene-LOC409728
KEGG_enr_375	ame03010	Ribosome	3.31159213102389e-16	3.70898318674675e-14	4Qvs4W	gene-LOC408526
KEGG_enr_376	ame03010	Ribosome	3.31159213102389e-16	3.70898318674675e-14	4Qvs4W	gene-LOC551107
KEGG_enr_377	ame03010	Ribosome	3.31159213102389e-16	3.70898318674675e-14	4Qvs4W	gene-LOC413398
KEGG_enr_378	ame03010	Ribosome	3.31159213102389e-16	3.70898318674675e-14	4Qvs4W	gene-LOC409723
KEGG_enr_379	ame03010	Ribosome	3.31159213102389e-16	3.70898318674675e-14	4Qvs4W	gene-Rps14
KEGG_enr_380	ame03010	Ribosome	3.31159213102389e-16	3.70898318674675e-14	4Qvs4W	gene-LOC551867
KEGG_enr_381	ame03010	Ribosome	3.31159213102389e-16	3.70898318674675e-14	4Qvs4W	gene-LOC410486
KEGG_enr_382	ame03010	Ribosome	3.31159213102389e-16	3.70898318674675e-14	4Qvs4W	gene-LOC725659
KEGG_enr_383	ame03010	Ribosome	3.31159213102389e-16	3.70898318674675e-14	4Qvs4W	gene-LOC409129
KEGG_enr_384	ame03010	Ribosome	3.31159213102389e-16	3.70898318674675e-14	4Qvs4W	gene-LOC551397
KEGG_enr_385	ame03010	Ribosome	3.31159213102389e-16	3.70898318674675e-14	4Qvs4W	gene-LOC552266
KEGG_enr_386	ame03010	Ribosome	3.31159213102389e-16	3.70898318674675e-14	4Qvs4W	gene-LOC552632
KEGG_enr_387	ame03010	Ribosome	3.31159213102389e-16	3.70898318674675e-14	4Qvs4W	gene-LOC100578560
KEGG_enr_388	ame03010	Ribosome	3.31159213102389e-16	3.70898318674675e-14	4Qvs4W	gene-LOC102654426
KEGG_enr_389	ame03010	Ribosome	3.31159213102389e-16	3.70898318674675e-14	4Qvs4W	gene-LOC724631
KEGG_enr_390	ame03010	Ribosome	3.31159213102389e-16	3.70898318674675e-14	4Qvs4W	gene-LOC724186
KEGG_enr_391	ame03010	Ribosome	3.31159213102389e-16	3.70898318674675e-14	4Qvs4W	gene-LOC413470
KEGG_enr_392	ame03010	Ribosome	3.31159213102389e-16	3.70898318674675e-14	4Qvs4W	gene-LOC409326
KEGG_enr_393	ame03010	Ribosome	3.31159213102389e-16	3.70898318674675e-14	4Qvs4W	gene-LOC552628
KEGG_enr_394	ame03010	Ribosome	3.31159213102389e-16	3.70898318674675e-14	4Qvs4W	gene-LOC550711
KEGG_enr_395	ame03010	Ribosome	3.31159213102389e-16	3.70898318674675e-14	4Qvs4W	gene-LOC724164
KEGG_enr_396	ame03010	Ribosome	3.31159213102389e-16	3.70898318674675e-14	4Qvs4W	gene-LOC409294
KEGG_enr_397	ame03010	Ribosome	3.31159213102389e-16	3.70898318674675e-14	4Qvs4W	gene-LOC408675
KEGG_enr_398	ame03010	Ribosome	3.31159213102389e-16	3.70898318674675e-14	4Qvs4W	gene-LOC726295
KEGG_enr_399	ame03010	Ribosome	3.31159213102389e-16	3.70898318674675e-14	4Qvs4W	gene-LOC724369
KEGG_enr_400	ame03010	Ribosome	3.31159213102389e-16	3.70898318674675e-14	4Qvs4W	gene-LOC551125
KEGG_enr_401	ame03010	Ribosome	3.31159213102389e-16	3.70898318674675e-14	4Qvs4W	gene-LOC724744
KEGG_enr_402	ame03010	Ribosome	3.31159213102389e-16	3.70898318674675e-14	4Qvs4W	gene-LOC551330
KEGG_enr_403	ame03010	Ribosome	3.31159213102389e-16	3.70898318674675e-14	4Qvs4W	gene-LOC724142
KEGG_enr_404	ame03010	Ribosome	3.31159213102389e-16	3.70898318674675e-14	4Qvs4W	gene-LOC726789
KEGG_enr_405	ame03010	Ribosome	3.31159213102389e-16	3.70898318674675e-14	4Qvs4W	gene-LOC550651
KEGG_enr_406	ame03010	Ribosome	3.31159213102389e-16	3.70898318674675e-14	4Qvs4W	gene-LOC552097
KEGG_enr_407	ame03010	Ribosome	3.31159213102389e-16	3.70898318674675e-14	4Qvs4W	gene-LOC726013
KEGG_enr_408	ame03010	Ribosome	3.31159213102389e-16	3.70898318674675e-14	4Qvs4W	gene-LOC413928
KEGG_enr_409	ame03010	Ribosome	3.31159213102389e-16	3.70898318674675e-14	4Qvs4W	gene-LOC551870
KEGG_enr_410	ame03010	Ribosome	3.31159213102389e-16	3.70898318674675e-14	4Qvs4W	gene-LOC551644
KEGG_enr_411	ame03010	Ribosome	3.31159213102389e-16	3.70898318674675e-14	4Qvs4W	gene-LOC100577702
KEGG_enr_412	ame03010	Ribosome	3.31159213102389e-16	3.70898318674675e-14	4Qvs4W	gene-LOC410678
KEGG_enr_413	ame03010	Ribosome	3.31159213102389e-16	3.70898318674675e-14	4Qvs4W	gene-LOC408515
KEGG_enr_414	ame03010	Ribosome	3.31159213102389e-16	3.70898318674675e-14	4Qvs4W	gene-LOC409290
KEGG_enr_415	ame03010	Ribosome	3.31159213102389e-16	3.70898318674675e-14	4Qvs4W	gene-LOC410188
KEGG_enr_416	ame03010	Ribosome	3.31159213102389e-16	3.70898318674675e-14	4Qvs4W	gene-LOC552318
KEGG_enr_417	ame03010	Ribosome	3.31159213102389e-16	3.70898318674675e-14	4Qvs4W	gene-LOC409926
KEGG_enr_418	ame03010	Ribosome	3.31159213102389e-16	3.70898318674675e-14	4Qvs4W	gene-LOC409832
KEGG_enr_419	ame03010	Ribosome	3.31159213102389e-16	3.70898318674675e-14	4Qvs4W	gene-LOC100578551
KEGG_enr_420	ame03010	Ribosome	3.31159213102389e-16	3.70898318674675e-14	4Qvs4W	gene-LOC100576457
KEGG_enr_421	ame03010	Ribosome	3.31159213102389e-16	3.70898318674675e-14	4Qvs4W	gene-LOC552494
KEGG_enr_422	ame03010	Ribosome	3.31159213102389e-16	3.70898318674675e-14	4Qvs4W	gene-LOC552106
KEGG_enr_423	ame03010	Ribosome	3.31159213102389e-16	3.70898318674675e-14	4Qvs4W	gene-LOC552272
KEGG_enr_424	ame03010	Ribosome	3.31159213102389e-16	3.70898318674675e-14	4Qvs4W	gene-LOC411103
KEGG_enr_425	ame00190	Oxidative phosphorylation	1.51858071808851e-06	8.50405202129563e-05	4Qvs4W	gene-LOC409586
KEGG_enr_426	ame00190	Oxidative phosphorylation	1.51858071808851e-06	8.50405202129563e-05	4Qvs4W	gene-LOC551169
KEGG_enr_427	ame00190	Oxidative phosphorylation	1.51858071808851e-06	8.50405202129563e-05	4Qvs4W	gene-LOC409930
KEGG_enr_428	ame00190	Oxidative phosphorylation	1.51858071808851e-06	8.50405202129563e-05	4Qvs4W	gene-LOC726222
KEGG_enr_429	ame00190	Oxidative phosphorylation	1.51858071808851e-06	8.50405202129563e-05	4Qvs4W	gene-LOC727483
KEGG_enr_430	ame00190	Oxidative phosphorylation	1.51858071808851e-06	8.50405202129563e-05	4Qvs4W	gene-LOC552809
KEGG_enr_431	ame00190	Oxidative phosphorylation	1.51858071808851e-06	8.50405202129563e-05	4Qvs4W	gene-LOC102653862
KEGG_enr_432	ame00190	Oxidative phosphorylation	1.51858071808851e-06	8.50405202129563e-05	4Qvs4W	gene-LOC408477
KEGG_enr_433	ame00190	Oxidative phosphorylation	1.51858071808851e-06	8.50405202129563e-05	4Qvs4W	gene-LOC411411
KEGG_enr_434	ame00190	Oxidative phosphorylation	1.51858071808851e-06	8.50405202129563e-05	4Qvs4W	gene-LOC551917
KEGG_enr_435	ame00190	Oxidative phosphorylation	1.51858071808851e-06	8.50405202129563e-05	4Qvs4W	gene-LOC727599
KEGG_enr_436	ame00190	Oxidative phosphorylation	1.51858071808851e-06	8.50405202129563e-05	4Qvs4W	gene-ATP5G2
KEGG_enr_437	ame00190	Oxidative phosphorylation	1.51858071808851e-06	8.50405202129563e-05	4Qvs4W	gene-LOC552424
KEGG_enr_438	ame00190	Oxidative phosphorylation	1.51858071808851e-06	8.50405202129563e-05	4Qvs4W	gene-LOC409549
KEGG_enr_439	ame00190	Oxidative phosphorylation	1.51858071808851e-06	8.50405202129563e-05	4Qvs4W	gene-LOC409420
KEGG_enr_440	ame00190	Oxidative phosphorylation	1.51858071808851e-06	8.50405202129563e-05	4Qvs4W	gene-LOC409793
KEGG_enr_441	ame00190	Oxidative phosphorylation	1.51858071808851e-06	8.50405202129563e-05	4Qvs4W	gene-LOC408367
KEGG_enr_442	ame00190	Oxidative phosphorylation	1.51858071808851e-06	8.50405202129563e-05	4Qvs4W	gene-LOC413605
KEGG_enr_443	ame00190	Oxidative phosphorylation	1.51858071808851e-06	8.50405202129563e-05	4Qvs4W	gene-LOC725315
KEGG_enr_444	ame00190	Oxidative phosphorylation	1.51858071808851e-06	8.50405202129563e-05	4Qvs4W	gene-LOC550667
KEGG_enr_445	ame00190	Oxidative phosphorylation	1.51858071808851e-06	8.50405202129563e-05	4Qvs4W	gene-LOC413014
KEGG_enr_446	ame00190	Oxidative phosphorylation	1.51858071808851e-06	8.50405202129563e-05	4Qvs4W	gene-LOC727049
KEGG_enr_447	ame00190	Oxidative phosphorylation	1.51858071808851e-06	8.50405202129563e-05	4Qvs4W	gene-LOC411183
KEGG_enr_448	ame00190	Oxidative phosphorylation	1.51858071808851e-06	8.50405202129563e-05	4Qvs4W	gene-LOC551766
KEGG_enr_449	ame00190	Oxidative phosphorylation	1.51858071808851e-06	8.50405202129563e-05	4Qvs4W	gene-LOC724264
KEGG_enr_450	ame00190	Oxidative phosphorylation	1.51858071808851e-06	8.50405202129563e-05	4Qvs4W	gene-LOC100578782
KEGG_enr_451	ame00190	Oxidative phosphorylation	1.51858071808851e-06	8.50405202129563e-05	4Qvs4W	gene-LOC726042
KEGG_enr_452	ame00190	Oxidative phosphorylation	1.51858071808851e-06	8.50405202129563e-05	4Qvs4W	gene-LOC409473
KEGG_enr_453	ame00190	Oxidative phosphorylation	1.51858071808851e-06	8.50405202129563e-05	4Qvs4W	gene-LOC726120
KEGG_enr_454	ame00190	Oxidative phosphorylation	1.51858071808851e-06	8.50405202129563e-05	4Qvs4W	gene-LOC409103
KEGG_enr_455	ame00190	Oxidative phosphorylation	1.51858071808851e-06	8.50405202129563e-05	4Qvs4W	gene-LOC408909
KEGG_enr_456	ame00190	Oxidative phosphorylation	1.51858071808851e-06	8.50405202129563e-05	4Qvs4W	gene-LOC410557
KEGG_enr_457	ame00190	Oxidative phosphorylation	1.51858071808851e-06	8.50405202129563e-05	4Qvs4W	gene-LOC412328
KEGG_enr_458	ame00190	Oxidative phosphorylation	1.51858071808851e-06	8.50405202129563e-05	4Qvs4W	gene-LOC552610
KEGG_enr_459	ame00190	Oxidative phosphorylation	1.51858071808851e-06	8.50405202129563e-05	4Qvs4W	gene-LOC551042
KEGG_enr_460	ame00190	Oxidative phosphorylation	1.51858071808851e-06	8.50405202129563e-05	4Qvs4W	gene-LOC551078
KEGG_enr_461	ame00190	Oxidative phosphorylation	1.51858071808851e-06	8.50405202129563e-05	4Qvs4W	gene-LOC409114
KEGG_enr_462	ame00190	Oxidative phosphorylation	1.51858071808851e-06	8.50405202129563e-05	4Qvs4W	gene-LOC724827
KEGG_enr_463	ame00190	Oxidative phosphorylation	1.51858071808851e-06	8.50405202129563e-05	4Qvs4W	gene-LOC102654169
KEGG_enr_464	ame00190	Oxidative phosphorylation	1.51858071808851e-06	8.50405202129563e-05	4Qvs4W	gene-LOC409236
KEGG_enr_465	ame00190	Oxidative phosphorylation	1.51858071808851e-06	8.50405202129563e-05	4Qvs4W	gene-LOC551861
KEGG_enr_466	ame00190	Oxidative phosphorylation	1.51858071808851e-06	8.50405202129563e-05	4Qvs4W	gene-LOC551866
KEGG_enr_467	ame00190	Oxidative phosphorylation	1.51858071808851e-06	8.50405202129563e-05	4Qvs4W	gene-LOC100302106
KEGG_enr_468	ame00190	Oxidative phosphorylation	1.51858071808851e-06	8.50405202129563e-05	4Qvs4W	gene-Cox6b1
KEGG_enr_469	ame00190	Oxidative phosphorylation	1.51858071808851e-06	8.50405202129563e-05	4Qvs4W	gene-LOC408734
KEGG_enr_470	ame00190	Oxidative phosphorylation	1.51858071808851e-06	8.50405202129563e-05	4Qvs4W	gene-LOC551660
KEGG_enr_471	ame00190	Oxidative phosphorylation	1.51858071808851e-06	8.50405202129563e-05	4Qvs4W	gene-LOC726316
KEGG_enr_472	ame00190	Oxidative phosphorylation	1.51858071808851e-06	8.50405202129563e-05	4Qvs4W	gene-LOC725797
KEGG_enr_473	ame00981	Insect hormone biosynthesis	0.00327554691014407	0.122287084645379	4Qvs4W	gene-LOC551179
KEGG_enr_474	ame00981	Insect hormone biosynthesis	0.00327554691014407	0.122287084645379	4Qvs4W	gene-LOC727118
KEGG_enr_475	ame00981	Insect hormone biosynthesis	0.00327554691014407	0.122287084645379	4Qvs4W	gene-LOC551632
KEGG_enr_476	ame00981	Insect hormone biosynthesis	0.00327554691014407	0.122287084645379	4Qvs4W	gene-LOC408559
KEGG_enr_477	ame00981	Insect hormone biosynthesis	0.00327554691014407	0.122287084645379	4Qvs4W	gene-LOC724216
KEGG_enr_478	ame00981	Insect hormone biosynthesis	0.00327554691014407	0.122287084645379	4Qvs4W	gene-LOC410405
KEGG_enr_479	ame00981	Insect hormone biosynthesis	0.00327554691014407	0.122287084645379	4Qvs4W	gene-LOC550687
KEGG_enr_480	ame00981	Insect hormone biosynthesis	0.00327554691014407	0.122287084645379	4Qvs4W	gene-LOC412458
KEGG_enr_481	ame00981	Insect hormone biosynthesis	0.00327554691014407	0.122287084645379	4Qvs4W	gene-LOC408398
KEGG_enr_482	ame00330	Arginine and proline metabolism	0.00720437576008124	0.201722521282275	4Qvs4W	gene-Argk
KEGG_enr_483	ame00330	Arginine and proline metabolism	0.00720437576008124	0.201722521282275	4Qvs4W	gene-LOC410583
KEGG_enr_484	ame00330	Arginine and proline metabolism	0.00720437576008124	0.201722521282275	4Qvs4W	gene-LOC411808
KEGG_enr_485	ame00330	Arginine and proline metabolism	0.00720437576008124	0.201722521282275	4Qvs4W	gene-LOC408559
KEGG_enr_486	ame00330	Arginine and proline metabolism	0.00720437576008124	0.201722521282275	4Qvs4W	gene-LOC551724
KEGG_enr_487	ame00330	Arginine and proline metabolism	0.00720437576008124	0.201722521282275	4Qvs4W	gene-LOC411140
KEGG_enr_488	ame00330	Arginine and proline metabolism	0.00720437576008124	0.201722521282275	4Qvs4W	gene-LOC550687
KEGG_enr_489	ame00330	Arginine and proline metabolism	0.00720437576008124	0.201722521282275	4Qvs4W	gene-LOC408859
KEGG_enr_490	ame00330	Arginine and proline metabolism	0.00720437576008124	0.201722521282275	4Qvs4W	gene-LOC552109
KEGG_enr_491	ame00330	Arginine and proline metabolism	0.00720437576008124	0.201722521282275	4Qvs4W	gene-LOC410582
KEGG_enr_492	ame00330	Arginine and proline metabolism	0.00720437576008124	0.201722521282275	4Qvs4W	gene-LOC408862
KEGG_enr_493	ame00330	Arginine and proline metabolism	0.00720437576008124	0.201722521282275	4Qvs4W	gene-LOC725099
KEGG_enr_494	ame00330	Arginine and proline metabolism	0.00720437576008124	0.201722521282275	4Qvs4W	gene-LOC725007
KEGG_enr_495	ame00330	Arginine and proline metabolism	0.00720437576008124	0.201722521282275	4Qvs4W	gene-LOC413478
KEGG_enr_496	ame00380	Tryptophan metabolism	0.0111357396690886	0.249440568587585	4Qvs4W	gene-LOC410638
KEGG_enr_497	ame00380	Tryptophan metabolism	0.0111357396690886	0.249440568587585	4Qvs4W	gene-Cat
KEGG_enr_498	ame00380	Tryptophan metabolism	0.0111357396690886	0.249440568587585	4Qvs4W	gene-LOC410639
KEGG_enr_499	ame00380	Tryptophan metabolism	0.0111357396690886	0.249440568587585	4Qvs4W	gene-LOC725529
KEGG_enr_500	ame00380	Tryptophan metabolism	0.0111357396690886	0.249440568587585	4Qvs4W	gene-LOC408559
KEGG_enr_501	ame00380	Tryptophan metabolism	0.0111357396690886	0.249440568587585	4Qvs4W	gene-LOC102655391
KEGG_enr_502	ame00380	Tryptophan metabolism	0.0111357396690886	0.249440568587585	4Qvs4W	gene-LOC411140
KEGG_enr_503	ame00380	Tryptophan metabolism	0.0111357396690886	0.249440568587585	4Qvs4W	gene-LOC409155
KEGG_enr_504	ame00380	Tryptophan metabolism	0.0111357396690886	0.249440568587585	4Qvs4W	gene-LOC550687
KEGG_enr_505	ame00380	Tryptophan metabolism	0.0111357396690886	0.249440568587585	4Qvs4W	gene-LOC724239
KEGG_enr_506	ame00380	Tryptophan metabolism	0.0111357396690886	0.249440568587585	4Qvs4W	gene-LOC410254
KEGG_enr_507	ame00380	Tryptophan metabolism	0.0111357396690886	0.249440568587585	4Qvs4W	gene-LOC412569
KEGG_enr_508	ame02010	ABC transporters	0.0137542537916253	0.256746070777006	4Qvs4W	gene-LOC726944
KEGG_enr_509	ame02010	ABC transporters	0.0137542537916253	0.256746070777006	4Qvs4W	gene-LOC411997
KEGG_enr_510	ame02010	ABC transporters	0.0137542537916253	0.256746070777006	4Qvs4W	gene-LOC724304
KEGG_enr_511	ame02010	ABC transporters	0.0137542537916253	0.256746070777006	4Qvs4W	gene-LOC552371
KEGG_enr_512	ame02010	ABC transporters	0.0137542537916253	0.256746070777006	4Qvs4W	gene-LOC552495
KEGG_enr_513	ame02010	ABC transporters	0.0137542537916253	0.256746070777006	4Qvs4W	gene-LOC725993
KEGG_enr_514	ame02010	ABC transporters	0.0137542537916253	0.256746070777006	4Qvs4W	gene-LOC551167
KEGG_enr_515	ame02010	ABC transporters	0.0137542537916253	0.256746070777006	4Qvs4W	gene-LOC412748
KEGG_enr_516	ame02010	ABC transporters	0.0137542537916253	0.256746070777006	4Qvs4W	gene-LOC726941
KEGG_enr_517	ame02010	ABC transporters	0.0137542537916253	0.256746070777006	4Qvs4W	gene-LOC410829
KEGG_enr_518	ame02010	ABC transporters	0.0137542537916253	0.256746070777006	4Qvs4W	gene-LOC410269
KEGG_enr_519	ame02010	ABC transporters	0.0137542537916253	0.256746070777006	4Qvs4W	gene-LOC410944
KEGG_enr_520	ame02010	ABC transporters	0.0137542537916253	0.256746070777006	4Qvs4W	gene-LOC726513
KEGG_enr_521	ame00511	Other glycan degradation	0.0268831814587362	0.43013090333978	4Qvs4W	gene-LOC411490
KEGG_enr_522	ame00511	Other glycan degradation	0.0268831814587362	0.43013090333978	4Qvs4W	gene-LOC412838
KEGG_enr_523	ame00511	Other glycan degradation	0.0268831814587362	0.43013090333978	4Qvs4W	gene-LOC726818
KEGG_enr_524	ame00511	Other glycan degradation	0.0268831814587362	0.43013090333978	4Qvs4W	gene-LOC409709
KEGG_enr_525	ame00511	Other glycan degradation	0.0268831814587362	0.43013090333978	4Qvs4W	gene-LOC409334
KEGG_enr_526	ame00511	Other glycan degradation	0.0268831814587362	0.43013090333978	4Qvs4W	gene-LOC725194
KEGG_enr_527	ame00511	Other glycan degradation	0.0268831814587362	0.43013090333978	4Qvs4W	gene-LOC413672
KEGG_enr_528	ame00511	Other glycan degradation	0.0268831814587362	0.43013090333978	4Qvs4W	gene-LOC113218737
KEGG_enr_529	ame00500	Starch and sucrose metabolism	0.0509949096462484	0.713928735047477	4Qvs4W	gene-LOC551005
KEGG_enr_530	ame00500	Starch and sucrose metabolism	0.0509949096462484	0.713928735047477	4Qvs4W	gene-LOC551154
KEGG_enr_531	ame00500	Starch and sucrose metabolism	0.0509949096462484	0.713928735047477	4Qvs4W	gene-LOC552421
KEGG_enr_532	ame00500	Starch and sucrose metabolism	0.0509949096462484	0.713928735047477	4Qvs4W	gene-LOC411488
KEGG_enr_533	ame00500	Starch and sucrose metabolism	0.0509949096462484	0.713928735047477	4Qvs4W	gene-LOC408818
KEGG_enr_534	ame00500	Starch and sucrose metabolism	0.0509949096462484	0.713928735047477	4Qvs4W	gene-LOC410795
KEGG_enr_535	ame00500	Starch and sucrose metabolism	0.0509949096462484	0.713928735047477	4Qvs4W	gene-LOC409365
KEGG_enr_536	ame00500	Starch and sucrose metabolism	0.0509949096462484	0.713928735047477	4Qvs4W	gene-Hbg3
KEGG_enr_537	ame00500	Starch and sucrose metabolism	0.0509949096462484	0.713928735047477	4Qvs4W	gene-LOC412069
KEGG_enr_538	ame00051	Fructose and mannose metabolism	0.072504533853986	0.879622615251585	4Qvs4W	gene-LOC551005
KEGG_enr_539	ame00051	Fructose and mannose metabolism	0.072504533853986	0.879622615251585	4Qvs4W	gene-LOC724724
KEGG_enr_540	ame00051	Fructose and mannose metabolism	0.072504533853986	0.879622615251585	4Qvs4W	gene-LOC726522
KEGG_enr_541	ame00051	Fructose and mannose metabolism	0.072504533853986	0.879622615251585	4Qvs4W	gene-LOC413697
KEGG_enr_542	ame00051	Fructose and mannose metabolism	0.072504533853986	0.879622615251585	4Qvs4W	gene-LOC408871
KEGG_enr_543	ame00051	Fructose and mannose metabolism	0.072504533853986	0.879622615251585	4Qvs4W	gene-LOC411307
KEGG_enr_544	ame00051	Fructose and mannose metabolism	0.072504533853986	0.879622615251585	4Qvs4W	gene-LOC408818
KEGG_enr_545	ame00051	Fructose and mannose metabolism	0.072504533853986	0.879622615251585	4Qvs4W	gene-LOC413435
KEGG_enr_546	ame00051	Fructose and mannose metabolism	0.072504533853986	0.879622615251585	4Qvs4W	gene-LOC550785
KEGG_enr_547	ame00040	Pentose and glucuronate interconversions	0.0785377335046059	0.879622615251585	4Qvs4W	gene-LOC413356
KEGG_enr_548	ame00040	Pentose and glucuronate interconversions	0.0785377335046059	0.879622615251585	4Qvs4W	gene-LOC408788
KEGG_enr_549	ame00040	Pentose and glucuronate interconversions	0.0785377335046059	0.879622615251585	4Qvs4W	gene-LOC413567
KEGG_enr_550	ame00040	Pentose and glucuronate interconversions	0.0785377335046059	0.879622615251585	4Qvs4W	gene-LOC412231
KEGG_enr_551	ame00040	Pentose and glucuronate interconversions	0.0785377335046059	0.879622615251585	4Qvs4W	gene-LOC408871
KEGG_enr_552	ame00040	Pentose and glucuronate interconversions	0.0785377335046059	0.879622615251585	4Qvs4W	gene-LOC727593
KEGG_enr_553	ame00040	Pentose and glucuronate interconversions	0.0785377335046059	0.879622615251585	4Qvs4W	gene-LOC107965199
KEGG_enr_554	ame00040	Pentose and glucuronate interconversions	0.0785377335046059	0.879622615251585	4Qvs4W	gene-LOC409884
KEGG_enr_555	ame00040	Pentose and glucuronate interconversions	0.0785377335046059	0.879622615251585	4Qvs4W	gene-LOC409203
KEGG_enr_556	ame00040	Pentose and glucuronate interconversions	0.0785377335046059	0.879622615251585	4Qvs4W	gene-LOC412069
KEGG_enr_557	ame03040	Spliceosome	0.117656142326689	0.999266822642029	4Qvs4W	gene-LOC409696
KEGG_enr_558	ame03040	Spliceosome	0.117656142326689	0.999266822642029	4Qvs4W	gene-LOC102655272
KEGG_enr_559	ame03040	Spliceosome	0.117656142326689	0.999266822642029	4Qvs4W	gene-Smb
KEGG_enr_560	ame03040	Spliceosome	0.117656142326689	0.999266822642029	4Qvs4W	gene-LOC410414
KEGG_enr_561	ame03040	Spliceosome	0.117656142326689	0.999266822642029	4Qvs4W	gene-LOC724628
KEGG_enr_562	ame03040	Spliceosome	0.117656142326689	0.999266822642029	4Qvs4W	gene-LOC552334
KEGG_enr_563	ame03040	Spliceosome	0.117656142326689	0.999266822642029	4Qvs4W	gene-LOC409862
KEGG_enr_564	ame03040	Spliceosome	0.117656142326689	0.999266822642029	4Qvs4W	gene-LOC725416
KEGG_enr_565	ame03040	Spliceosome	0.117656142326689	0.999266822642029	4Qvs4W	gene-LOC410434
KEGG_enr_566	ame03040	Spliceosome	0.117656142326689	0.999266822642029	4Qvs4W	gene-LOC102656442
KEGG_enr_567	ame03040	Spliceosome	0.117656142326689	0.999266822642029	4Qvs4W	gene-LOC725396
KEGG_enr_568	ame03040	Spliceosome	0.117656142326689	0.999266822642029	4Qvs4W	gene-LOC409007
KEGG_enr_569	ame03040	Spliceosome	0.117656142326689	0.999266822642029	4Qvs4W	gene-LOC552715
KEGG_enr_570	ame03040	Spliceosome	0.117656142326689	0.999266822642029	4Qvs4W	gene-LOC408750
KEGG_enr_571	ame03040	Spliceosome	0.117656142326689	0.999266822642029	4Qvs4W	gene-LOC725352
KEGG_enr_572	ame03040	Spliceosome	0.117656142326689	0.999266822642029	4Qvs4W	gene-LOC411538
KEGG_enr_573	ame03040	Spliceosome	0.117656142326689	0.999266822642029	4Qvs4W	gene-LOC552559
KEGG_enr_574	ame03040	Spliceosome	0.117656142326689	0.999266822642029	4Qvs4W	gene-LOC412064
KEGG_enr_575	ame03040	Spliceosome	0.117656142326689	0.999266822642029	4Qvs4W	gene-LOC409883
KEGG_enr_576	ame03040	Spliceosome	0.117656142326689	0.999266822642029	4Qvs4W	gene-LOC724533
KEGG_enr_577	ame03040	Spliceosome	0.117656142326689	0.999266822642029	4Qvs4W	gene-LOC408527
KEGG_enr_578	ame03040	Spliceosome	0.117656142326689	0.999266822642029	4Qvs4W	gene-LOC550935
KEGG_enr_579	ame03040	Spliceosome	0.117656142326689	0.999266822642029	4Qvs4W	gene-LOC727349
KEGG_enr_580	ame03040	Spliceosome	0.117656142326689	0.999266822642029	4Qvs4W	gene-LOC552827
KEGG_enr_581	ame03040	Spliceosome	0.117656142326689	0.999266822642029	4Qvs4W	gene-LOC413842
KEGG_enr_582	ame03040	Spliceosome	0.117656142326689	0.999266822642029	4Qvs4W	gene-LOC725880
KEGG_enr_583	ame03040	Spliceosome	0.117656142326689	0.999266822642029	4Qvs4W	gene-LOC725641
KEGG_enr_584	ame03040	Spliceosome	0.117656142326689	0.999266822642029	4Qvs4W	gene-LOC724320
KEGG_enr_585	ame03040	Spliceosome	0.117656142326689	0.999266822642029	4Qvs4W	gene-LOC725401
KEGG_enr_586	ame03040	Spliceosome	0.117656142326689	0.999266822642029	4Qvs4W	gene-LOC550656
KEGG_enr_587	ame03040	Spliceosome	0.117656142326689	0.999266822642029	4Qvs4W	gene-LOC727008
KEGG_enr_588	ame03040	Spliceosome	0.117656142326689	0.999266822642029	4Qvs4W	gene-LOC726778
KEGG_enr_589	ame03040	Spliceosome	0.117656142326689	0.999266822642029	4Qvs4W	gene-LOC410383
KEGG_enr_590	ame03040	Spliceosome	0.117656142326689	0.999266822642029	4Qvs4W	gene-LOC725947
KEGG_enr_591	ame03040	Spliceosome	0.117656142326689	0.999266822642029	4Qvs4W	gene-LOC726409
KEGG_enr_592	ame03040	Spliceosome	0.117656142326689	0.999266822642029	4Qvs4W	gene-LOC725142
KEGG_enr_593	ame03040	Spliceosome	0.117656142326689	0.999266822642029	4Qvs4W	gene-LOC552529
KEGG_enr_594	ame00030	Pentose phosphate pathway	0.129914650951269	0.999266822642029	4Qvs4W	gene-LOC552395
KEGG_enr_595	ame00030	Pentose phosphate pathway	0.129914650951269	0.999266822642029	4Qvs4W	gene-LOC725325
KEGG_enr_596	ame00030	Pentose phosphate pathway	0.129914650951269	0.999266822642029	4Qvs4W	gene-LOC724724
KEGG_enr_597	ame00030	Pentose phosphate pathway	0.129914650951269	0.999266822642029	4Qvs4W	gene-LOC551986
KEGG_enr_598	ame00030	Pentose phosphate pathway	0.129914650951269	0.999266822642029	4Qvs4W	gene-LOC551154
KEGG_enr_599	ame00030	Pentose phosphate pathway	0.129914650951269	0.999266822642029	4Qvs4W	gene-LOC100576547
KEGG_enr_600	ame00030	Pentose phosphate pathway	0.129914650951269	0.999266822642029	4Qvs4W	gene-LOC550804
KEGG_enr_601	ame00030	Pentose phosphate pathway	0.129914650951269	0.999266822642029	4Qvs4W	gene-LOC551785
KEGG_enr_602	ame00030	Pentose phosphate pathway	0.129914650951269	0.999266822642029	4Qvs4W	gene-LOC550785
KEGG_enr_603	ame04137	Mitophagy - animal	0.137861883798408	0.999266822642029	4Qvs4W	gene-LOC410802
KEGG_enr_604	ame04137	Mitophagy - animal	0.137861883798408	0.999266822642029	4Qvs4W	gene-LOC409667
KEGG_enr_605	ame04137	Mitophagy - animal	0.137861883798408	0.999266822642029	4Qvs4W	gene-LOC725943
KEGG_enr_606	ame04137	Mitophagy - animal	0.137861883798408	0.999266822642029	4Qvs4W	gene-LOC551655
KEGG_enr_607	ame04137	Mitophagy - animal	0.137861883798408	0.999266822642029	4Qvs4W	gene-LOC412115
KEGG_enr_608	ame04137	Mitophagy - animal	0.137861883798408	0.999266822642029	4Qvs4W	gene-LOC726289
KEGG_enr_609	ame04137	Mitophagy - animal	0.137861883798408	0.999266822642029	4Qvs4W	gene-LOC412975
KEGG_enr_610	ame04137	Mitophagy - animal	0.137861883798408	0.999266822642029	4Qvs4W	gene-LOC408834
KEGG_enr_611	ame04137	Mitophagy - animal	0.137861883798408	0.999266822642029	4Qvs4W	gene-LOC409286
KEGG_enr_612	ame04137	Mitophagy - animal	0.137861883798408	0.999266822642029	4Qvs4W	gene-LOC408686
KEGG_enr_613	ame04137	Mitophagy - animal	0.137861883798408	0.999266822642029	4Qvs4W	gene-LOC724728
KEGG_enr_614	ame04137	Mitophagy - animal	0.137861883798408	0.999266822642029	4Qvs4W	gene-LOC409403
KEGG_enr_615	ame04137	Mitophagy - animal	0.137861883798408	0.999266822642029	4Qvs4W	gene-LOC409767
KEGG_enr_616	ame04137	Mitophagy - animal	0.137861883798408	0.999266822642029	4Qvs4W	gene-LOC100578919
KEGG_enr_617	ame04137	Mitophagy - animal	0.137861883798408	0.999266822642029	4Qvs4W	gene-LOC725244
KEGG_enr_618	ame00053	Ascorbate and aldarate metabolism	0.16271923152824	0.999266822642029	4Qvs4W	gene-LOC413356
KEGG_enr_619	ame00053	Ascorbate and aldarate metabolism	0.16271923152824	0.999266822642029	4Qvs4W	gene-LOC408559
KEGG_enr_620	ame00053	Ascorbate and aldarate metabolism	0.16271923152824	0.999266822642029	4Qvs4W	gene-LOC408788
KEGG_enr_621	ame00053	Ascorbate and aldarate metabolism	0.16271923152824	0.999266822642029	4Qvs4W	gene-LOC411140
KEGG_enr_622	ame00053	Ascorbate and aldarate metabolism	0.16271923152824	0.999266822642029	4Qvs4W	gene-LOC550687
KEGG_enr_623	ame00053	Ascorbate and aldarate metabolism	0.16271923152824	0.999266822642029	4Qvs4W	gene-LOC727593
KEGG_enr_624	ame00053	Ascorbate and aldarate metabolism	0.16271923152824	0.999266822642029	4Qvs4W	gene-LOC107965199
KEGG_enr_625	ame00053	Ascorbate and aldarate metabolism	0.16271923152824	0.999266822642029	4Qvs4W	gene-LOC409203
KEGG_enr_626	ame00260	Glycine, serine and threonine metabolism	0.2000516177603	0.999266822642029	4Qvs4W	gene-LOC552523
KEGG_enr_627	ame00260	Glycine, serine and threonine metabolism	0.2000516177603	0.999266822642029	4Qvs4W	gene-LOC409058
KEGG_enr_628	ame00260	Glycine, serine and threonine metabolism	0.2000516177603	0.999266822642029	4Qvs4W	gene-LOC410733
KEGG_enr_629	ame00260	Glycine, serine and threonine metabolism	0.2000516177603	0.999266822642029	4Qvs4W	gene-LOC552425
KEGG_enr_630	ame00260	Glycine, serine and threonine metabolism	0.2000516177603	0.999266822642029	4Qvs4W	gene-LOC725967
KEGG_enr_631	ame00260	Glycine, serine and threonine metabolism	0.2000516177603	0.999266822642029	4Qvs4W	gene-LOC410734
KEGG_enr_632	ame00260	Glycine, serine and threonine metabolism	0.2000516177603	0.999266822642029	4Qvs4W	gene-LOC412460
KEGG_enr_633	ame00260	Glycine, serine and threonine metabolism	0.2000516177603	0.999266822642029	4Qvs4W	gene-LOC551044
KEGG_enr_634	ame00260	Glycine, serine and threonine metabolism	0.2000516177603	0.999266822642029	4Qvs4W	gene-LOC102655391
KEGG_enr_635	ame00260	Glycine, serine and threonine metabolism	0.2000516177603	0.999266822642029	4Qvs4W	gene-LOC552457
KEGG_enr_636	ame00260	Glycine, serine and threonine metabolism	0.2000516177603	0.999266822642029	4Qvs4W	gene-LOC411140
KEGG_enr_637	ame00260	Glycine, serine and threonine metabolism	0.2000516177603	0.999266822642029	4Qvs4W	gene-LOC410747
KEGG_enr_638	ame00280	Valine, leucine and isoleucine degradation	0.2000516177603	0.999266822642029	4Qvs4W	gene-LOC725274
KEGG_enr_639	ame00280	Valine, leucine and isoleucine degradation	0.2000516177603	0.999266822642029	4Qvs4W	gene-LOC409712
KEGG_enr_640	ame00280	Valine, leucine and isoleucine degradation	0.2000516177603	0.999266822642029	4Qvs4W	gene-LOC408559
KEGG_enr_641	ame00280	Valine, leucine and isoleucine degradation	0.2000516177603	0.999266822642029	4Qvs4W	gene-LOC102655391
KEGG_enr_642	ame00280	Valine, leucine and isoleucine degradation	0.2000516177603	0.999266822642029	4Qvs4W	gene-LOC411140
KEGG_enr_643	ame00280	Valine, leucine and isoleucine degradation	0.2000516177603	0.999266822642029	4Qvs4W	gene-LOC409306
KEGG_enr_644	ame00280	Valine, leucine and isoleucine degradation	0.2000516177603	0.999266822642029	4Qvs4W	gene-LOC409494
KEGG_enr_645	ame00280	Valine, leucine and isoleucine degradation	0.2000516177603	0.999266822642029	4Qvs4W	gene-LOC550687
KEGG_enr_646	ame00280	Valine, leucine and isoleucine degradation	0.2000516177603	0.999266822642029	4Qvs4W	gene-LOC409157
KEGG_enr_647	ame00280	Valine, leucine and isoleucine degradation	0.2000516177603	0.999266822642029	4Qvs4W	gene-LOC412796
KEGG_enr_648	ame00280	Valine, leucine and isoleucine degradation	0.2000516177603	0.999266822642029	4Qvs4W	gene-LOC409736
KEGG_enr_649	ame00280	Valine, leucine and isoleucine degradation	0.2000516177603	0.999266822642029	4Qvs4W	gene-LOC408288
KEGG_enr_650	ame00410	beta-Alanine metabolism	0.205069186004645	0.999266822642029	4Qvs4W	gene-LOC724838
KEGG_enr_651	ame00410	beta-Alanine metabolism	0.205069186004645	0.999266822642029	4Qvs4W	gene-LOC408559
KEGG_enr_652	ame00410	beta-Alanine metabolism	0.205069186004645	0.999266822642029	4Qvs4W	gene-LOC408509
KEGG_enr_653	ame00410	beta-Alanine metabolism	0.205069186004645	0.999266822642029	4Qvs4W	gene-LOC411140
KEGG_enr_654	ame00410	beta-Alanine metabolism	0.205069186004645	0.999266822642029	4Qvs4W	gene-LOC550687
KEGG_enr_655	ame00410	beta-Alanine metabolism	0.205069186004645	0.999266822642029	4Qvs4W	gene-LOC412796
KEGG_enr_656	ame00410	beta-Alanine metabolism	0.205069186004645	0.999266822642029	4Qvs4W	gene-LOC409736
KEGG_enr_657	ame00410	beta-Alanine metabolism	0.205069186004645	0.999266822642029	4Qvs4W	gene-LOC725007
KEGG_enr_658	ame00410	beta-Alanine metabolism	0.205069186004645	0.999266822642029	4Qvs4W	gene-LOC413478
KEGG_enr_659	ame00600	Sphingolipid metabolism	0.205069186004645	0.999266822642029	4Qvs4W	gene-LOC726784
KEGG_enr_660	ame00600	Sphingolipid metabolism	0.205069186004645	0.999266822642029	4Qvs4W	gene-LOC408766
KEGG_enr_661	ame00600	Sphingolipid metabolism	0.205069186004645	0.999266822642029	4Qvs4W	gene-LOC408315
KEGG_enr_662	ame00600	Sphingolipid metabolism	0.205069186004645	0.999266822642029	4Qvs4W	gene-LOC411447
KEGG_enr_663	ame00600	Sphingolipid metabolism	0.205069186004645	0.999266822642029	4Qvs4W	gene-LOC409709
KEGG_enr_664	ame00600	Sphingolipid metabolism	0.205069186004645	0.999266822642029	4Qvs4W	gene-LOC409628
KEGG_enr_665	ame00600	Sphingolipid metabolism	0.205069186004645	0.999266822642029	4Qvs4W	gene-LOC100578035
KEGG_enr_666	ame00600	Sphingolipid metabolism	0.205069186004645	0.999266822642029	4Qvs4W	gene-LOC411552
KEGG_enr_667	ame00600	Sphingolipid metabolism	0.205069186004645	0.999266822642029	4Qvs4W	gene-LOC727078
KEGG_enr_668	ame04624	Toll and Imd signaling pathway	0.218414627356656	0.999266822642029	4Qvs4W	gene-LOC724793
KEGG_enr_669	ame04624	Toll and Imd signaling pathway	0.218414627356656	0.999266822642029	4Qvs4W	gene-LOC409051
KEGG_enr_670	ame04624	Toll and Imd signaling pathway	0.218414627356656	0.999266822642029	4Qvs4W	gene-LOC100578548
KEGG_enr_671	ame04624	Toll and Imd signaling pathway	0.218414627356656	0.999266822642029	4Qvs4W	gene-LOC412703
KEGG_enr_672	ame04624	Toll and Imd signaling pathway	0.218414627356656	0.999266822642029	4Qvs4W	gene-LOC552247
KEGG_enr_673	ame04624	Toll and Imd signaling pathway	0.218414627356656	0.999266822642029	4Qvs4W	gene-LOC409920
KEGG_enr_674	ame04624	Toll and Imd signaling pathway	0.218414627356656	0.999266822642029	4Qvs4W	gene-LOC724703
KEGG_enr_675	ame04624	Toll and Imd signaling pathway	0.218414627356656	0.999266822642029	4Qvs4W	gene-LOC726289
KEGG_enr_676	ame04624	Toll and Imd signaling pathway	0.218414627356656	0.999266822642029	4Qvs4W	gene-Pgrp-s2
KEGG_enr_677	ame04624	Toll and Imd signaling pathway	0.218414627356656	0.999266822642029	4Qvs4W	gene-LOC411012
KEGG_enr_678	ame04624	Toll and Imd signaling pathway	0.218414627356656	0.999266822642029	4Qvs4W	gene-LOC409386
KEGG_enr_679	ame04624	Toll and Imd signaling pathway	0.218414627356656	0.999266822642029	4Qvs4W	gene-Def1
KEGG_enr_680	ame04624	Toll and Imd signaling pathway	0.218414627356656	0.999266822642029	4Qvs4W	gene-LOC409286
KEGG_enr_681	ame04624	Toll and Imd signaling pathway	0.218414627356656	0.999266822642029	4Qvs4W	gene-LOC413194
KEGG_enr_682	ame04624	Toll and Imd signaling pathway	0.218414627356656	0.999266822642029	4Qvs4W	gene-LOC409125
KEGG_enr_683	ame04624	Toll and Imd signaling pathway	0.218414627356656	0.999266822642029	4Qvs4W	gene-B-gluc1
KEGG_enr_684	ame00310	Lysine degradation	0.23125966043006	0.999266822642029	4Qvs4W	gene-LOC725529
KEGG_enr_685	ame00310	Lysine degradation	0.23125966043006	0.999266822642029	4Qvs4W	gene-LOC725458
KEGG_enr_686	ame00310	Lysine degradation	0.23125966043006	0.999266822642029	4Qvs4W	gene-LOC726471
KEGG_enr_687	ame00310	Lysine degradation	0.23125966043006	0.999266822642029	4Qvs4W	gene-LOC408559
KEGG_enr_688	ame00310	Lysine degradation	0.23125966043006	0.999266822642029	4Qvs4W	gene-LOC102655391
KEGG_enr_689	ame00310	Lysine degradation	0.23125966043006	0.999266822642029	4Qvs4W	gene-LOC411140
KEGG_enr_690	ame00310	Lysine degradation	0.23125966043006	0.999266822642029	4Qvs4W	gene-LOC409155
KEGG_enr_691	ame00310	Lysine degradation	0.23125966043006	0.999266822642029	4Qvs4W	gene-LOC550687
KEGG_enr_692	ame00310	Lysine degradation	0.23125966043006	0.999266822642029	4Qvs4W	gene-LOC724239
KEGG_enr_693	ame00310	Lysine degradation	0.23125966043006	0.999266822642029	4Qvs4W	gene-LOC552130
KEGG_enr_694	ame00310	Lysine degradation	0.23125966043006	0.999266822642029	4Qvs4W	gene-LOC412862
KEGG_enr_695	ame00310	Lysine degradation	0.23125966043006	0.999266822642029	4Qvs4W	gene-LOC410254
KEGG_enr_696	ame00310	Lysine degradation	0.23125966043006	0.999266822642029	4Qvs4W	gene-LOC412569
KEGG_enr_697	ame03050	Proteasome	0.255032202347393	0.999266822642029	4Qvs4W	gene-LOC410403
KEGG_enr_698	ame03050	Proteasome	0.255032202347393	0.999266822642029	4Qvs4W	gene-LOC550794
KEGG_enr_699	ame03050	Proteasome	0.255032202347393	0.999266822642029	4Qvs4W	gene-LOC411520
KEGG_enr_700	ame03050	Proteasome	0.255032202347393	0.999266822642029	4Qvs4W	gene-LOC411206
KEGG_enr_701	ame03050	Proteasome	0.255032202347393	0.999266822642029	4Qvs4W	gene-LOC409802
KEGG_enr_702	ame03050	Proteasome	0.255032202347393	0.999266822642029	4Qvs4W	gene-LOC411695
KEGG_enr_703	ame03050	Proteasome	0.255032202347393	0.999266822642029	4Qvs4W	gene-LOC408397
KEGG_enr_704	ame03050	Proteasome	0.255032202347393	0.999266822642029	4Qvs4W	gene-LOC409699
KEGG_enr_705	ame03050	Proteasome	0.255032202347393	0.999266822642029	4Qvs4W	gene-LOC408353
KEGG_enr_706	ame03050	Proteasome	0.255032202347393	0.999266822642029	4Qvs4W	gene-LOC551411
KEGG_enr_707	ame03050	Proteasome	0.255032202347393	0.999266822642029	4Qvs4W	gene-LOC409831
KEGG_enr_708	ame03050	Proteasome	0.255032202347393	0.999266822642029	4Qvs4W	gene-LOC552838
KEGG_enr_709	ame03050	Proteasome	0.255032202347393	0.999266822642029	4Qvs4W	gene-LOC413574
KEGG_enr_710	ame03050	Proteasome	0.255032202347393	0.999266822642029	4Qvs4W	gene-LOC410072
KEGG_enr_711	ame03050	Proteasome	0.255032202347393	0.999266822642029	4Qvs4W	gene-LOC410026
KEGG_enr_712	ame01210	2-Oxocarboxylic acid metabolism	0.256835650119773	0.999266822642029	4Qvs4W	gene-LOC408969
KEGG_enr_713	ame01210	2-Oxocarboxylic acid metabolism	0.256835650119773	0.999266822642029	4Qvs4W	gene-LOC725529
KEGG_enr_714	ame01210	2-Oxocarboxylic acid metabolism	0.256835650119773	0.999266822642029	4Qvs4W	gene-LOC409292
KEGG_enr_715	ame01210	2-Oxocarboxylic acid metabolism	0.256835650119773	0.999266822642029	4Qvs4W	gene-LOC410059
KEGG_enr_716	ame01210	2-Oxocarboxylic acid metabolism	0.256835650119773	0.999266822642029	4Qvs4W	gene-LOC724239
KEGG_enr_717	ame01210	2-Oxocarboxylic acid metabolism	0.256835650119773	0.999266822642029	4Qvs4W	gene-LOC408446
KEGG_enr_718	ame03013	RNA transport	0.262028081722197	0.999266822642029	4Qvs4W	gene-LOC413145
KEGG_enr_719	ame03013	RNA transport	0.262028081722197	0.999266822642029	4Qvs4W	gene-LOC410280
KEGG_enr_720	ame03013	RNA transport	0.262028081722197	0.999266822642029	4Qvs4W	gene-LOC102654691
KEGG_enr_721	ame03013	RNA transport	0.262028081722197	0.999266822642029	4Qvs4W	gene-LOC410343
KEGG_enr_722	ame03013	RNA transport	0.262028081722197	0.999266822642029	4Qvs4W	gene-LOC724628
KEGG_enr_723	ame03013	RNA transport	0.262028081722197	0.999266822642029	4Qvs4W	gene-LOC100576967
KEGG_enr_724	ame03013	RNA transport	0.262028081722197	0.999266822642029	4Qvs4W	gene-LOC410100
KEGG_enr_725	ame03013	RNA transport	0.262028081722197	0.999266822642029	4Qvs4W	gene-LOC408979
KEGG_enr_726	ame03013	RNA transport	0.262028081722197	0.999266822642029	4Qvs4W	gene-LOC412602
KEGG_enr_727	ame03013	RNA transport	0.262028081722197	0.999266822642029	4Qvs4W	gene-LOC410664
KEGG_enr_728	ame03013	RNA transport	0.262028081722197	0.999266822642029	4Qvs4W	gene-LOC409796
KEGG_enr_729	ame03013	RNA transport	0.262028081722197	0.999266822642029	4Qvs4W	gene-LOC411154
KEGG_enr_730	ame03013	RNA transport	0.262028081722197	0.999266822642029	4Qvs4W	gene-LOC410030
KEGG_enr_731	ame03013	RNA transport	0.262028081722197	0.999266822642029	4Qvs4W	gene-LOC725396
KEGG_enr_732	ame03013	RNA transport	0.262028081722197	0.999266822642029	4Qvs4W	gene-LOC551707
KEGG_enr_733	ame03013	RNA transport	0.262028081722197	0.999266822642029	4Qvs4W	gene-LOC409734
KEGG_enr_734	ame03013	RNA transport	0.262028081722197	0.999266822642029	4Qvs4W	gene-EF1a-F2
KEGG_enr_735	ame03013	RNA transport	0.262028081722197	0.999266822642029	4Qvs4W	gene-LOC408386
KEGG_enr_736	ame03013	RNA transport	0.262028081722197	0.999266822642029	4Qvs4W	gene-LOC551283
KEGG_enr_737	ame03013	RNA transport	0.262028081722197	0.999266822642029	4Qvs4W	gene-LOC726546
KEGG_enr_738	ame03013	RNA transport	0.262028081722197	0.999266822642029	4Qvs4W	gene-LOC409169
KEGG_enr_739	ame03013	RNA transport	0.262028081722197	0.999266822642029	4Qvs4W	gene-LOC410355
KEGG_enr_740	ame03013	RNA transport	0.262028081722197	0.999266822642029	4Qvs4W	gene-LOC552010
KEGG_enr_741	ame03013	RNA transport	0.262028081722197	0.999266822642029	4Qvs4W	gene-LOC551751
KEGG_enr_742	ame03013	RNA transport	0.262028081722197	0.999266822642029	4Qvs4W	gene-LOC410239
KEGG_enr_743	ame03013	RNA transport	0.262028081722197	0.999266822642029	4Qvs4W	gene-LOC409550
KEGG_enr_744	ame03013	RNA transport	0.262028081722197	0.999266822642029	4Qvs4W	gene-LOC413146
KEGG_enr_745	ame03013	RNA transport	0.262028081722197	0.999266822642029	4Qvs4W	gene-LOC413343
KEGG_enr_746	ame03013	RNA transport	0.262028081722197	0.999266822642029	4Qvs4W	gene-LOC413344
KEGG_enr_747	ame03013	RNA transport	0.262028081722197	0.999266822642029	4Qvs4W	gene-LOC411326
KEGG_enr_748	ame03013	RNA transport	0.262028081722197	0.999266822642029	4Qvs4W	gene-LOC724659
KEGG_enr_749	ame03013	RNA transport	0.262028081722197	0.999266822642029	4Qvs4W	gene-LOC100576146
KEGG_enr_750	ame03013	RNA transport	0.262028081722197	0.999266822642029	4Qvs4W	gene-Ef-1a-f1
KEGG_enr_751	ame03013	RNA transport	0.262028081722197	0.999266822642029	4Qvs4W	gene-LOC412835
KEGG_enr_752	ame03013	RNA transport	0.262028081722197	0.999266822642029	4Qvs4W	gene-LOC100578852
KEGG_enr_753	ame03013	RNA transport	0.262028081722197	0.999266822642029	4Qvs4W	gene-LOC409560
KEGG_enr_754	ame03013	RNA transport	0.262028081722197	0.999266822642029	4Qvs4W	gene-LOC551690
KEGG_enr_755	ame03013	RNA transport	0.262028081722197	0.999266822642029	4Qvs4W	gene-LOC551901
KEGG_enr_756	ame03013	RNA transport	0.262028081722197	0.999266822642029	4Qvs4W	gene-LOC409258
KEGG_enr_757	ame00020	Citrate cycle (TCA cycle)	0.267006528613369	0.999266822642029	4Qvs4W	gene-LOC412843
KEGG_enr_758	ame00020	Citrate cycle (TCA cycle)	0.267006528613369	0.999266822642029	4Qvs4W	gene-LOC551169
KEGG_enr_759	ame00020	Citrate cycle (TCA cycle)	0.267006528613369	0.999266822642029	4Qvs4W	gene-LOC102655391
KEGG_enr_760	ame00020	Citrate cycle (TCA cycle)	0.267006528613369	0.999266822642029	4Qvs4W	gene-LOC551917
KEGG_enr_761	ame00020	Citrate cycle (TCA cycle)	0.267006528613369	0.999266822642029	4Qvs4W	gene-LOC409292
KEGG_enr_762	ame00020	Citrate cycle (TCA cycle)	0.267006528613369	0.999266822642029	4Qvs4W	gene-LOC409549
KEGG_enr_763	ame00020	Citrate cycle (TCA cycle)	0.267006528613369	0.999266822642029	4Qvs4W	gene-LOC550667
KEGG_enr_764	ame00020	Citrate cycle (TCA cycle)	0.267006528613369	0.999266822642029	4Qvs4W	gene-LOC408286
KEGG_enr_765	ame00020	Citrate cycle (TCA cycle)	0.267006528613369	0.999266822642029	4Qvs4W	gene-LOC410059
KEGG_enr_766	ame00020	Citrate cycle (TCA cycle)	0.267006528613369	0.999266822642029	4Qvs4W	gene-LOC409155
KEGG_enr_767	ame00020	Citrate cycle (TCA cycle)	0.267006528613369	0.999266822642029	4Qvs4W	gene-LOC726838
KEGG_enr_768	ame00020	Citrate cycle (TCA cycle)	0.267006528613369	0.999266822642029	4Qvs4W	gene-LOC408734
KEGG_enr_769	ame00020	Citrate cycle (TCA cycle)	0.267006528613369	0.999266822642029	4Qvs4W	gene-LOC408446
KEGG_enr_770	ame04142	Lysosome	0.272265169290023	0.999266822642029	4Qvs4W	gene-LOC409341
KEGG_enr_771	ame04142	Lysosome	0.272265169290023	0.999266822642029	4Qvs4W	gene-LOC408851
KEGG_enr_772	ame04142	Lysosome	0.272265169290023	0.999266822642029	4Qvs4W	gene-LOC551863
KEGG_enr_773	ame04142	Lysosome	0.272265169290023	0.999266822642029	4Qvs4W	gene-LOC551758
KEGG_enr_774	ame04142	Lysosome	0.272265169290023	0.999266822642029	4Qvs4W	gene-LOC411657
KEGG_enr_775	ame04142	Lysosome	0.272265169290023	0.999266822642029	4Qvs4W	gene-LOC410860
KEGG_enr_776	ame04142	Lysosome	0.272265169290023	0.999266822642029	4Qvs4W	gene-LOC726818
KEGG_enr_777	ame04142	Lysosome	0.272265169290023	0.999266822642029	4Qvs4W	gene-LOC408808
KEGG_enr_778	ame04142	Lysosome	0.272265169290023	0.999266822642029	4Qvs4W	gene-LOC552756
KEGG_enr_779	ame04142	Lysosome	0.272265169290023	0.999266822642029	4Qvs4W	gene-LOC408426
KEGG_enr_780	ame04142	Lysosome	0.272265169290023	0.999266822642029	4Qvs4W	gene-LOC411353
KEGG_enr_781	ame04142	Lysosome	0.272265169290023	0.999266822642029	4Qvs4W	gene-LOC724386
KEGG_enr_782	ame04142	Lysosome	0.272265169290023	0.999266822642029	4Qvs4W	gene-LOC725038
KEGG_enr_783	ame04142	Lysosome	0.272265169290023	0.999266822642029	4Qvs4W	gene-LOC725899
KEGG_enr_784	ame04142	Lysosome	0.272265169290023	0.999266822642029	4Qvs4W	gene-LOC726167
KEGG_enr_785	ame04142	Lysosome	0.272265169290023	0.999266822642029	4Qvs4W	gene-Tspan6
KEGG_enr_786	ame04142	Lysosome	0.272265169290023	0.999266822642029	4Qvs4W	gene-LOC409709
KEGG_enr_787	ame04142	Lysosome	0.272265169290023	0.999266822642029	4Qvs4W	gene-LOC725688
KEGG_enr_788	ame04142	Lysosome	0.272265169290023	0.999266822642029	4Qvs4W	gene-LOC552721
KEGG_enr_789	ame04142	Lysosome	0.272265169290023	0.999266822642029	4Qvs4W	gene-LOC552091
KEGG_enr_790	ame04142	Lysosome	0.272265169290023	0.999266822642029	4Qvs4W	gene-LOC409334
KEGG_enr_791	ame04142	Lysosome	0.272265169290023	0.999266822642029	4Qvs4W	gene-LOC552375
KEGG_enr_792	ame04142	Lysosome	0.272265169290023	0.999266822642029	4Qvs4W	gene-LOC409365
KEGG_enr_793	ame04142	Lysosome	0.272265169290023	0.999266822642029	4Qvs4W	gene-LOC551314
KEGG_enr_794	ame04142	Lysosome	0.272265169290023	0.999266822642029	4Qvs4W	gene-LOC113218737
KEGG_enr_795	ame04142	Lysosome	0.272265169290023	0.999266822642029	4Qvs4W	gene-LOC494509
KEGG_enr_796	ame00830	Retinol metabolism	0.300982848603342	0.999266822642029	4Qvs4W	gene-LOC725026
KEGG_enr_797	ame00830	Retinol metabolism	0.300982848603342	0.999266822642029	4Qvs4W	gene-LOC100577607
KEGG_enr_798	ame00830	Retinol metabolism	0.300982848603342	0.999266822642029	4Qvs4W	gene-LOC408788
KEGG_enr_799	ame00830	Retinol metabolism	0.300982848603342	0.999266822642029	4Qvs4W	gene-LOC552746
KEGG_enr_800	ame00830	Retinol metabolism	0.300982848603342	0.999266822642029	4Qvs4W	gene-LOC727593
KEGG_enr_801	ame00830	Retinol metabolism	0.300982848603342	0.999266822642029	4Qvs4W	gene-LOC107965199
KEGG_enr_802	ame00830	Retinol metabolism	0.300982848603342	0.999266822642029	4Qvs4W	gene-LOC552689
KEGG_enr_803	ame00830	Retinol metabolism	0.300982848603342	0.999266822642029	4Qvs4W	gene-LOC409203
KEGG_enr_804	ame00790	Folate biosynthesis	0.308487190401903	0.999266822642029	4Qvs4W	gene-TyHyd
KEGG_enr_805	ame00790	Folate biosynthesis	0.308487190401903	0.999266822642029	4Qvs4W	gene-LOC413810
KEGG_enr_806	ame00790	Folate biosynthesis	0.308487190401903	0.999266822642029	4Qvs4W	gene-LOC552118
KEGG_enr_807	ame00790	Folate biosynthesis	0.308487190401903	0.999266822642029	4Qvs4W	gene-LOC551687
KEGG_enr_808	ame00790	Folate biosynthesis	0.308487190401903	0.999266822642029	4Qvs4W	gene-LOC551072
KEGG_enr_809	ame00790	Folate biosynthesis	0.308487190401903	0.999266822642029	4Qvs4W	gene-LOC408622
KEGG_enr_810	ame00790	Folate biosynthesis	0.308487190401903	0.999266822642029	4Qvs4W	gene-LOC410422
KEGG_enr_811	ame01230	Biosynthesis of amino acids	0.315670385118603	0.999266822642029	4Qvs4W	gene-LOC552523
KEGG_enr_812	ame01230	Biosynthesis of amino acids	0.315670385118603	0.999266822642029	4Qvs4W	gene-LOC551670
KEGG_enr_813	ame01230	Biosynthesis of amino acids	0.315670385118603	0.999266822642029	4Qvs4W	gene-LOC409058
KEGG_enr_814	ame01230	Biosynthesis of amino acids	0.315670385118603	0.999266822642029	4Qvs4W	gene-LOC408969
KEGG_enr_815	ame01230	Biosynthesis of amino acids	0.315670385118603	0.999266822642029	4Qvs4W	gene-LOC725967
KEGG_enr_816	ame01230	Biosynthesis of amino acids	0.315670385118603	0.999266822642029	4Qvs4W	gene-LOC412460
KEGG_enr_817	ame01230	Biosynthesis of amino acids	0.315670385118603	0.999266822642029	4Qvs4W	gene-LOC724724
KEGG_enr_818	ame01230	Biosynthesis of amino acids	0.315670385118603	0.999266822642029	4Qvs4W	gene-LOC409292
KEGG_enr_819	ame01230	Biosynthesis of amino acids	0.315670385118603	0.999266822642029	4Qvs4W	gene-LOC412923
KEGG_enr_820	ame01230	Biosynthesis of amino acids	0.315670385118603	0.999266822642029	4Qvs4W	gene-LOC410059
KEGG_enr_821	ame01230	Biosynthesis of amino acids	0.315670385118603	0.999266822642029	4Qvs4W	gene-LOC408859
KEGG_enr_822	ame01230	Biosynthesis of amino acids	0.315670385118603	0.999266822642029	4Qvs4W	gene-LOC411576
KEGG_enr_823	ame01230	Biosynthesis of amino acids	0.315670385118603	0.999266822642029	4Qvs4W	gene-LOC550804
KEGG_enr_824	ame01230	Biosynthesis of amino acids	0.315670385118603	0.999266822642029	4Qvs4W	gene-LOC408622
KEGG_enr_825	ame01230	Biosynthesis of amino acids	0.315670385118603	0.999266822642029	4Qvs4W	gene-LOC408446
KEGG_enr_826	ame01230	Biosynthesis of amino acids	0.315670385118603	0.999266822642029	4Qvs4W	gene-LOC550785
KEGG_enr_827	ame01200	Carbon metabolism	0.319567123266694	0.999266822642029	4Qvs4W	gene-LOC552523
KEGG_enr_828	ame01200	Carbon metabolism	0.319567123266694	0.999266822642029	4Qvs4W	gene-LOC551005
KEGG_enr_829	ame01200	Carbon metabolism	0.319567123266694	0.999266822642029	4Qvs4W	gene-Cat
KEGG_enr_830	ame01200	Carbon metabolism	0.319567123266694	0.999266822642029	4Qvs4W	gene-LOC409058
KEGG_enr_831	ame01200	Carbon metabolism	0.319567123266694	0.999266822642029	4Qvs4W	gene-LOC724838
KEGG_enr_832	ame01200	Carbon metabolism	0.319567123266694	0.999266822642029	4Qvs4W	gene-LOC725967
KEGG_enr_833	ame01200	Carbon metabolism	0.319567123266694	0.999266822642029	4Qvs4W	gene-LOC551169
KEGG_enr_834	ame01200	Carbon metabolism	0.319567123266694	0.999266822642029	4Qvs4W	gene-LOC409682
KEGG_enr_835	ame01200	Carbon metabolism	0.319567123266694	0.999266822642029	4Qvs4W	gene-LOC725325
KEGG_enr_836	ame01200	Carbon metabolism	0.319567123266694	0.999266822642029	4Qvs4W	gene-LOC724724
KEGG_enr_837	ame01200	Carbon metabolism	0.319567123266694	0.999266822642029	4Qvs4W	gene-LOC102655391
KEGG_enr_838	ame01200	Carbon metabolism	0.319567123266694	0.999266822642029	4Qvs4W	gene-LOC551917
KEGG_enr_839	ame01200	Carbon metabolism	0.319567123266694	0.999266822642029	4Qvs4W	gene-LOC409292
KEGG_enr_840	ame01200	Carbon metabolism	0.319567123266694	0.999266822642029	4Qvs4W	gene-LOC409549
KEGG_enr_841	ame01200	Carbon metabolism	0.319567123266694	0.999266822642029	4Qvs4W	gene-LOC551154
KEGG_enr_842	ame01200	Carbon metabolism	0.319567123266694	0.999266822642029	4Qvs4W	gene-LOC413697
KEGG_enr_843	ame01200	Carbon metabolism	0.319567123266694	0.999266822642029	4Qvs4W	gene-LOC550667
KEGG_enr_844	ame01200	Carbon metabolism	0.319567123266694	0.999266822642029	4Qvs4W	gene-LOC408286
KEGG_enr_845	ame01200	Carbon metabolism	0.319567123266694	0.999266822642029	4Qvs4W	gene-LOC410059
KEGG_enr_846	ame01200	Carbon metabolism	0.319567123266694	0.999266822642029	4Qvs4W	gene-LOC409155
KEGG_enr_847	ame01200	Carbon metabolism	0.319567123266694	0.999266822642029	4Qvs4W	gene-LOC726838
KEGG_enr_848	ame01200	Carbon metabolism	0.319567123266694	0.999266822642029	4Qvs4W	gene-LOC408818
KEGG_enr_849	ame01200	Carbon metabolism	0.319567123266694	0.999266822642029	4Qvs4W	gene-LOC411576
KEGG_enr_850	ame01200	Carbon metabolism	0.319567123266694	0.999266822642029	4Qvs4W	gene-LOC550804
KEGG_enr_851	ame01200	Carbon metabolism	0.319567123266694	0.999266822642029	4Qvs4W	gene-LOC412796
KEGG_enr_852	ame01200	Carbon metabolism	0.319567123266694	0.999266822642029	4Qvs4W	gene-LOC408734
KEGG_enr_853	ame01200	Carbon metabolism	0.319567123266694	0.999266822642029	4Qvs4W	gene-LOC409736
KEGG_enr_854	ame01200	Carbon metabolism	0.319567123266694	0.999266822642029	4Qvs4W	gene-LOC551785
KEGG_enr_855	ame01200	Carbon metabolism	0.319567123266694	0.999266822642029	4Qvs4W	gene-LOC408446
KEGG_enr_856	ame01200	Carbon metabolism	0.319567123266694	0.999266822642029	4Qvs4W	gene-LOC550785
KEGG_enr_857	ame03018	RNA degradation	0.323189263921405	0.999266822642029	4Qvs4W	gene-LOC413532
KEGG_enr_858	ame03018	RNA degradation	0.323189263921405	0.999266822642029	4Qvs4W	gene-LOC724724
KEGG_enr_859	ame03018	RNA degradation	0.323189263921405	0.999266822642029	4Qvs4W	gene-LOC412602
KEGG_enr_860	ame03018	RNA degradation	0.323189263921405	0.999266822642029	4Qvs4W	gene-LOC410675
KEGG_enr_861	ame03018	RNA degradation	0.323189263921405	0.999266822642029	4Qvs4W	gene-LOC552260
KEGG_enr_862	ame03018	RNA degradation	0.323189263921405	0.999266822642029	4Qvs4W	gene-LOC725352
KEGG_enr_863	ame03018	RNA degradation	0.323189263921405	0.999266822642029	4Qvs4W	gene-LOC408626
KEGG_enr_864	ame03018	RNA degradation	0.323189263921405	0.999266822642029	4Qvs4W	gene-LOC413313
KEGG_enr_865	ame03018	RNA degradation	0.323189263921405	0.999266822642029	4Qvs4W	gene-LOC725049
KEGG_enr_866	ame03018	RNA degradation	0.323189263921405	0.999266822642029	4Qvs4W	gene-LOC412388
KEGG_enr_867	ame03018	RNA degradation	0.323189263921405	0.999266822642029	4Qvs4W	gene-LOC725641
KEGG_enr_868	ame03018	RNA degradation	0.323189263921405	0.999266822642029	4Qvs4W	gene-LOC725401
KEGG_enr_869	ame03018	RNA degradation	0.323189263921405	0.999266822642029	4Qvs4W	gene-Hsc70-5
KEGG_enr_870	ame03018	RNA degradation	0.323189263921405	0.999266822642029	4Qvs4W	gene-LOC551606
KEGG_enr_871	ame03018	RNA degradation	0.323189263921405	0.999266822642029	4Qvs4W	gene-LOC725947
KEGG_enr_872	ame03018	RNA degradation	0.323189263921405	0.999266822642029	4Qvs4W	gene-LOC409993
KEGG_enr_873	ame03018	RNA degradation	0.323189263921405	0.999266822642029	4Qvs4W	gene-LOC725142
KEGG_enr_874	ame03018	RNA degradation	0.323189263921405	0.999266822642029	4Qvs4W	gene-LOC552529
KEGG_enr_875	ame03018	RNA degradation	0.323189263921405	0.999266822642029	4Qvs4W	gene-LOC551045
KEGG_enr_876	ame00770	Pantothenate and CoA biosynthesis	0.330962285100545	0.999266822642029	4Qvs4W	gene-LOC100578995
KEGG_enr_877	ame00770	Pantothenate and CoA biosynthesis	0.330962285100545	0.999266822642029	4Qvs4W	gene-LOC724312
KEGG_enr_878	ame00770	Pantothenate and CoA biosynthesis	0.330962285100545	0.999266822642029	4Qvs4W	gene-LOC552104
KEGG_enr_879	ame00770	Pantothenate and CoA biosynthesis	0.330962285100545	0.999266822642029	4Qvs4W	gene-LOC409017
KEGG_enr_880	ame00980	Metabolism of xenobiotics by cytochrome P450	0.352136801989315	0.999266822642029	4Qvs4W	gene-LOC725942
KEGG_enr_881	ame00980	Metabolism of xenobiotics by cytochrome P450	0.352136801989315	0.999266822642029	4Qvs4W	gene-GstD1
KEGG_enr_882	ame00980	Metabolism of xenobiotics by cytochrome P450	0.352136801989315	0.999266822642029	4Qvs4W	gene-LOC408788
KEGG_enr_883	ame00980	Metabolism of xenobiotics by cytochrome P450	0.352136801989315	0.999266822642029	4Qvs4W	gene-LOC551072
KEGG_enr_884	ame00980	Metabolism of xenobiotics by cytochrome P450	0.352136801989315	0.999266822642029	4Qvs4W	gene-LOC412231
KEGG_enr_885	ame00980	Metabolism of xenobiotics by cytochrome P450	0.352136801989315	0.999266822642029	4Qvs4W	gene-LOC727593
KEGG_enr_886	ame00980	Metabolism of xenobiotics by cytochrome P450	0.352136801989315	0.999266822642029	4Qvs4W	gene-LOC107965199
KEGG_enr_887	ame00980	Metabolism of xenobiotics by cytochrome P450	0.352136801989315	0.999266822642029	4Qvs4W	gene-LOC409203
KEGG_enr_888	ame04320	Dorso-ventral axis formation	0.352136801989315	0.999266822642029	4Qvs4W	gene-LOC100576369
KEGG_enr_889	ame04320	Dorso-ventral axis formation	0.352136801989315	0.999266822642029	4Qvs4W	gene-LOC727246
KEGG_enr_890	ame04320	Dorso-ventral axis formation	0.352136801989315	0.999266822642029	4Qvs4W	gene-LOC100577214
KEGG_enr_891	ame04320	Dorso-ventral axis formation	0.352136801989315	0.999266822642029	4Qvs4W	gene-LOC409780
KEGG_enr_892	ame04320	Dorso-ventral axis formation	0.352136801989315	0.999266822642029	4Qvs4W	gene-LOC724704
KEGG_enr_893	ame04320	Dorso-ventral axis formation	0.352136801989315	0.999266822642029	4Qvs4W	gene-LOC100577393
KEGG_enr_894	ame04320	Dorso-ventral axis formation	0.352136801989315	0.999266822642029	4Qvs4W	gene-Br-c
KEGG_enr_895	ame04320	Dorso-ventral axis formation	0.352136801989315	0.999266822642029	4Qvs4W	gene-LOC408936
KEGG_enr_896	ame00350	Tyrosine metabolism	0.392003872925589	0.999266822642029	4Qvs4W	gene-TyHyd
KEGG_enr_897	ame00350	Tyrosine metabolism	0.392003872925589	0.999266822642029	4Qvs4W	gene-LOC410638
KEGG_enr_898	ame00350	Tyrosine metabolism	0.392003872925589	0.999266822642029	4Qvs4W	gene-LOC551465
KEGG_enr_899	ame00350	Tyrosine metabolism	0.392003872925589	0.999266822642029	4Qvs4W	gene-LOC410639
KEGG_enr_900	ame00350	Tyrosine metabolism	0.392003872925589	0.999266822642029	4Qvs4W	gene-LOC411088
KEGG_enr_901	ame00071	Fatty acid degradation	0.404179597172184	0.999266822642029	4Qvs4W	gene-LOC409712
KEGG_enr_902	ame00071	Fatty acid degradation	0.404179597172184	0.999266822642029	4Qvs4W	gene-LOC408559
KEGG_enr_903	ame00071	Fatty acid degradation	0.404179597172184	0.999266822642029	4Qvs4W	gene-LOC412541
KEGG_enr_904	ame00071	Fatty acid degradation	0.404179597172184	0.999266822642029	4Qvs4W	gene-LOC412025
KEGG_enr_905	ame00071	Fatty acid degradation	0.404179597172184	0.999266822642029	4Qvs4W	gene-LOC411140
KEGG_enr_906	ame00071	Fatty acid degradation	0.404179597172184	0.999266822642029	4Qvs4W	gene-LOC550687
KEGG_enr_907	ame00071	Fatty acid degradation	0.404179597172184	0.999266822642029	4Qvs4W	gene-LOC410254
KEGG_enr_908	ame00071	Fatty acid degradation	0.404179597172184	0.999266822642029	4Qvs4W	gene-LOC551837
KEGG_enr_909	ame04141	Protein processing in endoplasmic reticulum	0.474201722357448	0.999266822642029	4Qvs4W	gene-Hsp90
KEGG_enr_910	ame04141	Protein processing in endoplasmic reticulum	0.474201722357448	0.999266822642029	4Qvs4W	gene-LOC724793
KEGG_enr_911	ame04141	Protein processing in endoplasmic reticulum	0.474201722357448	0.999266822642029	4Qvs4W	gene-LOC725571
KEGG_enr_912	ame04141	Protein processing in endoplasmic reticulum	0.474201722357448	0.999266822642029	4Qvs4W	gene-LOC724449
KEGG_enr_913	ame04141	Protein processing in endoplasmic reticulum	0.474201722357448	0.999266822642029	4Qvs4W	gene-LOC408983
KEGG_enr_914	ame04141	Protein processing in endoplasmic reticulum	0.474201722357448	0.999266822642029	4Qvs4W	gene-LOC724405
KEGG_enr_915	ame04141	Protein processing in endoplasmic reticulum	0.474201722357448	0.999266822642029	4Qvs4W	gene-MARCH6
KEGG_enr_916	ame04141	Protein processing in endoplasmic reticulum	0.474201722357448	0.999266822642029	4Qvs4W	gene-LOC724368
KEGG_enr_917	ame04141	Protein processing in endoplasmic reticulum	0.474201722357448	0.999266822642029	4Qvs4W	gene-LOC100576187
KEGG_enr_918	ame04141	Protein processing in endoplasmic reticulum	0.474201722357448	0.999266822642029	4Qvs4W	gene-LOC410030
KEGG_enr_919	ame04141	Protein processing in endoplasmic reticulum	0.474201722357448	0.999266822642029	4Qvs4W	gene-Ube2g1
KEGG_enr_920	ame04141	Protein processing in endoplasmic reticulum	0.474201722357448	0.999266822642029	4Qvs4W	gene-LOC727262
KEGG_enr_921	ame04141	Protein processing in endoplasmic reticulum	0.474201722357448	0.999266822642029	4Qvs4W	gene-LOC408557
KEGG_enr_922	ame04141	Protein processing in endoplasmic reticulum	0.474201722357448	0.999266822642029	4Qvs4W	gene-LOC410857
KEGG_enr_923	ame04141	Protein processing in endoplasmic reticulum	0.474201722357448	0.999266822642029	4Qvs4W	gene-LOC724188
KEGG_enr_924	ame04141	Protein processing in endoplasmic reticulum	0.474201722357448	0.999266822642029	4Qvs4W	gene-LOC409613
KEGG_enr_925	ame04141	Protein processing in endoplasmic reticulum	0.474201722357448	0.999266822642029	4Qvs4W	gene-LOC552051
KEGG_enr_926	ame04141	Protein processing in endoplasmic reticulum	0.474201722357448	0.999266822642029	4Qvs4W	gene-LOC551353
KEGG_enr_927	ame04141	Protein processing in endoplasmic reticulum	0.474201722357448	0.999266822642029	4Qvs4W	gene-LOC412505
KEGG_enr_928	ame04141	Protein processing in endoplasmic reticulum	0.474201722357448	0.999266822642029	4Qvs4W	gene-LOC552818
KEGG_enr_929	ame04141	Protein processing in endoplasmic reticulum	0.474201722357448	0.999266822642029	4Qvs4W	gene-LOC724965
KEGG_enr_930	ame04141	Protein processing in endoplasmic reticulum	0.474201722357448	0.999266822642029	4Qvs4W	gene-LOC411730
KEGG_enr_931	ame04141	Protein processing in endoplasmic reticulum	0.474201722357448	0.999266822642029	4Qvs4W	gene-LOC412975
KEGG_enr_932	ame04141	Protein processing in endoplasmic reticulum	0.474201722357448	0.999266822642029	4Qvs4W	gene-LOC552779
KEGG_enr_933	ame04141	Protein processing in endoplasmic reticulum	0.474201722357448	0.999266822642029	4Qvs4W	gene-LOC413441
KEGG_enr_934	ame04141	Protein processing in endoplasmic reticulum	0.474201722357448	0.999266822642029	4Qvs4W	gene-LOC551559
KEGG_enr_935	ame04141	Protein processing in endoplasmic reticulum	0.474201722357448	0.999266822642029	4Qvs4W	gene-LOC409286
KEGG_enr_936	ame04141	Protein processing in endoplasmic reticulum	0.474201722357448	0.999266822642029	4Qvs4W	gene-LOC409377
KEGG_enr_937	ame04141	Protein processing in endoplasmic reticulum	0.474201722357448	0.999266822642029	4Qvs4W	gene-LOC408533
KEGG_enr_938	ame04141	Protein processing in endoplasmic reticulum	0.474201722357448	0.999266822642029	4Qvs4W	gene-LOC552223
KEGG_enr_939	ame04141	Protein processing in endoplasmic reticulum	0.474201722357448	0.999266822642029	4Qvs4W	gene-LOC408691
KEGG_enr_940	ame04141	Protein processing in endoplasmic reticulum	0.474201722357448	0.999266822642029	4Qvs4W	gene-LOC725088
KEGG_enr_941	ame04141	Protein processing in endoplasmic reticulum	0.474201722357448	0.999266822642029	4Qvs4W	gene-LOC552747
KEGG_enr_942	ame04141	Protein processing in endoplasmic reticulum	0.474201722357448	0.999266822642029	4Qvs4W	gene-LOC409584
KEGG_enr_943	ame04141	Protein processing in endoplasmic reticulum	0.474201722357448	0.999266822642029	4Qvs4W	gene-LOC724553
KEGG_enr_944	ame00052	Galactose metabolism	0.475848599783285	0.999266822642029	4Qvs4W	gene-LOC551005
KEGG_enr_945	ame00052	Galactose metabolism	0.475848599783285	0.999266822642029	4Qvs4W	gene-LOC724724
KEGG_enr_946	ame00052	Galactose metabolism	0.475848599783285	0.999266822642029	4Qvs4W	gene-LOC724540
KEGG_enr_947	ame00052	Galactose metabolism	0.475848599783285	0.999266822642029	4Qvs4W	gene-LOC408818
KEGG_enr_948	ame00052	Galactose metabolism	0.475848599783285	0.999266822642029	4Qvs4W	gene-LOC409365
KEGG_enr_949	ame00052	Galactose metabolism	0.475848599783285	0.999266822642029	4Qvs4W	gene-Hbg3
KEGG_enr_950	ame00052	Galactose metabolism	0.475848599783285	0.999266822642029	4Qvs4W	gene-LOC412069
KEGG_enr_951	ame00010	Glycolysis / Gluconeogenesis	0.486836648794617	0.999266822642029	4Qvs4W	gene-LOC551005
KEGG_enr_952	ame00010	Glycolysis / Gluconeogenesis	0.486836648794617	0.999266822642029	4Qvs4W	gene-LOC412843
KEGG_enr_953	ame00010	Glycolysis / Gluconeogenesis	0.486836648794617	0.999266822642029	4Qvs4W	gene-LOC724619
KEGG_enr_954	ame00010	Glycolysis / Gluconeogenesis	0.486836648794617	0.999266822642029	4Qvs4W	gene-LOC724724
KEGG_enr_955	ame00010	Glycolysis / Gluconeogenesis	0.486836648794617	0.999266822642029	4Qvs4W	gene-LOC408559
KEGG_enr_956	ame00010	Glycolysis / Gluconeogenesis	0.486836648794617	0.999266822642029	4Qvs4W	gene-LOC102655391
KEGG_enr_957	ame00010	Glycolysis / Gluconeogenesis	0.486836648794617	0.999266822642029	4Qvs4W	gene-LOC551154
KEGG_enr_958	ame00010	Glycolysis / Gluconeogenesis	0.486836648794617	0.999266822642029	4Qvs4W	gene-LOC411140
KEGG_enr_959	ame00010	Glycolysis / Gluconeogenesis	0.486836648794617	0.999266822642029	4Qvs4W	gene-LOC411188
KEGG_enr_960	ame00010	Glycolysis / Gluconeogenesis	0.486836648794617	0.999266822642029	4Qvs4W	gene-LOC550687
KEGG_enr_961	ame00010	Glycolysis / Gluconeogenesis	0.486836648794617	0.999266822642029	4Qvs4W	gene-LOC411187
KEGG_enr_962	ame00010	Glycolysis / Gluconeogenesis	0.486836648794617	0.999266822642029	4Qvs4W	gene-LOC408818
KEGG_enr_963	ame00010	Glycolysis / Gluconeogenesis	0.486836648794617	0.999266822642029	4Qvs4W	gene-LOC411576
KEGG_enr_964	ame00010	Glycolysis / Gluconeogenesis	0.486836648794617	0.999266822642029	4Qvs4W	gene-LOC550785
KEGG_enr_965	ame04013	MAPK signaling pathway - fly	0.497572365308162	0.999266822642029	4Qvs4W	gene-LOC725245
KEGG_enr_966	ame04013	MAPK signaling pathway - fly	0.497572365308162	0.999266822642029	4Qvs4W	gene-LOC724793
KEGG_enr_967	ame04013	MAPK signaling pathway - fly	0.497572365308162	0.999266822642029	4Qvs4W	gene-LOC100576369
KEGG_enr_968	ame04013	MAPK signaling pathway - fly	0.497572365308162	0.999266822642029	4Qvs4W	gene-LOC411175
KEGG_enr_969	ame04013	MAPK signaling pathway - fly	0.497572365308162	0.999266822642029	4Qvs4W	gene-LOC100578885
KEGG_enr_970	ame04013	MAPK signaling pathway - fly	0.497572365308162	0.999266822642029	4Qvs4W	gene-LOC726289
KEGG_enr_971	ame04013	MAPK signaling pathway - fly	0.497572365308162	0.999266822642029	4Qvs4W	gene-LOC100577214
KEGG_enr_972	ame04013	MAPK signaling pathway - fly	0.497572365308162	0.999266822642029	4Qvs4W	gene-LOC408894
KEGG_enr_973	ame04013	MAPK signaling pathway - fly	0.497572365308162	0.999266822642029	4Qvs4W	gene-LOC410575
KEGG_enr_974	ame04013	MAPK signaling pathway - fly	0.497572365308162	0.999266822642029	4Qvs4W	gene-LOC100577393
KEGG_enr_975	ame04013	MAPK signaling pathway - fly	0.497572365308162	0.999266822642029	4Qvs4W	gene-LOC100577174
KEGG_enr_976	ame04013	MAPK signaling pathway - fly	0.497572365308162	0.999266822642029	4Qvs4W	gene-LOC100577521
KEGG_enr_977	ame04013	MAPK signaling pathway - fly	0.497572365308162	0.999266822642029	4Qvs4W	gene-LOC102655329
KEGG_enr_978	ame04013	MAPK signaling pathway - fly	0.497572365308162	0.999266822642029	4Qvs4W	gene-LOC413946
KEGG_enr_979	ame04013	MAPK signaling pathway - fly	0.497572365308162	0.999266822642029	4Qvs4W	gene-LOC410671
KEGG_enr_980	ame04013	MAPK signaling pathway - fly	0.497572365308162	0.999266822642029	4Qvs4W	gene-LOC409286
KEGG_enr_981	ame04013	MAPK signaling pathway - fly	0.497572365308162	0.999266822642029	4Qvs4W	gene-LOC410811
KEGG_enr_982	ame04013	MAPK signaling pathway - fly	0.497572365308162	0.999266822642029	4Qvs4W	gene-LOC408844
KEGG_enr_983	ame04013	MAPK signaling pathway - fly	0.497572365308162	0.999266822642029	4Qvs4W	gene-LOC408533
KEGG_enr_984	ame04013	MAPK signaling pathway - fly	0.497572365308162	0.999266822642029	4Qvs4W	gene-LOC410808
KEGG_enr_985	ame04013	MAPK signaling pathway - fly	0.497572365308162	0.999266822642029	4Qvs4W	gene-LOC409125
KEGG_enr_986	ame04013	MAPK signaling pathway - fly	0.497572365308162	0.999266822642029	4Qvs4W	gene-LOC410918
KEGG_enr_987	ame04013	MAPK signaling pathway - fly	0.497572365308162	0.999266822642029	4Qvs4W	gene-PRF
KEGG_enr_988	ame00562	Inositol phosphate metabolism	0.524716979656582	0.999266822642029	4Qvs4W	gene-LOC726481
KEGG_enr_989	ame00562	Inositol phosphate metabolism	0.524716979656582	0.999266822642029	4Qvs4W	gene-LOC726463
KEGG_enr_990	ame00562	Inositol phosphate metabolism	0.524716979656582	0.999266822642029	4Qvs4W	gene-LOC724909
KEGG_enr_991	ame00562	Inositol phosphate metabolism	0.524716979656582	0.999266822642029	4Qvs4W	gene-LOC724619
KEGG_enr_992	ame00562	Inositol phosphate metabolism	0.524716979656582	0.999266822642029	4Qvs4W	gene-LOC406096
KEGG_enr_993	ame00562	Inositol phosphate metabolism	0.524716979656582	0.999266822642029	4Qvs4W	gene-LOC408868
KEGG_enr_994	ame00562	Inositol phosphate metabolism	0.524716979656582	0.999266822642029	4Qvs4W	gene-LOC411563
KEGG_enr_995	ame00562	Inositol phosphate metabolism	0.524716979656582	0.999266822642029	4Qvs4W	gene-LOC413817
KEGG_enr_996	ame00562	Inositol phosphate metabolism	0.524716979656582	0.999266822642029	4Qvs4W	gene-LOC551143
KEGG_enr_997	ame00562	Inositol phosphate metabolism	0.524716979656582	0.999266822642029	4Qvs4W	gene-LOC551726
KEGG_enr_998	ame00562	Inositol phosphate metabolism	0.524716979656582	0.999266822642029	4Qvs4W	gene-LOC727030
KEGG_enr_999	ame00562	Inositol phosphate metabolism	0.524716979656582	0.999266822642029	4Qvs4W	gene-LOC413425
KEGG_enr_1000	ame00562	Inositol phosphate metabolism	0.524716979656582	0.999266822642029	4Qvs4W	gene-LOC410183
KEGG_enr_1001	ame00562	Inositol phosphate metabolism	0.524716979656582	0.999266822642029	4Qvs4W	gene-LOC409736
KEGG_enr_1002	ame00520	Amino sugar and nucleotide sugar metabolism	0.541709512872235	0.999266822642029	4Qvs4W	gene-LOC551005
KEGG_enr_1003	ame00520	Amino sugar and nucleotide sugar metabolism	0.541709512872235	0.999266822642029	4Qvs4W	gene-LOC100577156
KEGG_enr_1004	ame00520	Amino sugar and nucleotide sugar metabolism	0.541709512872235	0.999266822642029	4Qvs4W	gene-LOC413356
KEGG_enr_1005	ame00520	Amino sugar and nucleotide sugar metabolism	0.541709512872235	0.999266822642029	4Qvs4W	gene-LOC725284
KEGG_enr_1006	ame00520	Amino sugar and nucleotide sugar metabolism	0.541709512872235	0.999266822642029	4Qvs4W	gene-LOC413705
KEGG_enr_1007	ame00520	Amino sugar and nucleotide sugar metabolism	0.541709512872235	0.999266822642029	4Qvs4W	gene-LOC726818
KEGG_enr_1008	ame00520	Amino sugar and nucleotide sugar metabolism	0.541709512872235	0.999266822642029	4Qvs4W	gene-LOC724540
KEGG_enr_1009	ame00520	Amino sugar and nucleotide sugar metabolism	0.541709512872235	0.999266822642029	4Qvs4W	gene-LOC551154
KEGG_enr_1010	ame00520	Amino sugar and nucleotide sugar metabolism	0.541709512872235	0.999266822642029	4Qvs4W	gene-LOC412215
KEGG_enr_1011	ame00520	Amino sugar and nucleotide sugar metabolism	0.541709512872235	0.999266822642029	4Qvs4W	gene-LOC408818
KEGG_enr_1012	ame00520	Amino sugar and nucleotide sugar metabolism	0.541709512872235	0.999266822642029	4Qvs4W	gene-LOC410234
KEGG_enr_1013	ame00520	Amino sugar and nucleotide sugar metabolism	0.541709512872235	0.999266822642029	4Qvs4W	gene-LOC412069
KEGG_enr_1014	ame00520	Amino sugar and nucleotide sugar metabolism	0.541709512872235	0.999266822642029	4Qvs4W	gene-LOC413435
KEGG_enr_1015	ame04391	Hippo signaling pathway - fly	0.541709512872235	0.999266822642029	4Qvs4W	gene-LOC725245
KEGG_enr_1016	ame04391	Hippo signaling pathway - fly	0.541709512872235	0.999266822642029	4Qvs4W	gene-LOC408292
KEGG_enr_1017	ame04391	Hippo signaling pathway - fly	0.541709512872235	0.999266822642029	4Qvs4W	gene-LOC552079
KEGG_enr_1018	ame04391	Hippo signaling pathway - fly	0.541709512872235	0.999266822642029	4Qvs4W	gene-LOC413423
KEGG_enr_1019	ame04391	Hippo signaling pathway - fly	0.541709512872235	0.999266822642029	4Qvs4W	gene-LOC409348
KEGG_enr_1020	ame04391	Hippo signaling pathway - fly	0.541709512872235	0.999266822642029	4Qvs4W	gene-Arp1
KEGG_enr_1021	ame04391	Hippo signaling pathway - fly	0.541709512872235	0.999266822642029	4Qvs4W	gene-LOC102655329
KEGG_enr_1022	ame04391	Hippo signaling pathway - fly	0.541709512872235	0.999266822642029	4Qvs4W	gene-LOC412617
KEGG_enr_1023	ame04391	Hippo signaling pathway - fly	0.541709512872235	0.999266822642029	4Qvs4W	gene-LOC724888
KEGG_enr_1024	ame04391	Hippo signaling pathway - fly	0.541709512872235	0.999266822642029	4Qvs4W	gene-LOC409286
KEGG_enr_1025	ame04391	Hippo signaling pathway - fly	0.541709512872235	0.999266822642029	4Qvs4W	gene-LOC408951
KEGG_enr_1026	ame04391	Hippo signaling pathway - fly	0.541709512872235	0.999266822642029	4Qvs4W	gene-LOC412108
KEGG_enr_1027	ame04391	Hippo signaling pathway - fly	0.541709512872235	0.999266822642029	4Qvs4W	gene-LOC100576392
KEGG_enr_1028	ame00565	Ether lipid metabolism	0.555938826760217	0.999266822642029	4Qvs4W	gene-LOC550970
KEGG_enr_1029	ame00565	Ether lipid metabolism	0.555938826760217	0.999266822642029	4Qvs4W	gene-LOC408869
KEGG_enr_1030	ame00565	Ether lipid metabolism	0.555938826760217	0.999266822642029	4Qvs4W	gene-LOC410570
KEGG_enr_1031	ame00565	Ether lipid metabolism	0.555938826760217	0.999266822642029	4Qvs4W	gene-LOC552795
KEGG_enr_1032	ame00565	Ether lipid metabolism	0.555938826760217	0.999266822642029	4Qvs4W	gene-LOC409614
KEGG_enr_1033	ame00565	Ether lipid metabolism	0.555938826760217	0.999266822642029	4Qvs4W	gene-LOC727078
KEGG_enr_1034	ame00130	Ubiquinone and other terpenoid-quinone biosynthesis	0.556883290933432	0.999266822642029	4Qvs4W	gene-LOC551869
KEGG_enr_1035	ame00130	Ubiquinone and other terpenoid-quinone biosynthesis	0.556883290933432	0.999266822642029	4Qvs4W	gene-LOC726040
KEGG_enr_1036	ame00130	Ubiquinone and other terpenoid-quinone biosynthesis	0.556883290933432	0.999266822642029	4Qvs4W	gene-Coq7
KEGG_enr_1037	ame00130	Ubiquinone and other terpenoid-quinone biosynthesis	0.556883290933432	0.999266822642029	4Qvs4W	gene-LOC411105
KEGG_enr_1038	ame00620	Pyruvate metabolism	0.558154098500646	0.999266822642029	4Qvs4W	gene-LOC412843
KEGG_enr_1039	ame00620	Pyruvate metabolism	0.558154098500646	0.999266822642029	4Qvs4W	gene-LOC409682
KEGG_enr_1040	ame00620	Pyruvate metabolism	0.558154098500646	0.999266822642029	4Qvs4W	gene-LOC408559
KEGG_enr_1041	ame00620	Pyruvate metabolism	0.558154098500646	0.999266822642029	4Qvs4W	gene-LOC102655391
KEGG_enr_1042	ame00620	Pyruvate metabolism	0.558154098500646	0.999266822642029	4Qvs4W	gene-LOC552568
KEGG_enr_1043	ame00620	Pyruvate metabolism	0.558154098500646	0.999266822642029	4Qvs4W	gene-LOC411140
KEGG_enr_1044	ame00620	Pyruvate metabolism	0.558154098500646	0.999266822642029	4Qvs4W	gene-LOC411188
KEGG_enr_1045	ame00620	Pyruvate metabolism	0.558154098500646	0.999266822642029	4Qvs4W	gene-LOC550687
KEGG_enr_1046	ame00620	Pyruvate metabolism	0.558154098500646	0.999266822642029	4Qvs4W	gene-LOC411187
KEGG_enr_1047	ame00620	Pyruvate metabolism	0.558154098500646	0.999266822642029	4Qvs4W	gene-LOC726838
KEGG_enr_1048	ame04341	Hedgehog signaling pathway - fly	0.581769593613543	0.999266822642029	4Qvs4W	gene-LOC100577365
KEGG_enr_1049	ame04341	Hedgehog signaling pathway - fly	0.581769593613543	0.999266822642029	4Qvs4W	gene-LOC409942
KEGG_enr_1050	ame04341	Hedgehog signaling pathway - fly	0.581769593613543	0.999266822642029	4Qvs4W	gene-LOC100576449
KEGG_enr_1051	ame04341	Hedgehog signaling pathway - fly	0.581769593613543	0.999266822642029	4Qvs4W	gene-LOC411904
KEGG_enr_1052	ame04341	Hedgehog signaling pathway - fly	0.581769593613543	0.999266822642029	4Qvs4W	gene-LOC100577913
KEGG_enr_1053	ame04341	Hedgehog signaling pathway - fly	0.581769593613543	0.999266822642029	4Qvs4W	gene-LOC408691
KEGG_enr_1054	ame04341	Hedgehog signaling pathway - fly	0.581769593613543	0.999266822642029	4Qvs4W	gene-LOC412108
KEGG_enr_1055	ame04070	Phosphatidylinositol signaling system	0.597335264279334	0.999266822642029	4Qvs4W	gene-LOC726481
KEGG_enr_1056	ame04070	Phosphatidylinositol signaling system	0.597335264279334	0.999266822642029	4Qvs4W	gene-LOC726463
KEGG_enr_1057	ame04070	Phosphatidylinositol signaling system	0.597335264279334	0.999266822642029	4Qvs4W	gene-LOC724909
KEGG_enr_1058	ame04070	Phosphatidylinositol signaling system	0.597335264279334	0.999266822642029	4Qvs4W	gene-LOC551069
KEGG_enr_1059	ame04070	Phosphatidylinositol signaling system	0.597335264279334	0.999266822642029	4Qvs4W	gene-LOC406096
KEGG_enr_1060	ame04070	Phosphatidylinositol signaling system	0.597335264279334	0.999266822642029	4Qvs4W	gene-TpnCI
KEGG_enr_1061	ame04070	Phosphatidylinositol signaling system	0.597335264279334	0.999266822642029	4Qvs4W	gene-LOC408868
KEGG_enr_1062	ame04070	Phosphatidylinositol signaling system	0.597335264279334	0.999266822642029	4Qvs4W	gene-LOC411563
KEGG_enr_1063	ame04070	Phosphatidylinositol signaling system	0.597335264279334	0.999266822642029	4Qvs4W	gene-LOC413817
KEGG_enr_1064	ame04070	Phosphatidylinositol signaling system	0.597335264279334	0.999266822642029	4Qvs4W	gene-LOC408577
KEGG_enr_1065	ame04070	Phosphatidylinositol signaling system	0.597335264279334	0.999266822642029	4Qvs4W	gene-LOC551726
KEGG_enr_1066	ame04070	Phosphatidylinositol signaling system	0.597335264279334	0.999266822642029	4Qvs4W	gene-LOC725179
KEGG_enr_1067	ame04070	Phosphatidylinositol signaling system	0.597335264279334	0.999266822642029	4Qvs4W	gene-LOC727030
KEGG_enr_1068	ame04070	Phosphatidylinositol signaling system	0.597335264279334	0.999266822642029	4Qvs4W	gene-LOC413425
KEGG_enr_1069	ame04070	Phosphatidylinositol signaling system	0.597335264279334	0.999266822642029	4Qvs4W	gene-LOC410183
KEGG_enr_1070	ame04070	Phosphatidylinositol signaling system	0.597335264279334	0.999266822642029	4Qvs4W	gene-LOC411306
KEGG_enr_1071	ame00220	Arginine biosynthesis	0.597969202114696	0.999266822642029	4Qvs4W	gene-LOC551670
KEGG_enr_1072	ame00220	Arginine biosynthesis	0.597969202114696	0.999266822642029	4Qvs4W	gene-LOC408969
KEGG_enr_1073	ame00220	Arginine biosynthesis	0.597969202114696	0.999266822642029	4Qvs4W	gene-LOC412923
KEGG_enr_1074	ame00982	Drug metabolism - cytochrome P450	0.610230558610255	0.999266822642029	4Qvs4W	gene-LOC725942
KEGG_enr_1075	ame00982	Drug metabolism - cytochrome P450	0.610230558610255	0.999266822642029	4Qvs4W	gene-GstD1
KEGG_enr_1076	ame00982	Drug metabolism - cytochrome P450	0.610230558610255	0.999266822642029	4Qvs4W	gene-LOC408788
KEGG_enr_1077	ame00982	Drug metabolism - cytochrome P450	0.610230558610255	0.999266822642029	4Qvs4W	gene-LOC727593
KEGG_enr_1078	ame00982	Drug metabolism - cytochrome P450	0.610230558610255	0.999266822642029	4Qvs4W	gene-LOC107965199
KEGG_enr_1079	ame00982	Drug metabolism - cytochrome P450	0.610230558610255	0.999266822642029	4Qvs4W	gene-LOC409203
KEGG_enr_1080	ame03015	mRNA surveillance pathway	0.613263507382737	0.999266822642029	4Qvs4W	gene-LOC725555
KEGG_enr_1081	ame03015	mRNA surveillance pathway	0.613263507382737	0.999266822642029	4Qvs4W	gene-LOC724628
KEGG_enr_1082	ame03015	mRNA surveillance pathway	0.613263507382737	0.999266822642029	4Qvs4W	gene-LOC100576967
KEGG_enr_1083	ame03015	mRNA surveillance pathway	0.613263507382737	0.999266822642029	4Qvs4W	gene-LOC412602
KEGG_enr_1084	ame03015	mRNA surveillance pathway	0.613263507382737	0.999266822642029	4Qvs4W	gene-LOC409961
KEGG_enr_1085	ame03015	mRNA surveillance pathway	0.613263507382737	0.999266822642029	4Qvs4W	gene-LOC551258
KEGG_enr_1086	ame03015	mRNA surveillance pathway	0.613263507382737	0.999266822642029	4Qvs4W	gene-LOC725396
KEGG_enr_1087	ame03015	mRNA surveillance pathway	0.613263507382737	0.999266822642029	4Qvs4W	gene-LOC413618
KEGG_enr_1088	ame03015	mRNA surveillance pathway	0.613263507382737	0.999266822642029	4Qvs4W	gene-LOC551707
KEGG_enr_1089	ame03015	mRNA surveillance pathway	0.613263507382737	0.999266822642029	4Qvs4W	gene-LOC409688
KEGG_enr_1090	ame03015	mRNA surveillance pathway	0.613263507382737	0.999266822642029	4Qvs4W	gene-LOC412627
KEGG_enr_1091	ame03015	mRNA surveillance pathway	0.613263507382737	0.999266822642029	4Qvs4W	gene-LOC413146
KEGG_enr_1092	ame03015	mRNA surveillance pathway	0.613263507382737	0.999266822642029	4Qvs4W	gene-LOC413943
KEGG_enr_1093	ame03015	mRNA surveillance pathway	0.613263507382737	0.999266822642029	4Qvs4W	gene-LOC409804
KEGG_enr_1094	ame03015	mRNA surveillance pathway	0.613263507382737	0.999266822642029	4Qvs4W	gene-LOC408949
KEGG_enr_1095	ame03015	mRNA surveillance pathway	0.613263507382737	0.999266822642029	4Qvs4W	gene-LOC411879
KEGG_enr_1096	ame03015	mRNA surveillance pathway	0.613263507382737	0.999266822642029	4Qvs4W	gene-LOC410219
KEGG_enr_1097	ame04512	ECM-receptor interaction	0.63061368354387	0.999266822642029	4Qvs4W	gene-LOC724429
KEGG_enr_1098	ame04512	ECM-receptor interaction	0.63061368354387	0.999266822642029	4Qvs4W	gene-LOC409924
KEGG_enr_1099	ame04512	ECM-receptor interaction	0.63061368354387	0.999266822642029	4Qvs4W	gene-LOC412941
KEGG_enr_1100	ame04512	ECM-receptor interaction	0.63061368354387	0.999266822642029	4Qvs4W	gene-LOC409474
KEGG_enr_1101	ame04512	ECM-receptor interaction	0.63061368354387	0.999266822642029	4Qvs4W	gene-LOC410509
KEGG_enr_1102	ame04512	ECM-receptor interaction	0.63061368354387	0.999266822642029	4Qvs4W	gene-LOC406097
KEGG_enr_1103	ame04512	ECM-receptor interaction	0.63061368354387	0.999266822642029	4Qvs4W	gene-LOC409448
KEGG_enr_1104	ame00480	Glutathione metabolism	0.640828364632514	0.999266822642029	4Qvs4W	gene-LOC725942
KEGG_enr_1105	ame00480	Glutathione metabolism	0.640828364632514	0.999266822642029	4Qvs4W	gene-GstD1
KEGG_enr_1106	ame00480	Glutathione metabolism	0.640828364632514	0.999266822642029	4Qvs4W	gene-LOC725325
KEGG_enr_1107	ame00480	Glutathione metabolism	0.640828364632514	0.999266822642029	4Qvs4W	gene-LOC725665
KEGG_enr_1108	ame00480	Glutathione metabolism	0.640828364632514	0.999266822642029	4Qvs4W	gene-LOC552118
KEGG_enr_1109	ame00480	Glutathione metabolism	0.640828364632514	0.999266822642029	4Qvs4W	gene-LOC409077
KEGG_enr_1110	ame00480	Glutathione metabolism	0.640828364632514	0.999266822642029	4Qvs4W	gene-LOC552109
KEGG_enr_1111	ame00480	Glutathione metabolism	0.640828364632514	0.999266822642029	4Qvs4W	gene-LOC551224
KEGG_enr_1112	ame00480	Glutathione metabolism	0.640828364632514	0.999266822642029	4Qvs4W	gene-LOC725099
KEGG_enr_1113	ame00480	Glutathione metabolism	0.640828364632514	0.999266822642029	4Qvs4W	gene-LOC726269
KEGG_enr_1114	ame03008	Ribosome biogenesis in eukaryotes	0.642121630036669	0.999266822642029	4Qvs4W	gene-LOC410280
KEGG_enr_1115	ame03008	Ribosome biogenesis in eukaryotes	0.642121630036669	0.999266822642029	4Qvs4W	gene-LOC102655272
KEGG_enr_1116	ame03008	Ribosome biogenesis in eukaryotes	0.642121630036669	0.999266822642029	4Qvs4W	gene-LOC409857
KEGG_enr_1117	ame03008	Ribosome biogenesis in eukaryotes	0.642121630036669	0.999266822642029	4Qvs4W	gene-LOC551655
KEGG_enr_1118	ame03008	Ribosome biogenesis in eukaryotes	0.642121630036669	0.999266822642029	4Qvs4W	gene-LOC409305
KEGG_enr_1119	ame03008	Ribosome biogenesis in eukaryotes	0.642121630036669	0.999266822642029	4Qvs4W	gene-LOC724542
KEGG_enr_1120	ame03008	Ribosome biogenesis in eukaryotes	0.642121630036669	0.999266822642029	4Qvs4W	gene-LOC408573
KEGG_enr_1121	ame03008	Ribosome biogenesis in eukaryotes	0.642121630036669	0.999266822642029	4Qvs4W	gene-LOC100576572
KEGG_enr_1122	ame03008	Ribosome biogenesis in eukaryotes	0.642121630036669	0.999266822642029	4Qvs4W	gene-LOC551016
KEGG_enr_1123	ame03008	Ribosome biogenesis in eukaryotes	0.642121630036669	0.999266822642029	4Qvs4W	gene-LOC413649
KEGG_enr_1124	ame03008	Ribosome biogenesis in eukaryotes	0.642121630036669	0.999266822642029	4Qvs4W	gene-LOC552010
KEGG_enr_1125	ame03008	Ribosome biogenesis in eukaryotes	0.642121630036669	0.999266822642029	4Qvs4W	gene-LOC550808
KEGG_enr_1126	ame03008	Ribosome biogenesis in eukaryotes	0.642121630036669	0.999266822642029	4Qvs4W	gene-LOC551992
KEGG_enr_1127	ame03008	Ribosome biogenesis in eukaryotes	0.642121630036669	0.999266822642029	4Qvs4W	gene-LOC413805
KEGG_enr_1128	ame03008	Ribosome biogenesis in eukaryotes	0.642121630036669	0.999266822642029	4Qvs4W	gene-LOC552781
KEGG_enr_1129	ame03008	Ribosome biogenesis in eukaryotes	0.642121630036669	0.999266822642029	4Qvs4W	gene-LOC551671
KEGG_enr_1130	ame03008	Ribosome biogenesis in eukaryotes	0.642121630036669	0.999266822642029	4Qvs4W	gene-LOC100578852
KEGG_enr_1131	ame03008	Ribosome biogenesis in eukaryotes	0.642121630036669	0.999266822642029	4Qvs4W	gene-LOC409993
KEGG_enr_1132	ame03008	Ribosome biogenesis in eukaryotes	0.642121630036669	0.999266822642029	4Qvs4W	gene-LOC409767
KEGG_enr_1133	ame04214	Apoptosis - fly	0.65111280981466	0.999266822642029	4Qvs4W	gene-CytC
KEGG_enr_1134	ame04214	Apoptosis - fly	0.65111280981466	0.999266822642029	4Qvs4W	gene-LOC725245
KEGG_enr_1135	ame04214	Apoptosis - fly	0.65111280981466	0.999266822642029	4Qvs4W	gene-LOC408979
KEGG_enr_1136	ame04214	Apoptosis - fly	0.65111280981466	0.999266822642029	4Qvs4W	gene-LOC726289
KEGG_enr_1137	ame04214	Apoptosis - fly	0.65111280981466	0.999266822642029	4Qvs4W	gene-LOC725613
KEGG_enr_1138	ame04214	Apoptosis - fly	0.65111280981466	0.999266822642029	4Qvs4W	gene-LOC100577393
KEGG_enr_1139	ame04214	Apoptosis - fly	0.65111280981466	0.999266822642029	4Qvs4W	gene-Br-c
KEGG_enr_1140	ame04214	Apoptosis - fly	0.65111280981466	0.999266822642029	4Qvs4W	gene-Ecr
KEGG_enr_1141	ame04214	Apoptosis - fly	0.65111280981466	0.999266822642029	4Qvs4W	gene-LOC409286
KEGG_enr_1142	ame04214	Apoptosis - fly	0.65111280981466	0.999266822642029	4Qvs4W	gene-LOC408844
KEGG_enr_1143	ame04214	Apoptosis - fly	0.65111280981466	0.999266822642029	4Qvs4W	gene-LOC408533
KEGG_enr_1144	ame04214	Apoptosis - fly	0.65111280981466	0.999266822642029	4Qvs4W	gene-LOC726620
KEGG_enr_1145	ame04214	Apoptosis - fly	0.65111280981466	0.999266822642029	4Qvs4W	gene-LOC725244
KEGG_enr_1146	ame00061	Fatty acid biosynthesis	0.66878741602391	0.999266822642029	4Qvs4W	gene-LOC412541
KEGG_enr_1147	ame00061	Fatty acid biosynthesis	0.66878741602391	0.999266822642029	4Qvs4W	gene-LOC551837
KEGG_enr_1148	ame00061	Fatty acid biosynthesis	0.66878741602391	0.999266822642029	4Qvs4W	gene-LOC413655
KEGG_enr_1149	ame00670	One carbon pool by folate	0.66878741602391	0.999266822642029	4Qvs4W	gene-LOC551401
KEGG_enr_1150	ame00670	One carbon pool by folate	0.66878741602391	0.999266822642029	4Qvs4W	gene-LOC550749
KEGG_enr_1151	ame00670	One carbon pool by folate	0.66878741602391	0.999266822642029	4Qvs4W	gene-LOC410422
KEGG_enr_1152	ame00730	Thiamine metabolism	0.66878741602391	0.999266822642029	4Qvs4W	gene-LOC551687
KEGG_enr_1153	ame00730	Thiamine metabolism	0.66878741602391	0.999266822642029	4Qvs4W	gene-LOC410039
KEGG_enr_1154	ame00730	Thiamine metabolism	0.66878741602391	0.999266822642029	4Qvs4W	gene-LOC727300
KEGG_enr_1155	ame00561	Glycerolipid metabolism	0.678838430908357	0.999266822642029	4Qvs4W	gene-LOC724951
KEGG_enr_1156	ame00561	Glycerolipid metabolism	0.678838430908357	0.999266822642029	4Qvs4W	gene-LOC408559
KEGG_enr_1157	ame00561	Glycerolipid metabolism	0.678838430908357	0.999266822642029	4Qvs4W	gene-LOC551069
KEGG_enr_1158	ame00561	Glycerolipid metabolism	0.678838430908357	0.999266822642029	4Qvs4W	gene-LOC413697
KEGG_enr_1159	ame00561	Glycerolipid metabolism	0.678838430908357	0.999266822642029	4Qvs4W	gene-LOC411140
KEGG_enr_1160	ame00561	Glycerolipid metabolism	0.678838430908357	0.999266822642029	4Qvs4W	gene-LOC410201
KEGG_enr_1161	ame00561	Glycerolipid metabolism	0.678838430908357	0.999266822642029	4Qvs4W	gene-LOC550687
KEGG_enr_1162	ame00561	Glycerolipid metabolism	0.678838430908357	0.999266822642029	4Qvs4W	gene-LOC727078
KEGG_enr_1163	ame00561	Glycerolipid metabolism	0.678838430908357	0.999266822642029	4Qvs4W	gene-LOC727173
KEGG_enr_1164	ame00561	Glycerolipid metabolism	0.678838430908357	0.999266822642029	4Qvs4W	gene-LOC726880
KEGG_enr_1165	ame00270	Cysteine and methionine metabolism	0.692052443505871	0.999266822642029	4Qvs4W	gene-LOC725967
KEGG_enr_1166	ame00270	Cysteine and methionine metabolism	0.692052443505871	0.999266822642029	4Qvs4W	gene-LOC412460
KEGG_enr_1167	ame00270	Cysteine and methionine metabolism	0.692052443505871	0.999266822642029	4Qvs4W	gene-LOC551724
KEGG_enr_1168	ame00270	Cysteine and methionine metabolism	0.692052443505871	0.999266822642029	4Qvs4W	gene-LOC408368
KEGG_enr_1169	ame00270	Cysteine and methionine metabolism	0.692052443505871	0.999266822642029	4Qvs4W	gene-LOC411188
KEGG_enr_1170	ame00270	Cysteine and methionine metabolism	0.692052443505871	0.999266822642029	4Qvs4W	gene-LOC411187
KEGG_enr_1171	ame00270	Cysteine and methionine metabolism	0.692052443505871	0.999266822642029	4Qvs4W	gene-LOC726838
KEGG_enr_1172	ame00270	Cysteine and methionine metabolism	0.692052443505871	0.999266822642029	4Qvs4W	gene-LOC725816
KEGG_enr_1173	ame00270	Cysteine and methionine metabolism	0.692052443505871	0.999266822642029	4Qvs4W	gene-Dnmt3
KEGG_enr_1174	ame00270	Cysteine and methionine metabolism	0.692052443505871	0.999266822642029	4Qvs4W	gene-LOC551762
KEGG_enr_1175	ame00270	Cysteine and methionine metabolism	0.692052443505871	0.999266822642029	4Qvs4W	gene-LOC725099
KEGG_enr_1176	ame00250	Alanine, aspartate and glutamate metabolism	0.717830354362558	0.999266822642029	4Qvs4W	gene-LOC551670
KEGG_enr_1177	ame00250	Alanine, aspartate and glutamate metabolism	0.717830354362558	0.999266822642029	4Qvs4W	gene-LOC410408
KEGG_enr_1178	ame00250	Alanine, aspartate and glutamate metabolism	0.717830354362558	0.999266822642029	4Qvs4W	gene-LOC408509
KEGG_enr_1179	ame00250	Alanine, aspartate and glutamate metabolism	0.717830354362558	0.999266822642029	4Qvs4W	gene-LOC412923
KEGG_enr_1180	ame00250	Alanine, aspartate and glutamate metabolism	0.717830354362558	0.999266822642029	4Qvs4W	gene-LOC409299
KEGG_enr_1181	ame00250	Alanine, aspartate and glutamate metabolism	0.717830354362558	0.999266822642029	4Qvs4W	gene-LOC412619
KEGG_enr_1182	ame00250	Alanine, aspartate and glutamate metabolism	0.717830354362558	0.999266822642029	4Qvs4W	gene-LOC100578894
KEGG_enr_1183	ame00534	Glycosaminoglycan biosynthesis - heparan sulfate / heparin	0.729996719345211	0.999266822642029	4Qvs4W	gene-LOC408293
KEGG_enr_1184	ame00534	Glycosaminoglycan biosynthesis - heparan sulfate / heparin	0.729996719345211	0.999266822642029	4Qvs4W	gene-LOC726216
KEGG_enr_1185	ame00534	Glycosaminoglycan biosynthesis - heparan sulfate / heparin	0.729996719345211	0.999266822642029	4Qvs4W	gene-LOC413242
KEGG_enr_1186	ame00531	Glycosaminoglycan degradation	0.734666852198774	0.999266822642029	4Qvs4W	gene-LOC551758
KEGG_enr_1187	ame00531	Glycosaminoglycan degradation	0.734666852198774	0.999266822642029	4Qvs4W	gene-LOC411657
KEGG_enr_1188	ame00531	Glycosaminoglycan degradation	0.734666852198774	0.999266822642029	4Qvs4W	gene-LOC726818
KEGG_enr_1189	ame00531	Glycosaminoglycan degradation	0.734666852198774	0.999266822642029	4Qvs4W	gene-LOC551314
KEGG_enr_1190	ame03060	Protein export	0.741186205776095	0.999266822642029	4Qvs4W	gene-LOC725571
KEGG_enr_1191	ame03060	Protein export	0.741186205776095	0.999266822642029	4Qvs4W	gene-LOC724188
KEGG_enr_1192	ame03060	Protein export	0.741186205776095	0.999266822642029	4Qvs4W	gene-LOC727473
KEGG_enr_1193	ame03060	Protein export	0.741186205776095	0.999266822642029	4Qvs4W	gene-LOC412505
KEGG_enr_1194	ame03060	Protein export	0.741186205776095	0.999266822642029	4Qvs4W	gene-LOC552776
KEGG_enr_1195	ame00640	Propanoate metabolism	0.755794555513645	0.999266822642029	4Qvs4W	gene-LOC724838
KEGG_enr_1196	ame00640	Propanoate metabolism	0.755794555513645	0.999266822642029	4Qvs4W	gene-LOC102655391
KEGG_enr_1197	ame00640	Propanoate metabolism	0.755794555513645	0.999266822642029	4Qvs4W	gene-LOC411188
KEGG_enr_1198	ame00640	Propanoate metabolism	0.755794555513645	0.999266822642029	4Qvs4W	gene-LOC409306
KEGG_enr_1199	ame00640	Propanoate metabolism	0.755794555513645	0.999266822642029	4Qvs4W	gene-LOC411187
KEGG_enr_1200	ame00640	Propanoate metabolism	0.755794555513645	0.999266822642029	4Qvs4W	gene-LOC412796
KEGG_enr_1201	ame00640	Propanoate metabolism	0.755794555513645	0.999266822642029	4Qvs4W	gene-LOC409736
KEGG_enr_1202	ame04140	Autophagy - animal	0.764431538813293	0.999266822642029	4Qvs4W	gene-LOC409341
KEGG_enr_1203	ame04140	Autophagy - animal	0.764431538813293	0.999266822642029	4Qvs4W	gene-LOC409667
KEGG_enr_1204	ame04140	Autophagy - animal	0.764431538813293	0.999266822642029	4Qvs4W	gene-LOC408358
KEGG_enr_1205	ame04140	Autophagy - animal	0.764431538813293	0.999266822642029	4Qvs4W	gene-LOC551512
KEGG_enr_1206	ame04140	Autophagy - animal	0.764431538813293	0.999266822642029	4Qvs4W	gene-LOC100576085
KEGG_enr_1207	ame04140	Autophagy - animal	0.764431538813293	0.999266822642029	4Qvs4W	gene-LOC412115
KEGG_enr_1208	ame04140	Autophagy - animal	0.764431538813293	0.999266822642029	4Qvs4W	gene-LOC552756
KEGG_enr_1209	ame04140	Autophagy - animal	0.764431538813293	0.999266822642029	4Qvs4W	gene-LOC409941
KEGG_enr_1210	ame04140	Autophagy - animal	0.764431538813293	0.999266822642029	4Qvs4W	gene-LOC412278
KEGG_enr_1211	ame04140	Autophagy - animal	0.764431538813293	0.999266822642029	4Qvs4W	gene-LOC724223
KEGG_enr_1212	ame04140	Autophagy - animal	0.764431538813293	0.999266822642029	4Qvs4W	gene-LOC102656905
KEGG_enr_1213	ame04140	Autophagy - animal	0.764431538813293	0.999266822642029	4Qvs4W	gene-LOC726497
KEGG_enr_1214	ame04140	Autophagy - animal	0.764431538813293	0.999266822642029	4Qvs4W	gene-LOC408577
KEGG_enr_1215	ame04140	Autophagy - animal	0.764431538813293	0.999266822642029	4Qvs4W	gene-LOC408834
KEGG_enr_1216	ame04140	Autophagy - animal	0.764431538813293	0.999266822642029	4Qvs4W	gene-LOC409286
KEGG_enr_1217	ame04140	Autophagy - animal	0.764431538813293	0.999266822642029	4Qvs4W	gene-LOC551036
KEGG_enr_1218	ame04140	Autophagy - animal	0.764431538813293	0.999266822642029	4Qvs4W	gene-LOC408686
KEGG_enr_1219	ame04140	Autophagy - animal	0.764431538813293	0.999266822642029	4Qvs4W	gene-LOC725088
KEGG_enr_1220	ame04140	Autophagy - animal	0.764431538813293	0.999266822642029	4Qvs4W	gene-LOC409393
KEGG_enr_1221	ame04140	Autophagy - animal	0.764431538813293	0.999266822642029	4Qvs4W	gene-LOC726562
KEGG_enr_1222	ame04140	Autophagy - animal	0.764431538813293	0.999266822642029	4Qvs4W	gene-LOC412687
KEGG_enr_1223	ame03420	Nucleotide excision repair	0.799835231592889	0.999266822642029	4Qvs4W	gene-LOC411231
KEGG_enr_1224	ame03420	Nucleotide excision repair	0.799835231592889	0.999266822642029	4Qvs4W	gene-LOC113219256
KEGG_enr_1225	ame03420	Nucleotide excision repair	0.799835231592889	0.999266822642029	4Qvs4W	gene-LOC410266
KEGG_enr_1226	ame03420	Nucleotide excision repair	0.799835231592889	0.999266822642029	4Qvs4W	gene-LOC410459
KEGG_enr_1227	ame03420	Nucleotide excision repair	0.799835231592889	0.999266822642029	4Qvs4W	gene-LOC726923
KEGG_enr_1228	ame03420	Nucleotide excision repair	0.799835231592889	0.999266822642029	4Qvs4W	gene-LOC726018
KEGG_enr_1229	ame03420	Nucleotide excision repair	0.799835231592889	0.999266822642029	4Qvs4W	gene-LOC724695
KEGG_enr_1230	ame03420	Nucleotide excision repair	0.799835231592889	0.999266822642029	4Qvs4W	gene-LOC551398
KEGG_enr_1231	ame03420	Nucleotide excision repair	0.799835231592889	0.999266822642029	4Qvs4W	gene-LOC408691
KEGG_enr_1232	ame03410	Base excision repair	0.817841037381611	0.999266822642029	4Qvs4W	gene-LOC408649
KEGG_enr_1233	ame03410	Base excision repair	0.817841037381611	0.999266822642029	4Qvs4W	gene-LOC413086
KEGG_enr_1234	ame03410	Base excision repair	0.817841037381611	0.999266822642029	4Qvs4W	gene-LOC726923
KEGG_enr_1235	ame03410	Base excision repair	0.817841037381611	0.999266822642029	4Qvs4W	gene-LOC551398
KEGG_enr_1236	ame03410	Base excision repair	0.817841037381611	0.999266822642029	4Qvs4W	gene-LOC724157
KEGG_enr_1237	ame04136	Autophagy - other	0.817841037381611	0.999266822642029	4Qvs4W	gene-LOC412115
KEGG_enr_1238	ame04136	Autophagy - other	0.817841037381611	0.999266822642029	4Qvs4W	gene-LOC726497
KEGG_enr_1239	ame04136	Autophagy - other	0.817841037381611	0.999266822642029	4Qvs4W	gene-LOC408834
KEGG_enr_1240	ame04136	Autophagy - other	0.817841037381611	0.999266822642029	4Qvs4W	gene-LOC409393
KEGG_enr_1241	ame04136	Autophagy - other	0.817841037381611	0.999266822642029	4Qvs4W	gene-LOC726562
KEGG_enr_1242	ame03440	Homologous recombination	0.820374538469274	0.999266822642029	4Qvs4W	gene-LOC113219256
KEGG_enr_1243	ame03440	Homologous recombination	0.820374538469274	0.999266822642029	4Qvs4W	gene-LOC552851
KEGG_enr_1244	ame03440	Homologous recombination	0.820374538469274	0.999266822642029	4Qvs4W	gene-LOC725613
KEGG_enr_1245	ame03440	Homologous recombination	0.820374538469274	0.999266822642029	4Qvs4W	gene-LOC102653753
KEGG_enr_1246	ame03440	Homologous recombination	0.820374538469274	0.999266822642029	4Qvs4W	gene-LOC410940
KEGG_enr_1247	ame03440	Homologous recombination	0.820374538469274	0.999266822642029	4Qvs4W	gene-LOC551398
KEGG_enr_1248	ame03440	Homologous recombination	0.820374538469274	0.999266822642029	4Qvs4W	gene-LOC725951
KEGG_enr_1249	ame00591	Linoleic acid metabolism	0.839584284863776	0.999266822642029	4Qvs4W	gene-LOC410570
KEGG_enr_1250	ame00591	Linoleic acid metabolism	0.839584284863776	0.999266822642029	4Qvs4W	gene-LOC409614
KEGG_enr_1251	ame04745	Phototransduction - fly	0.847188006904962	0.999266822642029	4Qvs4W	gene-LOC725453
KEGG_enr_1252	ame04745	Phototransduction - fly	0.847188006904962	0.999266822642029	4Qvs4W	gene-LOC726798
KEGG_enr_1253	ame04745	Phototransduction - fly	0.847188006904962	0.999266822642029	4Qvs4W	gene-TpnCI
KEGG_enr_1254	ame04745	Phototransduction - fly	0.847188006904962	0.999266822642029	4Qvs4W	gene-Arp1
KEGG_enr_1255	ame04745	Phototransduction - fly	0.847188006904962	0.999266822642029	4Qvs4W	gene-LOC413197
KEGG_enr_1256	ame04745	Phototransduction - fly	0.847188006904962	0.999266822642029	4Qvs4W	gene-LOC724608
KEGG_enr_1257	ame03430	Mismatch repair	0.852747373086443	0.999266822642029	4Qvs4W	gene-LOC113219256
KEGG_enr_1258	ame03430	Mismatch repair	0.852747373086443	0.999266822642029	4Qvs4W	gene-LOC410266
KEGG_enr_1259	ame03430	Mismatch repair	0.852747373086443	0.999266822642029	4Qvs4W	gene-LOC726018
KEGG_enr_1260	ame03430	Mismatch repair	0.852747373086443	0.999266822642029	4Qvs4W	gene-LOC551398
KEGG_enr_1261	ame04215	Apoptosis - multiple species	0.852747373086443	0.999266822642029	4Qvs4W	gene-CytC
KEGG_enr_1262	ame04215	Apoptosis - multiple species	0.852747373086443	0.999266822642029	4Qvs4W	gene-LOC408834
KEGG_enr_1263	ame04215	Apoptosis - multiple species	0.852747373086443	0.999266822642029	4Qvs4W	gene-LOC409286
KEGG_enr_1264	ame04215	Apoptosis - multiple species	0.852747373086443	0.999266822642029	4Qvs4W	gene-LOC409405
KEGG_enr_1265	ame00650	Butanoate metabolism	0.861101194182478	0.999266822642029	4Qvs4W	gene-LOC408509
KEGG_enr_1266	ame00650	Butanoate metabolism	0.861101194182478	0.999266822642029	4Qvs4W	gene-LOC409157
KEGG_enr_1267	ame00650	Butanoate metabolism	0.861101194182478	0.999266822642029	4Qvs4W	gene-LOC409087
KEGG_enr_1268	ame04392	Hippo signaling pathway - multiple species	0.861101194182478	0.999266822642029	4Qvs4W	gene-LOC408292
KEGG_enr_1269	ame04392	Hippo signaling pathway - multiple species	0.861101194182478	0.999266822642029	4Qvs4W	gene-LOC724888
KEGG_enr_1270	ame04392	Hippo signaling pathway - multiple species	0.861101194182478	0.999266822642029	4Qvs4W	gene-LOC412108
KEGG_enr_1271	ame00983	Drug metabolism - other enzymes	0.871202295199123	0.999266822642029	4Qvs4W	gene-LOC725942
KEGG_enr_1272	ame00983	Drug metabolism - other enzymes	0.871202295199123	0.999266822642029	4Qvs4W	gene-GstD1
KEGG_enr_1273	ame00983	Drug metabolism - other enzymes	0.871202295199123	0.999266822642029	4Qvs4W	gene-LOC408788
KEGG_enr_1274	ame00983	Drug metabolism - other enzymes	0.871202295199123	0.999266822642029	4Qvs4W	gene-LOC726205
KEGG_enr_1275	ame00983	Drug metabolism - other enzymes	0.871202295199123	0.999266822642029	4Qvs4W	gene-LOC727593
KEGG_enr_1276	ame00983	Drug metabolism - other enzymes	0.871202295199123	0.999266822642029	4Qvs4W	gene-LOC411599
KEGG_enr_1277	ame00983	Drug metabolism - other enzymes	0.871202295199123	0.999266822642029	4Qvs4W	gene-LOC409846
KEGG_enr_1278	ame00983	Drug metabolism - other enzymes	0.871202295199123	0.999266822642029	4Qvs4W	gene-LOC107965199
KEGG_enr_1279	ame00983	Drug metabolism - other enzymes	0.871202295199123	0.999266822642029	4Qvs4W	gene-LOC409203
KEGG_enr_1280	ame01040	Biosynthesis of unsaturated fatty acids	0.872113493648048	0.999266822642029	4Qvs4W	gene-LOC725258
KEGG_enr_1281	ame01040	Biosynthesis of unsaturated fatty acids	0.872113493648048	0.999266822642029	4Qvs4W	gene-LOC727333
KEGG_enr_1282	ame01040	Biosynthesis of unsaturated fatty acids	0.872113493648048	0.999266822642029	4Qvs4W	gene-LOC102654211
KEGG_enr_1283	ame01040	Biosynthesis of unsaturated fatty acids	0.872113493648048	0.999266822642029	4Qvs4W	gene-LOC727166
KEGG_enr_1284	ame01040	Biosynthesis of unsaturated fatty acids	0.872113493648048	0.999266822642029	4Qvs4W	gene-LOC410227
KEGG_enr_1285	ame01040	Biosynthesis of unsaturated fatty acids	0.872113493648048	0.999266822642029	4Qvs4W	gene-LOC552205
KEGG_enr_1286	ame00592	alpha-Linolenic acid metabolism	0.877539144605969	0.999266822642029	4Qvs4W	gene-LOC410570
KEGG_enr_1287	ame00592	alpha-Linolenic acid metabolism	0.877539144605969	0.999266822642029	4Qvs4W	gene-LOC409614
KEGG_enr_1288	ame04711	Circadian rhythm - fly	0.877539144605969	0.999266822642029	4Qvs4W	gene-LOC411534
KEGG_enr_1289	ame04711	Circadian rhythm - fly	0.877539144605969	0.999266822642029	4Qvs4W	gene-LOC412108
KEGG_enr_1290	ame00760	Nicotinate and nicotinamide metabolism	0.890278350024871	0.999266822642029	4Qvs4W	gene-LOC410539
KEGG_enr_1291	ame00760	Nicotinate and nicotinamide metabolism	0.890278350024871	0.999266822642029	4Qvs4W	gene-LOC408474
KEGG_enr_1292	ame00760	Nicotinate and nicotinamide metabolism	0.890278350024871	0.999266822642029	4Qvs4W	gene-LOC100576799
KEGG_enr_1293	ame01212	Fatty acid metabolism	0.892002625127355	0.999266822642029	4Qvs4W	gene-LOC725258
KEGG_enr_1294	ame01212	Fatty acid metabolism	0.892002625127355	0.999266822642029	4Qvs4W	gene-LOC409712
KEGG_enr_1295	ame01212	Fatty acid metabolism	0.892002625127355	0.999266822642029	4Qvs4W	gene-LOC727333
KEGG_enr_1296	ame01212	Fatty acid metabolism	0.892002625127355	0.999266822642029	4Qvs4W	gene-LOC412541
KEGG_enr_1297	ame01212	Fatty acid metabolism	0.892002625127355	0.999266822642029	4Qvs4W	gene-LOC408426
KEGG_enr_1298	ame01212	Fatty acid metabolism	0.892002625127355	0.999266822642029	4Qvs4W	gene-LOC412025
KEGG_enr_1299	ame01212	Fatty acid metabolism	0.892002625127355	0.999266822642029	4Qvs4W	gene-LOC102654211
KEGG_enr_1300	ame01212	Fatty acid metabolism	0.892002625127355	0.999266822642029	4Qvs4W	gene-LOC727166
KEGG_enr_1301	ame01212	Fatty acid metabolism	0.892002625127355	0.999266822642029	4Qvs4W	gene-LOC410227
KEGG_enr_1302	ame01212	Fatty acid metabolism	0.892002625127355	0.999266822642029	4Qvs4W	gene-LOC551837
KEGG_enr_1303	ame01212	Fatty acid metabolism	0.892002625127355	0.999266822642029	4Qvs4W	gene-LOC413655
KEGG_enr_1304	ame01212	Fatty acid metabolism	0.892002625127355	0.999266822642029	4Qvs4W	gene-LOC552205
KEGG_enr_1305	ame00240	Pyrimidine metabolism	0.893548676390006	0.999266822642029	4Qvs4W	gene-LOC410408
KEGG_enr_1306	ame00240	Pyrimidine metabolism	0.893548676390006	0.999266822642029	4Qvs4W	gene-LOC410539
KEGG_enr_1307	ame00240	Pyrimidine metabolism	0.893548676390006	0.999266822642029	4Qvs4W	gene-LOC408474
KEGG_enr_1308	ame00240	Pyrimidine metabolism	0.893548676390006	0.999266822642029	4Qvs4W	gene-LOC100577081
KEGG_enr_1309	ame00240	Pyrimidine metabolism	0.893548676390006	0.999266822642029	4Qvs4W	gene-LOC550987
KEGG_enr_1310	ame00240	Pyrimidine metabolism	0.893548676390006	0.999266822642029	4Qvs4W	gene-LOC411599
KEGG_enr_1311	ame00860	Porphyrin and chlorophyll metabolism	0.893548676390006	0.999266822642029	4Qvs4W	gene-LOC408788
KEGG_enr_1312	ame00860	Porphyrin and chlorophyll metabolism	0.893548676390006	0.999266822642029	4Qvs4W	gene-LOC409103
KEGG_enr_1313	ame00860	Porphyrin and chlorophyll metabolism	0.893548676390006	0.999266822642029	4Qvs4W	gene-LOC727593
KEGG_enr_1314	ame00860	Porphyrin and chlorophyll metabolism	0.893548676390006	0.999266822642029	4Qvs4W	gene-LOC107965199
KEGG_enr_1315	ame00860	Porphyrin and chlorophyll metabolism	0.893548676390006	0.999266822642029	4Qvs4W	gene-LOC413708
KEGG_enr_1316	ame00860	Porphyrin and chlorophyll metabolism	0.893548676390006	0.999266822642029	4Qvs4W	gene-LOC409203
KEGG_enr_1317	ame00564	Glycerophospholipid metabolism	0.894914706059443	0.999266822642029	4Qvs4W	gene-LOC550970
KEGG_enr_1318	ame00564	Glycerophospholipid metabolism	0.894914706059443	0.999266822642029	4Qvs4W	gene-LOC724951
KEGG_enr_1319	ame00564	Glycerophospholipid metabolism	0.894914706059443	0.999266822642029	4Qvs4W	gene-LOC551069
KEGG_enr_1320	ame00564	Glycerophospholipid metabolism	0.894914706059443	0.999266822642029	4Qvs4W	gene-LOC412303
KEGG_enr_1321	ame00564	Glycerophospholipid metabolism	0.894914706059443	0.999266822642029	4Qvs4W	gene-LOC410570
KEGG_enr_1322	ame00564	Glycerophospholipid metabolism	0.894914706059443	0.999266822642029	4Qvs4W	gene-LOC409201
KEGG_enr_1323	ame00564	Glycerophospholipid metabolism	0.894914706059443	0.999266822642029	4Qvs4W	gene-LOC552795
KEGG_enr_1324	ame00564	Glycerophospholipid metabolism	0.894914706059443	0.999266822642029	4Qvs4W	gene-LOC726134
KEGG_enr_1325	ame00564	Glycerophospholipid metabolism	0.894914706059443	0.999266822642029	4Qvs4W	gene-LOC412563
KEGG_enr_1326	ame00564	Glycerophospholipid metabolism	0.894914706059443	0.999266822642029	4Qvs4W	gene-LOC409614
KEGG_enr_1327	ame00564	Glycerophospholipid metabolism	0.894914706059443	0.999266822642029	4Qvs4W	gene-LOC410201
KEGG_enr_1328	ame00564	Glycerophospholipid metabolism	0.894914706059443	0.999266822642029	4Qvs4W	gene-AChE-2
KEGG_enr_1329	ame00564	Glycerophospholipid metabolism	0.894914706059443	0.999266822642029	4Qvs4W	gene-LOC552091
KEGG_enr_1330	ame00564	Glycerophospholipid metabolism	0.894914706059443	0.999266822642029	4Qvs4W	gene-LOC727078
KEGG_enr_1331	ame00630	Glyoxylate and dicarboxylate metabolism	0.897480702156155	0.999266822642029	4Qvs4W	gene-Cat
KEGG_enr_1332	ame00630	Glyoxylate and dicarboxylate metabolism	0.897480702156155	0.999266822642029	4Qvs4W	gene-LOC102655391
KEGG_enr_1333	ame00630	Glyoxylate and dicarboxylate metabolism	0.897480702156155	0.999266822642029	4Qvs4W	gene-LOC410059
KEGG_enr_1334	ame00630	Glyoxylate and dicarboxylate metabolism	0.897480702156155	0.999266822642029	4Qvs4W	gene-LOC726838
KEGG_enr_1335	ame00630	Glyoxylate and dicarboxylate metabolism	0.897480702156155	0.999266822642029	4Qvs4W	gene-LOC408446
KEGG_enr_1336	ame04310	Wnt signaling pathway	0.898414136096122	0.999266822642029	4Qvs4W	gene-LOC724378
KEGG_enr_1337	ame04310	Wnt signaling pathway	0.898414136096122	0.999266822642029	4Qvs4W	gene-LOC411046
KEGG_enr_1338	ame04310	Wnt signaling pathway	0.898414136096122	0.999266822642029	4Qvs4W	gene-LOC408278
KEGG_enr_1339	ame04310	Wnt signaling pathway	0.898414136096122	0.999266822642029	4Qvs4W	gene-LOC411175
KEGG_enr_1340	ame04310	Wnt signaling pathway	0.898414136096122	0.999266822642029	4Qvs4W	gene-LOC551655
KEGG_enr_1341	ame04310	Wnt signaling pathway	0.898414136096122	0.999266822642029	4Qvs4W	gene-LOC726671
KEGG_enr_1342	ame04310	Wnt signaling pathway	0.898414136096122	0.999266822642029	4Qvs4W	gene-LOC726289
KEGG_enr_1343	ame04310	Wnt signaling pathway	0.898414136096122	0.999266822642029	4Qvs4W	gene-LOC408894
KEGG_enr_1344	ame04310	Wnt signaling pathway	0.898414136096122	0.999266822642029	4Qvs4W	gene-LOC409001
KEGG_enr_1345	ame04310	Wnt signaling pathway	0.898414136096122	0.999266822642029	4Qvs4W	gene-LOC551021
KEGG_enr_1346	ame04310	Wnt signaling pathway	0.898414136096122	0.999266822642029	4Qvs4W	gene-LOC409286
KEGG_enr_1347	ame04310	Wnt signaling pathway	0.898414136096122	0.999266822642029	4Qvs4W	gene-LOC410808
KEGG_enr_1348	ame04310	Wnt signaling pathway	0.898414136096122	0.999266822642029	4Qvs4W	gene-LOC408691
KEGG_enr_1349	ame04310	Wnt signaling pathway	0.898414136096122	0.999266822642029	4Qvs4W	gene-LOC412108
KEGG_enr_1350	ame04310	Wnt signaling pathway	0.898414136096122	0.999266822642029	4Qvs4W	gene-LOC100576392
KEGG_enr_1351	ame04310	Wnt signaling pathway	0.898414136096122	0.999266822642029	4Qvs4W	gene-LOC409767
KEGG_enr_1352	ame00514	Other types of O-glycan biosynthesis	0.903820681243115	0.999266822642029	4Qvs4W	gene-LOC410470
KEGG_enr_1353	ame00514	Other types of O-glycan biosynthesis	0.903820681243115	0.999266822642029	4Qvs4W	gene-LOC551420
KEGG_enr_1354	ame00514	Other types of O-glycan biosynthesis	0.903820681243115	0.999266822642029	4Qvs4W	gene-LOC411457
KEGG_enr_1355	ame00514	Other types of O-glycan biosynthesis	0.903820681243115	0.999266822642029	4Qvs4W	gene-LOC100578215
KEGG_enr_1356	ame04146	Peroxisome	0.908257097301453	0.999266822642029	4Qvs4W	gene-LOC410288
KEGG_enr_1357	ame04146	Peroxisome	0.908257097301453	0.999266822642029	4Qvs4W	gene-Cat
KEGG_enr_1358	ame04146	Peroxisome	0.908257097301453	0.999266822642029	4Qvs4W	gene-LOC409954
KEGG_enr_1359	ame04146	Peroxisome	0.908257097301453	0.999266822642029	4Qvs4W	gene-LOC100577607
KEGG_enr_1360	ame04146	Peroxisome	0.908257097301453	0.999266822642029	4Qvs4W	gene-LOC100576414
KEGG_enr_1361	ame04146	Peroxisome	0.908257097301453	0.999266822642029	4Qvs4W	gene-LOC412541
KEGG_enr_1362	ame04146	Peroxisome	0.908257097301453	0.999266822642029	4Qvs4W	gene-LOC552110
KEGG_enr_1363	ame04146	Peroxisome	0.908257097301453	0.999266822642029	4Qvs4W	gene-LOC412563
KEGG_enr_1364	ame04146	Peroxisome	0.908257097301453	0.999266822642029	4Qvs4W	gene-LOC724560
KEGG_enr_1365	ame04146	Peroxisome	0.908257097301453	0.999266822642029	4Qvs4W	gene-LOC413666
KEGG_enr_1366	ame04146	Peroxisome	0.908257097301453	0.999266822642029	4Qvs4W	gene-LOC552495
KEGG_enr_1367	ame04146	Peroxisome	0.908257097301453	0.999266822642029	4Qvs4W	gene-LOC412986
KEGG_enr_1368	ame04146	Peroxisome	0.908257097301453	0.999266822642029	4Qvs4W	gene-LOC552790
KEGG_enr_1369	ame04146	Peroxisome	0.908257097301453	0.999266822642029	4Qvs4W	gene-LOC411983
KEGG_enr_1370	ame03022	Basal transcription factors	0.908924944061355	0.999266822642029	4Qvs4W	gene-LOC411231
KEGG_enr_1371	ame03022	Basal transcription factors	0.908924944061355	0.999266822642029	4Qvs4W	gene-LOC727023
KEGG_enr_1372	ame03022	Basal transcription factors	0.908924944061355	0.999266822642029	4Qvs4W	gene-LOC410459
KEGG_enr_1373	ame03022	Basal transcription factors	0.908924944061355	0.999266822642029	4Qvs4W	gene-LOC410004
KEGG_enr_1374	ame03022	Basal transcription factors	0.908924944061355	0.999266822642029	4Qvs4W	gene-LOC409735
KEGG_enr_1375	ame03022	Basal transcription factors	0.908924944061355	0.999266822642029	4Qvs4W	gene-LOC411742
KEGG_enr_1376	ame03022	Basal transcription factors	0.908924944061355	0.999266822642029	4Qvs4W	gene-LOC102653702
KEGG_enr_1377	ame04933	AGE-RAGE signaling pathway in diabetic complications	0.911842210870189	0.999266822642029	4Qvs4W	gene-LOC552247
KEGG_enr_1378	ame04933	AGE-RAGE signaling pathway in diabetic complications	0.911842210870189	0.999266822642029	4Qvs4W	gene-LOC410509
KEGG_enr_1379	ame04933	AGE-RAGE signaling pathway in diabetic complications	0.911842210870189	0.999266822642029	4Qvs4W	gene-LOC726289
KEGG_enr_1380	ame04933	AGE-RAGE signaling pathway in diabetic complications	0.911842210870189	0.999266822642029	4Qvs4W	gene-LOC726002
KEGG_enr_1381	ame04933	AGE-RAGE signaling pathway in diabetic complications	0.911842210870189	0.999266822642029	4Qvs4W	gene-LOC408577
KEGG_enr_1382	ame04933	AGE-RAGE signaling pathway in diabetic complications	0.911842210870189	0.999266822642029	4Qvs4W	gene-LOC409286
KEGG_enr_1383	ame00590	Arachidonic acid metabolism	0.91384032797089	0.999266822642029	4Qvs4W	gene-LOC410570
KEGG_enr_1384	ame00590	Arachidonic acid metabolism	0.91384032797089	0.999266822642029	4Qvs4W	gene-LOC551072
KEGG_enr_1385	ame00590	Arachidonic acid metabolism	0.91384032797089	0.999266822642029	4Qvs4W	gene-LOC409614
KEGG_enr_1386	ame00062	Fatty acid elongation	0.922927268767894	0.999266822642029	4Qvs4W	gene-LOC725258
KEGG_enr_1387	ame00062	Fatty acid elongation	0.922927268767894	0.999266822642029	4Qvs4W	gene-LOC408426
KEGG_enr_1388	ame00062	Fatty acid elongation	0.922927268767894	0.999266822642029	4Qvs4W	gene-LOC410227
KEGG_enr_1389	ame00062	Fatty acid elongation	0.922927268767894	0.999266822642029	4Qvs4W	gene-LOC552205
KEGG_enr_1390	ame04350	TGF-beta signaling pathway	0.924072056281793	0.999266822642029	4Qvs4W	gene-Emc
KEGG_enr_1391	ame04350	TGF-beta signaling pathway	0.924072056281793	0.999266822642029	4Qvs4W	gene-LOC724378
KEGG_enr_1392	ame04350	TGF-beta signaling pathway	0.924072056281793	0.999266822642029	4Qvs4W	gene-LOC100578446
KEGG_enr_1393	ame04350	TGF-beta signaling pathway	0.924072056281793	0.999266822642029	4Qvs4W	gene-LOC726999
KEGG_enr_1394	ame04350	TGF-beta signaling pathway	0.924072056281793	0.999266822642029	4Qvs4W	gene-LOC413895
KEGG_enr_1395	ame04350	TGF-beta signaling pathway	0.924072056281793	0.999266822642029	4Qvs4W	gene-LOC408691
KEGG_enr_1396	ame04350	TGF-beta signaling pathway	0.924072056281793	0.999266822642029	4Qvs4W	gene-LOC100576392
KEGG_enr_1397	ame03030	DNA replication	0.947910776549467	0.999266822642029	4Qvs4W	gene-LOC113219256
KEGG_enr_1398	ame03030	DNA replication	0.947910776549467	0.999266822642029	4Qvs4W	gene-LOC412488
KEGG_enr_1399	ame03030	DNA replication	0.947910776549467	0.999266822642029	4Qvs4W	gene-LOC410266
KEGG_enr_1400	ame03030	DNA replication	0.947910776549467	0.999266822642029	4Qvs4W	gene-LOC726923
KEGG_enr_1401	ame03030	DNA replication	0.947910776549467	0.999266822642029	4Qvs4W	gene-LOC726018
KEGG_enr_1402	ame03030	DNA replication	0.947910776549467	0.999266822642029	4Qvs4W	gene-LOC726711
KEGG_enr_1403	ame03030	DNA replication	0.947910776549467	0.999266822642029	4Qvs4W	gene-LOC551398
KEGG_enr_1404	ame03460	Fanconi anemia pathway	0.955751495075248	0.999266822642029	4Qvs4W	gene-LOC113219256
KEGG_enr_1405	ame03460	Fanconi anemia pathway	0.955751495075248	0.999266822642029	4Qvs4W	gene-LOC552851
KEGG_enr_1406	ame03460	Fanconi anemia pathway	0.955751495075248	0.999266822642029	4Qvs4W	gene-LOC726740
KEGG_enr_1407	ame03460	Fanconi anemia pathway	0.955751495075248	0.999266822642029	4Qvs4W	gene-LOC727180
KEGG_enr_1408	ame03460	Fanconi anemia pathway	0.955751495075248	0.999266822642029	4Qvs4W	gene-LOC725951
KEGG_enr_1409	ame00510	N-Glycan biosynthesis	0.96039725970137	0.999266822642029	4Qvs4W	gene-LOC100578875
KEGG_enr_1410	ame00510	N-Glycan biosynthesis	0.96039725970137	0.999266822642029	4Qvs4W	gene-LOC552051
KEGG_enr_1411	ame00510	N-Glycan biosynthesis	0.96039725970137	0.999266822642029	4Qvs4W	gene-LOC411730
KEGG_enr_1412	ame00510	N-Glycan biosynthesis	0.96039725970137	0.999266822642029	4Qvs4W	gene-LOC551841
KEGG_enr_1413	ame00510	N-Glycan biosynthesis	0.96039725970137	0.999266822642029	4Qvs4W	gene-LOC726726
KEGG_enr_1414	ame00510	N-Glycan biosynthesis	0.96039725970137	0.999266822642029	4Qvs4W	gene-LOC552327
KEGG_enr_1415	ame04120	Ubiquitin mediated proteolysis	0.961465617211907	0.999266822642029	4Qvs4W	gene-LOC724793
KEGG_enr_1416	ame04120	Ubiquitin mediated proteolysis	0.961465617211907	0.999266822642029	4Qvs4W	gene-LOC551852
KEGG_enr_1417	ame04120	Ubiquitin mediated proteolysis	0.961465617211907	0.999266822642029	4Qvs4W	gene-LOC725943
KEGG_enr_1418	ame04120	Ubiquitin mediated proteolysis	0.961465617211907	0.999266822642029	4Qvs4W	gene-LOC409225
KEGG_enr_1419	ame04120	Ubiquitin mediated proteolysis	0.961465617211907	0.999266822642029	4Qvs4W	gene-Ube2g1
KEGG_enr_1420	ame04120	Ubiquitin mediated proteolysis	0.961465617211907	0.999266822642029	4Qvs4W	gene-LOC408749
KEGG_enr_1421	ame04120	Ubiquitin mediated proteolysis	0.961465617211907	0.999266822642029	4Qvs4W	gene-LOC412360
KEGG_enr_1422	ame04120	Ubiquitin mediated proteolysis	0.961465617211907	0.999266822642029	4Qvs4W	gene-LOC409386
KEGG_enr_1423	ame04120	Ubiquitin mediated proteolysis	0.961465617211907	0.999266822642029	4Qvs4W	gene-LOC551511
KEGG_enr_1424	ame04120	Ubiquitin mediated proteolysis	0.961465617211907	0.999266822642029	4Qvs4W	gene-LOC551283
KEGG_enr_1425	ame04120	Ubiquitin mediated proteolysis	0.961465617211907	0.999266822642029	4Qvs4W	gene-LOC409394
KEGG_enr_1426	ame04120	Ubiquitin mediated proteolysis	0.961465617211907	0.999266822642029	4Qvs4W	gene-LOC408750
KEGG_enr_1427	ame04120	Ubiquitin mediated proteolysis	0.961465617211907	0.999266822642029	4Qvs4W	gene-LOC412975
KEGG_enr_1428	ame04120	Ubiquitin mediated proteolysis	0.961465617211907	0.999266822642029	4Qvs4W	gene-LOC409564
KEGG_enr_1429	ame04120	Ubiquitin mediated proteolysis	0.961465617211907	0.999266822642029	4Qvs4W	gene-LOC552779
KEGG_enr_1430	ame04120	Ubiquitin mediated proteolysis	0.961465617211907	0.999266822642029	4Qvs4W	gene-LOC726277
KEGG_enr_1431	ame04120	Ubiquitin mediated proteolysis	0.961465617211907	0.999266822642029	4Qvs4W	gene-LOC410808
KEGG_enr_1432	ame04120	Ubiquitin mediated proteolysis	0.961465617211907	0.999266822642029	4Qvs4W	gene-LOC408691
KEGG_enr_1433	ame04120	Ubiquitin mediated proteolysis	0.961465617211907	0.999266822642029	4Qvs4W	gene-LOC411723
KEGG_enr_1434	ame00900	Terpenoid backbone biosynthesis	0.961484256570527	0.999266822642029	4Qvs4W	gene-LOC725363
KEGG_enr_1435	ame00900	Terpenoid backbone biosynthesis	0.961484256570527	0.999266822642029	4Qvs4W	gene-LOC412458
KEGG_enr_1436	ame00900	Terpenoid backbone biosynthesis	0.961484256570527	0.999266822642029	4Qvs4W	gene-LOC102656263
KEGG_enr_1437	ame00900	Terpenoid backbone biosynthesis	0.961484256570527	0.999266822642029	4Qvs4W	gene-LOC551910
KEGG_enr_1438	ame04330	Notch signaling pathway	0.961484256570527	0.999266822642029	4Qvs4W	gene-LOC411175
KEGG_enr_1439	ame04330	Notch signaling pathway	0.961484256570527	0.999266822642029	4Qvs4W	gene-LOC408894
KEGG_enr_1440	ame04330	Notch signaling pathway	0.961484256570527	0.999266822642029	4Qvs4W	gene-LOC551695
KEGG_enr_1441	ame04330	Notch signaling pathway	0.961484256570527	0.999266822642029	4Qvs4W	gene-LOC408814
KEGG_enr_1442	ame04213	Longevity regulating pathway - multiple species	0.962355080706258	0.999266822642029	4Qvs4W	gene-LOC411296
KEGG_enr_1443	ame04213	Longevity regulating pathway - multiple species	0.962355080706258	0.999266822642029	4Qvs4W	gene-Cat
KEGG_enr_1444	ame04213	Longevity regulating pathway - multiple species	0.962355080706258	0.999266822642029	4Qvs4W	gene-LOC724449
KEGG_enr_1445	ame04213	Longevity regulating pathway - multiple species	0.962355080706258	0.999266822642029	4Qvs4W	gene-LOC724405
KEGG_enr_1446	ame04213	Longevity regulating pathway - multiple species	0.962355080706258	0.999266822642029	4Qvs4W	gene-LOC551512
KEGG_enr_1447	ame04213	Longevity regulating pathway - multiple species	0.962355080706258	0.999266822642029	4Qvs4W	gene-LOC410857
KEGG_enr_1448	ame04213	Longevity regulating pathway - multiple species	0.962355080706258	0.999266822642029	4Qvs4W	gene-LOC408577
KEGG_enr_1449	ame04213	Longevity regulating pathway - multiple species	0.962355080706258	0.999266822642029	4Qvs4W	gene-LOC409393
KEGG_enr_1450	ame00513	Various types of N-glycan biosynthesis	0.96453335191626	0.999266822642029	4Qvs4W	gene-LOC411490
KEGG_enr_1451	ame00513	Various types of N-glycan biosynthesis	0.96453335191626	0.999266822642029	4Qvs4W	gene-LOC726818
KEGG_enr_1452	ame00513	Various types of N-glycan biosynthesis	0.96453335191626	0.999266822642029	4Qvs4W	gene-LOC552051
KEGG_enr_1453	ame00513	Various types of N-glycan biosynthesis	0.96453335191626	0.999266822642029	4Qvs4W	gene-LOC726726
KEGG_enr_1454	ame00513	Various types of N-glycan biosynthesis	0.96453335191626	0.999266822642029	4Qvs4W	gene-LOC413672
KEGG_enr_1455	ame00230	Purine metabolism	0.967091585725439	0.999266822642029	4Qvs4W	gene-LOC552511
KEGG_enr_1456	ame00230	Purine metabolism	0.967091585725439	0.999266822642029	4Qvs4W	gene-LOC410539
KEGG_enr_1457	ame00230	Purine metabolism	0.967091585725439	0.999266822642029	4Qvs4W	gene-LOC412573
KEGG_enr_1458	ame00230	Purine metabolism	0.967091585725439	0.999266822642029	4Qvs4W	gene-LOC413048
KEGG_enr_1459	ame00230	Purine metabolism	0.967091585725439	0.999266822642029	4Qvs4W	gene-LOC408441
KEGG_enr_1460	ame00230	Purine metabolism	0.967091585725439	0.999266822642029	4Qvs4W	gene-LOC408474
KEGG_enr_1461	ame00230	Purine metabolism	0.967091585725439	0.999266822642029	4Qvs4W	gene-LOC726205
KEGG_enr_1462	ame00230	Purine metabolism	0.967091585725439	0.999266822642029	4Qvs4W	gene-LOC410379
KEGG_enr_1463	ame00230	Purine metabolism	0.967091585725439	0.999266822642029	4Qvs4W	gene-LOC409299
KEGG_enr_1464	ame00230	Purine metabolism	0.967091585725439	0.999266822642029	4Qvs4W	gene-LOC550987
KEGG_enr_1465	ame00230	Purine metabolism	0.967091585725439	0.999266822642029	4Qvs4W	gene-LOC412619
KEGG_enr_1466	ame00230	Purine metabolism	0.967091585725439	0.999266822642029	4Qvs4W	gene-LOC551966
KEGG_enr_1467	ame00230	Purine metabolism	0.967091585725439	0.999266822642029	4Qvs4W	gene-LOC409846
KEGG_enr_1468	ame00230	Purine metabolism	0.967091585725439	0.999266822642029	4Qvs4W	gene-LOC408699
KEGG_enr_1469	ame00230	Purine metabolism	0.967091585725439	0.999266822642029	4Qvs4W	gene-LOC414021
KEGG_enr_1470	ame04145	Phagosome	0.968137414054528	0.999266822642029	4Qvs4W	gene-LOC552766
KEGG_enr_1471	ame04145	Phagosome	0.968137414054528	0.999266822642029	4Qvs4W	gene-LOC412788
KEGG_enr_1472	ame04145	Phagosome	0.968137414054528	0.999266822642029	4Qvs4W	gene-LOC725571
KEGG_enr_1473	ame04145	Phagosome	0.968137414054528	0.999266822642029	4Qvs4W	gene-LOC550827
KEGG_enr_1474	ame04145	Phagosome	0.968137414054528	0.999266822642029	4Qvs4W	gene-LOC408790
KEGG_enr_1475	ame04145	Phagosome	0.968137414054528	0.999266822642029	4Qvs4W	gene-LOC552756
KEGG_enr_1476	ame04145	Phagosome	0.968137414054528	0.999266822642029	4Qvs4W	gene-Arp1
KEGG_enr_1477	ame04145	Phagosome	0.968137414054528	0.999266822642029	4Qvs4W	gene-LOC413394
KEGG_enr_1478	ame04145	Phagosome	0.968137414054528	0.999266822642029	4Qvs4W	gene-LOC724188
KEGG_enr_1479	ame04145	Phagosome	0.968137414054528	0.999266822642029	4Qvs4W	gene-LOC406097
KEGG_enr_1480	ame04145	Phagosome	0.968137414054528	0.999266822642029	4Qvs4W	gene-LOC408782
KEGG_enr_1481	ame04145	Phagosome	0.968137414054528	0.999266822642029	4Qvs4W	gene-LOC410510
KEGG_enr_1482	ame04145	Phagosome	0.968137414054528	0.999266822642029	4Qvs4W	gene-LOC410183
KEGG_enr_1483	ame00970	Aminoacyl-tRNA biosynthesis	0.971271336443911	0.999266822642029	4Qvs4W	gene-LOC552768
KEGG_enr_1484	ame00970	Aminoacyl-tRNA biosynthesis	0.971271336443911	0.999266822642029	4Qvs4W	gene-LOC412200
KEGG_enr_1485	ame00970	Aminoacyl-tRNA biosynthesis	0.971271336443911	0.999266822642029	4Qvs4W	gene-LOC727582
KEGG_enr_1486	ame00970	Aminoacyl-tRNA biosynthesis	0.971271336443911	0.999266822642029	4Qvs4W	gene-LOC551629
KEGG_enr_1487	ame00970	Aminoacyl-tRNA biosynthesis	0.971271336443911	0.999266822642029	4Qvs4W	gene-LOC411734
KEGG_enr_1488	ame00970	Aminoacyl-tRNA biosynthesis	0.971271336443911	0.999266822642029	4Qvs4W	gene-LOC413011
KEGG_enr_1489	ame00970	Aminoacyl-tRNA biosynthesis	0.971271336443911	0.999266822642029	4Qvs4W	gene-LOC413909
KEGG_enr_1490	ame00532	Glycosaminoglycan biosynthesis - chondroitin sulfate / dermatan sulfate	0.978045198784903	0.999266822642029	4Qvs4W	gene-LOC411665
KEGG_enr_1491	ame04068	FoxO signaling pathway	0.984671036614211	0.999266822642029	4Qvs4W	gene-LOC412843
KEGG_enr_1492	ame04068	FoxO signaling pathway	0.984671036614211	0.999266822642029	4Qvs4W	gene-Cat
KEGG_enr_1493	ame04068	FoxO signaling pathway	0.984671036614211	0.999266822642029	4Qvs4W	gene-LOC409667
KEGG_enr_1494	ame04068	FoxO signaling pathway	0.984671036614211	0.999266822642029	4Qvs4W	gene-LOC725613
KEGG_enr_1495	ame04068	FoxO signaling pathway	0.984671036614211	0.999266822642029	4Qvs4W	gene-LOC100577393
KEGG_enr_1496	ame04068	FoxO signaling pathway	0.984671036614211	0.999266822642029	4Qvs4W	gene-LOC408577
KEGG_enr_1497	ame04068	FoxO signaling pathway	0.984671036614211	0.999266822642029	4Qvs4W	gene-LOC409286
KEGG_enr_1498	ame04068	FoxO signaling pathway	0.984671036614211	0.999266822642029	4Qvs4W	gene-LOC724756
KEGG_enr_1499	ame04068	FoxO signaling pathway	0.984671036614211	0.999266822642029	4Qvs4W	gene-LOC412108
KEGG_enr_1500	ame03020	RNA polymerase	0.98604017524846	0.999266822642029	4Qvs4W	gene-LOC411191
KEGG_enr_1501	ame03020	RNA polymerase	0.98604017524846	0.999266822642029	4Qvs4W	gene-LOC411510
KEGG_enr_1502	ame03020	RNA polymerase	0.98604017524846	0.999266822642029	4Qvs4W	gene-LOC102655679
KEGG_enr_1503	ame04130	SNARE interactions in vesicular transport	0.98604017524846	0.999266822642029	4Qvs4W	gene-LOC102656652
KEGG_enr_1504	ame04130	SNARE interactions in vesicular transport	0.98604017524846	0.999266822642029	4Qvs4W	gene-LOC551363
KEGG_enr_1505	ame04130	SNARE interactions in vesicular transport	0.98604017524846	0.999266822642029	4Qvs4W	gene-LOC413394
KEGG_enr_1506	ame04150	mTOR signaling pathway	0.987168696284121	0.999266822642029	4Qvs4W	gene-LOC727552
KEGG_enr_1507	ame04150	mTOR signaling pathway	0.987168696284121	0.999266822642029	4Qvs4W	gene-LOC551512
KEGG_enr_1508	ame04150	mTOR signaling pathway	0.987168696284121	0.999266822642029	4Qvs4W	gene-LOC410030
KEGG_enr_1509	ame04150	mTOR signaling pathway	0.987168696284121	0.999266822642029	4Qvs4W	gene-LOC412278
KEGG_enr_1510	ame04150	mTOR signaling pathway	0.987168696284121	0.999266822642029	4Qvs4W	gene-LOC410201
KEGG_enr_1511	ame04150	mTOR signaling pathway	0.987168696284121	0.999266822642029	4Qvs4W	gene-LOC724223
KEGG_enr_1512	ame04150	mTOR signaling pathway	0.987168696284121	0.999266822642029	4Qvs4W	gene-LOC100576879
KEGG_enr_1513	ame04150	mTOR signaling pathway	0.987168696284121	0.999266822642029	4Qvs4W	gene-LOC408577
KEGG_enr_1514	ame04150	mTOR signaling pathway	0.987168696284121	0.999266822642029	4Qvs4W	gene-LOC551021
KEGG_enr_1515	ame04150	mTOR signaling pathway	0.987168696284121	0.999266822642029	4Qvs4W	gene-LOC410345
KEGG_enr_1516	ame04150	mTOR signaling pathway	0.987168696284121	0.999266822642029	4Qvs4W	gene-LOC724509
KEGG_enr_1517	ame04150	mTOR signaling pathway	0.987168696284121	0.999266822642029	4Qvs4W	gene-LOC413957
KEGG_enr_1518	ame04150	mTOR signaling pathway	0.987168696284121	0.999266822642029	4Qvs4W	gene-LOC409560
KEGG_enr_1519	ame04150	mTOR signaling pathway	0.987168696284121	0.999266822642029	4Qvs4W	gene-LOC552028
KEGG_enr_1520	ame04150	mTOR signaling pathway	0.987168696284121	0.999266822642029	4Qvs4W	gene-LOC409393
KEGG_enr_1521	ame04150	mTOR signaling pathway	0.987168696284121	0.999266822642029	4Qvs4W	gene-LOC551901
KEGG_enr_1522	ame04080	Neuroactive ligand-receptor interaction	0.988749635009868	0.999266822642029	4Qvs4W	gene-LOC409143
KEGG_enr_1523	ame04080	Neuroactive ligand-receptor interaction	0.988749635009868	0.999266822642029	4Qvs4W	gene-LOC412591
KEGG_enr_1524	ame04080	Neuroactive ligand-receptor interaction	0.988749635009868	0.999266822642029	4Qvs4W	gene-LOC410140
KEGG_enr_1525	ame04080	Neuroactive ligand-receptor interaction	0.988749635009868	0.999266822642029	4Qvs4W	gene-LOC410894
KEGG_enr_1526	ame04080	Neuroactive ligand-receptor interaction	0.988749635009868	0.999266822642029	4Qvs4W	gene-LOC102656186
KEGG_enr_1527	ame04080	Neuroactive ligand-receptor interaction	0.988749635009868	0.999266822642029	4Qvs4W	gene-5-HT1
KEGG_enr_1528	ame04080	Neuroactive ligand-receptor interaction	0.988749635009868	0.999266822642029	4Qvs4W	gene-SIFR
KEGG_enr_1529	ame04080	Neuroactive ligand-receptor interaction	0.988749635009868	0.999266822642029	4Qvs4W	gene-NPF
KEGG_enr_1530	ame04080	Neuroactive ligand-receptor interaction	0.988749635009868	0.999266822642029	4Qvs4W	gene-LOC552301
KEGG_enr_1531	ame04080	Neuroactive ligand-receptor interaction	0.988749635009868	0.999266822642029	4Qvs4W	gene-Grd
KEGG_enr_1532	ame00563	Glycosylphosphatidylinositol (GPI)-anchor biosynthesis	0.991090779361503	0.999266822642029	4Qvs4W	gene-LOC725298
KEGG_enr_1533	ame00563	Glycosylphosphatidylinositol (GPI)-anchor biosynthesis	0.991090779361503	0.999266822642029	4Qvs4W	gene-LOC724943
KEGG_enr_1534	ame04144	Endocytosis	0.999266822642029	0.999266822642029	4Qvs4W	gene-LOC100576085
KEGG_enr_1535	ame04144	Endocytosis	0.999266822642029	0.999266822642029	4Qvs4W	gene-LOC409851
KEGG_enr_1536	ame04144	Endocytosis	0.999266822642029	0.999266822642029	4Qvs4W	gene-LOC100577963
KEGG_enr_1537	ame04144	Endocytosis	0.999266822642029	0.999266822642029	4Qvs4W	gene-LOC409481
KEGG_enr_1538	ame04144	Endocytosis	0.999266822642029	0.999266822642029	4Qvs4W	gene-LOC724383
KEGG_enr_1539	ame04144	Endocytosis	0.999266822642029	0.999266822642029	4Qvs4W	gene-LOC409059
KEGG_enr_1540	ame04144	Endocytosis	0.999266822642029	0.999266822642029	4Qvs4W	gene-LOC100577393
KEGG_enr_1541	ame04144	Endocytosis	0.999266822642029	0.999266822642029	4Qvs4W	gene-LOC413197
KEGG_enr_1542	ame04144	Endocytosis	0.999266822642029	0.999266822642029	4Qvs4W	gene-LOC413208
KEGG_enr_1543	ame04144	Endocytosis	0.999266822642029	0.999266822642029	4Qvs4W	gene-LOC411585
KEGG_enr_1544	ame04144	Endocytosis	0.999266822642029	0.999266822642029	4Qvs4W	gene-LOC726301
KEGG_enr_1545	ame04144	Endocytosis	0.999266822642029	0.999266822642029	4Qvs4W	gene-LOC410510
KEGG_enr_1546	ame04144	Endocytosis	0.999266822642029	0.999266822642029	4Qvs4W	gene-LOC408418
KEGG_enr_1547	ame04144	Endocytosis	0.999266822642029	0.999266822642029	4Qvs4W	gene-LOC413012
KEGG_enr_1548	ame04144	Endocytosis	0.999266822642029	0.999266822642029	4Qvs4W	gene-LOC410306
KEGG_enr_1549	ame04144	Endocytosis	0.999266822642029	0.999266822642029	4Qvs4W	gene-LOC413200
KEGG_enr_1550	ame04144	Endocytosis	0.999266822642029	0.999266822642029	4Qvs4W	gene-LOC411723
KEGG_enr_1551	ame04144	Endocytosis	0.999266822642029	0.999266822642029	4Qvs4W	gene-LOC409617
KEGG_enr_1552	ame04144	Endocytosis	0.999266822642029	0.999266822642029	4Qvs4W	gene-LOC408796
