# Supplementary material for: Generic and queryable data integration schema for transcriptomics and epigenomics studies
Source: Comput Struct Biotechnol J. 2024 Nov 19;23:4232–41. doi: 10.1016/j.csbj.2024.11.022 (PMC11629147; doi:10.1016/j.csbj.2024.11.022)
Supplement: MMC 5 — Final tables for Honeybee dataset integration. [file mmc5.zip › S19-Honeybee_Swicth.tsv]

Switch A/B	Chr	binstart	binend	score	direction	measured_in@Contrast
Switch_1	NC_037638.1	15900000	16000000	-0.000411599887	A to B	2Qvs2W
Switch_2	NC_037638.1	16000000	16100000	-0.002405770008	A to B	2Qvs2W
Switch_3	NC_037639.1	3600000	3700000	-0.029875832656	A to B	2Qvs2W
Switch_4	NC_037639.1	3700000	3800000	-0.035314235695	A to B	2Qvs2W
Switch_5	NC_037639.1	4000000	4100000	-0.032190024823	A to B	2Qvs2W
Switch_6	NC_037639.1	4100000	4200000	-0.019445210872	A to B	2Qvs2W
Switch_7	NC_037639.1	4200000	4300000	-0.020384084272	A to B	2Qvs2W
Switch_8	NC_037639.1	5200000	5300000	-0.014228015384	A to B	2Qvs2W
Switch_9	NC_037639.1	5400000	5500000	-0.009145478547	A to B	2Qvs2W
Switch_10	NC_037639.1	5700000	5800000	-0.012678814199	A to B	2Qvs2W
Switch_11	NC_037639.1	5800000	5900000	-0.017812439586	A to B	2Qvs2W
Switch_12	NC_037639.1	5900000	6000000	-0.025392402967	A to B	2Qvs2W
Switch_13	NC_037639.1	6100000	6200000	-0.008538274743	A to B	2Qvs2W
Switch_14	NC_037640.1	6000000	6100000	-0.006893071021	A to B	2Qvs2W
Switch_15	NC_037640.1	10000000	10100000	-0.00586988555	A to B	2Qvs2W
Switch_16	NC_037641.1	9800000	9900000	-0.006989688961	A to B	2Qvs2W
Switch_17	NC_037642.1	1900000	2000000	-0.007016352771	A to B	2Qvs2W
Switch_18	NC_037643.1	0	100000	-0.017948330038	A to B	2Qvs2W
Switch_19	NC_037643.1	12300000	12400000	-0.000882403496	A to B	2Qvs2W
Switch_20	NC_037643.1	12400000	12500000	-0.004807789307	A to B	2Qvs2W
Switch_21	NC_037643.1	12600000	12700000	-0.003863941595	A to B	2Qvs2W
Switch_22	NC_037644.1	3800000	3900000	-0.010758363256	A to B	2Qvs2W
Switch_23	NC_037644.1	3900000	4000000	-0.011755106627	A to B	2Qvs2W
Switch_24	NC_037644.1	4000000	4100000	-0.011433201806	A to B	2Qvs2W
Switch_25	NC_037644.1	4100000	4200000	-0.016897255889	A to B	2Qvs2W
Switch_26	NC_037644.1	4300000	4400000	-0.021050838201	A to B	2Qvs2W
Switch_27	NC_037644.1	4500000	4600000	-0.013845606918	A to B	2Qvs2W
Switch_28	NC_037644.1	4600000	4700000	-0.010720228047	A to B	2Qvs2W
Switch_29	NC_037645.1	3900000	4000000	-0.005633675652	A to B	2Qvs2W
Switch_30	NC_037645.1	9500000	9600000	-0.003871166586	A to B	2Qvs2W
Switch_31	NC_037646.1	2100000	2200000	-0.016634196438	A to B	2Qvs2W
Switch_32	NC_037646.1	2200000	2300000	-0.016565521686	A to B	2Qvs2W
Switch_33	NC_037646.1	2900000	3000000	-0.00088954609	A to B	2Qvs2W
Switch_34	NC_037646.1	3000000	3100000	-0.041697072863	A to B	2Qvs2W
Switch_35	NC_037646.1	3100000	3200000	-0.106423551796	A to B	2Qvs2W
Switch_36	NC_037646.1	3200000	3300000	-0.10524695764	A to B	2Qvs2W
Switch_37	NC_037646.1	3300000	3400000	-0.106295083663	A to B	2Qvs2W
Switch_38	NC_037646.1	3400000	3500000	-0.096895548897	A to B	2Qvs2W
Switch_39	NC_037646.1	3500000	3600000	-0.103999892626	A to B	2Qvs2W
Switch_40	NC_037646.1	3600000	3700000	-0.109569935586	A to B	2Qvs2W
Switch_41	NC_037646.1	3700000	3800000	-0.107766656696	A to B	2Qvs2W
Switch_42	NC_037646.1	3800000	3900000	-0.090619804129	A to B	2Qvs2W
Switch_43	NC_037646.1	3900000	4000000	-0.079632499035	A to B	2Qvs2W
Switch_44	NC_037646.1	4000000	4100000	-0.111469828402	A to B	2Qvs2W
Switch_45	NC_037646.1	4100000	4200000	-0.12382524536	A to B	2Qvs2W
Switch_46	NC_037646.1	4200000	4300000	-0.141745241819	A to B	2Qvs2W
Switch_47	NC_037646.1	4300000	4400000	-0.137486948409	A to B	2Qvs2W
Switch_48	NC_037646.1	4400000	4500000	-0.134818220025	A to B	2Qvs2W
Switch_49	NC_037646.1	4500000	4600000	-0.137032874506	A to B	2Qvs2W
Switch_50	NC_037646.1	4600000	4700000	-0.14074966281	A to B	2Qvs2W
Switch_51	NC_037646.1	4700000	4800000	-0.140459082576	A to B	2Qvs2W
Switch_52	NC_037646.1	4800000	4900000	-0.140997184513	A to B	2Qvs2W
Switch_53	NC_037646.1	4900000	5000000	-0.134790001493	A to B	2Qvs2W
Switch_54	NC_037646.1	5000000	5100000	-0.121159912641	A to B	2Qvs2W
Switch_55	NC_037646.1	5100000	5200000	-0.122366455769	A to B	2Qvs2W
Switch_56	NC_037646.1	5200000	5300000	-0.124087221173	A to B	2Qvs2W
Switch_57	NC_037646.1	5300000	5400000	-0.111079750518	A to B	2Qvs2W
Switch_58	NC_037646.1	5400000	5500000	-0.042028798329	A to B	2Qvs2W
Switch_59	NC_037646.1	5500000	5600000	-0.033333981893	A to B	2Qvs2W
Switch_60	NC_037646.1	5600000	5700000	-0.081365850902	A to B	2Qvs2W
Switch_61	NC_037646.1	6000000	6100000	-0.011738141018	A to B	2Qvs2W
Switch_62	NC_037646.1	6100000	6200000	-0.075479911757	A to B	2Qvs2W
Switch_63	NC_037646.1	6200000	6300000	-0.082050157848	A to B	2Qvs2W
Switch_64	NC_037646.1	6300000	6400000	-0.076249454121	A to B	2Qvs2W
Switch_65	NC_037646.1	6600000	6700000	-0.006432639731	A to B	2Qvs2W
Switch_66	NC_037646.1	6700000	6800000	-0.011400300195	A to B	2Qvs2W
Switch_67	NC_037646.1	7000000	7100000	-0.047008539616	A to B	2Qvs2W
Switch_68	NC_037646.1	7100000	7200000	-0.118589658253	A to B	2Qvs2W
Switch_69	NC_037646.1	7200000	7300000	-0.124134877009	A to B	2Qvs2W
Switch_70	NC_037646.1	7300000	7400000	-0.073930691292	A to B	2Qvs2W
Switch_71	NC_037646.1	8000000	8100000	-0.103913647541	A to B	2Qvs2W
Switch_72	NC_037646.1	8100000	8200000	-0.109724302841	A to B	2Qvs2W
Switch_73	NC_037646.1	8200000	8300000	-0.042683470588	A to B	2Qvs2W
Switch_74	NC_037646.1	8300000	8400000	-0.021803555062	A to B	2Qvs2W
Switch_75	NC_037646.1	8400000	8500000	-0.006773334435	A to B	2Qvs2W
Switch_76	NC_037646.1	8500000	8600000	-0.019399922251	A to B	2Qvs2W
Switch_77	NC_037646.1	8800000	8900000	-0.063564971575	A to B	2Qvs2W
Switch_78	NC_037646.1	8900000	9000000	-0.133571310364	A to B	2Qvs2W
Switch_79	NC_037646.1	9000000	9100000	-0.134666627831	A to B	2Qvs2W
Switch_80	NC_037646.1	9100000	9200000	-0.132008448357	A to B	2Qvs2W
Switch_81	NC_037646.1	9200000	9300000	-0.131977203027	A to B	2Qvs2W
Switch_82	NC_037646.1	9300000	9400000	-0.130458323735	A to B	2Qvs2W
Switch_83	NC_037646.1	9400000	9500000	-0.117816338178	A to B	2Qvs2W
Switch_84	NC_037646.1	9500000	9600000	-0.097780956686	A to B	2Qvs2W
Switch_85	NC_037646.1	9600000	9700000	-0.118146438027	A to B	2Qvs2W
Switch_86	NC_037646.1	9700000	9800000	-0.115227417219	A to B	2Qvs2W
Switch_87	NC_037646.1	9800000	9900000	-0.125997364848	A to B	2Qvs2W
Switch_88	NC_037646.1	9900000	10000000	-0.12664156096	A to B	2Qvs2W
Switch_89	NC_037646.1	10000000	10100000	-0.100922864127	A to B	2Qvs2W
Switch_90	NC_037646.1	10100000	10200000	-0.108806728671	A to B	2Qvs2W
Switch_91	NC_037646.1	10200000	10300000	-0.130457817128	A to B	2Qvs2W
Switch_92	NC_037646.1	10300000	10400000	-0.131054103971	A to B	2Qvs2W
Switch_93	NC_037646.1	10400000	10500000	-0.134314729842	A to B	2Qvs2W
Switch_94	NC_037646.1	10500000	10600000	-0.132674641542	A to B	2Qvs2W
Switch_95	NC_037646.1	10600000	10700000	-0.032780479627	A to B	2Qvs2W
Switch_96	NC_037646.1	11600000	11700000	-0.013093821059	A to B	2Qvs2W
Switch_97	NC_037646.1	11900000	12000000	-0.050321373685	A to B	2Qvs2W
Switch_98	NC_037646.1	12000000	12100000	-0.047140006649	A to B	2Qvs2W
Switch_99	NC_037646.1	12100000	12200000	-0.129071053847	A to B	2Qvs2W
Switch_100	NC_037646.1	12200000	12300000	-0.046169677998	A to B	2Qvs2W
Switch_101	NC_037647.1	4900000	5000000	-0.013699577414	A to B	2Qvs2W
Switch_102	NC_037648.1	7200000	7300000	-0.002751935647	A to B	2Qvs2W
Switch_103	NC_037648.1	8000000	8100000	-0.010903917736	A to B	2Qvs2W
Switch_104	NC_037648.1	14600000	14700000	-0.003638246395	A to B	2Qvs2W
Switch_105	NC_037649.1	2600000	2700000	-0.018856075411	A to B	2Qvs2W
Switch_106	NC_037649.1	4200000	4300000	-0.005586945341	A to B	2Qvs2W
Switch_107	NC_037649.1	9000000	9100000	-0.004781325033	A to B	2Qvs2W
Switch_108	NC_037649.1	9100000	9200000	-0.013602388248	A to B	2Qvs2W
Switch_109	NC_037651.1	1100000	1200000	-0.006931430921	A to B	2Qvs2W
Switch_110	NC_037652.1	900000	1000000	-0.021191931318	A to B	2Qvs2W
Switch_111	NC_037652.1	2000000	2100000	-0.000492388767	A to B	2Qvs2W
Switch_112	NC_037653.1	0	100000	-0.15221760243	A to B	2Qvs2W
Switch_113	NC_037653.1	100000	200000	-0.152818275458	A to B	2Qvs2W
Switch_114	NC_037653.1	200000	300000	-0.137319958081	A to B	2Qvs2W
Switch_115	NC_037653.1	300000	400000	-0.137225145614	A to B	2Qvs2W
Switch_116	NC_037653.1	400000	500000	-0.133992197989	A to B	2Qvs2W
Switch_117	NC_037653.1	500000	600000	-0.125106402211	A to B	2Qvs2W
Switch_118	NC_037653.1	1800000	1900000	-0.040291386408	A to B	2Qvs2W
Switch_119	NC_037653.1	1900000	2000000	-0.021071648694	A to B	2Qvs2W
Switch_120	NC_037653.1	2000000	2100000	-0.116760542893	A to B	2Qvs2W
Switch_121	NC_037653.1	2100000	2200000	-0.167624041442	A to B	2Qvs2W
Switch_122	NC_037653.1	2200000	2300000	-0.166211065789	A to B	2Qvs2W
Switch_123	NC_037653.1	2300000	2400000	-0.169892887904	A to B	2Qvs2W
Switch_124	NC_037653.1	2400000	2500000	-0.112740502574	A to B	2Qvs2W
Switch_125	NC_037653.1	3200000	3300000	-0.091898008425	A to B	2Qvs2W
Switch_126	NC_037653.1	3300000	3400000	-0.103265570935	A to B	2Qvs2W
Switch_127	NC_037653.1	3400000	3500000	-0.101639855393	A to B	2Qvs2W
Switch_128	NC_037653.1	3500000	3600000	-0.095007902424	A to B	2Qvs2W
Switch_129	NC_037653.1	3600000	3700000	-0.097642274917	A to B	2Qvs2W
Switch_130	NC_037653.1	3700000	3800000	-0.103981356929	A to B	2Qvs2W
Switch_131	NC_037653.1	3800000	3900000	-0.13919251186	A to B	2Qvs2W
Switch_132	NC_037653.1	3900000	4000000	-0.142064912998	A to B	2Qvs2W
Switch_133	NC_037653.1	4000000	4100000	-0.154874241776	A to B	2Qvs2W
Switch_134	NC_037653.1	4100000	4200000	-0.153015286706	A to B	2Qvs2W
Switch_135	NC_037653.1	4200000	4300000	-0.123650310756	A to B	2Qvs2W
Switch_136	NC_037653.1	4400000	4500000	-0.131735156651	A to B	2Qvs2W
Switch_137	NC_037653.1	4700000	4800000	-0.007968671853	A to B	2Qvs2W
Switch_138	NC_037653.1	5300000	5400000	-0.138573250197	A to B	2Qvs2W
Switch_139	NC_037653.1	5400000	5500000	-0.170912414109	A to B	2Qvs2W
Switch_140	NC_037653.1	5500000	5600000	-0.167197888998	A to B	2Qvs2W
Switch_141	NC_037653.1	5600000	5700000	-0.166238236608	A to B	2Qvs2W
Switch_142	NC_037653.1	5700000	5800000	-0.1617783645	A to B	2Qvs2W
Switch_143	NC_037653.1	5800000	5900000	-0.120311248316	A to B	2Qvs2W
Switch_144	NC_037653.1	5900000	6000000	-0.106315204468	A to B	2Qvs2W
Switch_145	NC_037653.1	6000000	6100000	-0.157688704104	A to B	2Qvs2W
Switch_146	NC_037653.1	6100000	6200000	-0.15650407011	A to B	2Qvs2W
Switch_147	NC_037653.1	6200000	6300000	-0.07949038419	A to B	2Qvs2W
Switch_148	NC_037653.1	6300000	6400000	-0.093015593445	A to B	2Qvs2W
Switch_149	NC_037653.1	6700000	6800000	-0.059289402756	A to B	2Qvs2W
Switch_150	NC_037653.1	6800000	6900000	-0.161033535044	A to B	2Qvs2W
Switch_151	NC_037653.1	6900000	7000000	-0.12189552141	A to B	2Qvs2W
Switch1_1	NC_037639.1	9400000	9500000	0.007488424726	B to A	2Qvs2W
Switch1_2	NC_037639.1	13300000	13400000	0.002497829135	B to A	2Qvs2W
Switch1_3	NC_037639.1	14500000	14600000	0.011805544985	B to A	2Qvs2W
Switch1_4	NC_037639.1	15700000	15800000	0.013447219861	B to A	2Qvs2W
Switch1_5	NC_037640.1	3300000	3400000	0.01589602123	B to A	2Qvs2W
Switch1_6	NC_037640.1	12700000	12800000	0.006657164705	B to A	2Qvs2W
Switch1_7	NC_037640.1	13000000	13100000	0.004708182649	B to A	2Qvs2W
Switch1_8	NC_037640.1	13100000	13200000	0.004996084324	B to A	2Qvs2W
Switch1_9	NC_037641.1	1700000	1800000	0.002435604183	B to A	2Qvs2W
Switch1_10	NC_037641.1	2600000	2700000	0.006389735016	B to A	2Qvs2W
Switch1_11	NC_037641.1	4600000	4700000	0.009708977182	B to A	2Qvs2W
Switch1_12	NC_037641.1	5200000	5300000	0.005004306336	B to A	2Qvs2W
Switch1_13	NC_037641.1	7800000	7900000	0.016026308902	B to A	2Qvs2W
Switch1_14	NC_037641.1	10000000	10100000	0.005009941942	B to A	2Qvs2W
Switch1_15	NC_037642.1	8900000	9000000	0.004361284695	B to A	2Qvs2W
Switch1_16	NC_037643.1	6900000	7000000	0.003969921776	B to A	2Qvs2W
Switch1_17	NC_037646.1	100000	200000	0.027207203311	B to A	2Qvs2W
Switch1_18	NC_037646.1	300000	400000	0.080542933282	B to A	2Qvs2W
Switch1_19	NC_037646.1	500000	600000	0.085841898777	B to A	2Qvs2W
Switch1_20	NC_037646.1	600000	700000	0.068024230691	B to A	2Qvs2W
Switch1_21	NC_037646.1	700000	800000	0.058163266064	B to A	2Qvs2W
Switch1_22	NC_037646.1	1000000	1100000	0.076836171215	B to A	2Qvs2W
Switch1_23	NC_037646.1	1100000	1200000	0.083997134115	B to A	2Qvs2W
Switch1_24	NC_037646.1	1300000	1400000	0.095924197141	B to A	2Qvs2W
Switch1_25	NC_037646.1	1400000	1500000	0.089350008289	B to A	2Qvs2W
Switch1_26	NC_037646.1	1500000	1600000	0.125036914458	B to A	2Qvs2W
Switch1_27	NC_037646.1	1600000	1700000	0.121494304841	B to A	2Qvs2W
Switch1_28	NC_037646.1	1800000	1900000	0.064348251575	B to A	2Qvs2W
Switch1_29	NC_037646.1	1900000	2000000	0.06917753067	B to A	2Qvs2W
Switch1_30	NC_037646.1	2400000	2500000	0.005654081439	B to A	2Qvs2W
Switch1_31	NC_037646.1	2500000	2600000	0.030262206162	B to A	2Qvs2W
Switch1_32	NC_037646.1	2600000	2700000	0.022314968612	B to A	2Qvs2W
Switch1_33	NC_037646.1	2700000	2800000	0.088190769828	B to A	2Qvs2W
Switch1_34	NC_037646.1	5800000	5900000	0.105270744756	B to A	2Qvs2W
Switch1_35	NC_037646.1	5900000	6000000	0.048926596891	B to A	2Qvs2W
Switch1_36	NC_037646.1	6400000	6500000	0.05824409448	B to A	2Qvs2W
Switch1_37	NC_037646.1	6500000	6600000	0.121222491197	B to A	2Qvs2W
Switch1_38	NC_037646.1	6800000	6900000	0.051315817578	B to A	2Qvs2W
Switch1_39	NC_037646.1	7400000	7500000	0.092211156386	B to A	2Qvs2W
Switch1_40	NC_037646.1	7500000	7600000	0.121299227344	B to A	2Qvs2W
Switch1_41	NC_037646.1	7600000	7700000	0.06707834701	B to A	2Qvs2W
Switch1_42	NC_037646.1	7700000	7800000	0.132250163308	B to A	2Qvs2W
Switch1_43	NC_037646.1	7800000	7900000	0.130933303203	B to A	2Qvs2W
Switch1_44	NC_037646.1	7900000	8000000	0.026225215792	B to A	2Qvs2W
Switch1_45	NC_037646.1	8600000	8700000	0.059273437165	B to A	2Qvs2W
Switch1_46	NC_037646.1	8700000	8800000	0.041418756969	B to A	2Qvs2W
Switch1_47	NC_037646.1	10700000	10800000	0.034624276883	B to A	2Qvs2W
Switch1_48	NC_037646.1	10800000	10900000	0.085351360643	B to A	2Qvs2W
Switch1_49	NC_037646.1	10900000	11000000	0.118176924052	B to A	2Qvs2W
Switch1_50	NC_037646.1	11000000	11100000	0.115134840858	B to A	2Qvs2W
Switch1_51	NC_037646.1	11100000	11200000	0.081058002099	B to A	2Qvs2W
Switch1_52	NC_037646.1	11200000	11300000	0.064738142745	B to A	2Qvs2W
Switch1_53	NC_037646.1	11300000	11400000	0.099945164372	B to A	2Qvs2W
Switch1_54	NC_037646.1	11400000	11500000	0.116404301987	B to A	2Qvs2W
Switch1_55	NC_037646.1	11500000	11600000	0.043780759133	B to A	2Qvs2W
Switch1_56	NC_037646.1	11700000	11800000	0.030736297941	B to A	2Qvs2W
Switch1_57	NC_037646.1	11800000	11900000	0.018944090354	B to A	2Qvs2W
Switch1_58	NC_037646.1	12300000	12354651	0.086384216243	B to A	2Qvs2W
Switch1_59	NC_037647.1	7000000	7100000	0.001633181221	B to A	2Qvs2W
Switch1_60	NC_037647.1	9600000	9700000	0.007287499365	B to A	2Qvs2W
Switch1_61	NC_037648.1	12000000	12100000	0.002030724043	B to A	2Qvs2W
Switch1_62	NC_037649.1	1100000	1200000	0.010961819942	B to A	2Qvs2W
Switch1_63	NC_037650.1	900000	1000000	0.009576809397	B to A	2Qvs2W
Switch1_64	NC_037650.1	1200000	1300000	0.016874474496	B to A	2Qvs2W
Switch1_65	NC_037650.1	1300000	1400000	0.026020621727	B to A	2Qvs2W
Switch1_66	NC_037650.1	8300000	8400000	0.008132800275	B to A	2Qvs2W
Switch1_67	NC_037650.1	11200000	11279722	0.013506373386	B to A	2Qvs2W
Switch1_68	NC_037651.1	2800000	2900000	0.021039428125	B to A	2Qvs2W
Switch1_69	NC_037653.1	600000	700000	0.021399937919	B to A	2Qvs2W
Switch1_70	NC_037653.1	700000	800000	0.144574590151	B to A	2Qvs2W
Switch1_71	NC_037653.1	800000	900000	0.111619708662	B to A	2Qvs2W
Switch1_72	NC_037653.1	900000	1000000	0.071938384493	B to A	2Qvs2W
Switch1_73	NC_037653.1	1000000	1100000	0.113209613011	B to A	2Qvs2W
Switch1_74	NC_037653.1	1100000	1200000	0.150176276412	B to A	2Qvs2W
Switch1_75	NC_037653.1	1200000	1300000	0.166961442889	B to A	2Qvs2W
Switch1_76	NC_037653.1	1300000	1400000	0.061092322607	B to A	2Qvs2W
Switch1_77	NC_037653.1	1400000	1500000	0.09667214718	B to A	2Qvs2W
Switch1_78	NC_037653.1	1500000	1600000	0.076282009603	B to A	2Qvs2W
Switch1_79	NC_037653.1	1600000	1700000	0.051644258311	B to A	2Qvs2W
Switch1_80	NC_037653.1	2600000	2700000	0.116568882214	B to A	2Qvs2W
Switch1_81	NC_037653.1	2700000	2800000	0.151455586389	B to A	2Qvs2W
Switch1_82	NC_037653.1	2800000	2900000	0.113569771538	B to A	2Qvs2W
Switch1_83	NC_037653.1	2900000	3000000	0.132333481281	B to A	2Qvs2W
Switch1_84	NC_037653.1	3000000	3100000	0.15139619781	B to A	2Qvs2W
Switch1_85	NC_037653.1	3100000	3200000	0.125143192438	B to A	2Qvs2W
Switch1_86	NC_037653.1	4500000	4600000	0.041999401278	B to A	2Qvs2W
Switch1_87	NC_037653.1	4600000	4700000	0.052677252102	B to A	2Qvs2W
Switch1_88	NC_037653.1	4800000	4900000	0.147874752841	B to A	2Qvs2W
Switch1_89	NC_037653.1	4900000	5000000	0.14377263116	B to A	2Qvs2W
Switch1_90	NC_037653.1	5000000	5100000	0.071395296935	B to A	2Qvs2W
Switch1_91	NC_037653.1	5100000	5200000	0.105254872001	B to A	2Qvs2W
Switch1_92	NC_037653.1	5200000	5300000	0.130316554192	B to A	2Qvs2W
Switch1_93	NC_037653.1	6400000	6500000	0.031386292306	B to A	2Qvs2W
Switch1_94	NC_037653.1	6600000	6700000	0.063292736904	B to A	2Qvs2W
Switch1_95	NC_037653.1	7000000	7100000	0.059152788244	B to A	2Qvs2W
Switch1_96	NC_037653.1	7100000	7200000	0.08957737149	B to A	2Qvs2W
Switch2_1	NC_037638.1	15900000	16000000	-0.010696599242	A to B	4Qvs4W
Switch2_2	NC_037638.1	16000000	16100000	-0.01259915934	A to B	4Qvs4W
Switch2_3	NC_037639.1	3500000	3600000	-0.009950731727	A to B	4Qvs4W
Switch2_4	NC_037639.1	3600000	3700000	-0.03609507194	A to B	4Qvs4W
Switch2_5	NC_037639.1	3700000	3800000	-0.032820095848	A to B	4Qvs4W
Switch2_6	NC_037639.1	4100000	4200000	-0.013036919958	A to B	4Qvs4W
Switch2_7	NC_037639.1	4900000	5000000	-0.056868117611	A to B	4Qvs4W
Switch2_8	NC_037639.1	5000000	5100000	-0.078550290139	A to B	4Qvs4W
Switch2_9	NC_037639.1	5100000	5200000	-0.067362717667	A to B	4Qvs4W
Switch2_10	NC_037639.1	5200000	5300000	-0.024605090962	A to B	4Qvs4W
Switch2_11	NC_037639.1	5400000	5500000	-0.034882111378	A to B	4Qvs4W
Switch2_12	NC_037639.1	5700000	5800000	-0.014885047633	A to B	4Qvs4W
Switch2_13	NC_037639.1	5800000	5900000	-0.024998713396	A to B	4Qvs4W
Switch2_14	NC_037639.1	5900000	6000000	-0.004262540523	A to B	4Qvs4W
Switch2_15	NC_037639.1	6000000	6100000	-0.059756139793	A to B	4Qvs4W
Switch2_16	NC_037639.1	6100000	6200000	-0.040400322937	A to B	4Qvs4W
Switch2_17	NC_037639.1	7000000	7100000	-0.075337800703	A to B	4Qvs4W
Switch2_18	NC_037639.1	7100000	7200000	-0.105468421825	A to B	4Qvs4W
Switch2_19	NC_037639.1	7200000	7300000	-0.114762024015	A to B	4Qvs4W
Switch2_20	NC_037639.1	7300000	7400000	-0.118488638529	A to B	4Qvs4W
Switch2_21	NC_037639.1	7400000	7500000	-0.119827960961	A to B	4Qvs4W
Switch2_22	NC_037639.1	7500000	7600000	-0.118598648746	A to B	4Qvs4W
Switch2_23	NC_037639.1	7600000	7700000	-0.118563306488	A to B	4Qvs4W
Switch2_24	NC_037639.1	7700000	7800000	-0.103351499619	A to B	4Qvs4W
Switch2_25	NC_037639.1	7800000	7900000	-0.076161356014	A to B	4Qvs4W
Switch2_26	NC_037639.1	7900000	8000000	-0.12096375503	A to B	4Qvs4W
Switch2_27	NC_037639.1	8000000	8100000	-0.121850891201	A to B	4Qvs4W
Switch2_28	NC_037639.1	8100000	8200000	-0.076838578707	A to B	4Qvs4W
Switch2_29	NC_037639.1	8200000	8300000	-0.11312304554	A to B	4Qvs4W
Switch2_30	NC_037639.1	8300000	8400000	-0.105815430151	A to B	4Qvs4W
Switch2_31	NC_037639.1	8400000	8500000	-0.10588754355	A to B	4Qvs4W
Switch2_32	NC_037639.1	8500000	8600000	-0.108910292262	A to B	4Qvs4W
Switch2_33	NC_037639.1	8600000	8700000	-0.114437132485	A to B	4Qvs4W
Switch2_34	NC_037639.1	8700000	8800000	-0.119832995864	A to B	4Qvs4W
Switch2_35	NC_037639.1	8800000	8900000	-0.120143687088	A to B	4Qvs4W
Switch2_36	NC_037639.1	8900000	9000000	-0.122818073755	A to B	4Qvs4W
Switch2_37	NC_037639.1	9000000	9100000	-0.112331064273	A to B	4Qvs4W
Switch2_38	NC_037639.1	9100000	9200000	-0.123836245955	A to B	4Qvs4W
Switch2_39	NC_037639.1	9200000	9300000	-0.125328429298	A to B	4Qvs4W
Switch2_40	NC_037639.1	9300000	9400000	-0.080408916798	A to B	4Qvs4W
Switch2_41	NC_037639.1	9700000	9800000	-0.113802967146	A to B	4Qvs4W
Switch2_42	NC_037639.1	9800000	9900000	-0.122838020015	A to B	4Qvs4W
Switch2_43	NC_037639.1	9900000	10000000	-0.078364466195	A to B	4Qvs4W
Switch2_44	NC_037639.1	10000000	10100000	-0.102157459295	A to B	4Qvs4W
Switch2_45	NC_037639.1	10100000	10200000	-0.019504947365	A to B	4Qvs4W
Switch2_46	NC_037639.1	10500000	10600000	-0.007436559384	A to B	4Qvs4W
Switch2_47	NC_037639.1	10600000	10700000	-0.091548634229	A to B	4Qvs4W
Switch2_48	NC_037639.1	10700000	10800000	-0.094866908667	A to B	4Qvs4W
Switch2_49	NC_037639.1	10800000	10900000	-0.06359887942	A to B	4Qvs4W
Switch2_50	NC_037639.1	10900000	11000000	-0.038691400238	A to B	4Qvs4W
Switch2_51	NC_037639.1	11000000	11100000	-0.061744960977	A to B	4Qvs4W
Switch2_52	NC_037639.1	11100000	11200000	-0.098998647382	A to B	4Qvs4W
Switch2_53	NC_037639.1	11200000	11300000	-0.020229090485	A to B	4Qvs4W
Switch2_54	NC_037639.1	11300000	11400000	-0.062603065826	A to B	4Qvs4W
Switch2_55	NC_037639.1	11400000	11500000	-0.125136137904	A to B	4Qvs4W
Switch2_56	NC_037639.1	11500000	11600000	-0.084835091599	A to B	4Qvs4W
Switch2_57	NC_037639.1	11600000	11700000	-0.11062860997	A to B	4Qvs4W
Switch2_58	NC_037639.1	11700000	11800000	-0.079255609207	A to B	4Qvs4W
Switch2_59	NC_037639.1	11800000	11900000	-0.065881982643	A to B	4Qvs4W
Switch2_60	NC_037639.1	11900000	12000000	-0.119046243443	A to B	4Qvs4W
Switch2_61	NC_037639.1	12000000	12100000	-0.118821994346	A to B	4Qvs4W
Switch2_62	NC_037639.1	12100000	12200000	-0.027648498894	A to B	4Qvs4W
Switch2_63	NC_037639.1	12300000	12400000	-0.038733127365	A to B	4Qvs4W
Switch2_64	NC_037639.1	12400000	12500000	-0.062469890439	A to B	4Qvs4W
Switch2_65	NC_037639.1	12500000	12600000	-0.008930421976	A to B	4Qvs4W
Switch2_66	NC_037639.1	12600000	12700000	-0.06046156246	A to B	4Qvs4W
Switch2_67	NC_037639.1	12700000	12800000	-0.111938873559	A to B	4Qvs4W
Switch2_68	NC_037639.1	12800000	12900000	-0.12588272779	A to B	4Qvs4W
Switch2_69	NC_037639.1	12900000	13000000	-0.124784212017	A to B	4Qvs4W
Switch2_70	NC_037639.1	13000000	13100000	-0.121249692545	A to B	4Qvs4W
Switch2_71	NC_037639.1	13100000	13200000	-0.099784420035	A to B	4Qvs4W
Switch2_72	NC_037639.1	13200000	13300000	-0.038624766801	A to B	4Qvs4W
Switch2_73	NC_037639.1	13400000	13500000	-0.017823175851	A to B	4Qvs4W
Switch2_74	NC_037639.1	13500000	13600000	-0.107418830357	A to B	4Qvs4W
Switch2_75	NC_037639.1	13600000	13700000	-0.078044405754	A to B	4Qvs4W
Switch2_76	NC_037639.1	13900000	14000000	-0.062005533812	A to B	4Qvs4W
Switch2_77	NC_037639.1	14000000	14100000	-0.022155388957	A to B	4Qvs4W
Switch2_78	NC_037639.1	14300000	14400000	-0.039055054003	A to B	4Qvs4W
Switch2_79	NC_037639.1	14400000	14500000	-0.029520937944	A to B	4Qvs4W
Switch2_80	NC_037640.1	2000000	2100000	-0.029632284964	A to B	4Qvs4W
Switch2_81	NC_037640.1	2200000	2300000	-0.017345192797	A to B	4Qvs4W
Switch2_82	NC_037641.1	400000	500000	-0.000769164668	A to B	4Qvs4W
Switch2_83	NC_037641.1	4600000	4700000	-0.006262099856	A to B	4Qvs4W
Switch2_84	NC_037642.1	5900000	6000000	-0.002478383931	A to B	4Qvs4W
Switch2_85	NC_037642.1	6000000	6100000	-0.055916383099	A to B	4Qvs4W
Switch2_86	NC_037642.1	6200000	6300000	-0.053942682111	A to B	4Qvs4W
Switch2_87	NC_037642.1	6300000	6400000	-0.040636306236	A to B	4Qvs4W
Switch2_88	NC_037642.1	6400000	6500000	-0.032434876067	A to B	4Qvs4W
Switch2_89	NC_037642.1	7500000	7600000	-0.002301965258	A to B	4Qvs4W
Switch2_90	NC_037642.1	7700000	7800000	-0.010387557673	A to B	4Qvs4W
Switch2_91	NC_037642.1	7800000	7900000	-0.028410454443	A to B	4Qvs4W
Switch2_92	NC_037642.1	8100000	8200000	-0.040314176759	A to B	4Qvs4W
Switch2_93	NC_037642.1	8800000	8900000	-0.00896915873	A to B	4Qvs4W
Switch2_94	NC_037642.1	10100000	10200000	-0.02323965029	A to B	4Qvs4W
Switch2_95	NC_037642.1	10200000	10300000	-0.014741863224	A to B	4Qvs4W
Switch2_96	NC_037642.1	10500000	10600000	-0.00766470625	A to B	4Qvs4W
Switch2_97	NC_037643.1	11200000	11300000	-0.039146818962	A to B	4Qvs4W
Switch2_98	NC_037643.1	12300000	12400000	-0.049192439096	A to B	4Qvs4W
Switch2_99	NC_037643.1	12400000	12500000	-0.054975163344	A to B	4Qvs4W
Switch2_100	NC_037643.1	12500000	12600000	-0.053205586466	A to B	4Qvs4W
Switch2_101	NC_037643.1	12600000	12700000	-0.050542931956	A to B	4Qvs4W
Switch2_102	NC_037643.1	12700000	12800000	-0.036516179248	A to B	4Qvs4W
Switch2_103	NC_037643.1	12800000	12900000	-0.003275292581	A to B	4Qvs4W
Switch2_104	NC_037643.1	17300000	17400000	-0.014384708084	A to B	4Qvs4W
Switch2_105	NC_037643.1	17400000	17500000	-0.029832411644	A to B	4Qvs4W
Switch2_106	NC_037643.1	17500000	17600000	-0.033631284929	A to B	4Qvs4W
Switch2_107	NC_037643.1	17600000	17700000	-0.030468877975	A to B	4Qvs4W
Switch2_108	NC_037643.1	17700000	17789102	-0.009387051503	A to B	4Qvs4W
Switch2_109	NC_037645.1	9300000	9400000	-0.004218032954	A to B	4Qvs4W
Switch2_110	NC_037645.1	9800000	9900000	-0.014612277616	A to B	4Qvs4W
Switch2_111	NC_037647.1	12300000	12360052	-0.027322461598	A to B	4Qvs4W
Switch2_112	NC_037648.1	8100000	8200000	-0.005782029902	A to B	4Qvs4W
Switch2_113	NC_037648.1	8800000	8900000	-0.015309791987	A to B	4Qvs4W
Switch2_114	NC_037648.1	11100000	11200000	-0.018539589964	A to B	4Qvs4W
Switch2_115	NC_037648.1	12000000	12100000	-0.004850662285	A to B	4Qvs4W
Switch2_116	NC_037648.1	12500000	12600000	-0.026598316219	A to B	4Qvs4W
Switch2_117	NC_037648.1	12600000	12700000	-0.011297467501	A to B	4Qvs4W
Switch2_118	NC_037648.1	13000000	13100000	-0.008146580148	A to B	4Qvs4W
Switch2_119	NC_037648.1	14700000	14800000	-0.005268054851	A to B	4Qvs4W
Switch2_120	NC_037649.1	1000000	1100000	-0.001290297041	A to B	4Qvs4W
Switch2_121	NC_037649.1	1100000	1200000	-0.017316055275	A to B	4Qvs4W
Switch2_122	NC_037649.1	1200000	1300000	-0.008433131689	A to B	4Qvs4W
Switch2_123	NC_037649.1	1300000	1400000	-0.016769084766	A to B	4Qvs4W
Switch2_124	NC_037650.1	5700000	5800000	-0.001663059886	A to B	4Qvs4W
Switch2_125	NC_037650.1	11200000	11279722	-0.02359292524	A to B	4Qvs4W
Switch2_126	NC_037652.1	200000	300000	-0.129661438561	A to B	4Qvs4W
Switch2_127	NC_037652.1	300000	400000	-0.099156222135	A to B	4Qvs4W
Switch2_128	NC_037652.1	400000	500000	-0.060821481278	A to B	4Qvs4W
Switch2_129	NC_037652.1	500000	600000	-0.037817494698	A to B	4Qvs4W
Switch2_130	NC_037652.1	2000000	2100000	-0.025443509237	A to B	4Qvs4W
Switch2_131	NC_037652.1	2800000	2900000	-0.04989281774	A to B	4Qvs4W
Switch2_132	NC_037652.1	2900000	3000000	-0.156736909015	A to B	4Qvs4W
Switch2_133	NC_037652.1	3000000	3100000	-0.141577450821	A to B	4Qvs4W
Switch2_134	NC_037652.1	3100000	3200000	-0.140830259019	A to B	4Qvs4W
Switch2_135	NC_037652.1	3200000	3300000	-0.091120254674	A to B	4Qvs4W
Switch2_136	NC_037652.1	3300000	3400000	-0.141958684169	A to B	4Qvs4W
Switch2_137	NC_037652.1	3400000	3500000	-0.056736248871	A to B	4Qvs4W
Switch2_138	NC_037652.1	3900000	4000000	-0.155686986461	A to B	4Qvs4W
Switch2_139	NC_037652.1	4000000	4100000	-0.164171251415	A to B	4Qvs4W
Switch2_140	NC_037652.1	4100000	4200000	-0.161440930315	A to B	4Qvs4W
Switch2_141	NC_037652.1	4200000	4300000	-0.159156829577	A to B	4Qvs4W
Switch2_142	NC_037652.1	4300000	4400000	-0.126083411449	A to B	4Qvs4W
Switch2_143	NC_037652.1	4400000	4500000	-0.145944801704	A to B	4Qvs4W
Switch2_144	NC_037652.1	4500000	4600000	-0.147331721596	A to B	4Qvs4W
Switch2_145	NC_037652.1	4600000	4700000	-0.135476498766	A to B	4Qvs4W
Switch2_146	NC_037652.1	4700000	4800000	-0.115595309247	A to B	4Qvs4W
Switch2_147	NC_037652.1	4800000	4900000	-0.158602576137	A to B	4Qvs4W
Switch2_148	NC_037652.1	4900000	5000000	-0.153680584252	A to B	4Qvs4W
Switch2_149	NC_037652.1	5000000	5100000	-0.129009258712	A to B	4Qvs4W
Switch2_150	NC_037652.1	5300000	5400000	-0.041384482856	A to B	4Qvs4W
Switch2_151	NC_037652.1	5400000	5500000	-0.011374861087	A to B	4Qvs4W
Switch2_152	NC_037652.1	5900000	6000000	-0.062247402767	A to B	4Qvs4W
Switch2_153	NC_037652.1	6000000	6100000	-0.160268750509	A to B	4Qvs4W
Switch2_154	NC_037652.1	6100000	6200000	-0.155657383414	A to B	4Qvs4W
Switch2_155	NC_037652.1	6200000	6300000	-0.086388258109	A to B	4Qvs4W
Switch2_156	NC_037652.1	6300000	6400000	-0.105629901357	A to B	4Qvs4W
Switch2_157	NC_037652.1	6400000	6500000	-0.055582524066	A to B	4Qvs4W
Switch2_158	NC_037652.1	6500000	6600000	-0.053758463014	A to B	4Qvs4W
Switch2_159	NC_037652.1	6600000	6700000	-0.153837358031	A to B	4Qvs4W
Switch2_160	NC_037652.1	6700000	6800000	-0.157817858786	A to B	4Qvs4W
Switch2_161	NC_037652.1	6800000	6900000	-0.141782660307	A to B	4Qvs4W
Switch2_162	NC_037652.1	7000000	7100000	-0.040547271342	A to B	4Qvs4W
Switch2_163	NC_037652.1	7100000	7200000	-0.058476260173	A to B	4Qvs4W
Switch2_164	NC_037652.1	8000000	8100000	-0.0346481587	A to B	4Qvs4W
Switch2_165	NC_037652.1	8100000	8200000	-0.074830349729	A to B	4Qvs4W
Switch2_166	NC_037652.1	8200000	8300000	-0.110070412642	A to B	4Qvs4W
Switch2_167	NC_037652.1	8300000	8400000	-0.122865032288	A to B	4Qvs4W
Switch2_168	NC_037652.1	8400000	8500000	-0.155339679658	A to B	4Qvs4W
Switch2_169	NC_037652.1	8500000	8600000	-0.152631461977	A to B	4Qvs4W
Switch2_170	NC_037652.1	8600000	8700000	-0.156949830144	A to B	4Qvs4W
Switch2_171	NC_037652.1	8700000	8800000	-0.127823968842	A to B	4Qvs4W
Switch2_172	NC_037652.1	8900000	9000000	-0.037056652699	A to B	4Qvs4W
Switch2_173	NC_037652.1	9100000	9200000	-0.119346949247	A to B	4Qvs4W
Switch2_174	NC_037652.1	9200000	9300000	-0.121307717329	A to B	4Qvs4W
Switch2_175	NC_037653.1	6400000	6500000	-0.0103684583	A to B	4Qvs4W
Switch3_1	NC_037639.1	0	100000	0.088182851718	B to A	4Qvs4W
Switch3_2	NC_037639.1	100000	200000	0.116167825868	B to A	4Qvs4W
Switch3_3	NC_037639.1	200000	300000	0.083775573483	B to A	4Qvs4W
Switch3_4	NC_037639.1	300000	400000	0.092782613631	B to A	4Qvs4W
Switch3_5	NC_037639.1	400000	500000	0.041885146084	B to A	4Qvs4W
Switch3_6	NC_037639.1	500000	600000	0.068807491814	B to A	4Qvs4W
Switch3_7	NC_037639.1	700000	800000	0.100634346943	B to A	4Qvs4W
Switch3_8	NC_037639.1	800000	900000	0.084908148074	B to A	4Qvs4W
Switch3_9	NC_037639.1	900000	1000000	0.09049565832	B to A	4Qvs4W
Switch3_10	NC_037639.1	1000000	1100000	0.100747717488	B to A	4Qvs4W
Switch3_11	NC_037639.1	1300000	1400000	0.061367890497	B to A	4Qvs4W
Switch3_12	NC_037639.1	1400000	1500000	0.071357474312	B to A	4Qvs4W
Switch3_13	NC_037639.1	1500000	1600000	0.07511274543	B to A	4Qvs4W
Switch3_14	NC_037639.1	1600000	1700000	0.104856931053	B to A	4Qvs4W
Switch3_15	NC_037639.1	1700000	1800000	0.110414644395	B to A	4Qvs4W
Switch3_16	NC_037639.1	1800000	1900000	0.086973038021	B to A	4Qvs4W
Switch3_17	NC_037639.1	2000000	2100000	0.109047786551	B to A	4Qvs4W
Switch3_18	NC_037639.1	2100000	2200000	0.086109281347	B to A	4Qvs4W
Switch3_19	NC_037639.1	2300000	2400000	0.059654475047	B to A	4Qvs4W
Switch3_20	NC_037639.1	2400000	2500000	0.082551080652	B to A	4Qvs4W
Switch3_21	NC_037639.1	2500000	2600000	0.078610105702	B to A	4Qvs4W
Switch3_22	NC_037639.1	2600000	2700000	0.014311207152	B to A	4Qvs4W
Switch3_23	NC_037639.1	2700000	2800000	0.005092604839	B to A	4Qvs4W
Switch3_24	NC_037639.1	2800000	2900000	0.081755090828	B to A	4Qvs4W
Switch3_25	NC_037639.1	2900000	3000000	0.068047552126	B to A	4Qvs4W
Switch3_26	NC_037639.1	3000000	3100000	0.047008675899	B to A	4Qvs4W
Switch3_27	NC_037639.1	3100000	3200000	0.032992076883	B to A	4Qvs4W
Switch3_28	NC_037639.1	3200000	3300000	0.029997534854	B to A	4Qvs4W
Switch3_29	NC_037639.1	3300000	3400000	0.033747544586	B to A	4Qvs4W
Switch3_30	NC_037639.1	3400000	3500000	0.050629559983	B to A	4Qvs4W
Switch3_31	NC_037639.1	3800000	3900000	0.02945709534	B to A	4Qvs4W
Switch3_32	NC_037639.1	3900000	4000000	0.0806342494	B to A	4Qvs4W
Switch3_33	NC_037639.1	4200000	4300000	0.005026368024	B to A	4Qvs4W
Switch3_34	NC_037639.1	4300000	4400000	0.071564070554	B to A	4Qvs4W
Switch3_35	NC_037639.1	4400000	4500000	0.097777151931	B to A	4Qvs4W
Switch3_36	NC_037639.1	4500000	4600000	0.113128640537	B to A	4Qvs4W
Switch3_37	NC_037639.1	4600000	4700000	0.098662764591	B to A	4Qvs4W
Switch3_38	NC_037639.1	4700000	4800000	0.051946985005	B to A	4Qvs4W
Switch3_39	NC_037639.1	4800000	4900000	0.055060691957	B to A	4Qvs4W
Switch3_40	NC_037639.1	5300000	5400000	0.009103132009	B to A	4Qvs4W
Switch3_41	NC_037639.1	5500000	5600000	0.028411938448	B to A	4Qvs4W
Switch3_42	NC_037639.1	5600000	5700000	0.042593722374	B to A	4Qvs4W
Switch3_43	NC_037639.1	6200000	6300000	0.090925755234	B to A	4Qvs4W
Switch3_44	NC_037639.1	6300000	6400000	0.113423549863	B to A	4Qvs4W
Switch3_45	NC_037639.1	6400000	6500000	0.078122608273	B to A	4Qvs4W
Switch3_46	NC_037639.1	6500000	6600000	0.082751939885	B to A	4Qvs4W
Switch3_47	NC_037639.1	6600000	6700000	0.014660583787	B to A	4Qvs4W
Switch3_48	NC_037639.1	6700000	6800000	0.03658383117	B to A	4Qvs4W
Switch3_49	NC_037639.1	6800000	6900000	0.035935128519	B to A	4Qvs4W
Switch3_50	NC_037639.1	6900000	7000000	0.072115121991	B to A	4Qvs4W
Switch3_51	NC_037639.1	9400000	9500000	0.069799653861	B to A	4Qvs4W
Switch3_52	NC_037639.1	9500000	9600000	0.077169191725	B to A	4Qvs4W
Switch3_53	NC_037639.1	9600000	9700000	0.077573792573	B to A	4Qvs4W
Switch3_54	NC_037639.1	10200000	10300000	0.089045263021	B to A	4Qvs4W
Switch3_55	NC_037639.1	10300000	10400000	0.081508288232	B to A	4Qvs4W
Switch3_56	NC_037639.1	10400000	10500000	0.032452585263	B to A	4Qvs4W
Switch3_57	NC_037639.1	13300000	13400000	0.044847391416	B to A	4Qvs4W
Switch3_58	NC_037639.1	13700000	13800000	0.066743037721	B to A	4Qvs4W
Switch3_59	NC_037639.1	13800000	13900000	0.036164309248	B to A	4Qvs4W
Switch3_60	NC_037639.1	14200000	14300000	0.053620632119	B to A	4Qvs4W
Switch3_61	NC_037639.1	14500000	14600000	0.028445729883	B to A	4Qvs4W
Switch3_62	NC_037639.1	14600000	14700000	0.07311086155	B to A	4Qvs4W
Switch3_63	NC_037639.1	14700000	14800000	0.090736661647	B to A	4Qvs4W
Switch3_64	NC_037639.1	14800000	14900000	0.091367612313	B to A	4Qvs4W
Switch3_65	NC_037639.1	14900000	15000000	0.071102562015	B to A	4Qvs4W
Switch3_66	NC_037639.1	15000000	15100000	0.08794648366	B to A	4Qvs4W
Switch3_67	NC_037639.1	15100000	15200000	0.089943815143	B to A	4Qvs4W
Switch3_68	NC_037639.1	15200000	15300000	0.068550705631	B to A	4Qvs4W
Switch3_69	NC_037639.1	15400000	15500000	0.042045394411	B to A	4Qvs4W
Switch3_70	NC_037639.1	15500000	15600000	0.087111033733	B to A	4Qvs4W
Switch3_71	NC_037639.1	15600000	15700000	0.048261973464	B to A	4Qvs4W
Switch3_72	NC_037639.1	15700000	15800000	0.026409561893	B to A	4Qvs4W
Switch3_73	NC_037639.1	15800000	15900000	0.095261051975	B to A	4Qvs4W
Switch3_74	NC_037639.1	15900000	16000000	0.104188486214	B to A	4Qvs4W
Switch3_75	NC_037639.1	16000000	16089512	0.089074355615	B to A	4Qvs4W
Switch3_76	NC_037640.1	5900000	6000000	0.001020901235	B to A	4Qvs4W
Switch3_77	NC_037640.1	9800000	9900000	0.030056853105	B to A	4Qvs4W
Switch3_78	NC_037640.1	10700000	10800000	0.020401987565	B to A	4Qvs4W
Switch3_79	NC_037640.1	12200000	12300000	0.020204707182	B to A	4Qvs4W
Switch3_80	NC_037640.1	13100000	13200000	0.017955627258	B to A	4Qvs4W
Switch3_81	NC_037641.1	4900000	5000000	0.016578386287	B to A	4Qvs4W
Switch3_82	NC_037641.1	5200000	5300000	0.024791814714	B to A	4Qvs4W
Switch3_83	NC_037641.1	5300000	5400000	0.008190656849	B to A	4Qvs4W
Switch3_84	NC_037641.1	7800000	7900000	0.003020123415	B to A	4Qvs4W
Switch3_85	NC_037641.1	10000000	10100000	0.013134288919	B to A	4Qvs4W
Switch3_86	NC_037641.1	10100000	10200000	0.004195797899	B to A	4Qvs4W
Switch3_87	NC_037642.1	2900000	3000000	0.003089855692	B to A	4Qvs4W
Switch3_88	NC_037643.1	8100000	8200000	0.015293157622	B to A	4Qvs4W
Switch3_89	NC_037643.1	8700000	8800000	0.015937053219	B to A	4Qvs4W
Switch3_90	NC_037643.1	8800000	8900000	0.017030862478	B to A	4Qvs4W
Switch3_91	NC_037644.1	5300000	5400000	0.000437644387	B to A	4Qvs4W
Switch3_92	NC_037644.1	5400000	5500000	0.00577013376	B to A	4Qvs4W
Switch3_93	NC_037644.1	5500000	5600000	0.008044341869	B to A	4Qvs4W
Switch3_94	NC_037644.1	5600000	5700000	0.016873112699	B to A	4Qvs4W
Switch3_95	NC_037645.1	1200000	1300000	0.03514122289	B to A	4Qvs4W
Switch3_96	NC_037645.1	1300000	1400000	0.014503887942	B to A	4Qvs4W
Switch3_97	NC_037645.1	3500000	3600000	0.01568388723	B to A	4Qvs4W
Switch3_98	NC_037645.1	8300000	8400000	0.019959900601	B to A	4Qvs4W
Switch3_99	NC_037646.1	6800000	6900000	0.026702607166	B to A	4Qvs4W
Switch3_100	NC_037646.1	8400000	8500000	0.026682982302	B to A	4Qvs4W
Switch3_101	NC_037647.1	3200000	3300000	0.020968002699	B to A	4Qvs4W
Switch3_102	NC_037647.1	8200000	8300000	0.022589736065	B to A	4Qvs4W
Switch3_103	NC_037648.1	2300000	2400000	0.004123028301	B to A	4Qvs4W
Switch3_104	NC_037649.1	3400000	3500000	0.03736483962	B to A	4Qvs4W
Switch3_105	NC_037649.1	9000000	9100000	0.003397213842	B to A	4Qvs4W
Switch3_106	NC_037650.1	6100000	6200000	0.045799511201	B to A	4Qvs4W
Switch3_107	NC_037650.1	6300000	6400000	0.033818785453	B to A	4Qvs4W
Switch3_108	NC_037651.1	4800000	4900000	0.017312424111	B to A	4Qvs4W
Switch3_109	NC_037651.1	5500000	5600000	0.00552368039	B to A	4Qvs4W
Switch3_110	NC_037651.1	5800000	5900000	0.000227209638	B to A	4Qvs4W
Switch3_111	NC_037651.1	9400000	9500000	0.013109042657	B to A	4Qvs4W
Switch3_112	NC_037652.1	600000	700000	0.050997905226	B to A	4Qvs4W
Switch3_113	NC_037652.1	700000	800000	0.059882292916	B to A	4Qvs4W
Switch3_114	NC_037652.1	900000	1000000	0.055980539128	B to A	4Qvs4W
Switch3_115	NC_037652.1	1200000	1300000	0.042059048613	B to A	4Qvs4W
Switch3_116	NC_037652.1	1300000	1400000	0.065436528626	B to A	4Qvs4W
Switch3_117	NC_037652.1	1400000	1500000	0.115173976884	B to A	4Qvs4W
Switch3_118	NC_037652.1	1500000	1600000	0.118554426341	B to A	4Qvs4W
Switch3_119	NC_037652.1	1600000	1700000	0.069790985671	B to A	4Qvs4W
Switch3_120	NC_037652.1	1700000	1800000	0.079061759396	B to A	4Qvs4W
Switch3_121	NC_037652.1	1800000	1900000	0.113541396477	B to A	4Qvs4W
Switch3_122	NC_037652.1	1900000	2000000	0.056226666136	B to A	4Qvs4W
Switch3_123	NC_037652.1	2100000	2200000	0.027868947573	B to A	4Qvs4W
Switch3_124	NC_037652.1	2200000	2300000	0.069197015158	B to A	4Qvs4W
Switch3_125	NC_037652.1	2300000	2400000	0.058705976099	B to A	4Qvs4W
Switch3_126	NC_037652.1	2400000	2500000	0.075028122022	B to A	4Qvs4W
Switch3_127	NC_037652.1	2500000	2600000	0.114458594354	B to A	4Qvs4W
Switch3_128	NC_037652.1	2600000	2700000	0.118928774129	B to A	4Qvs4W
Switch3_129	NC_037652.1	2700000	2800000	0.131574501665	B to A	4Qvs4W
Switch3_130	NC_037652.1	3500000	3600000	0.021178550495	B to A	4Qvs4W
Switch3_131	NC_037652.1	3600000	3700000	0.088010160604	B to A	4Qvs4W
Switch3_132	NC_037652.1	3700000	3800000	0.135141747737	B to A	4Qvs4W
Switch3_133	NC_037652.1	3800000	3900000	0.02033334144	B to A	4Qvs4W
Switch3_134	NC_037652.1	5100000	5200000	0.002503123197	B to A	4Qvs4W
Switch3_135	NC_037652.1	5700000	5800000	0.092577264179	B to A	4Qvs4W
Switch3_136	NC_037652.1	5800000	5900000	0.077049974376	B to A	4Qvs4W
Switch3_137	NC_037652.1	7200000	7300000	0.066529875654	B to A	4Qvs4W
Switch3_138	NC_037652.1	7300000	7400000	0.049304563691	B to A	4Qvs4W
Switch3_139	NC_037652.1	7400000	7500000	0.107685564481	B to A	4Qvs4W
Switch3_140	NC_037652.1	7500000	7600000	0.083051802267	B to A	4Qvs4W
Switch3_141	NC_037652.1	7600000	7700000	0.08532705471	B to A	4Qvs4W
Switch3_142	NC_037652.1	7700000	7800000	0.122552427728	B to A	4Qvs4W
Switch3_143	NC_037652.1	7800000	7900000	0.136722837971	B to A	4Qvs4W
Switch3_144	NC_037652.1	7900000	8000000	0.065050122593	B to A	4Qvs4W
Switch3_145	NC_037652.1	9000000	9100000	0.07941063346	B to A	4Qvs4W
Switch3_146	NC_037652.1	9300000	9400000	0.134809955457	B to A	4Qvs4W
Switch3_147	NC_037652.1	9400000	9500000	0.113867066002	B to A	4Qvs4W
Switch3_148	NC_037653.1	600000	700000	0.0463486772	B to A	4Qvs4W
Switch3_149	NC_037653.1	1700000	1800000	0.015439780197	B to A	4Qvs4W
Switch3_150	NC_037653.1	2500000	2600000	0.010353086122	B to A	4Qvs4W
