# Supplementary material for: Generic and queryable data integration schema for transcriptomics and epigenomics studies
Source: Comput Struct Biotechnol J. 2024 Nov 19;23:4232–41. doi: 10.1016/j.csbj.2024.11.022 (PMC11629147; doi:10.1016/j.csbj.2024.11.022)
Supplement: MMC 6 — SemOpenAlex abstraction to query the ontology via Askomics for Honeybee use-case. [file mmc6.zip]

Archive with 1 entries (1 files):
- S20-Honeybee_semopenalex-askomics_abstraction.ttl
