# Supplementary material for: Generic and queryable data integration schema for transcriptomics and epigenomics studies
Source: Comput Struct Biotechnol J. 2024 Nov 19;23:4232–41. doi: 10.1016/j.csbj.2024.11.022 (PMC11629147; doi:10.1016/j.csbj.2024.11.022)
Supplement: MMC 6 — SemOpenAlex abstraction to query the ontology via Askomics for Honeybee use-case. [file mmc6.zip › S20-Honeybee_semopenalex-askomics_abstraction.ttl]

PREFIX : <http://askomics.org/data/>
PREFIX askomics: <http://askomics.org/internal/>
PREFIX dc: <http://purl.org/dc/elements/1.1/>
PREFIX dcat: <http://www.w3.org/ns/dcat#>
PREFIX faldo: <http://biohackathon.org/resource/faldo/>
PREFIX owl: <http://www.w3.org/2002/07/owl#>
PREFIX prov: <http://www.w3.org/ns/prov#>
PREFIX rdf: <http://www.w3.org/1999/02/22-rdf-syntax-ns#>
PREFIX rdfs: <http://www.w3.org/2000/01/rdf-schema#>
PREFIX skos: <http://www.w3.org/2004/02/skos/core#>
PREFIX xsd: <http://www.w3.org/2001/XMLSchema#>

PREFIX soa: <https://semopenalex.org/ontology/>
PREFIX soaconcept: <https://semopenalex.org/concept/>
PREFIX soawork: <https://semopenalex.org/work/>
PREFIX dcterms: <http://purl.org/dc/terms/>
PREFIX foaf: <http://xmlns.com/foaf/0.1/>
PREFIX cito: <http://purl.org/spar/cito/>
PREFIX fabio: <http://purl.org/spar/fabio/>
#PREFIX prism: <http://prismstandard.org/namespaces/basic/2.0/>
PREFIX prism: <http://purl.org/spar/datacite/>
PREFIX dbo: <https://dbpedia.org/ontology/>
PREFIX dbp: <https://dbpedia.org/property/>
PREFIX dbr: <https://dbpedia.org/resource/>
PREFIX wd: <http://www.wikidata.org/entity/>
PREFIX wdt: <http://www.wikidata.org/prop/direct/>

# Built according to https://flaskomics.readthedocs.io/en/latest/abstraction/

##### REMOTE ENDPOINT

_:endpoint prov:atLocation "https://semopenalex.org/sparql" .
# Optional: Set a specific graph for remote queries
#_:blank dcat:Dataset <my_remote_graph> .


##### ABSTRACTION


### ENTITIES

soa:Work rdf:type askomics:entity .
soa:Work rdf:type owl:Class .
soa:Work rdf:type askomics:startPoint .
soa:Work rdfs:label "Work" .
# Optional (use if no label)
soa:Work askomics:instancesHaveNoLabels true .

soa:Author rdf:type askomics:entity .
soa:Author rdf:type owl:Class .
soa:Author rdf:type askomics:startPoint .
soa:Author rdfs:label "Author" .
# Optional (use if no label)
soa:Author askomics:instancesHaveNoLabels true .

skos:Concept rdf:type askomics:entity .
skos:Concept rdf:type owl:Class .
skos:Concept rdf:type askomics:startPoint .
skos:Concept rdfs:label "Concept" .
# Optional (use if no label)
skos:Concept askomics:instancesHaveNoLabels true .

soa:ConceptScore rdf:type askomics:entity .
soa:ConceptScore rdf:type owl:Class .
#soa:ConceptScore rdf:type askomics:startPoint .
soa:ConceptScore rdfs:label "Concept Score" .
# Optional (use if no label)
soa:ConceptScore askomics:instancesHaveNoLabels true .


### ATTRIBUTES

# (Work)
# [x] fabio:hasPubMedId
# [x] prism:doi
# [ ] ???:hasPublicationYear
# [x] dcterms:title
#
# (Author)
# [x] foaf:name
# [x] dbo:orcidId
#
# (Concept)
# [x] skos:prefLabel
# [x] rdfs:seeAlso (to wikipedia URL as string)

_:hasPubMedIdAttr rdf:type owl:DatatypeProperty .
_:hasPubMedIdAttr rdfs:label "has PubMed ID" .
_:hasPubMedIdAttr rdfs:domain soa:Work .
_:hasPubMedIdAttr rdfs:range xsd:string .
_:hasPubMedIdAttr askomics:uri fabio:hasPubMedId .

_:doiAttrb rdf:type owl:DatatypeProperty .
_:doiAttrb rdfs:label "has DOI" .
_:doiAttrb rdfs:domain soa:Work .
_:doiAttrb rdfs:range xsd:string .
_:doiAttrb askomics:uri prism:doi .

_:workTitleAttrb rdf:type owl:DatatypeProperty .
_:workTitleAttrb rdfs:label "has title" .
_:workTitleAttrb rdfs:domain soa:Work .
_:workTitleAttrb rdfs:range xsd:string .
_:workTitleAttrb askomics:uri dcterms:title .


_:authorNameAttrb rdf:type owl:DatatypeProperty .
_:authorNameAttrb rdfs:label "has name" .
_:authorNameAttrb rdfs:domain soa:Author .
_:authorNameAttrb rdfs:range xsd:string .
_:authorNameAttrb askomics:uri foaf:name .

_:authorOrcidAttrb rdf:type owl:DatatypeProperty .
_:authorOrcidAttrb rdfs:label "has ORCID" .
_:authorOrcidAttrb rdfs:domain soa:Author .
_:authorOrcidAttrb rdfs:range xsd:string .
_:authorOrcidAttrb askomics:uri dbo:orcidId .


_:conceptLabelAttrb rdf:type owl:DatatypeProperty .
_:conceptLabelAttrb rdfs:label "label" .
_:conceptLabelAttrb rdfs:domain skos:Concept .
_:conceptLabelAttrb rdfs:range xsd:string .
_:conceptLabelAttrb askomics:uri skos:prefLabel .

_:conceptWikidataAttrb rdf:type owl:DatatypeProperty .
_:conceptWikidataAttrb rdfs:label "see also" .
_:conceptWikidataAttrb rdfs:domain skos:Concept .
_:conceptWikidataAttrb rdfs:range xsd:string .
_:conceptWikidataAttrb askomics:uri rdfs:seeAlso .

_:citedByCountAttrb rdf:type owl:DatatypeProperty .
_:citedByCountAttrb rdfs:label "cited by count" .
_:citedByCountAttrb rdfs:domain soa:Work .
_:citedByCountAttrb rdfs:range xsd:string .
_:citedByCountAttrb askomics:uri soa:citedByCount .

_:conceptScoreAttrb rdf:type owl:DatatypeProperty .
_:conceptScoreAttrb rdfs:label "score" .
_:conceptScoreAttrb rdfs:domain soa:ConceptScore .
_:conceptScoreAttrb rdfs:range xsd:string .
_:conceptScoreAttrb askomics:uri soa:score .


### RELATIONS

# [x] dcterms:creator
# [x] cito:cites
# [x] soa:hasConcept
#
# [x] skos:broader
# skos:related (or relatedTo???)
# owl:sameAs -> wikidata (text or URI???)

_:WorkAuthorCreator askomics:uri dcterms:creator .
_:WorkAuthorCreator a askomics:AskomicsRelation .
_:WorkAuthorCreator a owl:ObjectProperty .
_:WorkAuthorCreator rdfs:label "has author" .
_:WorkAuthorCreator rdfs:domain soa:Work .
_:WorkAuthorCreator rdfs:range soa:Author .

_:WorkWorkCites askomics:uri cito:cites .
_:WorkWorkCites a askomics:AskomicsRelation .
_:WorkWorkCites a owl:ObjectProperty .
_:WorkWorkCites rdfs:label "cites" .
_:WorkWorkCites rdfs:domain soa:Work .
_:WorkWorkCites rdfs:range soa:Work .

_:WorkConceptHasConcept askomics:uri soa:hasConcept .
_:WorkConceptHasConcept a askomics:AskomicsRelation .
_:WorkConceptHasConcept a owl:ObjectProperty .
_:WorkConceptHasConcept rdfs:label "has concept" .
_:WorkConceptHasConcept rdfs:domain soa:Work .
_:WorkConceptHasConcept rdfs:range skos:Concept .

_:ConceptConceptBroader askomics:uri skos:broader .
_:ConceptConceptBroader a askomics:AskomicsRelation .
_:ConceptConceptBroader a owl:ObjectProperty .
_:ConceptConceptBroader rdfs:label "has broader" .
_:ConceptConceptBroader rdfs:domain skos:Concept .
_:ConceptConceptBroader rdfs:range skos:Concept .

_:WorkConceptScoreHasConceptScore askomics:uri soa:hasConceptScore .
_:WorkConceptScoreHasConceptScore a askomics:AskomicsRelation .
_:WorkConceptScoreHasConceptScore a owl:ObjectProperty .
_:WorkConceptScoreHasConceptScore rdfs:label "has concept score" .
_:WorkConceptScoreHasConceptScore rdfs:domain soa:Work .
_:WorkConceptScoreHasConceptScore rdfs:range soa:ConceptScore .

_:ConceptScoreConceptHasConcept askomics:uri soa:hasConcept .
_:ConceptScoreConceptHasConcept a askomics:AskomicsRelation .
_:ConceptScoreConceptHasConcept a owl:ObjectProperty .
_:ConceptScoreConceptHasConcept rdfs:label "has concept" .
_:ConceptScoreConceptHasConcept rdfs:domain soa:ConceptScore .
_:ConceptScoreConceptHasConcept rdfs:range skos:Concept .
